# Supplementary material for: Comprehensive network medicine-based drug repositioning via integration of therapeutic efficacy and side effects
Source: NPJ Syst Biol Appl. 2022 Apr 20;8:12. doi: 10.1038/s41540-022-00221-0 (PMC9021283; doi:10.1038/s41540-022-00221-0)
Supplement: Supplementary file 2 — Supplementary Table 1 [file 41540_2022_221_MOESM2_ESM.xlsx]

## Sheet: Foglio1
disease	drug	proximity	pval	similarity	adjusted_similarity
Angina Pectoris	abatacept	1	0.000380481	0.75	0.414978
Angina Pectoris	abciximab	0.923077	1.25e-15	0.769231	0.97785
Angina Pectoris	acebutolol	0	0.000606629	1	0.896282
Angina Pectoris	aceclofenac	0.5	4.13e-06	0.875	0.712299
Angina Pectoris	acemetacin	0.5	2.31e-05	0.875	0.712299
Angina Pectoris	acetaminophen	1	0.00078767	0.75	0.414978
Angina Pectoris	acetohydroxamic acid	1	0.00215661	0.75	0.970595
Angina Pectoris	acrivastine	1	0.00035751	0.75	0.414978
Angina Pectoris	adalimumab	0	0.00818618	1	0.999309
Angina Pectoris	adapalene	0.857143	0.00118939	0.785714	0.982652
Angina Pectoris	adenosine	1.5	0.00674401	0.625	0.168903
Angina Pectoris	aflibercept	0.666667	1.7e-07	0.833333	0.99148
Angina Pectoris	albutrepenonacog alfa	1	0.0341459	0.75	0.414978
Angina Pectoris	alcaftadine	1	0.000137263	0.75	0.414978
Angina Pectoris	alclofenac	0	0.000658742	1	0.896282
Angina Pectoris	alefacept	1.2	2.47e-05	0.7	0.939388
Angina Pectoris	alemtuzumab	1.2	1.18e-06	0.7	0.939388
Angina Pectoris	alfacalcidol	0.5	0.00887351	0.875	0.712299
Angina Pectoris	alimemazine	1	0.00215661	0.75	0.414978
Angina Pectoris	alirocumab	1	0.045787	0.75	0.970595
Angina Pectoris	aliskiren	0	5.27e-07	1	0.896282
Angina Pectoris	alitretinoin	1.22222	0.00580087	0.694444	0.934425
Angina Pectoris	alpha-linolenic acid	1.3	0.0251469	0.675	0.250974
Angina Pectoris	alteplase	0.75	0.00323695	0.8125	0.988362
Angina Pectoris	alverine	1	0.0226772	0.75	0.970595
Angina Pectoris	alvimopan	1	0.00339833	0.75	0.414978
Angina Pectoris	ambrisentan	1	0.000841869	0.75	0.970595
Angina Pectoris	aminocaproic acid	1	0.00796449	0.75	0.970595
Angina Pectoris	aminoglutethimide	1.5	0.00819754	0.625	0.832955
Angina Pectoris	aminosalicylic acid	1	0.024441	0.75	0.414978
Angina Pectoris	amiodarone	1.14286	0.00686955	0.714286	0.331687
Angina Pectoris	amitriptyline	1.71875	0.0290658	0.570312	0.105241
Angina Pectoris	amlexanox	1.5	0.0131144	0.625	0.832955
Angina Pectoris	amoxapine	1.78049	0.0132539	0.554878	0.0915677
Angina Pectoris	amphetamine	1.52941	0.000624813	0.617647	0.158831
Angina Pectoris	amrinone	1.25	0.0116684	0.6875	0.275195
Angina Pectoris	amyl nitrite	1	0.0138285	0.75	0.414978
Angina Pectoris	amylmetacresol	1	0.000756916	0.75	0.414978
Angina Pectoris	ancrod	0	0.00417891	1	0.896282
Angina Pectoris	andexanet alfa	1	0.0463972	0.75	0.414978
Angina Pectoris	angiotensin ii	0	0.00427193	1	0.999309
Angina Pectoris	anisindione	1	0.00683051	0.75	0.414978
Angina Pectoris	anistreplase	0.75	0.00126388	0.8125	0.988362
Angina Pectoris	antazoline	1	0.0113097	0.75	0.414978
Angina Pectoris	anti-inhibitor coagulant complex	0.25	1.41e-19	0.9375	0.998224
Angina Pectoris	antihemophilic factor human	1	0.00150798	0.75	0.414978
Angina Pectoris	antipyrine	0.5	6.71e-05	0.875	0.712299
Angina Pectoris	antithrombin alfa	0.5	0.00188675	0.875	0.995444
Angina Pectoris	antithrombin iii human	1	0.0407019	0.75	0.414978
Angina Pectoris	antithymocyte immunoglobulin (rabbit)	1.22222	0.000806216	0.694444	0.28926
Angina Pectoris	antrafenine	0.5	1.52e-05	0.875	0.712299
Angina Pectoris	apomorphine	1.66667	0.0348293	0.583333	0.118148
Angina Pectoris	aprepitant	1	0.00854758	0.75	0.414978
Angina Pectoris	arbutamine	0.333333	7.38e-05	0.916667	0.789721
Angina Pectoris	ardeparin	1	1.7e-07	0.75	0.414978
Angina Pectoris	argatroban	0	0.00105458	1	0.999309
Angina Pectoris	aripiprazole	1.67442	0.00573663	0.581395	0.116143
Angina Pectoris	aripiprazole lauroxil	1.72	0.0237714	0.57	0.104947
Angina Pectoris	asenapine	1.42105	0.000759051	0.644737	0.198443
Angina Pectoris	atenolol	0	7.43e-05	1	0.896282
Angina Pectoris	atosiban	1	1.15e-08	0.75	0.414978
Angina Pectoris	axitinib	0.666667	0.00225909	0.833333	0.99148
Angina Pectoris	azatadine	1	0.000143541	0.75	0.970595
Angina Pectoris	azilsartan medoxomil	0	0.000656823	1	0.999309
Angina Pectoris	balsalazide	0.75	0.000102124	0.8125	0.569933
Angina Pectoris	basiliximab	1.16667	2.73e-07	0.708333	0.946177
Angina Pectoris	belatacept	1	0.00105143	0.75	0.414978
Angina Pectoris	bemiparin	1	0.000139596	0.75	0.414978
Angina Pectoris	benazepril	0	7.89e-08	1	0.999309
Angina Pectoris	bendazac	0.5	0.000475901	0.875	0.712299
Angina Pectoris	benserazide	1	0.000826394	0.75	0.970595
Angina Pectoris	bepotastine	1	0.00228106	0.75	0.414978
Angina Pectoris	betaxolol	0	0.000828812	1	0.896282
Angina Pectoris	bethanidine	0.857143	3.18e-08	0.785714	0.50343
Angina Pectoris	bevacizumab	1	1.01e-08	0.75	0.970595
Angina Pectoris	bezafibrate	0.857143	0.00275196	0.785714	0.50343
Angina Pectoris	bilastine	1	0.000274019	0.75	0.414978
Angina Pectoris	binimetinib	0.6	1.26e-05	0.85	0.993365
Angina Pectoris	biotin	1.22222	0.00315729	0.694444	0.934425
Angina Pectoris	bisoprolol	0	0.000308872	1	0.896282
Angina Pectoris	bivalirudin	0	0.00186581	1	0.999309
Angina Pectoris	bosentan	1	0.00226387	0.75	0.970595
Angina Pectoris	botulinum toxin type a	1	0.0354323	0.75	0.970595
Angina Pectoris	brexpiprazole	1.2	0.00473089	0.7	0.300814
Angina Pectoris	brimonidine	1	1.82e-06	0.75	0.414978
Angina Pectoris	brolucizumab	0	0.002012	1	0.999309
Angina Pectoris	bromfenac	0.5	0.000275893	0.875	0.712299
Angina Pectoris	bromodiphenhydramine	1	0.000120539	0.75	0.970595
Angina Pectoris	brompheniramine	1.66667	0.0461513	0.583333	0.118148
Angina Pectoris	buclizine	1.5	0.0108761	0.625	0.168903
Angina Pectoris	bufexamac	1	0.00056213	0.75	0.970595
Angina Pectoris	bupivacaine	1.5	0.0151664	0.625	0.168903
Angina Pectoris	buprenorphine	1.25	0.0133191	0.6875	0.92769
Angina Pectoris	butorphanol	1	0.012472	0.75	0.414978
Angina Pectoris	butriptyline	1.33333	0.0214235	0.666667	0.235636
Angina Pectoris	cabergoline	1.5	0.000877392	0.625	0.168903
Angina Pectoris	caffeine	1.6875	0.0188413	0.578125	0.112828
Angina Pectoris	calcifediol	0	0.00270521	1	0.896282
Angina Pectoris	calcipotriol	0	0.00601678	1	0.896282
Angina Pectoris	calcium chloride	1	0.00892913	0.75	0.970595
Angina Pectoris	canakinumab	0	0.00168211	1	0.999309
Angina Pectoris	candesartan cilexetil	0	4.96e-05	1	0.999309
Angina Pectoris	cangrelor	0	1.16e-05	1	0.896282
Angina Pectoris	cannabidiol	1.5	5.62e-07	0.625	0.168903
Angina Pectoris	cantharidin	0	0.00160166	1	0.896282
Angina Pectoris	captopril	1	0.000290866	0.75	0.970595
Angina Pectoris	carbetocin	1	0.000120539	0.75	0.970595
Angina Pectoris	carbidopa	1	0.000109655	0.75	0.970595
Angina Pectoris	carbinoxamine	1	0.000143541	0.75	0.414978
Angina Pectoris	carboprost tromethamine	1	0.0062187	0.75	0.414978
Angina Pectoris	cariprazine	1.33333	0.000885571	0.666667	0.235636
Angina Pectoris	carprofen	0.5	2.38e-06	0.875	0.712299
Angina Pectoris	carteolol	0	8.66e-05	1	0.896282
Angina Pectoris	carvedilol	1.33333	0.000320672	0.666667	0.235636
Angina Pectoris	catridecacog	1	0.000511768	0.75	0.970595
Angina Pectoris	catumaxomab	1.28571	3.58e-05	0.678571	0.257748
Angina Pectoris	cefazolin	1.33333	0.00785805	0.666667	0.903499
Angina Pectoris	cefdinir	0	1.64e-12	1	0.896282
Angina Pectoris	celecoxib	1.25	0.0187922	0.6875	0.92769
Angina Pectoris	celiprolol	0.666667	3.11e-08	0.833333	0.620085
Angina Pectoris	cerivastatin	1	0.0341459	0.75	0.414978
Angina Pectoris	certolizumab pegol	0	0.00638619	1	0.999309
Angina Pectoris	cetirizine	1	0.00495439	0.75	0.414978
Angina Pectoris	cetuximab	1.09091	1.26e-08	0.727273	0.959031
Angina Pectoris	chlorcyclizine	1	0.00232599	0.75	0.414978
Angina Pectoris	chlorpromazine	1.65385	0.0185981	0.586538	0.121528
Angina Pectoris	chlorprothixene	1.66667	0.0174657	0.583333	0.118148
Angina Pectoris	cholecalciferol	0	0.0115544	1	0.896282
Angina Pectoris	choline magnesium trisalicylate	0.5	5.77e-05	0.875	0.712299
Angina Pectoris	chondroitin sulfate	0.5	4.74e-08	0.875	0.995444
Angina Pectoris	chymopapain	1	0.00330464	0.75	0.970595
Angina Pectoris	cilazapril	0	3.87e-06	1	0.999309
Angina Pectoris	ciprofibrate	0	0.0079687	1	0.896282
Angina Pectoris	citrulline	1.41667	0.00162857	0.645833	0.87233
Angina Pectoris	clemastine	1	4.1e-05	0.75	0.414978
Angina Pectoris	clenbuterol	0.6	1.81e-07	0.85	0.658491
Angina Pectoris	clofedanol	1	0.000137263	0.75	0.414978
Angina Pectoris	clofibrate	0	0.00803149	1	0.896282
Angina Pectoris	clonidine	1.5	0.0158403	0.625	0.168903
Angina Pectoris	clopidogrel	0	8.69e-08	1	0.896282
Angina Pectoris	coagulation factor ix (recombinant)	0.714286	9.22e-08	0.821429	0.591667
Angina Pectoris	coagulation factor ix human	0.714286	1.71e-06	0.821429	0.989817
Angina Pectoris	coagulation factor vii human	1	0.000364188	0.75	0.414978
Angina Pectoris	coagulation factor viia recombinant human	0.833333	1.63e-08	0.791667	0.984121
Angina Pectoris	codeine	1	0.00605923	0.75	0.414978
Angina Pectoris	collagenase clostridium histolyticum	0.75	0.00111403	0.8125	0.988362
Angina Pectoris	conestat alfa	0.666667	7.02e-09	0.833333	0.99148
Angina Pectoris	conivaptan	1	0.000417402	0.75	0.414978
Angina Pectoris	copper	1.27941	5.55e-11	0.680147	0.919868
Angina Pectoris	crisaborole	1.25	0.00299968	0.6875	0.92769
Angina Pectoris	crizanlizumab	0	2.17e-08	1	0.999309
Angina Pectoris	cupric chloride	1	0.0296792	0.75	0.414978
Angina Pectoris	curcumin	0.8	0.0033743	0.8	0.539065
Angina Pectoris	cyclobenzaprine	1.44444	0.005937	0.638889	0.860172
Angina Pectoris	cyproterone acetate	0.5	0.0157596	0.875	0.995444
Angina Pectoris	dabigatran etexilate	0	0.00270821	1	0.999309
Angina Pectoris	dalteparin	0.5	2.02e-06	0.875	0.995444
Angina Pectoris	danaparoid	1	0.0134721	0.75	0.414978
Angina Pectoris	danazol	0.6	0.0027594	0.85	0.658491
Angina Pectoris	dasatinib	1.13043	0.0277792	0.717391	0.952741
Angina Pectoris	defibrotide	1.33333	0.0125474	0.666667	0.235636
Angina Pectoris	desipramine	1.47619	1.55e-05	0.630952	0.177424
Angina Pectoris	desloratadine	1	0.00346697	0.75	0.414978
Angina Pectoris	desmopressin	1	6.34e-05	0.75	0.414978
Angina Pectoris	dexbrompheniramine	1	0.00495439	0.75	0.414978
Angina Pectoris	dexchlorpheniramine maleate	1	0.0108761	0.75	0.970595
Angina Pectoris	dexibuprofen	0.833333	2.8e-10	0.791667	0.984121
Angina Pectoris	dexketoprofen	0.5	6.87e-06	0.875	0.712299
Angina Pectoris	dexmedetomidine	1	0.0266398	0.75	0.414978
Angina Pectoris	dextromethorphan	1.42857	0.000285787	0.642857	0.19547
Angina Pectoris	dezocine	1	0.0141707	0.75	0.414978
Angina Pectoris	diacerein	1.33333	0.0005258	0.666667	0.235636
Angina Pectoris	diclofenac	0.5	2.31e-05	0.875	0.712299
Angina Pectoris	dicoumarol	1	0.00846056	0.75	0.970595
Angina Pectoris	diflunisal	0.5	1.69e-05	0.875	0.712299
Angina Pectoris	dihydroergocornine	1.625	0.00189888	0.59375	0.12944
Angina Pectoris	dihydroergocristine	1.68966	0.0209392	0.577586	0.11229
Angina Pectoris	dihydroergotamine	1.5	0.027645	0.625	0.832955
Angina Pectoris	dihydrotachysterol	0	0.00729818	1	0.896282
Angina Pectoris	dimenhydrinate	1	0.00475263	0.75	0.970595
Angina Pectoris	dimetindene	1	0.00123024	0.75	0.414978
Angina Pectoris	diosmin	0	0.00160166	1	0.896282
Angina Pectoris	diphenhydramine	1	0.000164309	0.75	0.970595
Angina Pectoris	diphenylpyraline	1.5	0.0490827	0.625	0.168903
Angina Pectoris	dipyrithione	0	0.000284584	1	0.999309
Angina Pectoris	disulfiram	1	0.00426817	0.75	0.414978
Angina Pectoris	dl-methylephedrine	1.11111	2.24e-06	0.722222	0.349508
Angina Pectoris	dobutamine	1	0.03509	0.75	0.414978
Angina Pectoris	doconexent	0.666667	0.00609974	0.833333	0.99148
Angina Pectoris	dosulepin	1.5625	0.000256615	0.609375	0.148088
Angina Pectoris	doxepin	1.73684	0.0238865	0.565789	0.101058
Angina Pectoris	doxercalciferol	0	0.00602079	1	0.896282
Angina Pectoris	drospirenone	0.75	0.0434489	0.8125	0.569933
Angina Pectoris	drotrecogin alfa	0.583333	1.48e-22	0.854167	0.993768
Angina Pectoris	droxidopa	1.2	7.63e-06	0.7	0.300814
Angina Pectoris	durvalumab	1.5	0.0364913	0.625	0.168903
Angina Pectoris	dyphylline	1.375	4.73e-05	0.65625	0.217393
Angina Pectoris	ecallantide	1	0.00811657	0.75	0.414978
Angina Pectoris	eculizumab	1	0.0111956	0.75	0.414978
Angina Pectoris	efalizumab	1.1	3.88e-08	0.725	0.957659
Angina Pectoris	eluxadoline	1	0.00441759	0.75	0.414978
Angina Pectoris	emapalumab	0	0.000141847	1	0.999309
Angina Pectoris	emedastine	1	0.000697973	0.75	0.414978
Angina Pectoris	emicizumab	1	0.00252264	0.75	0.414978
Angina Pectoris	enalapril	0	2.53e-10	1	0.999309
Angina Pectoris	enalaprilat	1	7.22e-06	0.75	0.970595
Angina Pectoris	enasidenib	1	0.0226772	0.75	0.970595
Angina Pectoris	enoxaparin	1	0.0104749	0.75	0.414978
Angina Pectoris	enprofylline	1.5	0.00248801	0.625	0.168903
Angina Pectoris	epinephrine	1.125	0.000316806	0.71875	0.341656
Angina Pectoris	eplerenone	1	0.0422008	0.75	0.414978
Angina Pectoris	epoprostenol	1	2.57e-05	0.75	0.414978
Angina Pectoris	eprosartan	0	0.000130811	1	0.999309
Angina Pectoris	eptifibatide	0	0.00252359	1	0.999309
Angina Pectoris	ergoloid mesylate	1.68966	0.00615115	0.577586	0.11229
Angina Pectoris	erythrityl tetranitrate	1	0.022184	0.75	0.414978
Angina Pectoris	escitalopram	1.6	0.00756055	0.6	0.136647
Angina Pectoris	esmolol	0	0.000656823	1	0.896282
Angina Pectoris	estazolam	1.86667	0.0443369	0.533333	0.0751539
Angina Pectoris	etanercept	1.07692	5.64e-09	0.730769	0.961058
Angina Pectoris	ethanolamine oleate	0	0.000656823	1	0.896282
Angina Pectoris	etodolac	0.666667	2.94e-05	0.833333	0.620085
Angina Pectoris	etoricoxib	0	0.000302586	1	0.896282
Angina Pectoris	fenofibric acid	1	0.015842	0.75	0.414978
Angina Pectoris	fenoldopam	1.625	0.0312067	0.59375	0.12944
Angina Pectoris	fenoprofen	0.25	1.97e-07	0.9375	0.822237
Angina Pectoris	fenoterol	0.333333	1.29e-05	0.916667	0.789721
Angina Pectoris	fentanyl	0.75	0.000124488	0.8125	0.569933
Angina Pectoris	fexofenadine	1	4.1e-05	0.75	0.414978
Angina Pectoris	fish oil	1.57692	0.03654	0.605769	0.143597
Angina Pectoris	flavoxate	1.5	0.0328147	0.625	0.168903
Angina Pectoris	flufenamic acid	0.5	5.29e-06	0.875	0.712299
Angina Pectoris	fluocinolone acetonide	1.16667	0.0399671	0.708333	0.946177
Angina Pectoris	flurazepam	1.86667	0.0461573	0.533333	0.0751539
Angina Pectoris	flurbiprofen	0.5	1.77e-05	0.875	0.712299
Angina Pectoris	fluticasone propionate	1	0.0247382	0.75	0.414978
Angina Pectoris	fluvastatin	1	0.0303162	0.75	0.414978
Angina Pectoris	fondaparinux	1	0.0195116	0.75	0.414978
Angina Pectoris	foreskin fibroblast (neonatal)	1	0.000138805	0.75	0.414978
Angina Pectoris	foreskin keratinocyte (neonatal)	0.818182	2.85e-08	0.795455	0.527752
Angina Pectoris	formoterol	0.333333	6.89e-06	0.916667	0.789721
Angina Pectoris	fosinopril	0	3.44e-06	1	0.999309
Angina Pectoris	fosnetupitant	1	0.0210561	0.75	0.414978
Angina Pectoris	gemfibrozil	1	0.0347591	0.75	0.970595
Angina Pectoris	gemtuzumab ozogamicin	1.09091	8.64e-08	0.727273	0.959031
Angina Pectoris	gentamicin	1	0.0138258	0.75	0.970595
Angina Pectoris	ginseng	0	1.55e-10	1	0.999309
Angina Pectoris	glatiramer	0	0.00186632	1	0.896282
Angina Pectoris	glucosamine	0.25	1.39e-06	0.9375	0.998224
Angina Pectoris	glycol salicylate	0.5	1.56e-05	0.875	0.712299
Angina Pectoris	glycyrrhizic acid	0.5	4.98e-06	0.875	0.995444
Angina Pectoris	golimumab	0	0.0202963	1	0.999309
Angina Pectoris	guanabenz	1.5	0.0279722	0.625	0.168903
Angina Pectoris	guanfacine	1.5	0.044843	0.625	0.168903
Angina Pectoris	guanidine	1.25	0.010658	0.6875	0.275195
Angina Pectoris	halazepam	1.86667	0.0411262	0.533333	0.0751539
Angina Pectoris	halothane	1.74074	0.00156008	0.564815	0.100176
Angina Pectoris	human c1-esterase inhibitor	0.666667	2.57e-10	0.833333	0.99148
Angina Pectoris	human immunoglobulin g	1	3.39e-08	0.75	0.970595
Angina Pectoris	human thrombin	0.5	3.71e-16	0.875	0.995444
Angina Pectoris	hydromorphone	1	0.00936551	0.75	0.414978
Angina Pectoris	hydroxychloroquine	1	0.00089774	0.75	0.414978
Angina Pectoris	hydroxyzine	1	5.46e-07	0.75	0.970595
Angina Pectoris	ibritumomab tiuxetan	1.09091	3.56e-10	0.727273	0.959031
Angina Pectoris	ibuprofen	0.6	5.67e-14	0.85	0.993365
Angina Pectoris	icatibant	1	0.000896403	0.75	0.970595
Angina Pectoris	icosapent	1.18182	0.00028581	0.704545	0.31046
Angina Pectoris	iloperidone	1.54545	0.0259839	0.613636	0.153546
Angina Pectoris	iloprost	1.375	0.000538646	0.65625	0.217393
Angina Pectoris	imatinib	1	0.0151752	0.75	0.970595
Angina Pectoris	imiquimod	1	9.59e-05	0.75	0.970595
Angina Pectoris	indigotindisulfonic acid	1.28571	0.000410524	0.678571	0.257748
Angina Pectoris	indomethacin	1.22222	0.000141227	0.694444	0.28926
Angina Pectoris	infliximab	0	0.0148779	1	0.999309
Angina Pectoris	insulin pork	1.46667	0.045292	0.633333	0.84976
Angina Pectoris	interferon gamma-1b	1	0.000794273	0.75	0.414978
Angina Pectoris	ipilimumab	0	0.00523361	1	0.896282
Angina Pectoris	irbesartan	0.5	0.000110241	0.875	0.995444
Angina Pectoris	isoetharine	0	0.00050665	1	0.896282
Angina Pectoris	isoniazid	1	1.48e-06	0.75	0.414978
Angina Pectoris	isoprenaline	0.75	1.82e-05	0.8125	0.569933
Angina Pectoris	isosorbide dinitrate	1	0.00495439	0.75	0.414978
Angina Pectoris	istradefylline	1	0.00187515	0.75	0.414978
Angina Pectoris	kappadione	0.714286	1.91e-12	0.821429	0.989817
Angina Pectoris	ketamine	1.65217	0.0011127	0.586957	0.121975
Angina Pectoris	ketoprofen	1	0.00146647	0.75	0.414978
Angina Pectoris	ketorolac	0.5	2.01e-05	0.875	0.712299
Angina Pectoris	labetalol	1.2	0.0170863	0.7	0.300814
Angina Pectoris	lamotrigine	1.65625	6.61e-05	0.585938	0.120888
Angina Pectoris	lanadelumab	1	0.0416124	0.75	0.414978
Angina Pectoris	lauric acid	1.41667	0.000882592	0.645833	0.87233
Angina Pectoris	leflunomide	1	0.0214235	0.75	0.414978
Angina Pectoris	lenalidomide	1	0.00323098	0.75	0.414978
Angina Pectoris	lepirudin	0	0.00562322	1	0.999309
Angina Pectoris	levobetaxolol	0	0.000164531	1	0.896282
Angina Pectoris	levobunolol	0	0.00052221	1	0.896282
Angina Pectoris	levocabastine	1.5	0.0142545	0.625	0.168903
Angina Pectoris	levocarnitine	1.72727	0.0406752	0.568182	0.103252
Angina Pectoris	levocetirizine	1	0.00330464	0.75	0.414978
Angina Pectoris	levonordefrin	1	1.51e-07	0.75	0.414978
Angina Pectoris	levorphanol	1	0.00584077	0.75	0.414978
Angina Pectoris	levothyroxine	0.75	0.00625492	0.8125	0.988362
Angina Pectoris	lifitegrast	1	0.0422008	0.75	0.414978
Angina Pectoris	lisinopril	0	5.22e-10	1	0.999309
Angina Pectoris	lisuride	1.6	0.03422	0.6	0.136647
Angina Pectoris	lomitapide	1	0.00148246	0.75	0.970595
Angina Pectoris	lornoxicam	0.5	3.23e-05	0.875	0.712299
Angina Pectoris	lorpiprazole	1.5	0.00308225	0.625	0.168903
Angina Pectoris	losartan	0	0.000232629	1	0.999309
Angina Pectoris	lovastatin	1	0.00269781	0.75	0.414978
Angina Pectoris	loxapine	1.70968	0.00522144	0.572581	0.107396
Angina Pectoris	loxoprofen	0.5	3.95e-06	0.875	0.712299
Angina Pectoris	lumiracoxib	0.5	6.53e-05	0.875	0.712299
Angina Pectoris	lurasidone	1.16667	0.00047531	0.708333	0.318627
Angina Pectoris	lypressin	1	1.58e-05	0.75	0.414978
Angina Pectoris	macitentan	1	0.000794273	0.75	0.970595
Angina Pectoris	manganese	1	0.00339827	0.75	0.414978
Angina Pectoris	maprotiline	1.64706	0.011058	0.588235	0.123351
Angina Pectoris	meclofenamic acid	1.4	0.018896	0.65	0.206948
Angina Pectoris	medroxyprogesterone acetate	1.625	0.00855573	0.59375	0.12944
Angina Pectoris	mefenamic acid	0.5	9.19e-06	0.875	0.712299
Angina Pectoris	meloxicam	0.5	4.5e-05	0.875	0.712299
Angina Pectoris	menadione	0.923077	4.69e-14	0.769231	0.97785
Angina Pectoris	menthyl salicylate	0.5	0.000249723	0.875	0.712299
Angina Pectoris	mephentermine	1.11111	9.4e-07	0.722222	0.349508
Angina Pectoris	mepyramine	1	7.67e-09	0.75	0.414978
Angina Pectoris	mesalazine	0.714286	6.16e-06	0.821429	0.989817
Angina Pectoris	metamfetamine	1.66667	0.0208554	0.583333	0.118148
Angina Pectoris	metamizole	1	0.000370198	0.75	0.414978
Angina Pectoris	metergoline	1	0.0122158	0.75	0.414978
Angina Pectoris	methdilazine	1	0.00650238	0.75	0.970595
Angina Pectoris	methotrimeprazine	1.68421	0.0137223	0.578947	0.113654
Angina Pectoris	methoxyflurane	1.83333	0.0421909	0.541667	0.081155
Angina Pectoris	methyldopa	1	0.000616748	0.75	0.414978
Angina Pectoris	methylnaltrexone	1	0.0255623	0.75	0.414978
Angina Pectoris	metipranolol	0	8.38e-06	1	0.896282
Angina Pectoris	metoprolol	0	4.7e-05	1	0.896282
Angina Pectoris	metyrapone	1	0.0143011	0.75	0.970595
Angina Pectoris	mianserin	1.65217	0.01572	0.586957	0.121975
Angina Pectoris	midostaurin	1	0.0276387	0.75	0.970595
Angina Pectoris	mifamurtide	0.5	0.00907923	0.875	0.712299
Angina Pectoris	miltefosine	0	0.000409918	1	0.896282
Angina Pectoris	minocycline	0.857143	5.07e-05	0.785714	0.982652
Angina Pectoris	minoxidil	1	0.000293168	0.75	0.414978
Angina Pectoris	mirabegron	1	1.61e-05	0.75	0.414978
Angina Pectoris	mirtazapine	1.5	0.00929301	0.625	0.168903
Angina Pectoris	mitotane	0.6	0.001453	0.85	0.993365
Angina Pectoris	moexipril	0	1.72e-12	1	0.999309
Angina Pectoris	morphine	1	0.000889815	0.75	0.414978
Angina Pectoris	moxisylyte	1.5	0.016427	0.625	0.168903
Angina Pectoris	moxonidine	1	0.00109144	0.75	0.970595
Angina Pectoris	muromonab	1.28571	0.000114244	0.678571	0.918094
Angina Pectoris	nabumetone	0.5	3.04e-07	0.875	0.712299
Angina Pectoris	nadolol	0	0.000154748	1	0.896282
Angina Pectoris	nadroparin	0.75	1.69e-06	0.8125	0.988362
Angina Pectoris	nalbuphine	1	0.00489448	0.75	0.414978
Angina Pectoris	naldemedine	1	0.0242032	0.75	0.414978
Angina Pectoris	nalmefene	1	0.0065298	0.75	0.414978
Angina Pectoris	naltrexone	1	0.0253558	0.75	0.414978
Angina Pectoris	naphazoline	1.5	0.0336052	0.625	0.168903
Angina Pectoris	naproxen	0.5	1.31e-05	0.875	0.712299
Angina Pectoris	natalizumab	1	1.68e-06	0.75	0.970595
Angina Pectoris	nebivolol	0.333333	1.07e-05	0.916667	0.789721
Angina Pectoris	nepafenac	0.5	8.1e-06	0.875	0.712299
Angina Pectoris	nesiritide	1	6.98e-05	0.75	0.414978
Angina Pectoris	netupitant	1	0.000137263	0.75	0.414978
Angina Pectoris	nimesulide	0.5	0.00114202	0.875	0.712299
Angina Pectoris	nitroglycerin	1	0.00475263	0.75	0.414978
Angina Pectoris	nitroprusside	1	0.0111956	0.75	0.414978
Angina Pectoris	nonacog beta pegol	0.666667	0.000181744	0.833333	0.620085
Angina Pectoris	norepinephrine	1.27273	3.91e-06	0.681818	0.264008
Angina Pectoris	nortriptyline	1.45833	2.9e-06	0.635417	0.184033
Angina Pectoris	obinutuzumab	1	0.0168486	0.75	0.414978
Angina Pectoris	ocrelizumab	1	0.0381124	0.75	0.414978
Angina Pectoris	ocriplasmin	1	0.0462471	0.75	0.970595
Angina Pectoris	ofatumumab	1	0.0139557	0.75	0.414978
Angina Pectoris	olanzapine	1.69697	0.00507074	0.575758	0.11048
Angina Pectoris	oleic acid	1.16667	0.0259557	0.708333	0.318627
Angina Pectoris	olmesartan	0	0.000111639	1	0.999309
Angina Pectoris	olsalazine	1	0.000129975	0.75	0.970595
Angina Pectoris	omega-3 fatty acids	0.333333	0.00250805	0.916667	0.997568
Angina Pectoris	omeprazole	0.5	0.00309432	0.875	0.712299
Angina Pectoris	ondansetron	1.4	0.0103538	0.65	0.879184
Angina Pectoris	opium	1	0.00542454	0.75	0.414978
Angina Pectoris	oxaprozin	0.5	5.23e-06	0.875	0.712299
Angina Pectoris	oxprenolol	0.333333	2.48e-06	0.916667	0.789721
Angina Pectoris	oxycodone	1	0.0169474	0.75	0.414978
Angina Pectoris	oxymetazoline	1.5	0.00388155	0.625	0.168903
Angina Pectoris	oxytocin	1.5	0.011865	0.625	0.832955
Angina Pectoris	paliperidone	1.6	0.0333379	0.6	0.136647
Angina Pectoris	palivizumab	1.11111	8.01e-07	0.722222	0.955923
Angina Pectoris	papain	0	0.006501	1	0.999309
Angina Pectoris	papaverine	1.5	0.0267398	0.625	0.168903
Angina Pectoris	parecoxib	0.5	0.000672508	0.875	0.712299
Angina Pectoris	paricalcitol	0	0.0200182	1	0.896282
Angina Pectoris	paroxetine	1.68571	0.00665138	0.578571	0.113276
Angina Pectoris	penbutolol	0.75	0.000221856	0.8125	0.988362
Angina Pectoris	pentazocine	1.33333	0.0446622	0.666667	0.235636
Angina Pectoris	pentostatin	1	0.0113097	0.75	0.414978
Angina Pectoris	pentoxifylline	1.5	0.00587252	0.625	0.168903
Angina Pectoris	pergolide	1.64706	0.0126185	0.588235	0.123351
Angina Pectoris	perindopril	0.5	6.08e-05	0.875	0.995444
Angina Pectoris	phenindamine	1	4.1e-05	0.75	0.970595
Angina Pectoris	phenoxybenzamine	1.25	0.00112237	0.6875	0.275195
Angina Pectoris	phenyl salicylate	0.5	8.61e-06	0.875	0.712299
Angina Pectoris	phenylbutazone	0.666667	1.15e-08	0.833333	0.99148
Angina Pectoris	phenylpropanolamine	0.833333	1.44e-06	0.791667	0.518303
Angina Pectoris	pholcodine	1	0.0142635	0.75	0.414978
Angina Pectoris	pidolic acid	1.66667	0.0153097	0.583333	0.726455
Angina Pectoris	pindolol	0.8	3.77e-06	0.8	0.539065
Angina Pectoris	pioglitazone	0.75	0.00501593	0.8125	0.569933
Angina Pectoris	pirbuterol	0	0.00144437	1	0.896282
Angina Pectoris	piroxicam	0.5	0.000104316	0.875	0.712299
Angina Pectoris	pitavastatin	1	0.00161746	0.75	0.414978
Angina Pectoris	pizotifen	1.5	5.69e-05	0.625	0.168903
Angina Pectoris	pomalidomide	0.666667	0.0037314	0.833333	0.620085
Angina Pectoris	porfimer sodium	0.5	3.23e-05	0.875	0.995444
Angina Pectoris	practolol	0	4.34e-05	1	0.896282
Angina Pectoris	prasugrel	0	1.13e-07	1	0.896282
Angina Pectoris	pravastatin	1	0.0199689	0.75	0.414978
Angina Pectoris	prochlorperazine	1.5	0.000838764	0.625	0.168903
Angina Pectoris	proflavine	0	0.00423808	1	0.999309
Angina Pectoris	progesterone	1	0.0413523	0.75	0.414978
Angina Pectoris	proguanil	1	0.0193921	0.75	0.970595
Angina Pectoris	promethazine	1.63636	0.0396426	0.590909	0.126272
Angina Pectoris	propafenone	1	0.0310563	0.75	0.414978
Angina Pectoris	propranolol	0.8	3.95e-05	0.8	0.539065
Angina Pectoris	propylene glycol	0	8.61e-05	1	0.999309
Angina Pectoris	protamine sulfate	1	0.0416363	0.75	0.414978
Angina Pectoris	protein s human	0.666667	0.000154287	0.833333	0.99148
Angina Pectoris	prothrombin	0	1.55e-10	1	0.896282
Angina Pectoris	prucalopride	1	0.00729818	0.75	0.414978
Angina Pectoris	quetiapine	1.73077	0.0443283	0.567308	0.102445
Angina Pectoris	quinapril	0	7.89e-08	1	0.999309
Angina Pectoris	quinine	1.5	0.0210561	0.625	0.168903
Angina Pectoris	racepinephrine	1.11111	8.06e-06	0.722222	0.349508
Angina Pectoris	ramipril	1	8.22e-07	0.75	0.970595
Angina Pectoris	ramucirumab	0	0.00610609	1	0.999309
Angina Pectoris	ranibizumab	0	0.00216369	1	0.999309
Angina Pectoris	rapacuronium	1	0.0111956	0.75	0.414978
Angina Pectoris	ravulizumab	1	0.00141807	0.75	0.414978
Angina Pectoris	regadenoson	1	0.0303162	0.75	0.414978
Angina Pectoris	regorafenib	1.11111	0.0117178	0.722222	0.955923
Angina Pectoris	remifentanil	1	0.0117149	0.75	0.414978
Angina Pectoris	rescinnamine	0	1.7e-07	1	0.999309
Angina Pectoris	resveratrol	1.08696	0.000160803	0.728261	0.363359
Angina Pectoris	reteplase	0.75	0.00171481	0.8125	0.988362
Angina Pectoris	rilmenidine	1	0.0199689	0.75	0.414978
Angina Pectoris	rilonacept	0	1.14e-24	1	0.999309
Angina Pectoris	risperidone	1.6	0.0144737	0.6	0.136647
Angina Pectoris	rofecoxib	0.5	0.00052831	0.875	0.995444
Angina Pectoris	roflumilast	1.25	0.00174588	0.6875	0.275195
Angina Pectoris	rolapitant	1	0.00975446	0.75	0.414978
Angina Pectoris	rosiglitazone	0.857143	0.00705884	0.785714	0.50343
Angina Pectoris	rosuvastatin	1	0.000755368	0.75	0.970595
Angina Pectoris	roxithromycin	0	0.000358549	1	0.896282
Angina Pectoris	salbutamol	0.333333	8.26e-06	0.916667	0.789721
Angina Pectoris	salicylic acid	1	0.000682407	0.75	0.414978
Angina Pectoris	salmeterol	0.333333	5.53e-06	0.916667	0.789721
Angina Pectoris	salmon calcitonin	1	0.023134	0.75	0.970595
Angina Pectoris	salsalate	0.5	4.57e-06	0.875	0.712299
Angina Pectoris	sarilumab	1	1.99e-10	0.75	0.414978
Angina Pectoris	siltuximab	0	5.27e-07	1	0.999309
Angina Pectoris	simvastatin	1	0.000751149	0.75	0.414978
Angina Pectoris	sitaxentan	1	0.000358549	0.75	0.970595
Angina Pectoris	sodium tetradecyl sulfate	1	0.0010999	0.75	0.414978
Angina Pectoris	sorafenib	1.1	0.0354706	0.725	0.957659
Angina Pectoris	sotalol	0.666667	0.00634771	0.833333	0.620085
Angina Pectoris	soybean oil	0	0.0105847	1	0.896282
Angina Pectoris	spirapril	0	2.86e-06	1	0.999309
Angina Pectoris	stearic acid	0.5	0.000124627	0.875	0.712299
Angina Pectoris	sucralfate	0.8	5.88e-05	0.8	0.985975
Angina Pectoris	sufentanil	1	0.00236447	0.75	0.414978
Angina Pectoris	sulfasalazine	1.3	0.00826491	0.675	0.250974
Angina Pectoris	sulindac	1.14286	0.000610713	0.714286	0.331687
Angina Pectoris	sulodexide	1	8.94e-05	0.75	0.414978
Angina Pectoris	sunitinib	1	0.00404386	0.75	0.970595
Angina Pectoris	suprofen	0.5	3.03e-05	0.875	0.712299
Angina Pectoris	tazarotene	1	0.0463723	0.75	0.970595
Angina Pectoris	tegaserod	1.25	0.00140124	0.6875	0.275195
Angina Pectoris	telmisartan	0	1.35e-05	1	0.999309
Angina Pectoris	tenecteplase	1.09091	0.00560059	0.727273	0.959031
Angina Pectoris	tenoxicam	0.5	2.38e-06	0.875	0.712299
Angina Pectoris	terbutaline	0.333333	0.000153442	0.916667	0.789721
Angina Pectoris	terlipressin	1	0.000305665	0.75	0.414978
Angina Pectoris	testosterone	0.333333	0.0359303	0.916667	0.789721
Angina Pectoris	tetradecyl hydrogen sulfate (ester)	0	8.94e-05	1	0.896282
Angina Pectoris	thalidomide	1	0.0130312	0.75	0.970595
Angina Pectoris	thonzylamine	1.66667	0.0289106	0.583333	0.118148
Angina Pectoris	thrombin	0.6	1.03e-18	0.85	0.993365
Angina Pectoris	thrombin alfa	0.5	1.2e-17	0.875	0.995444
Angina Pectoris	thrombomodulin alfa	0	2.2e-07	1	0.999309
Angina Pectoris	tiaprofenic acid	0.5	2.95e-05	0.875	0.995444
Angina Pectoris	ticagrelor	0	5.32e-06	1	0.896282
Angina Pectoris	ticlopidine	0	5.03e-05	1	0.896282
Angina Pectoris	timolol	0	0.000475901	1	0.896282
Angina Pectoris	tirofiban	0	2.03e-06	1	0.999309
Angina Pectoris	tizanidine	1.42857	0.000448126	0.642857	0.19547
Angina Pectoris	tocilizumab	1	0.000778463	0.75	0.414978
Angina Pectoris	tocofersolan	0	0.000343409	1	0.896282
Angina Pectoris	tolazoline	1.33333	2.83e-05	0.666667	0.235636
Angina Pectoris	tolfenamic acid	0.5	2.66e-05	0.875	0.712299
Angina Pectoris	tolmetin	0.5	0.000179786	0.875	0.995444
Angina Pectoris	tolvaptan	1	0.00785805	0.75	0.414978
Angina Pectoris	tositumomab	1.1	9.98e-10	0.725	0.957659
Angina Pectoris	tramadol	1.59091	0.0093741	0.602273	0.13935
Angina Pectoris	trandolapril	0	2.05e-07	1	0.999309
Angina Pectoris	trastuzumab	1.08333	2.62e-06	0.729167	0.960141
Angina Pectoris	trastuzumab deruxtecan	1	0.0289763	0.75	0.414978
Angina Pectoris	trazodone	1.42857	0.00100185	0.642857	0.19547
Angina Pectoris	treprostinil	1	0.000884413	0.75	0.414978
Angina Pectoris	triflusal	0.75	0.00671445	0.8125	0.988362
Angina Pectoris	trimetrexate	1	0.0167089	0.75	0.970595
Angina Pectoris	trimipramine	1.58333	0.00012838	0.604167	0.141637
Angina Pectoris	tripelennamine	1	0.000756916	0.75	0.414978
Angina Pectoris	triprolidine	1	6.63e-06	0.75	0.414978
Angina Pectoris	troglitazone	1	0.00216093	0.75	0.414978
Angina Pectoris	trolamine salicylate	0.5	1.56e-05	0.875	0.712299
Angina Pectoris	tromethamine	1.4	0.00346697	0.65	0.879184
Angina Pectoris	turoctocog alfa	0.666667	2.49e-05	0.833333	0.99148
Angina Pectoris	turoctocog alfa pegol	0.666667	0.000247641	0.833333	0.99148
Angina Pectoris	tyloxapol	0	0.000343409	1	0.999309
Angina Pectoris	urokinase	1.1	0.000201421	0.725	0.957659
Angina Pectoris	valdecoxib	1.33333	0.0452551	0.666667	0.903499
Angina Pectoris	valproic acid	1.44444	0.00266621	0.638889	0.189305
Angina Pectoris	valsartan	0	0.000203834	1	0.999309
Angina Pectoris	vandetanib	0.8	0.00403514	0.8	0.539065
Angina Pectoris	vasopressin	1	0.000232541	0.75	0.414978
Angina Pectoris	vinblastine	1.16667	0.0231915	0.708333	0.946177
Angina Pectoris	xamoterol	0	2.96e-07	1	0.896282
Angina Pectoris	ximelagatran	0	0.00240464	1	0.999309
Angina Pectoris	xylometazoline	1.5	0.00310575	0.625	0.168903
Angina Pectoris	zinc	1.36522	1.3e-08	0.658696	0.892468
Angina Pectoris	zinc acetate	1.36522	8.09e-11	0.658696	0.892468
Angina Pectoris	zinc chloride	1.36522	2.9e-10	0.658696	0.892468
Angina Pectoris	ziprasidone	1.72	0.022571	0.57	0.104947
Angina Pectoris	zofenopril	0	1.47e-10	1	0.999309
Arrhythmia	abciximab	1.15385	0.00135298	0.711538	0.325625
Arrhythmia	acebutolol	0	0.000405711	1	0.999608
Arrhythmia	aceclofenac	0.5	0.000125834	0.875	0.712299
Arrhythmia	acemetacin	0.5	0.00120679	0.875	0.712299
Arrhythmia	acenocoumarol	0	0.0032615	1	0.896282
Arrhythmia	acetaminophen	0.75	1.4e-05	0.8125	0.569933
Arrhythmia	acetophenazine	0.666667	0.00348476	0.833333	0.994669
Arrhythmia	acetylsalicylic acid	1	0.00207143	0.75	0.414978
Arrhythmia	adalimumab	0	0.00285687	1	0.896282
Arrhythmia	adapalene	0.857143	0.00527425	0.785714	0.50343
Arrhythmia	adenosine	1.25	0.00207084	0.6875	0.275195
Arrhythmia	adenosine phosphate	1.33333	0.0479454	0.666667	0.235636
Arrhythmia	ajmaline	0	0.00562322	1	0.999608
Arrhythmia	alcaftadine	1	0.0108761	0.75	0.414978
Arrhythmia	alclofenac	0	0.00252359	1	0.896282
Arrhythmia	aldesleukin	0.666667	0.00217359	0.833333	0.620085
Arrhythmia	alemtuzumab	1.4	0.0187724	0.65	0.206948
Arrhythmia	alimemazine	1	0.0226772	0.75	0.414978
Arrhythmia	aliskiren	0	0.000454726	1	0.999608
Arrhythmia	alpha-linolenic acid	1.2	0.0142901	0.7	0.958408
Arrhythmia	alteplase	0.75	0.00603439	0.8125	0.569933
Arrhythmia	aluminium	0.75	0.000667037	0.8125	0.992624
Arrhythmia	aluminium phosphate	0.75	0.00164431	0.8125	0.569933
Arrhythmia	aluminum acetate	0.75	0.00049732	0.8125	0.569933
Arrhythmia	ambenonium	1	0.0424109	0.75	0.414978
Arrhythmia	ambrisentan	1	0.0351616	0.75	0.414978
Arrhythmia	amifampridine	1	0.0198172	0.75	0.980578
Arrhythmia	aminocaproic acid	1	0.019399	0.75	0.414978
Arrhythmia	aminophylline	1.25	0.0491912	0.6875	0.275195
Arrhythmia	amiodarone	0.714286	2.88e-06	0.821429	0.993582
Arrhythmia	amitriptyline	1.3125	1.8e-07	0.671875	0.936801
Arrhythmia	amodiaquine	1	0.0279722	0.75	0.980578
Arrhythmia	amoxapine	1.39024	1.82e-08	0.652439	0.916161
Arrhythmia	amphetamine	0.882353	1.39e-10	0.779412	0.987667
Arrhythmia	amrinone	1	0.00653242	0.75	0.414978
Arrhythmia	amsacrine	0.75	0.00442564	0.8125	0.992624
Arrhythmia	amyl nitrite	1	0.0304997	0.75	0.414978
Arrhythmia	amylmetacresol	0	7.8e-05	1	0.999608
Arrhythmia	amylocaine	0.285714	6.51e-21	0.928571	0.998798
Arrhythmia	angiotensin ii	0	0.00445102	1	0.896282
Arrhythmia	anisindione	0	0.000203834	1	0.999608
Arrhythmia	anisotropine methylbromide	1.33333	0.0488471	0.666667	0.235636
Arrhythmia	anistreplase	0.75	0.0111842	0.8125	0.569933
Arrhythmia	antazoline	1	0.0244245	0.75	0.414978
Arrhythmia	anti-inhibitor coagulant complex	0.375	2.66e-08	0.90625	0.771901
Arrhythmia	antihemophilic factor (recombinant), pegylated	0	0.000138734	1	0.896282
Arrhythmia	antihemophilic factor human	1	0.0266594	0.75	0.414978
Arrhythmia	antihemophilic factor, human recombinant	1.09091	0.0100195	0.727273	0.361076
Arrhythmia	antipyrine	0.5	0.000366273	0.875	0.712299
Arrhythmia	antithrombin alfa	0.5	0.00590922	0.875	0.712299
Arrhythmia	antithrombin iii human	1	0.0416124	0.75	0.980578
Arrhythmia	antrafenine	0.5	5.74e-05	0.875	0.712299
Arrhythmia	apomorphine	1.2	3.75e-05	0.7	0.958408
Arrhythmia	apraclonidine	1	0.00244378	0.75	0.980578
Arrhythmia	aprepitant	1	0.00330464	0.75	0.414978
Arrhythmia	arbutamine	0	1.69e-08	1	0.999608
Arrhythmia	ardeparin	1	0.00244301	0.75	0.980578
Arrhythmia	argatroban	0	0.00637752	1	0.896282
Arrhythmia	aripiprazole	1.32558	1.76e-07	0.668605	0.239144
Arrhythmia	aripiprazole lauroxil	1.36	1.37e-05	0.66	0.223841
Arrhythmia	asenapine	1	6.83e-10	0.75	0.980578
Arrhythmia	astemizole	0.5	5.96e-08	0.875	0.99722
Arrhythmia	atenolol	0	0.000834825	1	0.999608
Arrhythmia	atezolizumab	1	0.0108761	0.75	0.414978
Arrhythmia	atomoxetine	1.18182	0.00188957	0.704545	0.961159
Arrhythmia	atosiban	0.75	4.42e-09	0.8125	0.569933
Arrhythmia	aurothioglucose	1.33333	0.00352536	0.666667	0.235636
Arrhythmia	avanafil	1	0.00819754	0.75	0.980578
Arrhythmia	avelumab	1	0.0178856	0.75	0.414978
Arrhythmia	axitinib	1	0.0496835	0.75	0.414978
Arrhythmia	azatadine	1	0.00650238	0.75	0.414978
Arrhythmia	azilsartan medoxomil	0	0.0010994	1	0.896282
Arrhythmia	balsalazide	0.75	0.00241412	0.8125	0.569933
Arrhythmia	basiliximab	1.16667	8.28e-05	0.708333	0.318627
Arrhythmia	bemiparin	1	0.00927993	0.75	0.980578
Arrhythmia	benazepril	0	1.21e-05	1	0.896282
Arrhythmia	bendazac	0.5	6.64e-06	0.875	0.712299
Arrhythmia	benzatropine	0.8	9.51e-08	0.8	0.539065
Arrhythmia	benzocaine	0	8.44e-08	1	0.999608
Arrhythmia	benzonatate	0	0.00585041	1	0.999608
Arrhythmia	bepotastine	1	0.0139557	0.75	0.414978
Arrhythmia	bepridil	0.9	2.81e-06	0.775	0.986795
Arrhythmia	betaxolol	0	0.000114413	1	0.999608
Arrhythmia	bethanidine	0.428571	9.55e-16	0.892857	0.997898
Arrhythmia	bevacizumab	1.3	0.0121492	0.675	0.250974
Arrhythmia	binimetinib	0.4	1.6e-07	0.9	0.76071
Arrhythmia	bioallethrin	1.14286	1.34e-17	0.714286	0.966478
Arrhythmia	bisoprolol	0	0.00120045	1	0.999608
Arrhythmia	bivalirudin	0	0.00775945	1	0.896282
Arrhythmia	bosentan	1	0.0273151	0.75	0.414978
Arrhythmia	brexpiprazole	1.2	0.0400578	0.7	0.958408
Arrhythmia	brimonidine	0.333333	1.27e-07	0.916667	0.998552
Arrhythmia	brivaracetam	0.272727	1.83e-32	0.931818	0.998858
Arrhythmia	bromfenac	0.5	1.4e-05	0.875	0.712299
Arrhythmia	bromocriptine	1.22222	5.25e-05	0.694444	0.954792
Arrhythmia	bromodiphenhydramine	1	0.0111956	0.75	0.414978
Arrhythmia	brompheniramine	1.5	0.0109147	0.625	0.168903
Arrhythmia	bufexamac	1	0.0184386	0.75	0.414978
Arrhythmia	bupivacaine	0.5	2.62e-07	0.875	0.99722
Arrhythmia	bupropion	1.25	0.00476547	0.6875	0.94985
Arrhythmia	buspirone	1.28571	0.0179368	0.678571	0.942742
Arrhythmia	butamben	1.34483	4.04e-07	0.663793	0.928866
Arrhythmia	butriptyline	1	0.00938613	0.75	0.414978
Arrhythmia	butylscopolamine	1	0.0432054	0.75	0.414978
Arrhythmia	cabergoline	1.1	9.15e-09	0.725	0.971517
Arrhythmia	caffeine	1.5625	0.0131914	0.609375	0.84758
Arrhythmia	calcium	1.10526	4.44e-05	0.723684	0.97094
Arrhythmia	calcium chloride	1	0.0422008	0.75	0.414978
Arrhythmia	calcium citrate	1.25806	0.000717581	0.685484	0.948322
Arrhythmia	calcium phosphate	1.25806	2.5e-05	0.685484	0.948322
Arrhythmia	calcium phosphate dihydrate	1.25806	0.000589597	0.685484	0.948322
Arrhythmia	canakinumab	0	0.000454726	1	0.896282
Arrhythmia	candesartan cilexetil	0	0.00689922	1	0.896282
Arrhythmia	cannabidiol	1.42105	3.31e-05	0.644737	0.198443
Arrhythmia	caplacizumab	0	0.00131245	1	0.999608
Arrhythmia	captopril	0.4	7.12e-09	0.9	0.76071
Arrhythmia	carbamazepine	0.666667	9.73e-17	0.833333	0.994669
Arrhythmia	carbetocin	1	0.0134721	0.75	0.414978
Arrhythmia	carbinoxamine	1	4.1e-05	0.75	0.414978
Arrhythmia	carbocisteine	0	0.0101244	1	0.999608
Arrhythmia	carboprost tromethamine	1	0.0134721	0.75	0.980578
Arrhythmia	cariprazine	1.33333	0.0427478	0.666667	0.235636
Arrhythmia	carprofen	0.5	5.74e-05	0.875	0.712299
Arrhythmia	carteolol	0	0.000821118	1	0.999608
Arrhythmia	carvedilol	0.833333	8.84e-10	0.791667	0.989802
Arrhythmia	catridecacog	1	0.00397108	0.75	0.414978
Arrhythmia	cefazolin	1	0.00133019	0.75	0.414978
Arrhythmia	cefdinir	1	0.0298018	0.75	0.414978
Arrhythmia	celiprolol	0.166667	1.35e-17	0.958333	0.999246
Arrhythmia	cemiplimab	1	0.0187353	0.75	0.414978
Arrhythmia	certolizumab pegol	0	0.0113561	1	0.896282
Arrhythmia	cetuximab	1.27273	0.00494262	0.681818	0.264008
Arrhythmia	chlorcyclizine	1	0.0198172	0.75	0.414978
Arrhythmia	chlorobutanol	0	0.00515894	1	0.999608
Arrhythmia	chloroprocaine	1.25	0.000811001	0.6875	0.94985
Arrhythmia	chloroquine	1	0.0115522	0.75	0.414978
Arrhythmia	chlorpheniramine	0.5	1.42e-05	0.875	0.99722
Arrhythmia	chlorpromazine	1.19231	1.03e-10	0.701923	0.959594
Arrhythmia	chlorpropamide	1	0.0129229	0.75	0.980578
Arrhythmia	chlorprothixene	1.33333	0.000948846	0.666667	0.931787
Arrhythmia	cholecystokinin	0.833333	0.0101105	0.791667	0.518303
Arrhythmia	choline magnesium trisalicylate	0.5	6.71e-05	0.875	0.712299
Arrhythmia	chondroitin sulfate	1	0.0152322	0.75	0.414978
Arrhythmia	choriogonadotropin alfa	1	0.0399427	0.75	0.414978
Arrhythmia	chorionic gonadotropin (human)	1	0.045787	0.75	0.414978
Arrhythmia	cilazapril	0	2.06e-05	1	0.896282
Arrhythmia	cinchocaine	0	8.87e-06	1	0.999608
Arrhythmia	cinnarizine	1.3125	1.68e-06	0.671875	0.936801
Arrhythmia	ciprofloxacin	0.5	0.0140399	0.875	0.99722
Arrhythmia	cisapride	1.25	0.0252148	0.6875	0.94985
Arrhythmia	citalopram	0.5	2.4e-05	0.875	0.99722
Arrhythmia	citrulline	1.33333	0.00160868	0.666667	0.235636
Arrhythmia	clarithromycin	0	0.00739265	1	0.999608
Arrhythmia	clemastine	1	0.0490827	0.75	0.414978
Arrhythmia	clenbuterol	0.4	2.59e-07	0.9	0.99812
Arrhythmia	clevidipine	1.25	0.00167601	0.6875	0.94985
Arrhythmia	clofedanol	1	0.0111956	0.75	0.414978
Arrhythmia	clomipramine	0.666667	1.8e-08	0.833333	0.994669
Arrhythmia	clonidine	1	2.19e-05	0.75	0.980578
Arrhythmia	clozapine	1.33333	5.97e-07	0.666667	0.931787
Arrhythmia	coagulation factor ix (recombinant)	0.571429	4.25e-07	0.857143	0.674368
Arrhythmia	coagulation factor ix human	0.571429	6.42e-08	0.857143	0.674368
Arrhythmia	coagulation factor vii human	1	0.00234434	0.75	0.980578
Arrhythmia	coagulation factor viia recombinant human	0.666667	3.85e-09	0.833333	0.620085
Arrhythmia	cocaine	0.444444	1.53e-18	0.888889	0.997763
Arrhythmia	coccidioides immitis spherule	0.571429	1.73e-07	0.857143	0.996325
Arrhythmia	collagenase clostridium histolyticum	1	0.0468169	0.75	0.414978
Arrhythmia	conestat alfa	0.833333	1.74e-05	0.791667	0.518303
Arrhythmia	conivaptan	0.5	0.000104316	0.875	0.712299
Arrhythmia	copper	1.19118	1.85e-10	0.702206	0.305474
Arrhythmia	crizanlizumab	0	0.000491544	1	0.896282
Arrhythmia	cupric chloride	1	0.0388803	0.75	0.414978
Arrhythmia	curcumin	0.6	0.000104512	0.85	0.995891
Arrhythmia	cyanocobalamin	1	1.53e-05	0.75	0.414978
Arrhythmia	cyclandelate	0	6.83e-13	1	0.999608
Arrhythmia	cyclobenzaprine	0.777778	1.09e-07	0.805556	0.552835
Arrhythmia	cyproheptadine	1.28571	0.0112502	0.678571	0.257748
Arrhythmia	dabigatran etexilate	0	0.00597914	1	0.896282
Arrhythmia	dalfampridine	1.07143	3.23e-07	0.732143	0.974459
Arrhythmia	dalteparin	0.75	0.000116378	0.8125	0.569933
Arrhythmia	danazol	0.8	0.00288489	0.8	0.991041
Arrhythmia	debrisoquine	0	0.000130811	1	0.999608
Arrhythmia	defibrotide	1	0.00049732	0.75	0.414978
Arrhythmia	denileukin diftitox	0.666667	0.000836142	0.833333	0.620085
Arrhythmia	desflurane	1.5	3.23e-05	0.625	0.876626
Arrhythmia	desipramine	1.04762	3.75e-10	0.738095	0.976683
Arrhythmia	desloratadine	1	0.023134	0.75	0.414978
Arrhythmia	desmopressin	0.666667	5.58e-05	0.833333	0.620085
Arrhythmia	desoxycorticosterone acetate	0	0.0032615	1	0.896282
Arrhythmia	desvenlafaxine	0.333333	2.32e-08	0.916667	0.998552
Arrhythmia	dexbrompheniramine	1	0.0254008	0.75	0.414978
Arrhythmia	dexfenfluramine	0.5	0.000139596	0.875	0.712299
Arrhythmia	dexibuprofen	0.916667	2.85e-05	0.770833	0.466279
Arrhythmia	dexketoprofen	0.5	0.000169701	0.875	0.712299
Arrhythmia	dexlansoprazole	1	0.00101039	0.75	0.980578
Arrhythmia	dexmethylphenidate	0.333333	1.02e-05	0.916667	0.998552
Arrhythmia	dextroamphetamine	1.4	0.0253437	0.65	0.913175
Arrhythmia	dextropropoxyphene	1	0.00413476	0.75	0.980578
Arrhythmia	diacerein	0.777778	4.46e-12	0.805556	0.552835
Arrhythmia	diamorphine	1	0.00105762	0.75	0.980578
Arrhythmia	diazoxide	1.16667	0.00913736	0.708333	0.963318
Arrhythmia	dichlorobenzyl alcohol	0.2	1.29e-52	0.95	0.999141
Arrhythmia	diclofenac	0.5	0.000196097	0.875	0.712299
Arrhythmia	dicoumarol	1	0.0291962	0.75	0.414978
Arrhythmia	dicyclomine	1	0.00733352	0.75	0.414978
Arrhythmia	diethylpropion	0.5	4.61e-06	0.875	0.99722
Arrhythmia	diflunisal	0.5	0.000145009	0.875	0.712299
Arrhythmia	dihydroergocornine	1.375	3.18e-05	0.65625	0.92064
Arrhythmia	dihydroergocristine	1.31034	8.8e-07	0.672414	0.937299
Arrhythmia	diltiazem	1	0.00661627	0.75	0.980578
Arrhythmia	dimetindene	0.5	1.5e-05	0.875	0.712299
Arrhythmia	diphenhydramine	0.5	1.89e-05	0.875	0.712299
Arrhythmia	diphenylpyraline	1	0.00824911	0.75	0.414978
Arrhythmia	dipyridamole	1	8.22e-05	0.75	0.980578
Arrhythmia	dipyrithione	0	0.000166622	1	0.896282
Arrhythmia	disopyramide	0.75	1.36e-07	0.8125	0.992624
Arrhythmia	dl-methylephedrine	0.666667	1.48e-12	0.833333	0.994669
Arrhythmia	dobutamine	0.833333	0.0141291	0.791667	0.989802
Arrhythmia	doconexent	0.833333	0.0429082	0.791667	0.518303
Arrhythmia	dofetilide	0	8.05e-05	1	0.999608
Arrhythmia	dopamine	1.26667	0.000254081	0.683333	0.946643
Arrhythmia	dosulepin	1.1875	7.58e-09	0.703125	0.307428
Arrhythmia	doxepin	1.31579	2.24e-06	0.671053	0.243627
Arrhythmia	dronedarone	0.72	1.03e-17	0.82	0.993437
Arrhythmia	drospirenone	0.75	0.032389	0.8125	0.569933
Arrhythmia	drotaverine	1	0.039301	0.75	0.980578
Arrhythmia	drotrecogin alfa	0.583333	6.83e-12	0.854167	0.667798
Arrhythmia	droxidopa	0.8	9.21e-11	0.8	0.991041
Arrhythmia	duloxetine	0.333333	1.3e-07	0.916667	0.998552
Arrhythmia	dyclonine	0	1.97e-08	1	0.999608
Arrhythmia	efalizumab	1.4	0.0301647	0.65	0.206948
Arrhythmia	efmoroctocog alfa	0	0.00307442	1	0.999608
Arrhythmia	emapalumab	1	0.0198172	0.75	0.414978
Arrhythmia	emedastine	1	0.043615	0.75	0.414978
Arrhythmia	emicizumab	1	0.0181808	0.75	0.980578
Arrhythmia	enalapril	0	1.81e-05	1	0.896282
Arrhythmia	enalaprilat	0.5	3.39e-06	0.875	0.712299
Arrhythmia	encainide	0	0.000253646	1	0.999608
Arrhythmia	enflurane	1.57895	0.00143499	0.605263	0.83906
Arrhythmia	enoxaparin	1	0.0386439	0.75	0.414978
Arrhythmia	enprofylline	1.33333	0.00175896	0.666667	0.235636
Arrhythmia	ephedrine	1.25	0.0113988	0.6875	0.94985
Arrhythmia	epicriptine	1	0.00387935	0.75	0.980578
Arrhythmia	epinephrine	0.75	7.12e-06	0.8125	0.992624
Arrhythmia	eplerenone	0	0.0082129	1	0.896282
Arrhythmia	epoprostenol	1.33333	0.00574975	0.666667	0.235636
Arrhythmia	eprosartan	0	0.00445102	1	0.896282
Arrhythmia	eptifibatide	0	0.00311383	1	0.896282
Arrhythmia	ergocalciferol	1.40909	2.85e-05	0.647727	0.910306
Arrhythmia	ergoloid mesylate	1.31034	1.78e-08	0.672414	0.937299
Arrhythmia	ergotamine	1.25	1.17e-09	0.6875	0.94985
Arrhythmia	erythromycin	1	0.0239213	0.75	0.980578
Arrhythmia	escitalopram	1	1.37e-08	0.75	0.980578
Arrhythmia	esmolol	0	0.00131245	1	0.999608
Arrhythmia	esomeprazole	0.5	1.18e-05	0.875	0.99722
Arrhythmia	etacrynic acid	0.75	0.00358548	0.8125	0.569933
Arrhythmia	etanercept	1.23077	0.00469158	0.692308	0.284887
Arrhythmia	ethanol	1.68182	0.00115511	0.579545	0.776922
Arrhythmia	etodolac	0.666667	3.63e-05	0.833333	0.620085
Arrhythmia	etomidate	1.71429	0.009487	0.571429	0.106297
Arrhythmia	etoricoxib	0	0.00088313	1	0.896282
Arrhythmia	ezogabine	1.25	0.00186632	0.6875	0.94985
Arrhythmia	felodipine	0.846154	6.79e-13	0.788462	0.989282
Arrhythmia	fenfluramine	1	0.00381962	0.75	0.414978
Arrhythmia	fenoldopam	1.125	4.05e-05	0.71875	0.968675
Arrhythmia	fenoprofen	0.5	1.31e-05	0.875	0.712299
Arrhythmia	fenoterol	0	4.76e-08	1	0.999608
Arrhythmia	fentanyl	1	0.0170913	0.75	0.980578
Arrhythmia	ferrous ascorbate	1.28571	0.0124878	0.678571	0.942742
Arrhythmia	ferrous fumarate	1.28571	0.017826	0.678571	0.257748
Arrhythmia	ferrous gluconate	1.28571	0.0083042	0.678571	0.942742
Arrhythmia	ferrous glycine sulfate	1.28571	0.00906801	0.678571	0.942742
Arrhythmia	ferrous succinate	1.28571	0.00766705	0.678571	0.257748
Arrhythmia	fish oil	0.769231	6.23e-31	0.807692	0.992051
Arrhythmia	flavoxate	1	0.00355524	0.75	0.414978
Arrhythmia	flecainide	0	7.84e-08	1	0.999608
Arrhythmia	fluciclovine (18f)	1.38462	0.0481682	0.653846	0.213331
Arrhythmia	fludrocortisone	0.5	0.00692536	0.875	0.712299
Arrhythmia	flufenamic acid	0.833333	0.000830483	0.791667	0.518303
Arrhythmia	flunarizine	1	0.00138943	0.75	0.980578
Arrhythmia	fluoxetine	1.42857	0.0352494	0.642857	0.19547
Arrhythmia	fluphenazine	0.833333	0.00382784	0.791667	0.989802
Arrhythmia	flurbiprofen	0.5	0.000533207	0.875	0.712299
Arrhythmia	fluticasone	0.75	0.0151073	0.8125	0.569933
Arrhythmia	fluticasone furoate	0.666667	0.00561674	0.833333	0.620085
Arrhythmia	fluticasone propionate	0.75	0.00547635	0.8125	0.569933
Arrhythmia	fluvoxamine	0	5.6e-05	1	0.999608
Arrhythmia	fomepizole	0.75	0.00194621	0.8125	0.569933
Arrhythmia	fondaparinux	1	0.0242489	0.75	0.414978
Arrhythmia	foreskin fibroblast (neonatal)	1	0.00131266	0.75	0.414978
Arrhythmia	foreskin keratinocyte (neonatal)	0.909091	2.34e-05	0.772727	0.470995
Arrhythmia	formoterol	0	6.97e-09	1	0.999608
Arrhythmia	fosinopril	0	0.000149131	1	0.896282
Arrhythmia	fosnetupitant	1	0.0407019	0.75	0.414978
Arrhythmia	fosphenytoin	0	0.00144283	1	0.999608
Arrhythmia	fremanezumab	1	0.0168486	0.75	0.414978
Arrhythmia	gabapentin	1.16667	5.73e-05	0.708333	0.963318
Arrhythmia	gabapentin enacarbil	1	0.000552825	0.75	0.980578
Arrhythmia	gallium nitrate	1	0.00791707	0.75	0.414978
Arrhythmia	gamma-hydroxybutyric acid	1.5	0.0471167	0.625	0.876626
Arrhythmia	gemtuzumab ozogamicin	1.27273	0.000888861	0.681818	0.264008
Arrhythmia	ginkgo biloba	1.4	0.043982	0.65	0.206948
Arrhythmia	ginseng	0.333333	1.45e-07	0.916667	0.789721
Arrhythmia	glatiramer	0	0.00182723	1	0.999608
Arrhythmia	gliclazide	1	0.0207111	0.75	0.414978
Arrhythmia	glimepiride	1	0.00184302	0.75	0.980578
Arrhythmia	glipizide	0.5	0.000519452	0.875	0.99722
Arrhythmia	gliquidone	0.5	3.65e-05	0.875	0.99722
Arrhythmia	glucagon	1	0.00145951	0.75	0.414978
Arrhythmia	glucosamine	0.5	7.3e-05	0.875	0.712299
Arrhythmia	glutamic acid	1.64179	0.0155989	0.589552	0.124782
Arrhythmia	glutathione	1.47368	0.000206419	0.631579	0.17834
Arrhythmia	glyburide	0.888889	1.65e-08	0.777778	0.987351
Arrhythmia	glycol salicylate	0.5	8.65e-05	0.875	0.712299
Arrhythmia	glycyrrhizic acid	0.833333	0.00288083	0.791667	0.518303
Arrhythmia	golimumab	0	0.0131144	1	0.896282
Arrhythmia	guanabenz	0.5	2.76e-07	0.875	0.99722
Arrhythmia	guanadrel	0	7.89e-08	1	0.999608
Arrhythmia	guanethidine	0	9.49e-13	1	0.999608
Arrhythmia	guanfacine	0.5	1.86e-05	0.875	0.99722
Arrhythmia	halofantrine	0	0.0102339	1	0.999608
Arrhythmia	haloperidol	1.27778	0.000133156	0.680556	0.944399
Arrhythmia	halothane	1.51852	0.000334676	0.62037	0.868554
Arrhythmia	hexylcaine	0	1.01e-06	1	0.999608
Arrhythmia	homatropine	1.6	0.0262547	0.6	0.136647
Arrhythmia	human c1-esterase inhibitor	0.833333	7.26e-05	0.791667	0.518303
Arrhythmia	human immunoglobulin g	1.2	0.00057318	0.7	0.300814
Arrhythmia	human thrombin	0.625	6.6e-10	0.84375	0.6443
Arrhythmia	hyaluronic acid	1.33333	0.0270243	0.666667	0.235636
Arrhythmia	hydrochlorothiazide	1	0.0487536	0.75	0.980578
Arrhythmia	hydrocodone	1	0.00688201	0.75	0.980578
Arrhythmia	hydroxocobalamin	1.44444	0.00104709	0.638889	0.189305
Arrhythmia	hydroxyzine	1	0.0327686	0.75	0.414978
Arrhythmia	ibritumomab tiuxetan	1.27273	0.00134367	0.681818	0.264008
Arrhythmia	ibuprofen	0.8	1.16e-06	0.8	0.539065
Arrhythmia	ibutilide	1	8.3e-06	0.75	0.980578
Arrhythmia	icatibant	1	0.00221375	0.75	0.414978
Arrhythmia	icosapent	0.909091	1.09e-05	0.772727	0.470995
Arrhythmia	iloperidone	1.09091	7.88e-05	0.727273	0.972487
Arrhythmia	iloprost	1.5	0.0449074	0.625	0.168903
Arrhythmia	imipramine	1.08	8.7e-11	0.73	0.973609
Arrhythmia	indacaterol	0	0.0466152	1	0.999608
Arrhythmia	indecainide	0	0.00562322	1	0.999608
Arrhythmia	indigotindisulfonic acid	1	3.63e-05	0.75	0.980578
Arrhythmia	indomethacin	1.33333	0.0200524	0.666667	0.235636
Arrhythmia	infliximab	0	0.00717831	1	0.896282
Arrhythmia	insulin pork	1.26667	0.00710505	0.683333	0.266962
Arrhythmia	interferon gamma-1b	1	0.0255991	0.75	0.414978
Arrhythmia	ipratropium	1.33333	0.035961	0.666667	0.235636
Arrhythmia	irbesartan	0.5	0.00329523	0.875	0.712299
Arrhythmia	iron	1.28571	0.0120024	0.678571	0.942742
Arrhythmia	isavuconazole	0.222222	3.05e-16	0.944444	0.999063
Arrhythmia	isoetharine	0	0.00171014	1	0.999608
Arrhythmia	isoflurane	1.55	0.00683427	0.6125	0.853806
Arrhythmia	isoniazid	0.25	4.38e-11	0.9375	0.822237
Arrhythmia	isoprenaline	0.625	2.71e-05	0.84375	0.995469
Arrhythmia	isradipine	0.857143	4.17e-08	0.785714	0.988815
Arrhythmia	istradefylline	1	0.0479631	0.75	0.414978
Arrhythmia	ivabradine	1	0.0490827	0.75	0.980578
Arrhythmia	kappadione	0.428571	9.79e-14	0.892857	0.747467
Arrhythmia	ketamine	1.47826	0.000204632	0.630435	0.17667
Arrhythmia	ketoprofen	1	0.00542454	0.75	0.414978
Arrhythmia	ketorolac	0.5	5.58e-05	0.875	0.712299
Arrhythmia	ketotifen	1	0.0291514	0.75	0.414978
Arrhythmia	labetalol	1	0.0237254	0.75	0.980578
Arrhythmia	lacidipine	1.22222	0.000134033	0.694444	0.954792
Arrhythmia	lacosamide	0	9.75e-15	1	0.999608
Arrhythmia	lamotrigine	1.5	6.52e-06	0.625	0.876626
Arrhythmia	lanadelumab	1	0.0134721	0.75	0.414978
Arrhythmia	lasmiditan	1	0.00410287	0.75	0.414978
Arrhythmia	lauric acid	1.41667	0.0451469	0.645833	0.200193
Arrhythmia	lenalidomide	0.75	0.00838805	0.8125	0.569933
Arrhythmia	lepirudin	0	0.00640275	1	0.896282
Arrhythmia	lesinurad	1.5	0.0441359	0.625	0.168903
Arrhythmia	levamlodipine	0.5	3.04e-05	0.875	0.99722
Arrhythmia	levobetaxolol	0	0.00347865	1	0.999608
Arrhythmia	levobunolol	0	0.000651867	1	0.999608
Arrhythmia	levobupivacaine	0	7.79e-07	1	0.999608
Arrhythmia	levocarnitine	1.63636	0.0438277	0.590909	0.126272
Arrhythmia	levocetirizine	1	0.0266398	0.75	0.414978
Arrhythmia	levodopa	1	0.000939076	0.75	0.414978
Arrhythmia	levomenthol	1.46154	0.00296765	0.634615	0.892034
Arrhythmia	levomilnacipran	0	5.54e-08	1	0.999608
Arrhythmia	levonordefrin	0.333333	2.78e-07	0.916667	0.998552
Arrhythmia	levosimendan	0.5	3.14e-07	0.875	0.99722
Arrhythmia	levothyroxine	0.75	0.00819754	0.8125	0.569933
Arrhythmia	lidocaine	0.666667	3.62e-11	0.833333	0.994669
Arrhythmia	lisinopril	0	8.06e-10	1	0.896282
Arrhythmia	lisuride	1.13333	1.31e-06	0.716667	0.967668
Arrhythmia	lomitapide	1	0.0231828	0.75	0.414978
Arrhythmia	lonoctocog alfa	1.09091	0.0285922	0.727273	0.972487
Arrhythmia	loratadine	0.5	5.12e-05	0.875	0.99722
Arrhythmia	lorcaserin	1	0.0343388	0.75	0.414978
Arrhythmia	lornoxicam	0.5	0.00066612	0.875	0.712299
Arrhythmia	lorpiprazole	1	1.87e-07	0.75	0.980578
Arrhythmia	losartan	0	0.00406597	1	0.896282
Arrhythmia	loxapine	1.25806	4.57e-10	0.685484	0.948322
Arrhythmia	loxoprofen	0.5	0.000159109	0.875	0.712299
Arrhythmia	lumateperone	0.8	0.00329397	0.8	0.991041
Arrhythmia	lumiracoxib	0.5	2.16e-05	0.875	0.712299
Arrhythmia	lurasidone	1	0.00132293	0.75	0.980578
Arrhythmia	lusutrombopag	1	0.0268133	0.75	0.980578
Arrhythmia	lypressin	0.666667	6.39e-06	0.833333	0.620085
Arrhythmia	macitentan	1	0.0284689	0.75	0.414978
Arrhythmia	magnesium sulfate	0.833333	5.27e-08	0.791667	0.989802
Arrhythmia	manganese	0.8	0.000344878	0.8	0.991041
Arrhythmia	manidipine	1.25	1.72e-05	0.6875	0.94985
Arrhythmia	maprotiline	1.11765	5.51e-09	0.720588	0.969538
Arrhythmia	mazindol	0.75	6.47e-06	0.8125	0.992624
Arrhythmia	meclofenamic acid	1	0.00124761	0.75	0.414978
Arrhythmia	medroxyprogesterone acetate	1.5625	0.0316022	0.609375	0.148088
Arrhythmia	mefenamic acid	0.5	0.000240933	0.875	0.712299
Arrhythmia	meloxicam	0.5	0.000240251	0.875	0.712299
Arrhythmia	menadione	0.692308	4.51e-15	0.826923	0.604872
Arrhythmia	menthyl salicylate	0.5	3.15e-05	0.875	0.712299
Arrhythmia	meperidine	1.1875	2.23e-07	0.703125	0.307428
Arrhythmia	mephentermine	0.666667	3.3e-14	0.833333	0.994669
Arrhythmia	mepivacaine	0	9.68e-08	1	0.999608
Arrhythmia	mepyramine	1	0.0167089	0.75	0.414978
Arrhythmia	mesalazine	0.857143	0.000680982	0.785714	0.50343
Arrhythmia	metamfetamine	0.888889	4.73e-09	0.777778	0.987351
Arrhythmia	metergoline	0	1.59e-06	1	0.999608
Arrhythmia	methionine	1.4	0.0222825	0.65	0.913175
Arrhythmia	methohexital	1	0.00811657	0.75	0.414978
Arrhythmia	methotrimeprazine	1.21053	1.47e-07	0.697368	0.956731
Arrhythmia	methoxyflurane	1.5	6.31e-05	0.625	0.876626
Arrhythmia	methylergometrine	1	0.0185671	0.75	0.414978
Arrhythmia	methylphenidate	1	0.000348513	0.75	0.980578
Arrhythmia	metipranolol	0	0.000308872	1	0.999608
Arrhythmia	metoclopramide	1.25	0.014767	0.6875	0.94985
Arrhythmia	metoprolol	0	0.00052975	1	0.999608
Arrhythmia	metyrapone	1	0.000748195	0.75	0.414978
Arrhythmia	metyrosine	0	0.00579285	1	0.999608
Arrhythmia	mexiletine	0.5	0.0141246	0.875	0.99722
Arrhythmia	mianserin	1.13043	2.33e-10	0.717391	0.968021
Arrhythmia	miconazole	0.916667	8.9e-12	0.770833	0.985916
Arrhythmia	mifamurtide	0	0.000179786	1	0.896282
Arrhythmia	migalastat	0	0.00137824	1	0.999608
Arrhythmia	milnacipran	1.22222	0.00660881	0.694444	0.954792
Arrhythmia	miltefosine	0	0.00226387	1	0.999608
Arrhythmia	minaprine	1.11111	3.08e-05	0.722222	0.349508
Arrhythmia	minocycline	0.857143	0.00932317	0.785714	0.50343
Arrhythmia	minoxidil	1	0.00107591	0.75	0.414978
Arrhythmia	mirabegron	0	4.18e-06	1	0.999608
Arrhythmia	mitotane	0.8	0.00901557	0.8	0.539065
Arrhythmia	moexipril	0	2.82e-11	1	0.896282
Arrhythmia	moricizine	0	0.0145449	1	0.999608
Arrhythmia	moroctocog alfa	1.09091	0.0224438	0.727273	0.972487
Arrhythmia	morphine	1.25	0.0350086	0.6875	0.94985
Arrhythmia	moxisylyte	1	1.24e-05	0.75	0.980578
Arrhythmia	muromonab	1.42857	0.0318461	0.642857	0.19547
Arrhythmia	nabumetone	0.5	3.26e-05	0.875	0.712299
Arrhythmia	nadolol	0	0.000375687	1	0.999608
Arrhythmia	nadroparin	0.75	2.29e-05	0.8125	0.569933
Arrhythmia	naloxone	0.714286	0.000105216	0.821429	0.993582
Arrhythmia	naproxen	0.5	0.000417833	0.875	0.712299
Arrhythmia	natalizumab	1.27273	0.0197409	0.681818	0.264008
Arrhythmia	nateglinide	0.5	0.000881598	0.875	0.99722
Arrhythmia	nebivolol	0	2.11e-08	1	0.999608
Arrhythmia	nefazodone	1.1	0.000891825	0.725	0.971517
Arrhythmia	neostigmine	1	0.0304997	0.75	0.414978
Arrhythmia	nepafenac	0.5	2.58e-06	0.875	0.712299
Arrhythmia	nesiritide	1	0.00765461	0.75	0.414978
Arrhythmia	netarsudil	0.666667	0.00119342	0.833333	0.620085
Arrhythmia	netupitant	1	0.0375472	0.75	0.414978
Arrhythmia	nicardipine	1.2	1.16e-06	0.7	0.958408
Arrhythmia	nicorandil	0	5.27e-07	1	0.999608
Arrhythmia	nifedipine	0.777778	3.75e-08	0.805556	0.991782
Arrhythmia	nilvadipine	1	4.63e-06	0.75	0.980578
Arrhythmia	nimesulide	0.5	0.00389384	0.875	0.712299
Arrhythmia	nimodipine	1.1	7.82e-06	0.725	0.971517
Arrhythmia	nintedanib	1	0.0487981	0.75	0.414978
Arrhythmia	nisoldipine	0.6	2.41e-11	0.85	0.995891
Arrhythmia	nitisinone	1	0.0316813	0.75	0.980578
Arrhythmia	nitrendipine	1	8.44e-11	0.75	0.980578
Arrhythmia	nitroprusside	1	0.0290059	0.75	0.414978
Arrhythmia	nivolumab	1	0.0157128	0.75	0.414978
Arrhythmia	nomifensine	1.14286	0.000150034	0.714286	0.331687
Arrhythmia	nonacog beta pegol	0.666667	0.000550533	0.833333	0.994669
Arrhythmia	norepinephrine	0.909091	9.39e-11	0.772727	0.986322
Arrhythmia	nortriptyline	0.958333	2.6e-15	0.760417	0.983457
Arrhythmia	noscapine	1	0.00892913	0.75	0.414978
Arrhythmia	olanzapine	1.45455	2.05e-05	0.636364	0.18546
Arrhythmia	olmesartan	0	0.00374932	1	0.896282
Arrhythmia	olopatadine	1.375	0.00358498	0.65625	0.217393
Arrhythmia	olsalazine	1.5	0.0289106	0.625	0.168903
Arrhythmia	orphenadrine	1	3.96e-06	0.75	0.980578
Arrhythmia	oxaprozin	0.5	0.000275893	0.875	0.712299
Arrhythmia	oxcarbazepine	0.2	2.8e-35	0.95	0.999141
Arrhythmia	oxetacaine	1	0.000137263	0.75	0.980578
Arrhythmia	oxprenolol	0	2.43e-06	1	0.999608
Arrhythmia	oxtriphylline	1.2	0.02075	0.7	0.958408
Arrhythmia	oxybuprocaine	0	1.7e-06	1	0.999608
Arrhythmia	oxymetazoline	1	4.4e-06	0.75	0.980578
Arrhythmia	paliperidone	1.13333	1.79e-06	0.716667	0.967668
Arrhythmia	palivizumab	1.33333	0.015239	0.666667	0.235636
Arrhythmia	pantoprazole	0.5	1.33e-07	0.875	0.99722
Arrhythmia	papain	0	0.0102122	1	0.896282
Arrhythmia	papaverine	1	0.0039634	0.75	0.414978
Arrhythmia	parachlorophenol	0	0.000484202	1	0.999608
Arrhythmia	parathyroid hormone	1	0.0039634	0.75	0.980578
Arrhythmia	parecoxib	0.5	0.000803749	0.875	0.712299
Arrhythmia	paroxetine	1.28571	8.21e-10	0.678571	0.942742
Arrhythmia	pembrolizumab	1	0.0157128	0.75	0.414978
Arrhythmia	penbutolol	1	0.0262149	0.75	0.414978
Arrhythmia	pentostatin	0	0.000484202	1	0.896282
Arrhythmia	pentoxifylline	1.33333	0.00306796	0.666667	0.235636
Arrhythmia	pentoxyverine	0.545455	2.17e-17	0.863636	0.996679
Arrhythmia	perampanel	0	0.0108959	1	0.999608
Arrhythmia	pergolide	1.23529	9.54e-08	0.691176	0.952527
Arrhythmia	perindopril	1	0.0218838	0.75	0.414978
Arrhythmia	permethrin	0.666667	0.0216874	0.833333	0.620085
Arrhythmia	perphenazine	0.333333	0.00230566	0.916667	0.998552
Arrhythmia	phenacemide	0	7.67e-09	1	0.896282
Arrhythmia	phenazopyridine	0	4.04e-05	1	0.999608
Arrhythmia	phendimetrazine	1.33333	0.0473375	0.666667	0.931787
Arrhythmia	phenformin	0	2.6e-09	1	0.999608
Arrhythmia	phenindione	0	0.00235702	1	0.896282
Arrhythmia	phenmetrazine	0.5	2.95e-05	0.875	0.99722
Arrhythmia	phenoxybenzamine	0.75	4.1e-06	0.8125	0.992624
Arrhythmia	phenprocoumon	0	0.00601678	1	0.896282
Arrhythmia	phentermine	1.16667	0.00126986	0.708333	0.963318
Arrhythmia	phenyl salicylate	0.5	0.000239189	0.875	0.712299
Arrhythmia	phenylbutazone	0.666667	0.000220323	0.833333	0.620085
Arrhythmia	phenylpropanolamine	0.333333	9e-12	0.916667	0.998552
Arrhythmia	phenytoin	1.3	1.9e-13	0.675	0.939642
Arrhythmia	phylloquinone	0.5	1.42e-05	0.875	0.99722
Arrhythmia	pimozide	0.5	0.00303332	0.875	0.99722
Arrhythmia	pindolol	0.8	0.000253362	0.8	0.991041
Arrhythmia	pirbuterol	0	0.00197317	1	0.999608
Arrhythmia	piretanide	1	0.00566367	0.75	0.980578
Arrhythmia	piroxicam	0.5	0.000215067	0.875	0.712299
Arrhythmia	pitolisant	1	0.0271295	0.75	0.980578
Arrhythmia	pizotifen	1.3125	0.000112546	0.671875	0.245146
Arrhythmia	pomalidomide	0.333333	0.000393828	0.916667	0.789721
Arrhythmia	porfimer sodium	0.5	0.00589652	0.875	0.712299
Arrhythmia	potassium nitrate	0	0.00411673	1	0.999608
Arrhythmia	practolol	0	0.00285864	1	0.999608
Arrhythmia	pramipexole	1	0.0031396	0.75	0.980578
Arrhythmia	pramocaine	0.285714	2.04e-20	0.928571	0.998798
Arrhythmia	prazosin	1	0.000374675	0.75	0.980578
Arrhythmia	pregabalin	0	2.17e-08	1	0.999608
Arrhythmia	prilocaine	0	0.00562322	1	0.999608
Arrhythmia	probucol	0	1.38e-07	1	0.999608
Arrhythmia	procainamide	0.333333	0.000142935	0.916667	0.998552
Arrhythmia	procaine	1.33333	1e-06	0.666667	0.931787
Arrhythmia	procaterol	0	0.0466152	1	0.999608
Arrhythmia	prochlorperazine	0.875	4.97e-08	0.78125	0.988014
Arrhythmia	profenamine	1.33333	0.035961	0.666667	0.235636
Arrhythmia	proflavine	0	0.00465333	1	0.896282
Arrhythmia	progesterone	0.9	0.02843	0.775	0.476661
Arrhythmia	proguanil	1	0.0381124	0.75	0.414978
Arrhythmia	promazine	1.28571	9.25e-05	0.678571	0.942742
Arrhythmia	promethazine	1.36364	0.00827632	0.659091	0.222265
Arrhythmia	propafenone	0	1.19e-06	1	0.999608
Arrhythmia	proparacaine	0	4.83e-10	1	0.999608
Arrhythmia	propiomazine	1.28571	7.02e-05	0.678571	0.942742
Arrhythmia	propiverine	1.42857	0.00866556	0.642857	0.903869
Arrhythmia	propofol	1.6	0.00268615	0.6	0.827596
Arrhythmia	propoxycaine	0.285714	8.31e-30	0.928571	0.998798
Arrhythmia	propranolol	0.8	9.06e-06	0.8	0.991041
Arrhythmia	propylene glycol	0	0.00366815	1	0.896282
Arrhythmia	protein s human	0.333333	4.75e-08	0.916667	0.789721
Arrhythmia	prothrombin	0.25	8.22e-07	0.9375	0.998955
Arrhythmia	protriptyline	0	5.02e-07	1	0.999608
Arrhythmia	prucalopride	1	0.020481	0.75	0.980578
Arrhythmia	pseudoephedrine	0.952381	0.000152491	0.761905	0.44414
Arrhythmia	quetiapine	1.34615	4.43e-06	0.663462	0.229912
Arrhythmia	quinagolide	1	0.00441759	0.75	0.414978
Arrhythmia	quinapril	0	2.16e-05	1	0.896282
Arrhythmia	quinidine	1.16667	0.0132116	0.708333	0.963318
Arrhythmia	quinidine barbiturate	1.2	0.00335891	0.7	0.958408
Arrhythmia	quinine	1	0.00127315	0.75	0.980578
Arrhythmia	racepinephrine	0.666667	4.34e-12	0.833333	0.994669
Arrhythmia	ramipril	0.5	2.43e-05	0.875	0.712299
Arrhythmia	ranolazine	0.72	1.76e-33	0.82	0.993437
Arrhythmia	rapacuronium	0	0.000915877	1	0.896282
Arrhythmia	reboxetine	0	9.81e-05	1	0.999608
Arrhythmia	remoxipride	1	0.0054374	0.75	0.980578
Arrhythmia	repaglinide	0.5	0.0020376	0.875	0.99722
Arrhythmia	rescinnamine	0	0.000136709	1	0.896282
Arrhythmia	reteplase	0.75	0.00766648	0.8125	0.569933
Arrhythmia	riboflavin	1.5	0.035535	0.625	0.876626
Arrhythmia	rilonacept	0	1.47e-08	1	0.896282
Arrhythmia	riluzole	1	0.0135431	0.75	0.980578
Arrhythmia	risperidone	1.13333	9.54e-05	0.716667	0.967668
Arrhythmia	rofecoxib	0.5	0.00106293	0.875	0.712299
Arrhythmia	rolapitant	1	0.00346697	0.75	0.414978
Arrhythmia	romiplostim	1	0.0254008	0.75	0.980578
Arrhythmia	ropinirole	0.888889	1.77e-09	0.777778	0.987351
Arrhythmia	ropivacaine	0	9.54e-11	1	0.999608
Arrhythmia	rotigotine	1	1.57e-05	0.75	0.980578
Arrhythmia	roxithromycin	0	0.00216445	1	0.999608
Arrhythmia	rupatadine	1	0.0118765	0.75	0.414978
Arrhythmia	salbutamol	0	1.09e-06	1	0.999608
Arrhythmia	salicylic acid	1	0.00912689	0.75	0.414978
Arrhythmia	salmeterol	0	4.75e-08	1	0.999608
Arrhythmia	salsalate	0.5	0.000124702	0.875	0.712299
Arrhythmia	sapropterin	1	0.000890499	0.75	0.414978
Arrhythmia	sarilumab	1	0.000111639	0.75	0.414978
Arrhythmia	secretin human	1	0.0298018	0.75	0.980578
Arrhythmia	sennosides	1	0.00819754	0.75	0.414978
Arrhythmia	sertindole	1.125	0.00538823	0.71875	0.968675
Arrhythmia	sertraline	0.6	1.42e-06	0.85	0.995891
Arrhythmia	sevoflurane	1.5	0.00027123	0.625	0.876626
Arrhythmia	sibutramine	0.333333	4.3e-09	0.916667	0.998552
Arrhythmia	siltuximab	0	1.45e-05	1	0.896282
Arrhythmia	simoctocog alfa	0	0.0015149	1	0.999608
Arrhythmia	sitaxentan	1	0.0366247	0.75	0.414978
Arrhythmia	sodium tetradecyl sulfate	0.5	0.000181738	0.875	0.99722
Arrhythmia	solriamfetol	0.5	0.000120599	0.875	0.99722
Arrhythmia	sotalol	0	4.04e-05	1	0.999608
Arrhythmia	spirapril	0	2.9e-05	1	0.896282
Arrhythmia	spironolactone	1.33333	2.97e-07	0.666667	0.931787
Arrhythmia	stearic acid	1	0.0158213	0.75	0.414978
Arrhythmia	sucralfate	0.8	0.00350969	0.8	0.539065
Arrhythmia	sulfamethoxazole	0	0.0113561	1	0.999608
Arrhythmia	sulfasalazine	1.2	0.0138668	0.7	0.300814
Arrhythmia	sulindac	1.14286	0.00199903	0.714286	0.331687
Arrhythmia	sulodexide	1	0.0151989	0.75	0.980578
Arrhythmia	suprofen	0.5	0.000176741	0.875	0.712299
Arrhythmia	susoctocog alfa	0	0.00307442	1	0.999608
Arrhythmia	tacrine	1.33333	0.0139708	0.666667	0.235636
Arrhythmia	tafamidis	0	0.00221165	1	0.999608
Arrhythmia	tamoxifen	0.941176	0.0407887	0.764706	0.451066
Arrhythmia	tapentadol	1	0.000187964	0.75	0.980578
Arrhythmia	teduglutide	1	0.000697973	0.75	0.980578
Arrhythmia	tegaserod	1.25	0.0108154	0.6875	0.275195
Arrhythmia	telmisartan	0	0.000984236	1	0.896282
Arrhythmia	tenecteplase	1	0.00946482	0.75	0.414978
Arrhythmia	tenoxicam	0.5	0.00066612	0.875	0.712299
Arrhythmia	terbutaline	0	1.71e-06	1	0.999608
Arrhythmia	terfenadine	1.28571	0.00135578	0.678571	0.257748
Arrhythmia	terlipressin	0.666667	3.45e-05	0.833333	0.620085
Arrhythmia	testosterone	0.333333	0.0134495	0.916667	0.789721
Arrhythmia	testosterone cypionate	0.333333	0.00310575	0.916667	0.789721
Arrhythmia	testosterone enanthate	0.333333	0.00515894	0.916667	0.789721
Arrhythmia	testosterone undecanoate	0.333333	0.00367479	0.916667	0.789721
Arrhythmia	tetrabenazine	1	0.0269805	0.75	0.980578
Arrhythmia	tetracaine	0.333333	2.96e-18	0.916667	0.998552
Arrhythmia	thalidomide	0.857143	0.001073	0.785714	0.50343
Arrhythmia	theophylline	1.42857	0.0395259	0.642857	0.19547
Arrhythmia	thiamylal	0.333333	6.74e-11	0.916667	0.998552
Arrhythmia	thiethylperazine	0.333333	5.29e-05	0.916667	0.998552
Arrhythmia	thioridazine	1.16667	0.0397421	0.708333	0.963318
Arrhythmia	thiothixene	1	0.023421	0.75	0.980578
Arrhythmia	thonzylamine	1.5	0.0316778	0.625	0.168903
Arrhythmia	thrombin	0.7	1.98e-11	0.825	0.993929
Arrhythmia	thrombin alfa	0.625	1.07e-09	0.84375	0.6443
Arrhythmia	thrombomodulin alfa	0	0.000122751	1	0.896282
Arrhythmia	tiaprofenic acid	0.5	0.000229824	0.875	0.712299
Arrhythmia	timolol	0	0.000321943	1	0.999608
Arrhythmia	tinzaparin	1	0.0066699	0.75	0.414978
Arrhythmia	tirofiban	0.5	0.00582783	0.875	0.712299
Arrhythmia	tizanidine	1.14286	0.000356372	0.714286	0.966478
Arrhythmia	tocainide	0	0.00692536	1	0.999608
Arrhythmia	tocilizumab	0	8.61e-05	1	0.896282
Arrhythmia	tocofersolan	0	0.00118769	1	0.999608
Arrhythmia	tolazamide	0.5	4.14e-08	0.875	0.99722
Arrhythmia	tolazoline	1	5.02e-06	0.75	0.980578
Arrhythmia	tolfenamic acid	0.5	3.85e-05	0.875	0.712299
Arrhythmia	tolmetin	0.5	0.000539724	0.875	0.712299
Arrhythmia	tolvaptan	0.5	0.000300911	0.875	0.712299
Arrhythmia	topiramate	1.19231	7.38e-18	0.701923	0.959594
Arrhythmia	tositumomab	1.3	0.00393846	0.675	0.250974
Arrhythmia	tramadol	1.09091	1.53e-11	0.727273	0.972487
Arrhythmia	trandolapril	0	2.16e-05	1	0.896282
Arrhythmia	trastuzumab	1.25	0.00228744	0.6875	0.275195
Arrhythmia	trazodone	1.28571	0.00862102	0.678571	0.257748
Arrhythmia	trifluoperazine	1	0.0124029	0.75	0.980578
Arrhythmia	triflupromazine	0.8	1.65e-05	0.8	0.539065
Arrhythmia	triflusal	0.75	0.00104386	0.8125	0.569933
Arrhythmia	trimebutine	1.20833	4.09e-14	0.697917	0.957086
Arrhythmia	trimipramine	1.125	6.65e-12	0.71875	0.968675
Arrhythmia	tripelennamine	1	0.0395177	0.75	0.414978
Arrhythmia	troglitazone	0.888889	0.00264259	0.777778	0.483595
Arrhythmia	trolamine salicylate	0.5	0.00020915	0.875	0.712299
Arrhythmia	tromethamine	1.4	0.0321347	0.65	0.913175
Arrhythmia	turoctocog alfa	0.666667	0.0020011	0.833333	0.620085
Arrhythmia	turoctocog alfa pegol	0.666667	0.000891171	0.833333	0.620085
Arrhythmia	udenafil	1	0.0103849	0.75	0.980578
Arrhythmia	urokinase	1	0.00223351	0.75	0.414978
Arrhythmia	valproic acid	0.722222	5.54e-24	0.819444	0.99338
Arrhythmia	valsartan	0	0.00089774	1	0.896282
Arrhythmia	vardenafil	1.33333	0.00161746	0.666667	0.235636
Arrhythmia	vasopressin	0.666667	1.07e-05	0.833333	0.620085
Arrhythmia	venlafaxine	0.333333	2.96e-07	0.916667	0.998552
Arrhythmia	verapamil	1	4.62e-07	0.75	0.980578
Arrhythmia	vernakalant	0	1.95e-08	1	0.999608
Arrhythmia	vilazodone	1	0.015998	0.75	0.414978
Arrhythmia	viloxazine	0	9.81e-05	1	0.999608
Arrhythmia	von willebrand factor human	0.5	0.00384863	0.875	0.99722
Arrhythmia	vonicog alfa	0.5	0.00264574	0.875	0.99722
Arrhythmia	vortioxetine	1	5.67e-05	0.75	0.980578
Arrhythmia	xamoterol	0	0.00186352	1	0.999608
Arrhythmia	ximelagatran	0	0.00640275	1	0.896282
Arrhythmia	xylometazoline	1	0.000137355	0.75	0.980578
Arrhythmia	yohimbine	1.11765	1.85e-11	0.720588	0.969538
Arrhythmia	zimelidine	1.33333	0.00916839	0.666667	0.235636
Arrhythmia	zinc	1.23478	8.72e-11	0.691304	0.282848
Arrhythmia	zinc acetate	1.23478	4.53e-11	0.691304	0.282848
Arrhythmia	zinc chloride	1.23478	3.81e-09	0.691304	0.282848
Arrhythmia	ziprasidone	1.36	3.94e-06	0.66	0.223841
Arrhythmia	zofenopril	0	3.92e-07	1	0.896282
Arrhythmia	zonisamide	1.24	2.32e-14	0.69	0.951685
Arrhythmia	zotepine	0.875	2.84e-06	0.78125	0.988014
Arrhythmia	zuclopenthixol	1.28571	0.0198865	0.678571	0.257748
Asthma	2-mercaptobenzothiazole	0	0.00224737	1	0.896282
Asthma	abatacept	0	0.00175856	1	0.995553
Asthma	abciximab	0.538462	4.82311e-08	0.865385	0.6922
Asthma	acebutolol	0	0.00434951	1	0.896282
Asthma	aceclofenac	0	0.000555458	1	0.896282
Asthma	acemetacin	0	0.00158048	1	0.896282
Asthma	acetaminophen	0	7.9773e-08	1	0.995553
Asthma	acetohydroxamic acid	0	0.0174941	1	0.896282
Asthma	acetylcholine	0.5	0.00351845	0.875	0.977119
Asthma	acetylsalicylic acid	0.642857	0.000249143	0.839286	0.963768
Asthma	acitretin	0.428571	2.14236e-05	0.892857	0.747467
Asthma	aclidinium	0.4	1.40802e-05	0.9	0.983466
Asthma	acrivastine	0	0.0173482	1	0.896282
Asthma	adalimumab	0	0.00502677	1	0.896282
Asthma	adapalene	0.285714	4.35999e-08	0.928571	0.808809
Asthma	adenosine	0	3.12672e-05	1	0.896282
Asthma	adenosine phosphate	0.933333	0.0442359	0.766667	0.455926
Asthma	alcaftadine	0	0.0077112	1	0.995553
Asthma	alclofenac	0	0.0103849	1	0.896282
Asthma	aldesleukin	0	2.92056e-06	1	0.995553
Asthma	alefacept	0.5	2.85883e-06	0.875	0.712299
Asthma	alemtuzumab	0.6	4.93175e-05	0.85	0.658491
Asthma	alfacalcidol	0	0.00234119	1	0.896282
Asthma	alimemazine	0	0.0122767	1	0.995553
Asthma	alitretinoin	0.777778	0.0112891	0.805556	0.552835
Asthma	alpha-linolenic acid	0.4	9.30113e-06	0.9	0.76071
Asthma	alpha-tocopherol succinate	0.666667	0.0379616	0.833333	0.96091
Asthma	alprostadil	0	9.59511e-05	1	0.896282
Asthma	alteplase	0.25	1.31098e-05	0.9375	0.822237
Asthma	aluminium	0.5	0.0209631	0.875	0.712299
Asthma	aluminium phosphate	0.5	0.00984839	0.875	0.712299
Asthma	aluminum acetate	0.5	0.0474678	0.875	0.977119
Asthma	ambrisentan	0	0.00187772	1	0.896282
Asthma	amcinonide	0	0.0486272	1	0.896282
Asthma	aminocaproic acid	0.333333	0.00161321	0.916667	0.789721
Asthma	aminophylline	0.25	0.00110668	0.9375	0.822237
Asthma	aminosalicylic acid	0	3.35943e-05	1	0.896282
Asthma	amiodarone	0.571429	0.00422121	0.857143	0.674368
Asthma	amitriptyline	0.6875	2.83734e-09	0.828125	0.607741
Asthma	amlexanox	0.75	0.0350473	0.8125	0.569933
Asthma	amodiaquine	0	0.0101262	1	0.896282
Asthma	amoxapine	1	0.001035	0.75	0.414978
Asthma	amphetamine	0.941176	0.0262362	0.764706	0.451066
Asthma	amrinone	0.5	0.0026169	0.875	0.977119
Asthma	anakinra	0	0.00756567	1	0.896282
Asthma	ancestim	0	0.0383142	1	0.896282
Asthma	anisotropine methylbromide	0	0.000174441	1	0.995553
Asthma	anistreplase	0.25	6.63831e-05	0.9375	0.822237
Asthma	antazoline	0	0.0466437	1	0.995553
Asthma	anti-inhibitor coagulant complex	0.625	0.00733847	0.84375	0.6443
Asthma	antipyrine	0	0.000414064	1	0.896282
Asthma	antithrombin alfa	0.5	0.0366724	0.875	0.712299
Asthma	antrafenine	0	0.000214919	1	0.896282
Asthma	apraclonidine	0.333333	0.00514363	0.916667	0.789721
Asthma	aprepitant	0	0.0145404	1	0.995553
Asthma	arbutamine	0.333333	0.00396435	0.916667	0.789721
Asthma	argatroban	0	0.0113097	1	0.896282
Asthma	aripiprazole	0.837209	1.54768e-05	0.790698	0.9332
Asthma	aripiprazole lauroxil	0.84	1.91208e-05	0.79	0.514141
Asthma	arsenic trioxide	0.3	2.62872e-05	0.925	0.988074
Asthma	asenapine	0.789474	0.00201449	0.802632	0.545596
Asthma	asfotase alfa	0	0.00634771	1	0.896282
Asthma	atenolol	0	0.00267644	1	0.896282
Asthma	atezolizumab	0	0.0134495	1	0.995553
Asthma	atropine	0.714286	0.00164536	0.821429	0.954533
Asthma	aurothioglucose	0	5.17728e-06	1	0.995553
Asthma	avelumab	0	0.0101262	1	0.995553
Asthma	azatadine	0	0.0118974	1	0.896282
Asthma	azelastine	0.75	0.0149408	0.8125	0.569933
Asthma	azithromycin	0	0.0250667	1	0.995553
Asthma	balsalazide	0	7.60403e-06	1	0.896282
Asthma	baricitinib	0.5	0.0350519	0.875	0.712299
Asthma	basiliximab	0.416667	7.79351e-10	0.895833	0.753043
Asthma	belatacept	0	0.000446017	1	0.995553
Asthma	belimumab	0	0.00775945	1	0.995553
Asthma	benazepril	0	0.00887351	1	0.896282
Asthma	bendazac	0	0.000555458	1	0.896282
Asthma	benralizumab	0	0.00122459	1	0.896282
Asthma	benzatropine	0.6	0.00601835	0.85	0.658491
Asthma	benzylpenicilloyl polylysine	0	0.000996338	1	0.995553
Asthma	bepotastine	0	0.0146637	1	0.995553
Asthma	berberine	0	0.00141807	1	0.995553
Asthma	betahistine	0	0.000549471	1	0.995553
Asthma	betaxolol	0	0.00554978	1	0.896282
Asthma	bethanechol	0.25	0.000488584	0.9375	0.989876
Asthma	bethanidine	0.571429	0.0065856	0.857143	0.674368
Asthma	bevacizumab	0.4	1.66365e-06	0.9	0.76071
Asthma	bezafibrate	0.571429	0.0217554	0.857143	0.674368
Asthma	bilastine	0	0.0171329	1	0.896282
Asthma	bimatoprost	0	0.000164309	1	0.995553
Asthma	binimetinib	0.2	0.000272686	0.95	0.839778
Asthma	bisoprolol	0	0.0083471	1	0.896282
Asthma	bivalirudin	0	0.00352536	1	0.896282
Asthma	bosentan	0	0.000683472	1	0.896282
Asthma	bremelanotide	0.6	0.00270653	0.85	0.658491
Asthma	brentuximab vedotin	0	0.0118365	1	0.995553
Asthma	brimonidine	0.666667	0.0327817	0.833333	0.620085
Asthma	brolucizumab	0	0.00882865	1	0.896282
Asthma	bromfenac	0	0.00270895	1	0.896282
Asthma	bromocriptine	0.888889	0.0313023	0.777778	0.483595
Asthma	bromodiphenhydramine	0	0.0165188	1	0.896282
Asthma	brompheniramine	0.333333	1.1279e-05	0.916667	0.9867
Asthma	buclizine	0	0.00182305	1	0.995553
Asthma	bufexamac	0.5	0.00164139	0.875	0.712299
Asthma	butriptyline	0	6.03909e-05	1	0.995553
Asthma	butylscopolamine	0	0.00562484	1	0.995553
Asthma	cabergoline	0.8	0.000705256	0.8	0.539065
Asthma	cabozantinib	0.333333	0.0435882	0.916667	0.789721
Asthma	caffeine	0.84375	2.01755e-06	0.789062	0.511798
Asthma	camphor	0.5	0.00120016	0.875	0.977119
Asthma	canakinumab	0	0.0105528	1	0.896282
Asthma	cangrelor	0	0.0121527	1	0.896282
Asthma	cannabidiol	0.657895	4.53556e-12	0.835526	0.961988
Asthma	capsaicin	0.5	0.0124177	0.875	0.977119
Asthma	capsicum oleoresin	0	0.0142994	1	0.995553
Asthma	captopril	0	5.32636e-11	1	0.896282
Asthma	carbamoylcholine	0.666667	0.00348516	0.833333	0.96091
Asthma	carbimazole	0	0.0170825	1	0.896282
Asthma	carbinoxamine	0	0.0232781	1	0.995553
Asthma	carbocisteine	0	0.000143541	1	0.896282
Asthma	carboprost tromethamine	0	0.0135984	1	0.896282
Asthma	cariprazine	0.666667	0.00767452	0.833333	0.620085
Asthma	carmustine	0	0.000697973	1	0.896282
Asthma	carprofen	0	0.000469806	1	0.896282
Asthma	carteolol	0	0.0123293	1	0.896282
Asthma	carvedilol	0.666667	0.00476765	0.833333	0.620085
Asthma	castor oil	0	8.62537e-05	1	0.995553
Asthma	catumaxomab	0.142857	3.17025e-08	0.964286	0.99288
Asthma	cefazolin	0	2.73782e-05	1	0.896282
Asthma	cefdinir	0	0.0160313	1	0.896282
Asthma	celiprolol	0.5	0.00162446	0.875	0.712299
Asthma	cemiplimab	0	0.0102165	1	0.995553
Asthma	cenegermin	0	0.00232599	1	0.995553
Asthma	certolizumab pegol	0	0.00352536	1	0.896282
Asthma	cetirizine	0	0.0148784	1	0.995553
Asthma	cetuximab	0.454545	7.518e-06	0.886364	0.735014
Asthma	cevimeline	0	0.00261668	1	0.995553
Asthma	chloramphenicol	0	0.00116329	1	0.995553
Asthma	chlorcyclizine	0	0.00577697	1	0.995553
Asthma	chlorhexidine	0	0.0124524	1	0.995553
Asthma	chloroquine	0.333333	0.00049732	0.916667	0.9867
Asthma	chlorpromazine	0.807692	0.000656238	0.798077	0.534283
Asthma	chlorprothixene	0.583333	4.65854e-05	0.854167	0.667798
Asthma	cholesterol	0.333333	0.00686215	0.916667	0.9867
Asthma	choline magnesium trisalicylate	0	0.000469806	1	0.896282
Asthma	chondroitin sulfate	0.25	0.000838764	0.9375	0.822237
Asthma	chromic chloride	0	0.0466152	1	0.896282
Asthma	cilazapril	0	0.013785	1	0.896282
Asthma	cinnarizine	0.9375	0.00265744	0.765625	0.453343
Asthma	ciprofloxacin	0.5	0.023134	0.875	0.712299
Asthma	cisapride	0.75	0.0445655	0.8125	0.569933
Asthma	citalopram	0	0.00106005	1	0.995553
Asthma	citrulline	0.916667	0.0134983	0.770833	0.466279
Asthma	clemastine	0	0.0197748	1	0.896282
Asthma	clenbuterol	0.2	2.57003e-05	0.95	0.839778
Asthma	clidinium	0	0.0108959	1	0.995553
Asthma	clofedanol	0	0.0160313	1	0.995553
Asthma	clomipramine	0.5	0.000705906	0.875	0.712299
Asthma	clonidine	0.666667	0.00626193	0.833333	0.620085
Asthma	clopidogrel	0	0.00183422	1	0.896282
Asthma	clozapine	0.777778	3.08495e-05	0.805556	0.552835
Asthma	coccidioides immitis spherule	0.142857	2.31779e-05	0.964286	0.85808
Asthma	copper	0.875	1.89221e-06	0.78125	0.49227
Asthma	corticorelin ovine triflutate	0	0.0225403	1	0.995553
Asthma	corticotropin	0	0.000329786	1	0.995553
Asthma	crisaborole	0.5	0.0096446	0.875	0.712299
Asthma	crizanlizumab	0	0.02278	1	0.896282
Asthma	cryptenamine	0.4	6.65007e-06	0.9	0.983466
Asthma	curcumin	0.4	0.00443462	0.9	0.76071
Asthma	cyclizine	0.5	0.0360691	0.875	0.977119
Asthma	cyclobenzaprine	0.777778	0.0103049	0.805556	0.552835
Asthma	cyclopentolate	0	0.0187431	1	0.995553
Asthma	cyclophosphamide	0	0.00232599	1	0.896282
Asthma	cycrimine	0	0.0176804	1	0.995553
Asthma	cyproheptadine	0.285714	1.00438e-05	0.928571	0.988619
Asthma	d-alpha-tocopherol acetate	0.666667	0.033738	0.833333	0.96091
Asthma	dabigatran etexilate	0	0.00141807	1	0.896282
Asthma	dactinomycin	0.5	0.00882865	0.875	0.977119
Asthma	dalteparin	0.5	0.00657375	0.875	0.712299
Asthma	darifenacin	0.4	5.00444e-05	0.9	0.983466
Asthma	dasatinib	0.73913	0.0117666	0.815217	0.57658
Asthma	daunorubicin	0.5	0.00882865	0.875	0.977119
Asthma	defibrotide	0	0.000711014	1	0.896282
Asthma	denileukin diftitox	0	5.60338e-06	1	0.995553
Asthma	desipramine	0.52381	1.18029e-09	0.869048	0.699949
Asthma	desloratadine	0	0.0174756	1	0.995553
Asthma	desoxycorticosterone acetate	0	0.00228106	1	0.896282
Asthma	dexamethasone	0.2	0.00128314	0.95	0.839778
Asthma	dexbrompheniramine	0	0.0148779	1	0.995553
Asthma	dexchlorpheniramine maleate	0	0.0292401	1	0.896282
Asthma	dexfenfluramine	0.5	0.0385617	0.875	0.712299
Asthma	dexibuprofen	0.75	0.0290439	0.8125	0.569933
Asthma	dexketoprofen	0	0.00049563	1	0.896282
Asthma	dexmedetomidine	0	0.0265344	1	0.896282
Asthma	dexrazoxane	0.5	0.00674401	0.875	0.977119
Asthma	dextromethorphan	0.666667	5.12511e-05	0.833333	0.96091
Asthma	dextrothyroxine	0	2.46421e-05	1	0.995553
Asthma	dezocine	0.5	0.0374198	0.875	0.977119
Asthma	diacerein	0.222222	5.84758e-13	0.944444	0.990758
Asthma	diclofenac	0	4.48913e-05	1	0.896282
Asthma	dicoumarol	0.666667	0.0326397	0.833333	0.620085
Asthma	dicyclomine	0	0.00179762	1	0.995553
Asthma	diethylcarbamazine	0	0.000131997	1	0.896282
Asthma	diflunisal	0	0.00123262	1	0.896282
Asthma	dihydroergotamine	0.75	0.0347317	0.8125	0.569933
Asthma	dimenhydrinate	0	0.0173996	1	0.896282
Asthma	dimetindene	0	0.00261744	1	0.995553
Asthma	dinoprost	0	0.0145152	1	0.995553
Asthma	dinoprost tromethamine	0	0.00315184	1	0.995553
Asthma	dinoprostone	0	5.06517e-07	1	0.995553
Asthma	diphemanil	0	0.0254121	1	0.995553
Asthma	diphenhydramine	0	0.00232962	1	0.995553
Asthma	diphenidol	0	6.89792e-05	1	0.995553
Asthma	dipyridamole	0.666667	0.0202946	0.833333	0.620085
Asthma	dipyrithione	0	0.00340895	1	0.896282
Asthma	disopyramide	0.75	0.0470255	0.8125	0.569933
Asthma	dl-methylephedrine	0.555556	0.000227215	0.861111	0.683021
Asthma	dobutamine	0.333333	0.00362777	0.916667	0.789721
Asthma	doconexent	0.5	0.0134721	0.875	0.712299
Asthma	donepezil	0.866667	0.0419443	0.783333	0.497478
Asthma	dosulepin	0.5	1.31932e-09	0.875	0.977119
Asthma	doxazosin	0.8	0.0182047	0.8	0.539065
Asthma	doxepin	0.631579	1.83642e-06	0.842105	0.965051
Asthma	doxercalciferol	0	0.0466152	1	0.896282
Asthma	doxorubicin	0.5	0.0168486	0.875	0.977119
Asthma	doxylamine	0.333333	0.00153791	0.916667	0.9867
Asthma	drotrecogin alfa	0.666667	0.00268466	0.833333	0.620085
Asthma	droxidopa	0.6	0.00121546	0.85	0.658491
Asthma	dupilumab	0	0.00129612	1	0.896282
Asthma	durvalumab	0	0.00232066	1	0.995553
Asthma	dyphylline	0.625	0.000375005	0.84375	0.6443
Asthma	ecallantide	0	0.0199689	1	0.896282
Asthma	econazole	0	5.45635e-07	1	0.896282
Asthma	eculizumab	0	0.0185237	1	0.896282
Asthma	efalizumab	0.5	3.63699e-06	0.875	0.712299
Asthma	emapalumab	0	0.0103942	1	0.896282
Asthma	emedastine	0	0.0203209	1	0.995553
Asthma	enalapril	0	0.0148234	1	0.896282
Asthma	enalaprilat	0	0.000680125	1	0.896282
Asthma	encorafenib	0.5	0.0167089	0.875	0.712299
Asthma	enoxacin	0	0.0113097	1	0.995553
Asthma	enprofylline	0.166667	1.24094e-06	0.958333	0.9923
Asthma	entacapone	0	0.000509398	1	0.896282
Asthma	entrectinib	0.5	0.000890499	0.875	0.712299
Asthma	epinastine	0.666667	0.00309542	0.833333	0.620085
Asthma	epinephrine	0.25	4.3686e-06	0.9375	0.822237
Asthma	epirubicin	0.5	0.0163171	0.875	0.977119
Asthma	eplerenone	0	0.00882865	1	0.896282
Asthma	epoprostenol	0.333333	5.39603e-05	0.916667	0.789721
Asthma	eptifibatide	0	0.000370198	1	0.896282
Asthma	erdafitinib	0.555556	0.00251988	0.861111	0.683021
Asthma	ergotamine	0.875	0.00290332	0.78125	0.49227
Asthma	erlotinib	0	7.66905e-09	1	0.896282
Asthma	escitalopram	0.666667	0.00019694	0.833333	0.620085
Asthma	esmolol	0	0.0309352	1	0.896282
Asthma	estradiol	0.571429	0.0205649	0.857143	0.971185
Asthma	estradiol acetate	0.571429	0.0294362	0.857143	0.674368
Asthma	estradiol benzoate	0.571429	0.0332776	0.857143	0.674368
Asthma	estradiol cypionate	0.571429	0.0183323	0.857143	0.674368
Asthma	estradiol dienanthate	0.571429	0.0163171	0.857143	0.674368
Asthma	estradiol valerate	0.571429	0.0279722	0.857143	0.971185
Asthma	etanercept	0.384615	6.4763e-07	0.903846	0.767641
Asthma	ethinylestradiol	0.333333	0.00141807	0.916667	0.789721
Asthma	ethotoin	0.5	0.0103849	0.875	0.712299
Asthma	etodolac	0	7.66422e-05	1	0.896282
Asthma	etoposide	0.5	0.0139557	0.875	0.977119
Asthma	etoricoxib	0	0.00215661	1	0.896282
Asthma	fedratinib	0.333333	0.00516959	0.916667	0.789721
Asthma	fenfluramine	0.5	0.00597202	0.875	0.712299
Asthma	fenofibrate	0.666667	0.00425939	0.833333	0.620085
Asthma	fenofibric acid	0.6	0.0361979	0.85	0.658491
Asthma	fenoprofen	0.25	0.000525043	0.9375	0.822237
Asthma	fenoterol	0.333333	0.00851508	0.916667	0.789721
Asthma	fentanyl	0.5	0.00854758	0.875	0.712299
Asthma	fesoterodine	0.4	0.000368322	0.9	0.983466
Asthma	fexofenadine	0	0.0144789	1	0.896282
Asthma	filgrastim	0.5	0.015998	0.875	0.977119
Asthma	finafloxacin	0	0.00502677	1	0.995553
Asthma	flavone	0.666667	0.018788	0.833333	0.620085
Asthma	flavoxate	0	0.000689686	1	0.995553
Asthma	flibanserin	0.666667	0.0443865	0.833333	0.620085
Asthma	fludrocortisone	0	0.00352536	1	0.896282
Asthma	fluocinolone acetonide	0.5	0.0337816	0.875	0.712299
Asthma	fluoxetine	0.857143	0.0339027	0.785714	0.50343
Asthma	flupentixol	0.6	0.00787931	0.85	0.658491
Asthma	flurbiprofen	0	0.00171759	1	0.896282
Asthma	fluticasone	0.25	0.00024696	0.9375	0.822237
Asthma	fluticasone furoate	0.333333	0.0120448	0.916667	0.789721
Asthma	fluticasone propionate	0.25	0.000269017	0.9375	0.822237
Asthma	fluvoxamine	0.5	0.0363266	0.875	0.712299
Asthma	fomepizole	0.25	0.0457706	0.9375	0.822237
Asthma	foreskin fibroblast (neonatal)	0.5	1.18129e-05	0.875	0.712299
Asthma	foreskin keratinocyte (neonatal)	0.272727	2.76548e-07	0.931818	0.81378
Asthma	formoterol	0.333333	0.00862873	0.916667	0.789721
Asthma	fosinopril	0	0.0178644	1	0.896282
Asthma	fosnetupitant	0	0.0118974	1	0.995553
Asthma	fostamatinib	0.888514	0.000412904	0.777872	0.921789
Asthma	fructose	0	0.00960072	1	0.995553
Asthma	gallamine triethiodide	0.8	0.0286872	0.8	0.539065
Asthma	gemeprost	0	0.000320319	1	0.995553
Asthma	gemfibrozil	0.5	0.0132872	0.875	0.712299
Asthma	gemtuzumab ozogamicin	0.545455	0.000209063	0.863636	0.688462
Asthma	ginseng	0.333333	0.00106293	0.916667	0.789721
Asthma	glatiramer	0	0.0083153	1	0.896282
Asthma	glucosamine	0	3.94062e-08	1	0.896282
Asthma	glutathione	0.631579	6.19959e-16	0.842105	0.965051
Asthma	glutathione disulfide	0.5	0.00417891	0.875	0.712299
Asthma	glycerin	0.666667	0.0010287	0.833333	0.96091
Asthma	glycol salicylate	0	0.000506387	1	0.896282
Asthma	glycopyrronium	0	0.000264945	1	0.995553
Asthma	glycyrrhizic acid	0.666667	0.0453855	0.833333	0.620085
Asthma	golimumab	0	0.000778463	1	0.896282
Asthma	guanabenz	0	0.00230937	1	0.896282
Asthma	guanfacine	0	0.00118012	1	0.896282
Asthma	guselkumab	0	0.011546	1	0.995553
Asthma	haloperidol	0.833333	0.00199339	0.791667	0.518303
Asthma	hexocyclium	0.25	0.000110715	0.9375	0.989876
Asthma	histamine	0.6	0.000275463	0.85	0.968414
Asthma	homatropine	0.4	5.57213e-05	0.9	0.983466
Asthma	homatropine methylbromide	0.4	0.000296576	0.9	0.983466
Asthma	human c1-esterase inhibitor	0.666667	0.0140183	0.833333	0.620085
Asthma	human calcitonin	0	0.00232599	1	0.995553
Asthma	human immunoglobulin g	0.2	2.96236e-09	0.95	0.839778
Asthma	human thrombin	0.75	0.0175874	0.8125	0.569933
Asthma	hydrocortisone cypionate	0.333333	0.0465561	0.916667	0.9867
Asthma	hydrocortisone valerate	0.333333	0.0372782	0.916667	0.9867
Asthma	hydroxychloroquine	0	0.000194956	1	0.995553
Asthma	hydroxyzine	0	0.00794031	1	0.896282
Asthma	hyoscyamine	0.25	0.00148661	0.9375	0.989876
Asthma	ibalizumab	0.333333	0.00109144	0.916667	0.9867
Asthma	ibritumomab tiuxetan	0.545455	6.07601e-05	0.863636	0.688462
Asthma	ibuprofen	0.6	0.0313319	0.85	0.658491
Asthma	icosapent	0.454545	3.18195e-05	0.886364	0.980255
Asthma	idarubicin	0	0.00502677	1	0.995553
Asthma	ifosfamide	0	0.00141807	1	0.896282
Asthma	iloprost	0.375	1.19306e-05	0.90625	0.98476
Asthma	imatinib	0.375	9.01184e-07	0.90625	0.771901
Asthma	imipramine	0.88	0.0016446	0.78	0.489146
Asthma	imiquimod	0	0.000573711	1	0.896282
Asthma	indacaterol	0	0.0199689	1	0.896282
Asthma	indigotindisulfonic acid	0.714286	0.00771219	0.821429	0.591667
Asthma	indomethacin	0.666667	0.00703562	0.833333	0.620085
Asthma	infliximab	0	0.00892913	1	0.896282
Asthma	insulin pork	0.8	0.0176656	0.8	0.539065
Asthma	interferon alfa-2a, recombinant	0	3.87292e-06	1	0.995553
Asthma	interferon alfa-2b	0	2.73782e-05	1	0.995553
Asthma	interferon alfa-n1	0	8.01593e-05	1	0.995553
Asthma	interferon alfa-n3	0	5.45635e-07	1	0.995553
Asthma	interferon alfacon-1	0	1.94501e-06	1	0.995553
Asthma	interferon beta-1a	0	0.000207094	1	0.995553
Asthma	interferon beta-1b	0	0.000441777	1	0.995553
Asthma	interferon gamma-1b	0	0.00018293	1	0.896282
Asthma	ipilimumab	0	0.0031375	1	0.896282
Asthma	ipratropium	0	2.48776e-05	1	0.995553
Asthma	isoetharine	0	0.0046126	1	0.896282
Asthma	isoniazid	0.25	1.31787e-05	0.9375	0.822237
Asthma	isoprenaline	0.375	0.000458225	0.90625	0.771901
Asthma	isopropamide	0.5	0.0266213	0.875	0.977119
Asthma	isotretinoin	0	0.0010994	1	0.995553
Asthma	istradefylline	0	0.000401652	1	0.896282
Asthma	ixekizumab	0	0.0130938	1	0.896282
Asthma	kappadione	0.714286	0.0455528	0.821429	0.591667
Asthma	ketamine	0.913043	0.00171478	0.771739	0.468534
Asthma	ketoprofen	0	1.13347e-05	1	0.896282
Asthma	ketorolac	0	0.000483424	1	0.896282
Asthma	ketotifen	0.5	0.0151664	0.875	0.712299
Asthma	keyhole limpet hemocyanin	0	0.0157196	1	0.896282
Asthma	labetalol	0.4	0.00706804	0.9	0.76071
Asthma	lamotrigine	1	0.000886831	0.75	0.414978
Asthma	lanadelumab	0	0.00800781	1	0.896282
Asthma	larotrectinib	0.333333	1.45162e-05	0.916667	0.9867
Asthma	latanoprost	0	0.0252041	1	0.995553
Asthma	latanoprostene bunod	0	0.0210561	1	0.995553
Asthma	lauric acid	0.916667	0.0117408	0.770833	0.466279
Asthma	lenograstim	0	0.00566367	1	0.995553
Asthma	lenvatinib	0.7	0.0312067	0.825	0.600267
Asthma	lepirudin	0	0.00352536	1	0.896282
Asthma	levacetylmethadol	0.666667	0.038642	0.833333	0.620085
Asthma	levobetaxolol	0	0.0105528	1	0.896282
Asthma	levobunolol	0	0.00291997	1	0.896282
Asthma	levocetirizine	0	0.0293989	1	0.995553
Asthma	levofloxacin	0	0.00502677	1	0.995553
Asthma	levomilnacipran	0.5	0.0260702	0.875	0.712299
Asthma	levonordefrin	0.666667	0.0300473	0.833333	0.620085
Asthma	levothyroxine	0.25	3.87332e-08	0.9375	0.822237
Asthma	liothyronine	0.333333	1.21409e-05	0.916667	0.9867
Asthma	liotrix	0	4.85895e-06	1	0.995553
Asthma	lipegfilgrastim	0	0.00129612	1	0.995553
Asthma	lisuride	0.933333	0.0412128	0.766667	0.455926
Asthma	lofexidine	0.833333	0.0363487	0.791667	0.518303
Asthma	lomefloxacin	0	0.00892913	1	0.995553
Asthma	loperamide	0.714286	0.0249785	0.821429	0.954533
Asthma	loratadine	0.5	0.0288247	0.875	0.977119
Asthma	lornoxicam	0	0.000123458	1	0.896282
Asthma	lorpiprazole	0.5	5.02165e-05	0.875	0.712299
Asthma	loxapine	0.83871	3.63646e-05	0.790323	0.514946
Asthma	loxoprofen	0	0.000145301	1	0.896282
Asthma	lumateperone	0.6	0.00424925	0.85	0.658491
Asthma	lumiracoxib	0	0.000206328	1	0.896282
Asthma	lyme disease vaccine (recombinant ospa)	0	0.00346697	1	0.896282
Asthma	macitentan	0	0.000314808	1	0.896282
Asthma	manganese	0.6	0.0304997	0.85	0.658491
Asthma	maprotiline	0.588235	4.48493e-06	0.852941	0.665074
Asthma	maraviroc	0	5.45635e-07	1	0.896282
Asthma	masoprocol	0.5	0.0113831	0.875	0.712299
Asthma	meclizine	0.5	0.0364104	0.875	0.712299
Asthma	meclofenamic acid	0.6	0.0033075	0.85	0.658491
Asthma	mefenamic acid	0	0.000624464	1	0.896282
Asthma	meloxicam	0	0.00204307	1	0.896282
Asthma	menadione	0.769231	0.0212061	0.807692	0.558111
Asthma	menthyl salicylate	0	0.000117521	1	0.896282
Asthma	mepenzolate	0	0.0039376	1	0.995553
Asthma	meperidine	0.8125	0.00132092	0.796875	0.938126
Asthma	mephentermine	0.555556	0.00139218	0.861111	0.683021
Asthma	mephenytoin	0.5	0.00854758	0.875	0.712299
Asthma	mepolizumab	0	0.00490391	1	0.896282
Asthma	mepyramine	0	0.00976298	1	0.995553
Asthma	mesalazine	0	2.36014e-08	1	0.896282
Asthma	mesoridazine	0.5	0.0429044	0.875	0.977119
Asthma	metamizole	0	0.0122767	1	0.896282
Asthma	methacholine	0	0.019248	1	0.995553
Asthma	methdilazine	0	0.0224675	1	0.896282
Asthma	methimazole	0	0.0024765	1	0.896282
Asthma	methotrimeprazine	0.684211	1.45109e-06	0.828947	0.6097
Asthma	methoxamine	0.666667	0.0453855	0.833333	0.620085
Asthma	methscopolamine bromide	0	6.70787e-05	1	0.995553
Asthma	methyl aminolevulinate	0	0.0105528	1	0.995553
Asthma	methylene blue	0.5	0.0376334	0.875	0.712299
Asthma	methylnaltrexone	0.5	0.0157465	0.875	0.977119
Asthma	metipranolol	0	0.00252264	1	0.896282
Asthma	metixene	0.4	0.000345048	0.9	0.983466
Asthma	metoclopramide	0.75	0.0382754	0.8125	0.569933
Asthma	metoprolol	0	0.00661268	1	0.896282
Asthma	metreleptin	0	0.0030591	1	0.896282
Asthma	mianserin	0.826087	0.00120115	0.793478	0.522824
Asthma	miconazole	0.833333	0.0118964	0.791667	0.518303
Asthma	midostaurin	0.333333	0.000138806	0.916667	0.789721
Asthma	mifamurtide	0	6.60549e-05	1	0.995553
Asthma	mifepristone	0.25	0.000236733	0.9375	0.822237
Asthma	migalastat	0	0.0219485	1	0.896282
Asthma	miltefosine	0	0.0255671	1	0.896282
Asthma	minaprine	0.777778	0.00905873	0.805556	0.552835
Asthma	minocycline	0.285714	2.76668e-10	0.928571	0.808809
Asthma	mirtazapine	0.375	0.000129153	0.90625	0.771901
Asthma	misoprostol	0	9.52468e-07	1	0.995553
Asthma	mitoxantrone	0	0.000778463	1	0.995553
Asthma	moexipril	0.5	0.0376197	0.875	0.712299
Asthma	molindone	0.5	0.00386791	0.875	0.712299
Asthma	montelukast	0	4.48159e-05	1	0.896282
Asthma	morphine	0.5	0.0117149	0.875	0.712299
Asthma	moxifloxacin	0	0.0139557	1	0.995553
Asthma	moxisylyte	0.666667	0.012286	0.833333	0.620085
Asthma	muromonab	0.571429	0.000144921	0.857143	0.674368
Asthma	nabumetone	0	0.00166603	1	0.896282
Asthma	nadolol	0	0.00259259	1	0.896282
Asthma	nadroparin	0.25	0.0424109	0.9375	0.822237
Asthma	naloxone	0.571429	0.0165915	0.857143	0.674368
Asthma	naproxen	0	0.00166603	1	0.896282
Asthma	natalizumab	0.454545	3.63423e-07	0.886364	0.735014
Asthma	nebivolol	0.333333	0.00657046	0.916667	0.789721
Asthma	nedocromil	0.2	1.57968e-06	0.95	0.839778
Asthma	nefazodone	0.7	0.00794955	0.825	0.600267
Asthma	nepafenac	0	0.000462979	1	0.896282
Asthma	netupitant	0	0.0174099	1	0.995553
Asthma	nicardipine	0.933333	0.00490769	0.766667	0.455926
Asthma	nilotinib	0.5	0.0268133	0.875	0.977119
Asthma	nimesulide	0	0.000298501	1	0.995553
Asthma	nivolumab	0	0.012173	1	0.995553
Asthma	norepinephrine	0.636364	6.8009e-05	0.840909	0.637763
Asthma	norfloxacin	0	0.00141807	1	0.995553
Asthma	nortriptyline	0.583333	1.41158e-10	0.854167	0.667798
Asthma	ofloxacin	0	0.00352536	1	0.995553
Asthma	olanzapine	1.06061	0.00401553	0.734848	0.378731
Asthma	olaratumab	0	0.000778463	1	0.896282
Asthma	olopatadine	0.875	0.0161027	0.78125	0.49227
Asthma	olsalazine	0.5	0.0067313	0.875	0.712299
Asthma	omalizumab	0	0.000317418	1	0.896282
Asthma	omega-3-acid ethyl esters	0	0.00683051	1	0.896282
Asthma	opicapone	0	0.00732795	1	0.896282
Asthma	oxaprozin	0	0.00389384	1	0.896282
Asthma	oxiconazole	0	0.000370198	1	0.896282
Asthma	oxprenolol	0.333333	0.00489448	0.916667	0.789721
Asthma	oxtriphylline	0.4	0.00938318	0.9	0.76071
Asthma	oxybutynin	0	3.42235e-05	1	0.995553
Asthma	oxymetazoline	0.666667	0.00773658	0.833333	0.620085
Asthma	oxyphencyclimine	0	3.45324e-05	1	0.995553
Asthma	oxyphenonium	0	0.00637752	1	0.995553
Asthma	paliperidone	0.733333	0.000976994	0.816667	0.580115
Asthma	palivizumab	0.444444	4.00721e-06	0.888889	0.739903
Asthma	pancuronium	0.666667	0.0299606	0.833333	0.96091
Asthma	papain	0	0.00352536	1	0.896282
Asthma	papaverine	0	0.000949774	1	0.995553
Asthma	parecoxib	0	6.89053e-05	1	0.995553
Asthma	paroxetine	0.971429	0.00150933	0.757143	0.432418
Asthma	pazopanib	0.5	1.44623e-05	0.875	0.712299
Asthma	pefloxacin	0	0.0168486	1	0.995553
Asthma	pegfilgrastim	0	3.24682e-05	1	0.995553
Asthma	peginterferon alfa-2a	0	4.04168e-05	1	0.995553
Asthma	peginterferon alfa-2b	0	4.12623e-06	1	0.995553
Asthma	pembrolizumab	0	0.026264	1	0.995553
Asthma	penbutolol	0.5	0.0263301	0.875	0.712299
Asthma	pentolinium	0.5	0.0397412	0.875	0.712299
Asthma	pentostatin	0	0.0193321	1	0.995553
Asthma	pentoxifylline	0.666667	0.0139713	0.833333	0.96091
Asthma	perampanel	0	0.000756916	1	0.896282
Asthma	pergolide	0.882353	0.00981173	0.779412	0.487676
Asthma	perindopril	0.5	0.0362886	0.875	0.712299
Asthma	pexidartinib	0.5	0.0465618	0.875	0.977119
Asthma	phenindamine	0	0.00999735	1	0.896282
Asthma	pheniramine	0.333333	0.0076538	0.916667	0.9867
Asthma	phenolphthalein	0.5	0.034176	0.875	0.712299
Asthma	phenoxybenzamine	0.625	0.00172386	0.84375	0.6443
Asthma	phentolamine	0.5	0.00998233	0.875	0.712299
Asthma	phenyl salicylate	0	0.000295624	1	0.896282
Asthma	phenylbutazone	0.333333	0.00326811	0.916667	0.789721
Asthma	phenylpropanolamine	0.5	0.00374246	0.875	0.712299
Asthma	pidolic acid	0.777778	0.0022644	0.805556	0.552835
Asthma	pilocarpine	0.25	0.000119874	0.9375	0.989876
Asthma	pimavanserin	0.5	0.0289106	0.875	0.712299
Asthma	pindolol	0.6	0.0097201	0.85	0.658491
Asthma	pipecuronium	0.666667	0.0279737	0.833333	0.96091
Asthma	pirbuterol	0	0.00285864	1	0.896282
Asthma	pirenzepine	0	0.0279824	1	0.995553
Asthma	piroxicam	0	0.00123492	1	0.896282
Asthma	pitolisant	0.5	0.00895294	0.875	0.712299
Asthma	pizotifen	0.5625	4.24872e-06	0.859375	0.972001
Asthma	podofilox	0.666667	0.00683051	0.833333	0.96091
Asthma	pomalidomide	0.333333	0.0155203	0.916667	0.789721
Asthma	ponatinib	0.733333	0.0123587	0.816667	0.580115
Asthma	practolol	0	0.0345522	1	0.896282
Asthma	prasugrel	0	4.66346e-06	1	0.896282
Asthma	prazosin	0.5	0.00341484	0.875	0.712299
Asthma	pregnenolone	0.5	0.012173	0.875	0.712299
Asthma	prochlorperazine	0.625	0.00371837	0.84375	0.6443
Asthma	procyclidine	0.25	0.000195918	0.9375	0.989876
Asthma	profenamine	0.333333	0.00220218	0.916667	0.9867
Asthma	proflavine	0	0.00352536	1	0.896282
Asthma	progesterone	0.6	0.0389024	0.85	0.658491
Asthma	promazine	0.571429	9.98e-07	0.857143	0.674368
Asthma	promethazine	0.636364	2.43453e-05	0.840909	0.637763
Asthma	propantheline	0	0.0128191	1	0.995553
Asthma	propiomazine	0.571429	2.28998e-05	0.857143	0.674368
Asthma	propiverine	0.571429	0.000702914	0.857143	0.674368
Asthma	propranolol	0.6	0.0157224	0.85	0.658491
Asthma	propylene glycol	0	0.0030591	1	0.896282
Asthma	propylthiouracil	0	0.00216369	1	0.896282
Asthma	protein s human	0.333333	0.00173296	0.916667	0.789721
Asthma	protriptyline	0.5	0.0265149	0.875	0.712299
Asthma	prucalopride	0	0.00153523	1	0.896282
Asthma	pseudoephedrine	0.619048	0.00026087	0.845238	0.647703
Asthma	pyrantel	0	0.0394374	1	0.995553
Asthma	pyrethrum extract	0	7.2204e-06	1	0.896282
Asthma	quetiapine	0.846154	6.03344e-05	0.788462	0.510297
Asthma	quinapril	0	0.02278	1	0.896282
Asthma	racepinephrine	0.555556	0.000285806	0.861111	0.683021
Asthma	ramipril	0	0.000186623	1	0.896282
Asthma	ramucirumab	0	0.00232599	1	0.896282
Asthma	ranibizumab	0	0.00141807	1	0.896282
Asthma	rapacuronium	0	0.0110594	1	0.995553
Asthma	ravulizumab	0	0.0256809	1	0.896282
Asthma	regadenoson	0	0.0141366	1	0.896282
Asthma	regorafenib	0.722222	0.000949438	0.819444	0.586865
Asthma	rescinnamine	0	0.0249293	1	0.896282
Asthma	reserpine	0.5	0.0364653	0.875	0.977119
Asthma	reslizumab	0	0.0168589	1	0.896282
Asthma	resorcinol	0	0.00205742	1	0.896282
Asthma	resveratrol	0.608696	0.000888243	0.847826	0.653586
Asthma	reteplase	0.25	1.49842e-05	0.9375	0.822237
Asthma	revefenacin	0.4	0.000136913	0.9	0.983466
Asthma	rifampicin	0	0.000778463	1	0.896282
Asthma	rifaximin	0	0.000370198	1	0.896282
Asthma	rilmenidine	0	0.0053446	1	0.896282
Asthma	rilonacept	0	0.000235875	1	0.896282
Asthma	rilpivirine	0	7.2204e-06	1	0.896282
Asthma	risankizumab	0	0.0001115	1	0.995553
Asthma	risperidone	0.733333	0.00115008	0.816667	0.580115
Asthma	ritonavir	0	7.66905e-09	1	0.995553
Asthma	rofecoxib	0.5	0.0132284	0.875	0.712299
Asthma	roflumilast	0.5	0.00244218	0.875	0.712299
Asthma	rolapitant	0	0.00708468	1	0.995553
Asthma	ropinirole	0.777778	0.0137617	0.805556	0.552835
Asthma	roxithromycin	0	0.0129778	1	0.896282
Asthma	rufinamide	0	0.00842946	1	0.995553
Asthma	rupatadine	0	0.000938174	1	0.896282
Asthma	ruxolitinib	0	0.00216093	1	0.995553
Asthma	salbutamol	0.333333	0.0122171	0.916667	0.789721
Asthma	salicylic acid	0.333333	0.00247713	0.916667	0.9867
Asthma	salmeterol	0.333333	0.0067695	0.916667	0.789721
Asthma	salsalate	0	0.000609685	1	0.896282
Asthma	sapropterin	0.75	0.0316813	0.8125	0.569933
Asthma	sarilumab	0	3.67011e-10	1	0.995553
Asthma	scopolamine	0.875	0.0052214	0.78125	0.924957
Asthma	secukinumab	0	0.0311666	1	0.896282
Asthma	selexipag	0	0.017402	1	0.896282
Asthma	seractide acetate	0	0.0124286	1	0.995553
Asthma	sertindole	0.75	0.035041	0.8125	0.569933
Asthma	silicon dioxide	0	0.0118765	1	0.995553
Asthma	siltuximab	0	0.0199689	1	0.896282
Asthma	sitaxentan	0	0.00115258	1	0.896282
Asthma	solifenacin	0.4	5.69903e-06	0.9	0.983466
Asthma	sotalol	0.333333	0.0290059	0.916667	0.789721
Asthma	sparfloxacin	0	0.00352536	1	0.995553
Asthma	spirapril	0	0.0140567	1	0.896282
Asthma	streptokinase	0	2.14627e-06	1	0.896282
Asthma	streptomycin	0	0.0100851	1	0.995553
Asthma	succinylcholine	0	0.000164309	1	0.995553
Asthma	sulfamethoxazole	0	0.00683051	1	0.896282
Asthma	sulfasalazine	0.3	3.58975e-06	0.925	0.803226
Asthma	sulfinpyrazone	0.5	0.000577806	0.875	0.712299
Asthma	sulindac	0.428571	0.000362952	0.892857	0.747467
Asthma	sunitinib	0.5	0.000239569	0.875	0.712299
Asthma	suprofen	0	7.59374e-05	1	0.896282
Asthma	tadalafil	0.5	0.00374656	0.875	0.977119
Asthma	tafamidis	0	0	1	0.896282
Asthma	tafluprost	0	0.0128191	1	0.995553
Asthma	tamoxifen	0.647059	0.0344544	0.838235	0.631564
Asthma	tasonermin	0	0.0351354	1	0.896282
Asthma	tazarotene	0.25	2.08648e-05	0.9375	0.822237
Asthma	technetium tc-99m tilmanocept	0	0.00285864	1	0.995553
Asthma	tegaserod	0.5	0.00440353	0.875	0.712299
Asthma	telaprevir	0	0.000147522	1	0.995553
Asthma	tenecteplase	0.727273	0.0331914	0.818182	0.583801
Asthma	teniposide	0	0.00352536	1	0.995553
Asthma	tenoxicam	0	0.000325782	1	0.896282
Asthma	terazosin	0.8	0.0408599	0.8	0.539065
Asthma	terbutaline	0.333333	0.00663743	0.916667	0.789721
Asthma	terfenadine	0.428571	1.72487e-05	0.892857	0.981854
Asthma	tetracosactide	0	0.0219711	1	0.995553
Asthma	tetracycline	0	1.10452e-05	1	0.896282
Asthma	theophylline	0.785714	0.00898013	0.803571	0.943082
Asthma	thioridazine	0.666667	0.0232333	0.833333	0.620085
Asthma	thonzylamine	0.333333	3.26596e-06	0.916667	0.9867
Asthma	thrombin	0.6	0.000446463	0.85	0.658491
Asthma	thrombin alfa	0.75	0.0495565	0.8125	0.569933
Asthma	thrombomodulin alfa	0	0.000887605	1	0.896282
Asthma	tiaprofenic acid	0	0.00174257	1	0.896282
Asthma	ticagrelor	0	0.00584266	1	0.896282
Asthma	ticlopidine	0	0.00248711	1	0.896282
Asthma	tildrakizumab	0	0.00112055	1	0.995553
Asthma	timolol	0	0.00417798	1	0.896282
Asthma	tiotropium	0.4	8.35224e-05	0.9	0.983466
Asthma	tirofiban	0.5	0.0426578	0.875	0.712299
Asthma	titanium dioxide	0	0.00307442	1	0.995553
Asthma	tizanidine	0.714286	0.0205651	0.821429	0.591667
Asthma	tocilizumab	0	0.0170315	1	0.896282
Asthma	tocofersolan	0	0.0104556	1	0.896282
Asthma	tofacitinib	0.25	0.00052221	0.9375	0.989876
Asthma	tolazoline	0.833333	0.0235488	0.791667	0.518303
Asthma	tolcapone	0	0.00405811	1	0.896282
Asthma	tolfenamic acid	0	0.000156569	1	0.896282
Asthma	tolmetin	0	0.000981829	1	0.896282
Asthma	tolterodine	0.4	7.289e-05	0.9	0.983466
Asthma	tositumomab	0.5	1.055e-06	0.875	0.712299
Asthma	tramadol	0.727273	2.34744e-05	0.818182	0.583801
Asthma	trandolapril	0	0.0344996	1	0.896282
Asthma	tranexamic acid	0	0.00502677	1	0.896282
Asthma	trastuzumab	0.416667	2.72478e-05	0.895833	0.982544
Asthma	trastuzumab deruxtecan	0.5	0.00921843	0.875	0.977119
Asthma	travoprost	0	0.00951885	1	0.995553
Asthma	trazodone	0.428571	0.0002179	0.892857	0.747467
Asthma	treprostinil	0.333333	0.00061008	0.916667	0.789721
Asthma	triclosan	0.4	0.00957662	0.9	0.76071
Asthma	trifarotene	0	1.01973e-05	1	0.995553
Asthma	triflupromazine	0.6	0.00414828	0.85	0.658491
Asthma	triflusal	0	0.000390671	1	0.896282
Asthma	trihexyphenidyl	0.4	0.000477479	0.9	0.983466
Asthma	trimetazidine	0	0.0104556	1	0.995553
Asthma	trimipramine	0.666667	2.21295e-06	0.833333	0.620085
Asthma	tripelennamine	0	0.00803001	1	0.995553
Asthma	triprolidine	0	0.0219077	1	0.896282
Asthma	trolamine salicylate	0	9.75917e-05	1	0.896282
Asthma	troleandomycin	0	5.45635e-07	1	0.896282
Asthma	tropicamide	0.25	0.000447687	0.9375	0.989876
Asthma	trospium	0	0.0160313	1	0.995553
Asthma	trovafloxacin	0	0.0199689	1	0.995553
Asthma	tuberculin purified protein derivative	0	0.00232599	1	0.896282
Asthma	umeclidinium	0.4	5.82998e-06	0.9	0.983466
Asthma	upadacitinib	0	0.00141807	1	0.995553
Asthma	urea	0.333333	0.0309897	0.916667	0.9867
Asthma	urokinase	0.6	0.000140812	0.85	0.658491
Asthma	ustekinumab	0	0.0016534	1	0.995553
Asthma	valrubicin	0	0.0199689	1	0.995553
Asthma	vandetanib	0.4	0.00161746	0.9	0.76071
Asthma	vedolizumab	0.5	0.000370198	0.875	0.977119
Asthma	vilazodone	0.5	0.0466437	0.875	0.712299
Asthma	vitamin d	0	0.00160381	1	0.896282
Asthma	vitamin e	0.666667	0.0308128	0.833333	0.96091
Asthma	vorapaxar	0	0.000323168	1	0.896282
Asthma	vortioxetine	0.857143	0.0318132	0.785714	0.50343
Asthma	warfarin	0.5	0.000370198	0.875	0.712299
Asthma	xamoterol	0	0.0168784	1	0.896282
Asthma	ximelagatran	0	0.00352536	1	0.896282
Asthma	xylometazoline	0.666667	0.0066528	0.833333	0.620085
Asthma	zafirlukast	0	0.000922056	1	0.896282
Asthma	zanubrutinib	0.6	0.00230812	0.85	0.658491
Asthma	zidovudine	0	0.00502677	1	0.896282
Asthma	zileuton	0	6.63496e-06	1	0.896282
Asthma	zinc	0.878261	9.60529e-05	0.780435	0.490233
Asthma	zinc acetate	0.878261	1.31495e-05	0.780435	0.490233
Asthma	zinc chloride	0.878261	1.10248e-06	0.780435	0.490233
Asthma	ziprasidone	0.84	0.00042012	0.79	0.514141
Asthma	zofenopril	0	0.0172859	1	0.896282
Asthma	zucapsaicin	0	0.00842946	1	0.995553
Asthma	zuclopenthixol	0.714286	0.0136516	0.821429	0.591667
Cardiomyopathies	abatacept	1	0.0163596	0.75	0.414978
Cardiomyopathies	abciximab	1.23077	0.0242562	0.692308	0.284887
Cardiomyopathies	acebutolol	0	0.00370938	1	0.999608
Cardiomyopathies	acetophenazine	0.666667	0.0351235	0.833333	0.994669
Cardiomyopathies	acetylsalicylic acid	1.03571	0.00302932	0.741071	0.39348
Cardiomyopathies	adalimumab	0	0.00756568	1	0.896282
Cardiomyopathies	adenosine	0.5	1.02e-07	0.875	0.712299
Cardiomyopathies	aflibercept	0.666667	1.88e-05	0.833333	0.620085
Cardiomyopathies	ajmaline	0	0.0124161	1	0.999608
Cardiomyopathies	alcaftadine	1	0.0304997	0.75	0.414978
Cardiomyopathies	alefacept	1.2	0.0243197	0.7	0.300814
Cardiomyopathies	alemtuzumab	1.3	0.00953142	0.675	0.250974
Cardiomyopathies	alfuzosin	0.25	8.21e-07	0.9375	0.998955
Cardiomyopathies	ambrisentan	0	4.33e-05	1	0.896282
Cardiomyopathies	amifostine	1	0.000361148	0.75	0.414978
Cardiomyopathies	aminoglutethimide	0.5	2.43e-05	0.875	0.712299
Cardiomyopathies	aminophylline	0.5	5.46e-07	0.875	0.712299
Cardiomyopathies	amiodarone	0.857143	0.00269554	0.785714	0.988815
Cardiomyopathies	amitriptyline	1.21875	2.61e-06	0.695312	0.955376
Cardiomyopathies	amodiaquine	1	0.00475263	0.75	0.980578
Cardiomyopathies	amoxapine	1.34146	3.93e-09	0.664634	0.929733
Cardiomyopathies	amphetamine	0.705882	5.03e-16	0.823529	0.993789
Cardiomyopathies	amrinone	0.75	0.00177184	0.8125	0.569933
Cardiomyopathies	amsacrine	0.75	0.00331279	0.8125	0.992624
Cardiomyopathies	anastrozole	0	2.71e-11	1	0.999608
Cardiomyopathies	ancestim	0	0.000509398	1	0.999608
Cardiomyopathies	angiotensin ii	0	0.0120448	1	0.896282
Cardiomyopathies	anti-inhibitor coagulant complex	0.875	0.000981497	0.78125	0.49227
Cardiomyopathies	antithrombin alfa	0.5	0.0195641	0.875	0.712299
Cardiomyopathies	apomorphine	1.26667	0.00177445	0.683333	0.946643
Cardiomyopathies	apraclonidine	0.666667	0.000439472	0.833333	0.994669
Cardiomyopathies	arbutamine	0	1.25e-06	1	0.999608
Cardiomyopathies	ardeparin	1	0.0226421	0.75	0.980578
Cardiomyopathies	argatroban	0	0.00202987	1	0.896282
Cardiomyopathies	aripiprazole	1.30233	1.51e-07	0.674419	0.249883
Cardiomyopathies	aripiprazole lauroxil	1.28	0.000134268	0.68	0.26049
Cardiomyopathies	asenapine	1.05263	1.65e-06	0.736842	0.976231
Cardiomyopathies	astemizole	1	0.0254303	0.75	0.980578
Cardiomyopathies	atenolol	0	0.00586994	1	0.999608
Cardiomyopathies	atezolizumab	1	0.0336052	0.75	0.414978
Cardiomyopathies	atomoxetine	1.18182	0.00483656	0.704545	0.961159
Cardiomyopathies	atosiban	1.25	0.0129455	0.6875	0.275195
Cardiomyopathies	avelumab	1	0.0210561	0.75	0.414978
Cardiomyopathies	azilsartan medoxomil	0	0.00794031	1	0.896282
Cardiomyopathies	basiliximab	1.25	0.0113873	0.6875	0.275195
Cardiomyopathies	belatacept	1	0.00916839	0.75	0.414978
Cardiomyopathies	bemiparin	1	0.00927323	0.75	0.980578
Cardiomyopathies	benazepril	0	0.000253646	1	0.896282
Cardiomyopathies	benserazide	1	0.0111956	0.75	0.414978
Cardiomyopathies	benzatropine	1	0.000726147	0.75	0.414978
Cardiomyopathies	benzonatate	0	0.00670432	1	0.999608
[truncated: 4,437 more rows]
