# Supplementary material for: Comprehensive network medicine-based drug repositioning via integration of therapeutic efficacy and side effects
Source: NPJ Syst Biol Appl. 2022 Apr 20;8:12. doi: 10.1038/s41540-022-00221-0 (PMC9021283; doi:10.1038/s41540-022-00221-0)
Supplement: Supplementary file 3 — Supplementary Table 2 [file 41540_2022_221_MOESM3_ESM.xlsx]

## Sheet: removed_drug_Long_QT_syndrome
drug_name	drug_type	side_effect
acetophenazine	with predicted SE	NA
acetyldigitoxin	with predicted SE	NA
afatinib	with predicted SE	Mucosal erosion
afatinib	with predicted SE	Ventricular dysfunction
afatinib	with predicted SE	Renal impairment
afatinib	with predicted SE	Diarrhoea
afatinib	with predicted SE	Cystitis noninfective
afatinib	with predicted SE	Weight decreased
afatinib	with predicted SE	Dysgeusia
afatinib	with predicted SE	Nail bed infection
afatinib	with predicted SE	Bladder pain
afatinib	with predicted SE	Diastolic dysfunction
afatinib	with predicted SE	Cystitis
afatinib	with predicted SE	Pulmonary toxicity
afatinib	with predicted SE	Skin fissures
afatinib	with predicted SE	Left ventricular dysfunction
afatinib	with predicted SE	Insomnia
afatinib	with predicted SE	Dizziness
afatinib	with predicted SE	Constipation
afatinib	with predicted SE	Dehydration
afatinib	with predicted SE	Dry skin
afatinib	with predicted SE	Vomiting
afatinib	with predicted SE	Upper respiratory tract infection
afatinib	with predicted SE	Stomatitis
afatinib	with predicted SE	Rhinorrhoea
afatinib	with predicted SE	Nasal inflammation
afatinib	with predicted SE	Eye disorder
afatinib	with predicted SE	Cough
afatinib	with predicted SE	Conjunctival hyperaemia
afatinib	with predicted SE	Pruritus generalised
afatinib	with predicted SE	Interstitial lung disease
afatinib	with predicted SE	Connective tissue disorder
afatinib	with predicted SE	Conjunctivitis
afatinib	with predicted SE	Mucosal ulceration
afatinib	with predicted SE	Alanine aminotransferase increased
afatinib	with predicted SE	Urethral disorder
afatinib	with predicted SE	Paronychia
afatinib	with predicted SE	Gastrointestinal disorder
afatinib	with predicted SE	Alopecia
afatinib	with predicted SE	Rash
afatinib	with predicted SE	Epistaxis
afatinib	with predicted SE	Malnutrition
afatinib	with predicted SE	Conjunctival irritation
afatinib	with predicted SE	Mucosal inflammation
afatinib	with predicted SE	Dermatitis acneiform
afatinib	with predicted SE	Pruritus
afatinib	with predicted SE	Urinary tract disorder
afatinib	with predicted SE	Urinary tract infection
afatinib	with predicted SE	Skin disorder
afatinib	with predicted SE	Dermatitis
afatinib	with predicted SE	Nervous system disorder
afatinib	with predicted SE	Disease progression
afatinib	with predicted SE	Headache
afatinib	with predicted SE	Acne pustular
afatinib	with predicted SE	Decreased appetite
afatinib	with predicted SE	Infection
afatinib	with predicted SE	Oral mucosa erosion
afatinib	with predicted SE	Aphthous stomatitis
afatinib	with predicted SE	Cheilitis
afatinib	with predicted SE	Renal failure
afatinib	with predicted SE	Muscle spasms
afatinib	with predicted SE	Blood potassium decreased
afatinib	with predicted SE	Hypokalaemia
afatinib	with predicted SE	Sepsis
afatinib	with predicted SE	Asthenia
afatinib	with predicted SE	Nail infection
afatinib	with predicted SE	Hepatobiliary disease
afatinib	with predicted SE	Mediastinal disorder
afatinib	with predicted SE	Dyspepsia
afatinib	with predicted SE	Aspartate aminotransferase increased
afatinib	with predicted SE	Body temperature increased
afatinib	with predicted SE	Dyspnoea
afatinib	with predicted SE	Mouth ulceration
afatinib	with predicted SE	Nasopharyngitis
afatinib	with predicted SE	Mental disorder
afatinib	with predicted SE	Infestation
afatinib	with predicted SE	Fatigue
afatinib	with predicted SE	Nausea
afatinib	with predicted SE	Keratitis
afatinib	with predicted SE	Dry eye
afatinib	with predicted SE	Pneumonia
afatinib	with predicted SE	Back pain
ajmaline	with known SE	NA
alfuzosin	with predicted SE	Blood pressure fluctuation
alfuzosin	with predicted SE	Angioedema
alfuzosin	with predicted SE	Discomfort
alfuzosin	with predicted SE	Cholestatic liver injury
alfuzosin	with predicted SE	Diarrhoea
alfuzosin	with predicted SE	Cardiovascular disorder
alfuzosin	with predicted SE	Malaise
alfuzosin	with predicted SE	Dizziness
alfuzosin	with predicted SE	Dyspepsia
alfuzosin	with predicted SE	Injury
alfuzosin	with predicted SE	Chest pain
alfuzosin	with predicted SE	Laryngitis
alfuzosin	with predicted SE	Back pain
alfuzosin	with predicted SE	Somnolence
alfuzosin	with predicted SE	Infestation
alfuzosin	with predicted SE	Skin disorder
alfuzosin	with predicted SE	Abdominal pain upper
alfuzosin	with predicted SE	Connective tissue disorder
alfuzosin	with predicted SE	Arthritis
alfuzosin	with predicted SE	Ventricular arrhythmia
alfuzosin	with predicted SE	Cholestasis
alfuzosin	with predicted SE	Arthropathy
alfuzosin	with predicted SE	Sciatica
alfuzosin	with predicted SE	Rhinitis
alfuzosin	with predicted SE	Urticaria
alfuzosin	with predicted SE	Vomiting
alfuzosin	with predicted SE	Liver injury
alfuzosin	with predicted SE	Angina pectoris
alfuzosin	with predicted SE	Infection
alfuzosin	with predicted SE	Bronchitis
alfuzosin	with predicted SE	Gastrointestinal pain
alfuzosin	with predicted SE	Bursitis
alfuzosin	with predicted SE	Musculoskeletal discomfort
alfuzosin	with predicted SE	Floppy iris syndrome
alfuzosin	with predicted SE	Pruritus
alfuzosin	with predicted SE	Mental disorder
alfuzosin	with predicted SE	Ventricular tachycardia
alfuzosin	with predicted SE	Shock
alfuzosin	with predicted SE	Dry mouth
alfuzosin	with predicted SE	Hepatocellular injury
alfuzosin	with predicted SE	Constipation
alfuzosin	with predicted SE	Sinusitis
alfuzosin	with predicted SE	Jaundice
alfuzosin	with predicted SE	Asthenia
alfuzosin	with predicted SE	Nephrolithiasis
alfuzosin	with predicted SE	Breast disorder
alfuzosin	with predicted SE	Intervertebral disc disorder
alfuzosin	with predicted SE	Oedema
alfuzosin	with predicted SE	Syncope
alfuzosin	with predicted SE	Loss of consciousness
alfuzosin	with predicted SE	Coronary artery disease
alfuzosin	with predicted SE	Oedema due to cardiac disease
alfuzosin	with predicted SE	Vertigo
alfuzosin	with predicted SE	Rash
alfuzosin	with predicted SE	Osteoarthritis
alfuzosin	with predicted SE	Hepatobiliary disease
alfuzosin	with predicted SE	Erectile dysfunction
alfuzosin	with predicted SE	Hypotension
alfuzosin	with predicted SE	Angiopathy
alfuzosin	with predicted SE	Arthralgia
alfuzosin	with predicted SE	Palpitations
alfuzosin	with predicted SE	Abdominal pain
alfuzosin	with predicted SE	Cardiac disorder
alfuzosin	with predicted SE	Dermatitis
alfuzosin	with predicted SE	Mediastinal disorder
alfuzosin	with predicted SE	Urinary tract disorder
alfuzosin	with predicted SE	Neuralgia
alfuzosin	with predicted SE	Flushing
alfuzosin	with predicted SE	Atrial fibrillation
alfuzosin	with predicted SE	Hyperhidrosis
alfuzosin	with predicted SE	Thrombocytopenia
alfuzosin	with predicted SE	Upper respiratory tract infection
alfuzosin	with predicted SE	Toxic epidermal necrolysis
alfuzosin	with predicted SE	Pain
alfuzosin	with predicted SE	Orthostatic hypotension
alfuzosin	with predicted SE	Cardiac fibrillation
alfuzosin	with predicted SE	Priapism
alfuzosin	with predicted SE	Pharyngitis
alfuzosin	with predicted SE	Fatigue
alfuzosin	with predicted SE	Blood pressure diastolic decreased
alfuzosin	with predicted SE	Urethral disorder
alfuzosin	with predicted SE	Miosis
alfuzosin	with predicted SE	Gastrointestinal disorder
alfuzosin	with predicted SE	Neuropathy peripheral
alfuzosin	with predicted SE	Nausea
alfuzosin	with predicted SE	Feeling abnormal
alfuzosin	with predicted SE	Torsade de pointes
alfuzosin	with predicted SE	Headache
alfuzosin	with predicted SE	Eye disorder
alfuzosin	with predicted SE	Tachycardia
alfuzosin	with predicted SE	Ill-defined disorder
alfuzosin	with predicted SE	Influenza like illness
alfuzosin	with predicted SE	Blood pressure systolic decreased
alfuzosin	with predicted SE	Nervous system disorder
almitrine	with predicted SE	NA
alpha-linolenic acid	with predicted SE	NA
aluminium	with predicted SE	NA
alvimopan	with predicted SE	Malnutrition
alvimopan	with predicted SE	Urinary tract disorder
alvimopan	with predicted SE	Back pain
alvimopan	with predicted SE	Anaemia
alvimopan	with predicted SE	Connective tissue disorder
alvimopan	with predicted SE	Constipation
alvimopan	with predicted SE	Flatulence
alvimopan	with predicted SE	Hypokalaemia
alvimopan	with predicted SE	Gastrointestinal disorder
alvimopan	with predicted SE	Dyspepsia
alvimopan	with predicted SE	Urinary retention
alvimopan	with predicted SE	Urethral disorder
amantadine	with known SE	Euphoric mood
amantadine	with known SE	Oculogyric crisis
amantadine	with known SE	Anaphylactic shock
amantadine	with known SE	Hypertension
amantadine	with known SE	Paranoia
amantadine	with known SE	Sudden visual loss
amantadine	with known SE	Mania
amantadine	with known SE	Hypokinesia
amantadine	with known SE	Oedema peripheral
amantadine	with known SE	Mental disability
amantadine	with known SE	Coma
amantadine	with known SE	Liver function test abnormal
amantadine	with known SE	Body temperature increased
amantadine	with known SE	Alopecia
amantadine	with known SE	Confusional state
amantadine	with known SE	Malnutrition
amantadine	with known SE	Amnesia
amantadine	with known SE	Elevated mood
amantadine	with known SE	Hypersensitivity
amantadine	with known SE	Gastrointestinal disorder
amantadine	with known SE	Visual acuity reduced
amantadine	with known SE	Angiopathy
amantadine	with known SE	Punctate keratitis
amantadine	with known SE	Keratitis
amantadine	with known SE	Tachypnoea
amantadine	with known SE	Muscle contractions involuntary
amantadine	with known SE	Urinary incontinence
amantadine	with known SE	Livedo reticularis
amantadine	with known SE	Cardiac failure congestive
amantadine	with known SE	Paralysis
amantadine	with known SE	Body temperature decreased
amantadine	with known SE	Irritability
amantadine	with known SE	Orthostatic hypotension
amantadine	with known SE	Agranulocytosis
amantadine	with known SE	Hyperkinesia
amantadine	with known SE	Vomiting
amantadine	with known SE	Completed suicide
amantadine	with known SE	Tachycardia
amantadine	with known SE	Tension
amantadine	with known SE	Stupor
amantadine	with known SE	Dyspepsia
amantadine	with known SE	Dyspnoea
amantadine	with known SE	Hypothermia
amantadine	with known SE	Mental disorder
amantadine	with known SE	Disorientation
amantadine	with known SE	Skin disorder
amantadine	with known SE	Aggression
amantadine	with known SE	Urinary retention
amantadine	with known SE	Lethargy
amantadine	with known SE	Constipation
amantadine	with known SE	Leukocytosis
amantadine	with known SE	Depressed level of consciousness
amantadine	with known SE	Disturbance in sexual arousal
amantadine	with known SE	Decreased appetite
amantadine	with known SE	Renal failure acute
amantadine	with known SE	Hypersexuality
amantadine	with known SE	Disturbance in attention
amantadine	with known SE	Eye disorder
amantadine	with known SE	Nasal dryness
amantadine	with known SE	Hyperhidrosis
amantadine	with known SE	Visual impairment
amantadine	with known SE	Suicidal ideation
amantadine	with known SE	Tremor
amantadine	with known SE	Urethral disorder
amantadine	with known SE	Pathological gambling
amantadine	with known SE	Corneal oedema
amantadine	with known SE	Convulsion
amantadine	with known SE	Delusion
amantadine	with known SE	Libido decreased
amantadine	with known SE	Hypotension
amantadine	with known SE	Fatigue
amantadine	with known SE	Insomnia
amantadine	with known SE	Ataxia
amantadine	with known SE	Agitation
amantadine	with known SE	Dry mouth
amantadine	with known SE	Urinary tract disorder
amantadine	with known SE	Psychotic disorder
amantadine	with known SE	Paraesthesia
amantadine	with known SE	Nervous system disorder
amantadine	with known SE	Corneal opacity
amantadine	with known SE	Dysarthria
amantadine	with known SE	Dyskinesia
amantadine	with known SE	Eczema
amantadine	with known SE	Libido increased
amantadine	with known SE	Feeling abnormal
amantadine	with known SE	Oedema
amantadine	with known SE	Acute respiratory failure
amantadine	with known SE	Gait disturbance
amantadine	with known SE	Photosensitivity reaction
amantadine	with known SE	Pruritus
amantadine	with known SE	Dermatitis
amantadine	with known SE	Nausea
amantadine	with known SE	Vision blurred
amantadine	with known SE	Somnolence
amantadine	with known SE	Nightmare
amantadine	with known SE	Asthenia
amantadine	with known SE	Cardiac failure
amantadine	with known SE	Pulmonary oedema
amantadine	with known SE	Mydriasis
amantadine	with known SE	Nervousness
amantadine	with known SE	Delirium
amantadine	with known SE	Hypertonia
amantadine	with known SE	Cardiac disorder
amantadine	with known SE	Anxiety
amantadine	with known SE	Rash
amantadine	with known SE	Arrhythmia
amantadine	with known SE	Mediastinal disorder
amantadine	with known SE	Neutropenia
amantadine	with known SE	Headache
amantadine	with known SE	Dizziness
amantadine	with known SE	Palpitations
amantadine	with known SE	Dysphagia
amantadine	with known SE	Diarrhoea
amantadine	with known SE	Cardiac arrest
amantadine	with known SE	Hallucination
amantadine	with known SE	Osteoarthritis
amantadine	with known SE	Neuroleptic malignant syndrome
amantadine	with known SE	Leukopenia
amiodarone	with known SE	Tinnitus
amiodarone	with known SE	Extrapyramidal disorder
amiodarone	with known SE	Eosinophilia
amiodarone	with known SE	Thyroid neoplasm
amiodarone	with known SE	Abdominal pain
amiodarone	with known SE	Vomiting
amiodarone	with known SE	Agranulocytosis
amiodarone	with known SE	Gastrointestinal pain
amiodarone	with known SE	Aplastic anaemia
amiodarone	with known SE	Torsade de pointes
amiodarone	with known SE	Alopecia
amiodarone	with known SE	Increased tendency to bruise
amiodarone	with known SE	Macular degeneration
amiodarone	with known SE	Thrombophlebitis
amiodarone	with known SE	Myopathy
amiodarone	with known SE	Tremor
amiodarone	with known SE	Erythema
amiodarone	with known SE	Thrombocytopenia
amiodarone	with known SE	Venous thrombosis
amiodarone	with known SE	Foreign body sensation in eyes
amiodarone	with known SE	Oedema
amiodarone	with known SE	Ventricular fibrillation
amiodarone	with known SE	Ecchymosis
amiodarone	with known SE	Vasculitis
amiodarone	with known SE	Vertigo
amiodarone	with known SE	Aspartate aminotransferase increased
amiodarone	with known SE	Anaphylactic shock
amiodarone	with known SE	Stevens-Johnson syndrome
amiodarone	with known SE	Skin exfoliation
amiodarone	with known SE	Liver disorder
amiodarone	with known SE	Corneal degeneration
amiodarone	with known SE	Decreased appetite
amiodarone	with known SE	Insomnia
amiodarone	with known SE	Skin discolouration
amiodarone	with known SE	Alanine aminotransferase increased
amiodarone	with known SE	Pustular psoriasis
amiodarone	with known SE	Electrocardiogram QT prolonged
amiodarone	with known SE	Eczema
amiodarone	with known SE	Confusional state
amiodarone	with known SE	Tachycardia
amiodarone	with known SE	Constipation
amiodarone	with known SE	Cough
amiodarone	with known SE	Liver injury
amiodarone	with known SE	Weight increased
amiodarone	with known SE	Angioedema
amiodarone	with known SE	Wheezing
amiodarone	with known SE	Weight decreased
amiodarone	with known SE	Liver function test abnormal
amiodarone	with known SE	Muscular weakness
amiodarone	with known SE	Blindness
amiodarone	with known SE	Infection
amiodarone	with known SE	Dysgeusia
amiodarone	with known SE	Polyserositis
amiodarone	with known SE	Pulmonary alveolar haemorrhage
amiodarone	with known SE	Sleep disorder
amiodarone	with known SE	Thyroid function test abnormal
amiodarone	with known SE	Foetor hepaticus
amiodarone	with known SE	Pulseless electrical activity
amiodarone	with known SE	Haemolytic anaemia
amiodarone	with known SE	Peripheral sensorimotor neuropathy
amiodarone	with known SE	Angina pectoris
amiodarone	with known SE	Hyperkeratosis
amiodarone	with known SE	Bradykinesia
amiodarone	with known SE	Dyspnoea
amiodarone	with known SE	Bradycardia
amiodarone	with known SE	Jaundice
amiodarone	with known SE	Gastrointestinal disorder
amiodarone	with known SE	Skin necrosis
amiodarone	with known SE	Feeling abnormal
amiodarone	with known SE	Hepatocellular injury
amiodarone	with known SE	Induration
amiodarone	with known SE	Ocular discomfort
amiodarone	with known SE	Hypercalcaemia
amiodarone	with known SE	Neuromyopathy
amiodarone	with known SE	Apnoea
amiodarone	with known SE	Myocardial ischaemia
amiodarone	with known SE	Dry mouth
amiodarone	with known SE	Discomfort
amiodarone	with known SE	Dizziness
amiodarone	with known SE	Urticaria
amiodarone	with known SE	Drug interaction
amiodarone	with known SE	Granulomatous liver disease
amiodarone	with known SE	Disturbance in sexual arousal
amiodarone	with known SE	Coordination abnormal
amiodarone	with known SE	Hypotension
amiodarone	with known SE	Hyperthyroidism
amiodarone	with known SE	Hepatomegaly
amiodarone	with known SE	Renal failure acute
amiodarone	with known SE	Toxic epidermal necrolysis
amiodarone	with known SE	Photosensitivity reaction
amiodarone	with known SE	Injection site reaction
amiodarone	with known SE	Arrhythmia
amiodarone	with known SE	Asthenia
amiodarone	with known SE	Organising pneumonia
amiodarone	with known SE	Visual impairment
amiodarone	with known SE	Bundle branch block left
amiodarone	with known SE	Skin disorder
amiodarone	with known SE	Dry eye
amiodarone	with known SE	Cardiac failure
amiodarone	with known SE	Hepatitis alcoholic
amiodarone	with known SE	Solar dermatitis
amiodarone	with known SE	Renal impairment
amiodarone	with known SE	Ill-defined disorder
amiodarone	with known SE	Emotional distress
amiodarone	with known SE	Cognitive disorder
amiodarone	with known SE	Cerebellar ataxia
amiodarone	with known SE	Hypersensitivity
amiodarone	with known SE	Device capturing issue
amiodarone	with known SE	Sinus arrest
amiodarone	with known SE	Neuropathy peripheral
amiodarone	with known SE	Haemoptysis
amiodarone	with known SE	Libido decreased
amiodarone	with known SE	Hepatitis
amiodarone	with known SE	Pulmonary toxicity
amiodarone	with known SE	Neutropenia
amiodarone	with known SE	Nightmare
amiodarone	with known SE	Nausea
amiodarone	with known SE	Diarrhoea
amiodarone	with known SE	Salivary hypersecretion
amiodarone	with known SE	Dyspepsia
amiodarone	with known SE	Bone marrow granuloma
amiodarone	with known SE	Pigmentation disorder
amiodarone	with known SE	Demyelinating polyneuropathy
amiodarone	with known SE	Erectile dysfunction
amiodarone	with known SE	Cardiac arrest
amiodarone	with known SE	Corneal deposits
amiodarone	with known SE	Onycholysis
amiodarone	with known SE	Hyperhidrosis
amiodarone	with known SE	Dyskinesia
amiodarone	with known SE	Abnormal dreams
amiodarone	with known SE	Thyroid disorder
amiodarone	with known SE	Epididymitis
amiodarone	with known SE	Lung infiltration
amiodarone	with known SE	Obliterative bronchiolitis
amiodarone	with known SE	Ventricular tachycardia
amiodarone	with known SE	Erythema multiforme
amiodarone	with known SE	Hepatitis cholestatic
amiodarone	with known SE	Cardiac failure congestive
amiodarone	with known SE	Hallucination
amiodarone	with known SE	Hypokinesia
amiodarone	with known SE	Photophobia
amiodarone	with known SE	Necrosis
amiodarone	with known SE	Disorientation
amiodarone	with known SE	Malaise
amiodarone	with known SE	Inflammation
amiodarone	with known SE	Vision blurred
amiodarone	with known SE	Keratopathy
amiodarone	with known SE	Pneumonia
amiodarone	with known SE	Anaphylactoid reaction
amiodarone	with known SE	Idiopathic pulmonary fibrosis
amiodarone	with known SE	Extravasation
amiodarone	with known SE	Goitre
amiodarone	with known SE	Headache
amiodarone	with known SE	Sinoatrial block
amiodarone	with known SE	Atrioventricular block
amiodarone	with known SE	Lung disorder
amiodarone	with known SE	Paraesthesia
amiodarone	with known SE	Benign intracranial hypertension
amiodarone	with known SE	Rhabdomyolysis
amiodarone	with known SE	Neoplasm malignant
amiodarone	with known SE	Dermatitis
amiodarone	with known SE	Traumatic liver injury
amiodarone	with known SE	Delirium
amiodarone	with known SE	Back pain
amiodarone	with known SE	Granuloma
amiodarone	with known SE	Interstitial lung disease
amiodarone	with known SE	Pulmonary haemorrhage
amiodarone	with known SE	Agitation
amiodarone	with known SE	Atrial fibrillation
amiodarone	with known SE	Bronchospasm
amiodarone	with known SE	Acute interstitial pneumonitis
amiodarone	with known SE	Optic nerve disorder
amiodarone	with known SE	Pulmonary oedema
amiodarone	with known SE	Rash
amiodarone	with known SE	Ataxia
amiodarone	with known SE	Hepatic function abnormal
amiodarone	with known SE	Anxiety
amiodarone	with known SE	Dermatitis exfoliative
amiodarone	with known SE	Pruritus
amiodarone	with known SE	Drug eruption
amiodarone	with known SE	Cellulitis
amiodarone	with known SE	Inappropriate antidiuretic hormone secretion
amiodarone	with known SE	Eosinophilic pneumonia
amiodarone	with known SE	Sinus bradycardia
amiodarone	with known SE	Phlebitis
amiodarone	with known SE	Pancreatitis
amiodarone	with known SE	Shock
amiodarone	with known SE	Hot flush
amiodarone	with known SE	Pancytopenia
amiodarone	with known SE	Scotoma
amiodarone	with known SE	Gait disturbance
amiodarone	with known SE	Skin cancer
amiodarone	with known SE	Hepatic failure
amiodarone	with known SE	Fibrosis
amiodarone	with known SE	Hypothyroidism
amiodarone	with known SE	Pleural effusion
amiodarone	with known SE	Body temperature increased
amiodarone	with known SE	Menopausal symptoms
amiodarone	with known SE	Atrioventricular block second degree
amiodarone	with known SE	Orchitis
amiodarone	with known SE	Acute respiratory distress syndrome
amiodarone	with known SE	Akinesia
amiodarone	with known SE	Renal failure
amiodarone	with known SE	Flushing
amiodarone	with known SE	Alveolitis
amiodarone	with known SE	Pleurisy
amiodarone	with known SE	Pain
amiodarone	with known SE	Renal failure chronic
amiodarone	with known SE	Cardiogenic shock
amiodarone	with known SE	Optic neuritis
amiodarone	with known SE	Fatigue
amiodarone	with known SE	Nodal arrhythmia
amiodarone	with known SE	Papilloedema
amiodarone	with known SE	Lenticular opacities
amiodarone	with known SE	Blood thyroid stimulating hormone increased
amitriptyline	with known SE	Agitation
amitriptyline	with known SE	Urinary retention
amitriptyline	with known SE	Hepatic failure
amitriptyline	with known SE	Dry mouth
amitriptyline	with known SE	Vomiting
amitriptyline	with known SE	Accommodation disorder
amitriptyline	with known SE	Oedema
amitriptyline	with known SE	Weight increased
amitriptyline	with known SE	Pancytopenia
amitriptyline	with known SE	Feeling abnormal
amitriptyline	with known SE	Breast enlargement
amitriptyline	with known SE	Paraesthesia
amitriptyline	with known SE	Osteoarthritis
amitriptyline	with known SE	Testicular swelling
amitriptyline	with known SE	Ageusia
amitriptyline	with known SE	Hyperpyrexia
amitriptyline	with known SE	Torsade de pointes
amitriptyline	with known SE	Tinnitus
amitriptyline	with known SE	Eosinophilia
amitriptyline	with known SE	Pollakiuria
amitriptyline	with known SE	Urticaria
amitriptyline	with known SE	Acute coronary syndrome
amitriptyline	with known SE	Malaise
amitriptyline	with known SE	Discomfort
amitriptyline	with known SE	Lupus-like syndrome
amitriptyline	with known SE	Erectile dysfunction
amitriptyline	with known SE	Drug withdrawal syndrome
amitriptyline	with known SE	Electrocardiogram QRS complex
amitriptyline	with known SE	Tremor
amitriptyline	with known SE	Dysarthria
amitriptyline	with known SE	Constipation
amitriptyline	with known SE	Somnolence
amitriptyline	with known SE	Inappropriate antidiuretic hormone secretion
amitriptyline	with known SE	Body temperature increased
amitriptyline	with known SE	Ventricular tachycardia
amitriptyline	with known SE	Antinuclear antibody positive
amitriptyline	with known SE	Cardiomyopathy
amitriptyline	with known SE	Parotid gland enlargement
amitriptyline	with known SE	Tachycardia
amitriptyline	with known SE	Purpura
amitriptyline	with known SE	Ventricular fibrillation
amitriptyline	with known SE	Tongue discolouration
amitriptyline	with known SE	Thrombocytopenia
amitriptyline	with known SE	Coordination abnormal
amitriptyline	with known SE	Ill-defined disorder
amitriptyline	with known SE	Serotonin syndrome
amitriptyline	with known SE	Dyspepsia
amitriptyline	with known SE	Fatigue
amitriptyline	with known SE	Insomnia
amitriptyline	with known SE	Disorientation
amitriptyline	with known SE	Shock
amitriptyline	with known SE	Extrapyramidal disorder
amitriptyline	with known SE	Galactorrhoea
amitriptyline	with known SE	Neuropathy peripheral
amitriptyline	with known SE	Ataxia
amitriptyline	with known SE	Hypomania
amitriptyline	with known SE	Vascular purpura
amitriptyline	with known SE	Anxiety
amitriptyline	with known SE	Decreased appetite
amitriptyline	with known SE	Libido decreased
amitriptyline	with known SE	Dermatitis
amitriptyline	with known SE	Rash
amitriptyline	with known SE	Myocardial infarction
amitriptyline	with known SE	Gynaecomastia
amitriptyline	with known SE	Vision blurred
amitriptyline	with known SE	Convulsion
amitriptyline	with known SE	Asthenia
amitriptyline	with known SE	Hypotension
amitriptyline	with known SE	Leukopenia
amitriptyline	with known SE	Arthritis
amitriptyline	with known SE	Intraocular pressure increased
amitriptyline	with known SE	Tardive dyskinesia
amitriptyline	with known SE	Confusional state
amitriptyline	with known SE	Cerebrovascular accident
amitriptyline	with known SE	Dysgeusia
amitriptyline	with known SE	Delusion
amitriptyline	with known SE	Pruritus
amitriptyline	with known SE	Disturbance in sexual arousal
amitriptyline	with known SE	Hallucination
amitriptyline	with known SE	Sleep disorder
amitriptyline	with known SE	Mental disability
amitriptyline	with known SE	Mental status changes
amitriptyline	with known SE	Neuroleptic malignant syndrome
amitriptyline	with known SE	Arrhythmia
amitriptyline	with known SE	Disturbance in attention
amitriptyline	with known SE	Hyperhidrosis
amitriptyline	with known SE	Dyskinesia
amitriptyline	with known SE	Coma
amitriptyline	with known SE	Mania
amitriptyline	with known SE	Ileus paralytic
amitriptyline	with known SE	Agranulocytosis
amitriptyline	with known SE	Hepatitis
amitriptyline	with known SE	Nausea
amitriptyline	with known SE	Atrioventricular block
amitriptyline	with known SE	Mydriasis
amitriptyline	with known SE	Dizziness
amitriptyline	with known SE	Stomatitis
amitriptyline	with known SE	Bundle branch block
amitriptyline	with known SE	Jaundice
amitriptyline	with known SE	Alopecia
amitriptyline	with known SE	Muscle rigidity
amitriptyline	with known SE	Headache
amitriptyline	with known SE	Conduction disorder
amitriptyline	with known SE	Palpitations
amitriptyline	with known SE	Electrocardiogram QT prolonged
amitriptyline	with known SE	Sensory loss
amitriptyline	with known SE	Irritability
amitriptyline	with known SE	Loss of consciousness
amitriptyline	with known SE	Hypertension
amitriptyline	with known SE	Hypoaesthesia
amitriptyline	with known SE	Syncope
amitriptyline	with known SE	Diarrhoea
amitriptyline	with known SE	Orthostatic hypotension
amitriptyline	with known SE	Nightmare
amlodipine	with predicted SE	Palpitations
amlodipine	with predicted SE	Pancreatitis
amlodipine	with predicted SE	Diabetes mellitus
amlodipine	with predicted SE	Increased appetite
amlodipine	with predicted SE	Nocturia
amlodipine	with predicted SE	Pain
amlodipine	with predicted SE	Polyuria
amlodipine	with predicted SE	Neuropathy peripheral
amlodipine	with predicted SE	Paraesthesia
amlodipine	with predicted SE	Affect lability
amlodipine	with predicted SE	Muscle spasms
amlodipine	with predicted SE	Urine output increased
amlodipine	with predicted SE	Dermatitis
amlodipine	with predicted SE	Skin discolouration
amlodipine	with predicted SE	Nervousness
amlodipine	with predicted SE	Parosmia
amlodipine	with predicted SE	Nervous system disorder
amlodipine	with predicted SE	Depersonalisation
amlodipine	with predicted SE	Muscle twitching
amlodipine	with predicted SE	Flat affect
amlodipine	with predicted SE	Discomfort
amlodipine	with predicted SE	Loss of consciousness
amlodipine	with predicted SE	Dry skin
amlodipine	with predicted SE	Mood swings
amlodipine	with predicted SE	Accommodation disorder
amlodipine	with predicted SE	Coagulopathy
amlodipine	with predicted SE	Migraine
amlodipine	with predicted SE	Hypertonia
amlodipine	with predicted SE	Vascular purpura
amlodipine	with predicted SE	Shock
amlodipine	with predicted SE	Headache
amlodipine	with predicted SE	Oedema
amlodipine	with predicted SE	Peripheral vascular disorder
amlodipine	with predicted SE	Apathy
amlodipine	with predicted SE	Rhinitis
amlodipine	with predicted SE	Mental disorder
amlodipine	with predicted SE	Leukopenia
amlodipine	with predicted SE	Cardiac disorder
amlodipine	with predicted SE	Tension
amlodipine	with predicted SE	Nausea
amlodipine	with predicted SE	Dyspepsia
amlodipine	with predicted SE	Dysuria
amlodipine	with predicted SE	Diarrhoea
amlodipine	with predicted SE	Malnutrition
amlodipine	with predicted SE	Myalgia
amlodipine	with predicted SE	Dysphagia
amlodipine	with predicted SE	Rash erythematous
amlodipine	with predicted SE	Insomnia
amlodipine	with predicted SE	Cold sweat
amlodipine	with predicted SE	Dizziness postural
amlodipine	with predicted SE	Osteoarthritis
amlodipine	with predicted SE	Somnolence
amlodipine	with predicted SE	Bradycardia
amlodipine	with predicted SE	Visual impairment
amlodipine	with predicted SE	Chills
amlodipine	with predicted SE	Muscular weakness
amlodipine	with predicted SE	Eye pain
amlodipine	with predicted SE	Tachycardia
amlodipine	with predicted SE	Purpura
amlodipine	with predicted SE	Hyperhidrosis
amlodipine	with predicted SE	Feeling abnormal
amlodipine	with predicted SE	Xerophthalmia
amlodipine	with predicted SE	Atrial fibrillation
amlodipine	with predicted SE	Weight increased
amlodipine	with predicted SE	Extrasystoles
amlodipine	with predicted SE	Cardiac failure congestive
amlodipine	with predicted SE	Connective tissue disorder
amlodipine	with predicted SE	Alopecia
amlodipine	with predicted SE	Pruritus
amlodipine	with predicted SE	Oedema peripheral
amlodipine	with predicted SE	Ill-defined disorder
amlodipine	with predicted SE	Agitation
amlodipine	with predicted SE	Mediastinal disorder
amlodipine	with predicted SE	Abnormal dreams
amlodipine	with predicted SE	Arthropathy
amlodipine	with predicted SE	Hypersensitivity
amlodipine	with predicted SE	Myocardial infarction
amlodipine	with predicted SE	Acute coronary syndrome
amlodipine	with predicted SE	Rash maculo-papular
amlodipine	with predicted SE	Constipation
amlodipine	with predicted SE	Cholestasis
amlodipine	with predicted SE	Dyspnoea
amlodipine	with predicted SE	Syncope
amlodipine	with predicted SE	Malaise
amlodipine	with predicted SE	Chronic obstructive pulmonary disease
amlodipine	with predicted SE	Epistaxis
amlodipine	with predicted SE	Weight decreased
amlodipine	with predicted SE	Ataxia
amlodipine	with predicted SE	Sexual dysfunction
amlodipine	with predicted SE	Vomiting
amlodipine	with predicted SE	Vertigo
amlodipine	with predicted SE	Erectile dysfunction
amlodipine	with predicted SE	Decreased appetite
amlodipine	with predicted SE	Anxiety
amlodipine	with predicted SE	Arrhythmia
amlodipine	with predicted SE	Dysgeusia
amlodipine	with predicted SE	Dizziness
amlodipine	with predicted SE	Cough
amlodipine	with predicted SE	Chest pain
amlodipine	with predicted SE	Jaundice
amlodipine	with predicted SE	Hypoaesthesia
amlodipine	with predicted SE	Menopausal symptoms
amlodipine	with predicted SE	Hot flush
amlodipine	with predicted SE	Flushing
amlodipine	with predicted SE	Gastrointestinal disorder
amlodipine	with predicted SE	Thirst
amlodipine	with predicted SE	Angioedema
amlodipine	with predicted SE	Urinary tract disorder
amlodipine	with predicted SE	Diplopia
amlodipine	with predicted SE	Musculoskeletal discomfort
amlodipine	with predicted SE	Asthenia
amlodipine	with predicted SE	Cardiac failure
amlodipine	with predicted SE	Back pain
amlodipine	with predicted SE	Dry mouth
amlodipine	with predicted SE	Tremor
amlodipine	with predicted SE	Gynaecomastia
amlodipine	with predicted SE	Haemorrhage
amlodipine	with predicted SE	Vasculitis
amlodipine	with predicted SE	Hepatitis
amlodipine	with predicted SE	Hyperglycaemia
amlodipine	with predicted SE	Breast disorder
amlodipine	with predicted SE	Ventricular tachycardia
amlodipine	with predicted SE	Gastritis
amlodipine	with predicted SE	Urticaria
amlodipine	with predicted SE	Urethral disorder
amlodipine	with predicted SE	Amnesia
amlodipine	with predicted SE	Skin disorder
amlodipine	with predicted SE	Orthostatic hypotension
amlodipine	with predicted SE	Conjunctivitis
amlodipine	with predicted SE	Bronchial hyperreactivity
amlodipine	with predicted SE	Immune system disorder
amlodipine	with predicted SE	Thrombocytopenia
amlodipine	with predicted SE	Pollakiuria
amlodipine	with predicted SE	Haemoglobin
amlodipine	with predicted SE	Gastrointestinal pain
amlodipine	with predicted SE	Angiopathy
amlodipine	with predicted SE	Abdominal pain
amlodipine	with predicted SE	Flatulence
amlodipine	with predicted SE	Arthralgia
amlodipine	with predicted SE	Micturition disorder
amlodipine	with predicted SE	Gingival hyperplasia
amlodipine	with predicted SE	Peripheral ischaemia
amlodipine	with predicted SE	Tinnitus
amlodipine	with predicted SE	Coronary artery disease
amlodipine	with predicted SE	Rash
amlodipine	with predicted SE	Erythema multiforme
amlodipine	with predicted SE	Eye disorder
amlodipine	with predicted SE	Fatigue
amphetamine	with predicted SE	Paranoia
amphetamine	with predicted SE	Coma
amphetamine	with predicted SE	Alopecia
amphetamine	with predicted SE	Breast disorder
amphetamine	with predicted SE	Myocardial infarction
amphetamine	with predicted SE	Blood pressure systolic increased
amphetamine	with predicted SE	Irritability
amphetamine	with predicted SE	Anhedonia
amphetamine	with predicted SE	Angina pectoris
amphetamine	with predicted SE	Aggression
amphetamine	with predicted SE	Insomnia
amphetamine	with predicted SE	Growth retardation
amphetamine	with predicted SE	Increased appetite
amphetamine	with predicted SE	Haemorrhage intracranial
amphetamine	with predicted SE	Acidosis
amphetamine	with predicted SE	Hyperreflexia
amphetamine	with predicted SE	Hypersomnia
amphetamine	with predicted SE	Visual impairment
amphetamine	with predicted SE	Erectile dysfunction
amphetamine	with predicted SE	Acute coronary syndrome
amphetamine	with predicted SE	Blood pressure increased
amphetamine	with predicted SE	Panic attack
amphetamine	with predicted SE	Hyperkinesia
amphetamine	with predicted SE	Psychomotor retardation
amphetamine	with predicted SE	Cardiomyopathy
amphetamine	with predicted SE	Arrhythmia
amphetamine	with predicted SE	Tic
amphetamine	with predicted SE	Angioedema
amphetamine	with predicted SE	Somnolence
amphetamine	with predicted SE	Body temperature increased
amphetamine	with predicted SE	Ataxia
amphetamine	with predicted SE	Malnutrition
amphetamine	with predicted SE	Fatigue
amphetamine	with predicted SE	Mental disorder
amphetamine	with predicted SE	Euphoric mood
amphetamine	with predicted SE	Flushing
amphetamine	with predicted SE	Drug withdrawal syndrome
amphetamine	with predicted SE	Chills
amphetamine	with predicted SE	Choreoathetosis
amphetamine	with predicted SE	Feeling abnormal
amphetamine	with predicted SE	Dermatitis
amphetamine	with predicted SE	Viral infection
amphetamine	with predicted SE	Tension
amphetamine	with predicted SE	Skin disorder
amphetamine	with predicted SE	Colitis ischaemic
amphetamine	with predicted SE	Palpitations
amphetamine	with predicted SE	Drug dependence
amphetamine	with predicted SE	Abdominal pain
amphetamine	with predicted SE	Urethral disorder
amphetamine	with predicted SE	Compulsions
amphetamine	with predicted SE	Cerebrovascular accident
amphetamine	with predicted SE	Vomiting
amphetamine	with predicted SE	Confusional state
amphetamine	with predicted SE	Psychotic disorder
amphetamine	with predicted SE	Nausea
amphetamine	with predicted SE	Cardiac death
amphetamine	with predicted SE	Dysgeusia
amphetamine	with predicted SE	Connective tissue disorder
amphetamine	with predicted SE	Eye disorder
amphetamine	with predicted SE	Anaphylactic shock
amphetamine	with predicted SE	Loss of consciousness
amphetamine	with predicted SE	Injury
amphetamine	with predicted SE	Polyuria
amphetamine	with predicted SE	Rash
amphetamine	with predicted SE	Urinary tract infection
amphetamine	with predicted SE	Dry mouth
amphetamine	with predicted SE	Stevens-Johnson syndrome
amphetamine	with predicted SE	Disturbance in attention
amphetamine	with predicted SE	Convulsion
amphetamine	with predicted SE	Gastrointestinal disorder
amphetamine	with predicted SE	Hyperpyrexia
amphetamine	with predicted SE	Angiopathy
amphetamine	with predicted SE	Toxic epidermal necrolysis
amphetamine	with predicted SE	Hypertension
amphetamine	with predicted SE	Erythema multiforme
amphetamine	with predicted SE	Dyspnoea
amphetamine	with predicted SE	Dysphoria
amphetamine	with predicted SE	Mydriasis
amphetamine	with predicted SE	Nervousness
amphetamine	with predicted SE	Speech disorder
amphetamine	with predicted SE	Mental disability
amphetamine	with predicted SE	Agitation
amphetamine	with predicted SE	Sleep terror
amphetamine	with predicted SE	Abdominal pain upper
amphetamine	with predicted SE	Delirium
amphetamine	with predicted SE	Gastrointestinal pain
amphetamine	with predicted SE	Tremor
amphetamine	with predicted SE	Shock
amphetamine	with predicted SE	Dysmenorrhoea
amphetamine	with predicted SE	Pallor
amphetamine	with predicted SE	Hypersensitivity
amphetamine	with predicted SE	Libido decreased
amphetamine	with predicted SE	Urticaria
amphetamine	with predicted SE	Constipation
amphetamine	with predicted SE	Syncope
amphetamine	with predicted SE	Headache
amphetamine	with predicted SE	Dizziness
amphetamine	with predicted SE	Vasculitis cerebral
amphetamine	with predicted SE	Neuroleptic malignant syndrome
amphetamine	with predicted SE	Sudden death
amphetamine	with predicted SE	Dyspepsia
amphetamine	with predicted SE	Rhabdomyolysis
amphetamine	with predicted SE	Weight decreased
amphetamine	with predicted SE	Extrasystoles
amphetamine	with predicted SE	Anxiety
amphetamine	with predicted SE	Mood swings
amphetamine	with predicted SE	Photosensitivity reaction
amphetamine	with predicted SE	Panic reaction
amphetamine	with predicted SE	Affect lability
amphetamine	with predicted SE	Urinary tract disorder
amphetamine	with predicted SE	Dyskinesia
amphetamine	with predicted SE	Decreased appetite
amphetamine	with predicted SE	Disturbance in sexual arousal
amphetamine	with predicted SE	Asthenia
amphetamine	with predicted SE	Infection
amphetamine	with predicted SE	Depression
amphetamine	with predicted SE	Muscle twitching
amphetamine	with predicted SE	Nervous system disorder
amphetamine	with predicted SE	Cardiac disorder
amphetamine	with predicted SE	Hallucination
amphetamine	with predicted SE	Tourette's disorder
amphetamine	with predicted SE	Diarrhoea
amphetamine	with predicted SE	Hypotension
amphetamine	with predicted SE	Tachycardia
amphetamine	with predicted SE	Chest pain
amphetamine	with predicted SE	Hyperhidrosis
amphetamine	with predicted SE	Lethargy
amphetamine	with predicted SE	Tooth disorder
amsacrine	with predicted SE	Asthenia
amsacrine	with predicted SE	Confusional state
amsacrine	with predicted SE	Dysphagia
amsacrine	with predicted SE	Haemoglobin
amsacrine	with predicted SE	Blood uric acid increased
amsacrine	with predicted SE	Febrile neutropenia
amsacrine	with predicted SE	Sinus tachycardia
amsacrine	with predicted SE	Hyperuricaemia
amsacrine	with predicted SE	Diarrhoea
amsacrine	with predicted SE	Infection
amsacrine	with predicted SE	Aplastic anaemia
amsacrine	with predicted SE	Decreased appetite
amsacrine	with predicted SE	Purpura
amsacrine	with predicted SE	Cardiac disorder
amsacrine	with predicted SE	Tachycardia
amsacrine	with predicted SE	Proteinuria
amsacrine	with predicted SE	Phlebitis
amsacrine	with predicted SE	Vascular purpura
amsacrine	with predicted SE	Body temperature increased
amsacrine	with predicted SE	Dyspnoea
amsacrine	with predicted SE	Stomatitis
amsacrine	with predicted SE	Atrial fibrillation
amsacrine	with predicted SE	Dizziness
amsacrine	with predicted SE	Headache
amsacrine	with predicted SE	Gastrointestinal disorder
amsacrine	with predicted SE	Urine output
amsacrine	with predicted SE	Protein urine present
amsacrine	with predicted SE	Haematemesis
amsacrine	with predicted SE	Alopecia
amsacrine	with predicted SE	Mood swings
amsacrine	with predicted SE	Musculoskeletal pain
amsacrine	with predicted SE	Connective tissue disorder
amsacrine	with predicted SE	Nausea
amsacrine	with predicted SE	Renal failure
amsacrine	with predicted SE	Convulsion
amsacrine	with predicted SE	Dermatitis
amsacrine	with predicted SE	Gingivitis
amsacrine	with predicted SE	Cardiomyopathy
amsacrine	with predicted SE	Infestation
amsacrine	with predicted SE	Gingival bleeding
amsacrine	with predicted SE	Arrhythmia
amsacrine	with predicted SE	Anaemia
amsacrine	with predicted SE	Skin disorder
amsacrine	with predicted SE	Ejection fraction decreased
amsacrine	with predicted SE	Haematuria
amsacrine	with predicted SE	Feeling abnormal
amsacrine	with predicted SE	Pancytopenia
amsacrine	with predicted SE	Rash
amsacrine	with predicted SE	Pain
amsacrine	with predicted SE	Paraesthesia
amsacrine	with predicted SE	Aplasia
amsacrine	with predicted SE	Fatigue
amsacrine	with predicted SE	Haemorrhage
amsacrine	with predicted SE	Extravasation
amsacrine	with predicted SE	Jaundice
amsacrine	with predicted SE	Abdominal pain
amsacrine	with predicted SE	Urticaria
amsacrine	with predicted SE	Leukopenia
amsacrine	with predicted SE	Mental disorder
amsacrine	with predicted SE	Hypomagnesaemia
amsacrine	with predicted SE	Necrosis
amsacrine	with predicted SE	Blood creatinine increased
amsacrine	with predicted SE	Blood alkaline phosphatase increased
amsacrine	with predicted SE	Chromaturia
amsacrine	with predicted SE	Perirectal abscess
amsacrine	with predicted SE	Hepatobiliary disease
amsacrine	with predicted SE	Cardiac failure congestive
amsacrine	with predicted SE	Hepatic failure
amsacrine	with predicted SE	Lethargy
amsacrine	with predicted SE	Ventricular fibrillation
amsacrine	with predicted SE	Inflammation
amsacrine	with predicted SE	Ventricular arrhythmia
amsacrine	with predicted SE	Injection site inflammation
amsacrine	with predicted SE	Blood urea increased
amsacrine	with predicted SE	Weight increased
amsacrine	with predicted SE	Hypoaesthesia
amsacrine	with predicted SE	Vision blurred
amsacrine	with predicted SE	Bradycardia
amsacrine	with predicted SE	Hepatotoxicity
amsacrine	with predicted SE	Malnutrition
amsacrine	with predicted SE	Vomiting
amsacrine	with predicted SE	Angiopathy
amsacrine	with predicted SE	Agranulocytosis
amsacrine	with predicted SE	Thrombocytopenia
amsacrine	with predicted SE	Ureteric obstruction
amsacrine	with predicted SE	Hepatitis
amsacrine	with predicted SE	Affect lability
amsacrine	with predicted SE	Blood bilirubin increased
amsacrine	with predicted SE	Sepsis
amsacrine	with predicted SE	Aspartate aminotransferase increased
amsacrine	with predicted SE	Mucosal inflammation
amsacrine	with predicted SE	Weight decreased
amsacrine	with predicted SE	Hypotension
amsacrine	with predicted SE	Gastrointestinal pain
amsacrine	with predicted SE	Mediastinal disorder
amsacrine	with predicted SE	Urethral disorder
amsacrine	with predicted SE	Injection site reaction
amsacrine	with predicted SE	Hypersensitivity
amsacrine	with predicted SE	Urinary tract disorder
amylmetacresol	with predicted SE	NA
amylocaine	with predicted SE	NA
astemizole	with known SE	NA
atomoxetine	with predicted SE	Gastrointestinal pain
atomoxetine	with predicted SE	Abdominal pain
atomoxetine	with predicted SE	Hostility
atomoxetine	with predicted SE	Pollakiuria
atomoxetine	with predicted SE	Neuroleptic malignant syndrome
atomoxetine	with predicted SE	Headache
atomoxetine	with predicted SE	Cardiac disorder
atomoxetine	with predicted SE	Micturition urgency
atomoxetine	with predicted SE	Chills
atomoxetine	with predicted SE	Nervous system disorder
atomoxetine	with predicted SE	Orgasm abnormal
atomoxetine	with predicted SE	Menstrual disorder
atomoxetine	with predicted SE	Hallucination
atomoxetine	with predicted SE	Mediastinal disorder
atomoxetine	with predicted SE	Influenza
atomoxetine	with predicted SE	Palpitations
atomoxetine	with predicted SE	Urinary hesitation
atomoxetine	with predicted SE	Nausea
atomoxetine	with predicted SE	Sinus congestion
atomoxetine	with predicted SE	Infestation
atomoxetine	with predicted SE	Muscle rigidity
atomoxetine	with predicted SE	Mood swings
atomoxetine	with predicted SE	Lethargy
atomoxetine	with predicted SE	Dry mouth
atomoxetine	with predicted SE	Upper respiratory tract infection
atomoxetine	with predicted SE	Hyperhidrosis
atomoxetine	with predicted SE	Skin disorder
atomoxetine	with predicted SE	Depressive symptom
atomoxetine	with predicted SE	Feeling jittery
atomoxetine	with predicted SE	Ear infection
atomoxetine	with predicted SE	Pain
atomoxetine	with predicted SE	Nasal congestion
atomoxetine	with predicted SE	Nasopharyngitis
atomoxetine	with predicted SE	Myoclonus
atomoxetine	with predicted SE	Urinary retention
atomoxetine	with predicted SE	Irritability
atomoxetine	with predicted SE	Malnutrition
atomoxetine	with predicted SE	Hypoaesthesia
atomoxetine	with predicted SE	Sleep disorder
atomoxetine	with predicted SE	Crying
atomoxetine	with predicted SE	Urticaria
atomoxetine	with predicted SE	Suicidal behaviour
atomoxetine	with predicted SE	Terminal insomnia
atomoxetine	with predicted SE	Asthenia
atomoxetine	with predicted SE	Nervousness
atomoxetine	with predicted SE	Affect lability
atomoxetine	with predicted SE	Myalgia
atomoxetine	with predicted SE	Mydriasis
atomoxetine	with predicted SE	Agitation
atomoxetine	with predicted SE	Thirst
atomoxetine	with predicted SE	Suicidal ideation
atomoxetine	with predicted SE	Tremor
atomoxetine	with predicted SE	Middle insomnia
atomoxetine	with predicted SE	Urinary tract disorder
atomoxetine	with predicted SE	Dependence
atomoxetine	with predicted SE	Angiopathy
atomoxetine	with predicted SE	Drug interaction
atomoxetine	with predicted SE	Menopausal symptoms
atomoxetine	with predicted SE	Excoriation
atomoxetine	with predicted SE	Tension
atomoxetine	with predicted SE	Prostatitis
atomoxetine	with predicted SE	Psychotic disorder
atomoxetine	with predicted SE	Weight decreased
atomoxetine	with predicted SE	Dysgeusia
atomoxetine	with predicted SE	Pre-existing disease
atomoxetine	with predicted SE	Gastrointestinal disorder
atomoxetine	with predicted SE	Completed suicide
atomoxetine	with predicted SE	Pruritus
atomoxetine	with predicted SE	Hepatic failure
atomoxetine	with predicted SE	Blood pressure increased
atomoxetine	with predicted SE	Aggression
atomoxetine	with predicted SE	Viral diarrhoea
atomoxetine	with predicted SE	Flatulence
atomoxetine	with predicted SE	Back pain
atomoxetine	with predicted SE	Pelvic pain
atomoxetine	with predicted SE	Menstruation irregular
atomoxetine	with predicted SE	Tachycardia
atomoxetine	with predicted SE	Shock
atomoxetine	with predicted SE	Rhinorrhoea
atomoxetine	with predicted SE	Loss of consciousness
atomoxetine	with predicted SE	Urethral disorder
atomoxetine	with predicted SE	Paraesthesia
atomoxetine	with predicted SE	Genital pain
atomoxetine	with predicted SE	Conjunctivitis
atomoxetine	with predicted SE	Hot flush
atomoxetine	with predicted SE	Sexual dysfunction
atomoxetine	with predicted SE	Dysuria
atomoxetine	with predicted SE	Fatigue
atomoxetine	with predicted SE	Sinus tachycardia
atomoxetine	with predicted SE	Rash
atomoxetine	with predicted SE	Dyspepsia
atomoxetine	with predicted SE	Dysmenorrhoea
atomoxetine	with predicted SE	Drug abuse
atomoxetine	with predicted SE	Major depression
atomoxetine	with predicted SE	Chest pain
atomoxetine	with predicted SE	Abdominal discomfort
atomoxetine	with predicted SE	Oropharyngeal discomfort
atomoxetine	with predicted SE	Presyncope
atomoxetine	with predicted SE	Vomiting
atomoxetine	with predicted SE	Arthralgia
atomoxetine	with predicted SE	Musculoskeletal discomfort
atomoxetine	with predicted SE	Somnolence
atomoxetine	with predicted SE	Initial insomnia
atomoxetine	with predicted SE	Vision blurred
atomoxetine	with predicted SE	Syncope
atomoxetine	with predicted SE	Depression
atomoxetine	with predicted SE	Dizziness
atomoxetine	with predicted SE	Tearfulness
atomoxetine	with predicted SE	Delirium
atomoxetine	with predicted SE	Infection
atomoxetine	with predicted SE	Coma
atomoxetine	with predicted SE	Urine flow decreased
atomoxetine	with predicted SE	Flushing
atomoxetine	with predicted SE	Erection increased
atomoxetine	with predicted SE	Anxiety
atomoxetine	with predicted SE	Sinusitis
atomoxetine	with predicted SE	Dermatitis
atomoxetine	with predicted SE	Disturbance in sexual arousal
atomoxetine	with predicted SE	Mania
atomoxetine	with predicted SE	Libido decreased
atomoxetine	with predicted SE	Diarrhoea
atomoxetine	with predicted SE	Cough
atomoxetine	with predicted SE	Abnormal behaviour
atomoxetine	with predicted SE	Erectile dysfunction
atomoxetine	with predicted SE	Vertigo
atomoxetine	with predicted SE	Depressed mood
atomoxetine	with predicted SE	Decreased appetite
atomoxetine	with predicted SE	Testicular pain
atomoxetine	with predicted SE	Convulsion
atomoxetine	with predicted SE	Abdominal pain upper
atomoxetine	with predicted SE	Ejaculation failure
atomoxetine	with predicted SE	Muscle spasms
atomoxetine	with predicted SE	Suicide attempt
atomoxetine	with predicted SE	Mental disorder
atomoxetine	with predicted SE	Ejaculation disorder
atomoxetine	with predicted SE	Therapeutic response unexpected
atomoxetine	with predicted SE	Feeling abnormal
atomoxetine	with predicted SE	Mental status changes
atomoxetine	with predicted SE	Peripheral coldness
atomoxetine	with predicted SE	Body temperature increased
atomoxetine	with predicted SE	Autonomic nervous system imbalance
atomoxetine	with predicted SE	Strangury
atomoxetine	with predicted SE	Epigastric discomfort
atomoxetine	with predicted SE	Dysphoria
atomoxetine	with predicted SE	Breast disorder
atomoxetine	with predicted SE	Insomnia
atomoxetine	with predicted SE	Ejaculation delayed
atomoxetine	with predicted SE	Oropharyngeal pain
atomoxetine	with predicted SE	Drug dependence
atomoxetine	with predicted SE	Constipation
atomoxetine	with predicted SE	Sinus headache
atomoxetine	with predicted SE	Abnormal dreams
atomoxetine	with predicted SE	Bone disorder
atomoxetine	with predicted SE	Female sexual dysfunction
atomoxetine	with predicted SE	Menstruation delayed
atomoxetine	with predicted SE	Laryngeal pain
atomoxetine	with predicted SE	Disorientation
bendroflumethiazide	with predicted SE	NA
benzonatate	with predicted SE	Hypoaesthesia
benzonatate	with predicted SE	Pruritus
benzonatate	with predicted SE	Nausea
benzonatate	with predicted SE	Sensory loss
benzonatate	with predicted SE	Hypersensitivity
benzonatate	with predicted SE	Laryngospasm
benzonatate	with predicted SE	Constipation
benzonatate	with predicted SE	Headache
benzonatate	with predicted SE	Abdominal discomfort
benzonatate	with predicted SE	Gastrointestinal tract irritation
benzonatate	with predicted SE	Tremor
benzonatate	with predicted SE	Convulsion
benzonatate	with predicted SE	Dizziness
benzonatate	with predicted SE	Nasal congestion
benzonatate	with predicted SE	Rash
benzonatate	with predicted SE	Depressed level of consciousness
benzonatate	with predicted SE	Shock
benzonatate	with predicted SE	Clonic convulsion
benzonatate	with predicted SE	Feeling abnormal
benzonatate	with predicted SE	Bronchospasm
benzonatate	with predicted SE	Confusional state
benzonatate	with predicted SE	Hallucination, visual
benzonatate	with predicted SE	Agitation
bepridil	with known SE	Abdominal discomfort
bepridil	with known SE	Angina pectoris
bepridil	with known SE	Gastrointestinal pain
bepridil	with known SE	Bradycardia
bepridil	with known SE	Ventricular arrhythmia
bepridil	with known SE	Vasodilation procedure
bepridil	with known SE	Loss of libido
bepridil	with known SE	Skin irritation
bepridil	with known SE	Dyspepsia
bepridil	with known SE	Insomnia
bepridil	with known SE	Cough
bepridil	with known SE	Abdominal pain
bepridil	with known SE	Electrocardiogram QT prolonged
bepridil	with known SE	Dry mouth
bepridil	with known SE	Erectile dysfunction
bepridil	with known SE	Tremor
bepridil	with known SE	Torsade de pointes
bepridil	with known SE	Rash
bepridil	with known SE	Vertigo
bepridil	with known SE	Ventricular tachycardia
bepridil	with known SE	Musculoskeletal discomfort
bepridil	with known SE	Sinus bradycardia
bepridil	with known SE	Influenza
bepridil	with known SE	Decreased appetite
bepridil	with known SE	Sinus tachycardia
bepridil	with known SE	Rhinitis
bepridil	with known SE	Somnolence
bepridil	with known SE	Myalgia
bepridil	with known SE	Nausea
bepridil	with known SE	Emotional distress
bepridil	with known SE	Atrioventricular block first degree
bepridil	with known SE	Superinfection
bepridil	with known SE	Constipation
bepridil	with known SE	Palpitations
bepridil	with known SE	Pain
bepridil	with known SE	Syncope
bepridil	with known SE	Anxiety
bepridil	with known SE	Dermatitis
bepridil	with known SE	Oedema
bepridil	with known SE	Tinnitus
bepridil	with known SE	Diarrhoea
bepridil	with known SE	Increased appetite
bepridil	with known SE	Liver function test abnormal
bepridil	with known SE	Arthritis
bepridil	with known SE	Cardiac failure
bepridil	with known SE	Asthenia
bepridil	with known SE	Pharyngitis
bepridil	with known SE	Vision blurred
bepridil	with known SE	Tension
bepridil	with known SE	Sudden death
bepridil	with known SE	Acute myocardial infarction
bepridil	with known SE	Flatulence
bepridil	with known SE	Hyperhidrosis
bepridil	with known SE	Respiratory tract infection
bepridil	with known SE	Paraesthesia
bepridil	with known SE	Akathisia
bepridil	with known SE	Hypertension
bepridil	with known SE	Arrhythmia
bepridil	with known SE	Shock
bepridil	with known SE	Nervousness
bepridil	with known SE	Dyspnoea
bepridil	with known SE	Cardiac disorder
bepridil	with known SE	Headache
bepridil	with known SE	Depression
bepridil	with known SE	Loss of consciousness
bepridil	with known SE	Gastrointestinal disorder
bepridil	with known SE	Body temperature increased
bepridil	with known SE	Gastritis
bepridil	with known SE	Dizziness
bioallethrin	with predicted SE	NA
bleomycin	with predicted SE	Myocardial infarction
bleomycin	with predicted SE	Dyspnoea
bleomycin	with predicted SE	Chest pain
bleomycin	with predicted SE	Paraesthesia
bleomycin	with predicted SE	Pain of skin
bleomycin	with predicted SE	Interstitial lung disease
bleomycin	with predicted SE	Haemoglobin
bleomycin	with predicted SE	Ulcer
bleomycin	with predicted SE	Skin toxicity
bleomycin	with predicted SE	Acute coronary syndrome
bleomycin	with predicted SE	Thrombocytopenia
bleomycin	with predicted SE	Fraction of inspired oxygen
bleomycin	with predicted SE	Hyperaesthesia
bleomycin	with predicted SE	Feeling abnormal
bleomycin	with predicted SE	Induration
bleomycin	with predicted SE	Scleroderma
bleomycin	with predicted SE	Rash
bleomycin	with predicted SE	Radiation pneumonitis
bleomycin	with predicted SE	Body temperature increased
bleomycin	with predicted SE	Dermatitis
bleomycin	with predicted SE	Cough
bleomycin	with predicted SE	Malaise
bleomycin	with predicted SE	Oedema
bleomycin	with predicted SE	Extravasation
bleomycin	with predicted SE	Phlebitis
bleomycin	with predicted SE	Pruritus
bleomycin	with predicted SE	Local reaction
bleomycin	with predicted SE	Bronchospasm
bleomycin	with predicted SE	Thrombotic microangiopathy
bleomycin	with predicted SE	Skin hypertrophy
bleomycin	with predicted SE	Metaplasia
bleomycin	with predicted SE	Hypotension
bleomycin	with predicted SE	Nausea
bleomycin	with predicted SE	Hyperkeratosis
bleomycin	with predicted SE	Tenderness
bleomycin	with predicted SE	Disorientation
bleomycin	with predicted SE	Urticaria
bleomycin	with predicted SE	Asthenia
bleomycin	with predicted SE	Haemorrhage
bleomycin	with predicted SE	Pneumonia
bleomycin	with predicted SE	Aggression
bleomycin	with predicted SE	Anaphylactic shock
bleomycin	with predicted SE	Skin striae
bleomycin	with predicted SE	Bladder pain
bleomycin	with predicted SE	Infection
bleomycin	with predicted SE	Discomfort
bleomycin	with predicted SE	Nail disorder
bleomycin	with predicted SE	Confusional state
bleomycin	with predicted SE	Skin hyperpigmentation
bleomycin	with predicted SE	Anaemia
bleomycin	with predicted SE	Haematuria
bleomycin	with predicted SE	Chest X-ray normal
bleomycin	with predicted SE	Lung infiltration
bleomycin	with predicted SE	Decreased appetite
bleomycin	with predicted SE	Erythema
bleomycin	with predicted SE	Ill-defined disorder
bleomycin	with predicted SE	Skin exfoliation
bleomycin	with predicted SE	Arthritis
bleomycin	with predicted SE	Mucosal inflammation
bleomycin	with predicted SE	Myalgia
bleomycin	with predicted SE	Cystitis noninfective
bleomycin	with predicted SE	Wheezing
bleomycin	with predicted SE	Hypomagnesaemia
bleomycin	with predicted SE	Pleuropericarditis
bleomycin	with predicted SE	Idiopathic pulmonary fibrosis
bleomycin	with predicted SE	Ichthyosis acquired
bleomycin	with predicted SE	Pancytopenia
bleomycin	with predicted SE	Alopecia
bleomycin	with predicted SE	Cystitis haemorrhagic
bleomycin	with predicted SE	Periorbital oedema
bleomycin	with predicted SE	Musculoskeletal discomfort
bleomycin	with predicted SE	Pain
bleomycin	with predicted SE	Weight decreased
bleomycin	with predicted SE	Cerebral arteritis
bleomycin	with predicted SE	Leukopenia
bleomycin	with predicted SE	Cystitis
bleomycin	with predicted SE	Hypersensitivity
bleomycin	with predicted SE	Injury
bleomycin	with predicted SE	Hypoaesthesia
bleomycin	with predicted SE	Flushing
bleomycin	with predicted SE	Chills
bleomycin	with predicted SE	Febrile neutropenia
bleomycin	with predicted SE	Acute interstitial pneumonitis
bleomycin	with predicted SE	Stomatitis
bleomycin	with predicted SE	Arteritis
bleomycin	with predicted SE	Nephropathy toxic
bleomycin	with predicted SE	Cerebrovascular accident
bleomycin	with predicted SE	Rales
bleomycin	with predicted SE	Pulmonary fibrosis
bleomycin	with predicted SE	Vomiting
bleomycin	with predicted SE	Ichthyosis
bleomycin	with predicted SE	Pleuritic pain
bretylium	with known SE	Shock
bretylium	with known SE	Diarrhoea
bretylium	with known SE	Vomiting
bretylium	with known SE	Affect lability
bretylium	with known SE	Vertigo
bretylium	with known SE	Abdominal pain
bretylium	with known SE	Hypertension
bretylium	with known SE	Mood swings
bretylium	with known SE	Inferior vena cava syndrome
bretylium	with known SE	Conjunctivitis
bretylium	with known SE	Flushing
bretylium	with known SE	Dyspnoea
bretylium	with known SE	Anxiety
bretylium	with known SE	Body temperature increased
bretylium	with known SE	Orthostatic hypotension
bretylium	with known SE	Hiccups
bretylium	with known SE	Psychotic disorder
bretylium	with known SE	Loss of consciousness
bretylium	with known SE	Syncope
bretylium	with known SE	Bradycardia
bretylium	with known SE	Gastrointestinal pain
bretylium	with known SE	Lethargy
bretylium	with known SE	Feeling abnormal
bretylium	with known SE	Nasal congestion
bretylium	with known SE	Paranoia
bretylium	with known SE	Hyperhidrosis
bretylium	with known SE	Ventricular extrasystoles
bretylium	with known SE	Nausea
bretylium	with known SE	Dizziness
bretylium	with known SE	Angina pectoris
bretylium	with known SE	Rash macular
bretylium	with known SE	Confusional state
bretylium	with known SE	Tenderness
brexpiprazole	with predicted SE	NA
brivaracetam	with predicted SE	NA
buspirone	with predicted SE	Arthralgia
buspirone	with predicted SE	Dyspnoea
buspirone	with predicted SE	Pollakiuria
buspirone	with predicted SE	Syncope
buspirone	with predicted SE	Cerebrovascular accident
buspirone	with predicted SE	Erythema
buspirone	with predicted SE	Nail disorder
buspirone	with predicted SE	Myalgia
buspirone	with predicted SE	Tachycardia
buspirone	with predicted SE	Convulsion
buspirone	with predicted SE	Pelvic inflammatory disease
buspirone	with predicted SE	Decreased appetite
buspirone	with predicted SE	Emotional distress
buspirone	with predicted SE	Dysuria
buspirone	with predicted SE	Shock
buspirone	with predicted SE	Loss of consciousness
buspirone	with predicted SE	Oedema
buspirone	with predicted SE	Ecchymosis
buspirone	with predicted SE	Vomiting
buspirone	with predicted SE	Tremor
buspirone	with predicted SE	Thrombocytopenia
buspirone	with predicted SE	Malaise
buspirone	with predicted SE	Gastrointestinal disorder
buspirone	with predicted SE	Dizziness
buspirone	with predicted SE	Weight increased
buspirone	with predicted SE	Muscle spasms
buspirone	with predicted SE	Vertigo
buspirone	with predicted SE	Cogwheel rigidity
buspirone	with predicted SE	Parosmia
buspirone	with predicted SE	Menstruation irregular
buspirone	with predicted SE	Haemorrhage
buspirone	with predicted SE	Suicidal ideation
buspirone	with predicted SE	Angioedema
buspirone	with predicted SE	Tinnitus
buspirone	with predicted SE	Dysphoria
buspirone	with predicted SE	Urticaria
buspirone	with predicted SE	Haemoglobin
buspirone	with predicted SE	Urinary hesitation
buspirone	with predicted SE	Chest pain
buspirone	with predicted SE	Dry skin
buspirone	with predicted SE	Aphonia
buspirone	with predicted SE	Claustrophobia
buspirone	with predicted SE	Extrapyramidal disorder
buspirone	with predicted SE	Temperature intolerance
buspirone	with predicted SE	Dyskinesia
buspirone	with predicted SE	Fatigue
buspirone	with predicted SE	Musculoskeletal discomfort
buspirone	with predicted SE	Decreased interest
buspirone	with predicted SE	Dyspepsia
buspirone	with predicted SE	Depression
buspirone	with predicted SE	Depersonalisation
buspirone	with predicted SE	Dissociative disorder
buspirone	with predicted SE	Insomnia
buspirone	with predicted SE	Dysarthria
buspirone	with predicted SE	Pulmonary congestion
buspirone	with predicted SE	Headache
buspirone	with predicted SE	Cardiac failure congestive
buspirone	with predicted SE	Metrorrhagia
buspirone	with predicted SE	Oropharyngeal pain
buspirone	with predicted SE	Enuresis
buspirone	with predicted SE	Fear
buspirone	with predicted SE	Body temperature increased
buspirone	with predicted SE	Asthenia
buspirone	with predicted SE	Hypertension
buspirone	with predicted SE	Dermatitis bullous
buspirone	with predicted SE	Ataxia
buspirone	with predicted SE	Eye pain
buspirone	with predicted SE	Anger
buspirone	with predicted SE	Blister
buspirone	with predicted SE	Thinking abnormal
buspirone	with predicted SE	Hyperhidrosis
buspirone	with predicted SE	Galactorrhoea
buspirone	with predicted SE	Parkinsonism
buspirone	with predicted SE	Constipation
buspirone	with predicted SE	Eosinophilia
buspirone	with predicted SE	Increased appetite
buspirone	with predicted SE	Nuchal rigidity
buspirone	with predicted SE	Mood swings
buspirone	with predicted SE	Leukopenia
buspirone	with predicted SE	Dysgeusia
buspirone	with predicted SE	Euphoric mood
buspirone	with predicted SE	Flatulence
buspirone	with predicted SE	Influenza like illness
buspirone	with predicted SE	Ejaculation delayed
buspirone	with predicted SE	Increased tendency to bruise
buspirone	with predicted SE	Miosis
buspirone	with predicted SE	Rectal haemorrhage
buspirone	with predicted SE	Glossodynia
buspirone	with predicted SE	Bradycardia
buspirone	with predicted SE	Hiccups
buspirone	with predicted SE	Hostility
buspirone	with predicted SE	Amenorrhoea
buspirone	with predicted SE	Hypersensitivity
buspirone	with predicted SE	Muscular weakness
buspirone	with predicted SE	Face oedema
buspirone	with predicted SE	Electrocardiogram change
buspirone	with predicted SE	Flushing
buspirone	with predicted SE	Mental disability
buspirone	with predicted SE	Cardiomyopathy
buspirone	with predicted SE	Feeling abnormal
buspirone	with predicted SE	Nervousness
buspirone	with predicted SE	Epistaxis
buspirone	with predicted SE	Musculoskeletal stiffness
buspirone	with predicted SE	Alcohol abuse
buspirone	with predicted SE	Coordination abnormal
buspirone	with predicted SE	Disturbance in sexual arousal
buspirone	with predicted SE	Serotonin syndrome
buspirone	with predicted SE	Hallucination
buspirone	with predicted SE	Salivary hypersecretion
buspirone	with predicted SE	Tunnel vision
buspirone	with predicted SE	Acne
buspirone	with predicted SE	Nocturia
buspirone	with predicted SE	Somnolence
buspirone	with predicted SE	Dry mouth
buspirone	with predicted SE	Vision blurred
buspirone	with predicted SE	Abnormal dreams
buspirone	with predicted SE	Affect lability
buspirone	with predicted SE	Photophobia
buspirone	with predicted SE	Dermatitis
buspirone	with predicted SE	Ill-defined disorder
buspirone	with predicted SE	Hypoaesthesia
buspirone	with predicted SE	Sticky skin
buspirone	with predicted SE	Pain
buspirone	with predicted SE	Paraesthesia
buspirone	with predicted SE	Myocardial infarction
buspirone	with predicted SE	Acute coronary syndrome
buspirone	with predicted SE	Hyperventilation
buspirone	with predicted SE	Urinary retention
buspirone	with predicted SE	Respiratory tract congestion
buspirone	with predicted SE	Discomfort
buspirone	with predicted SE	Agitation
buspirone	with predicted SE	Diarrhoea
buspirone	with predicted SE	Dystonia
buspirone	with predicted SE	Irritable bowel syndrome
buspirone	with predicted SE	Nasal congestion
buspirone	with predicted SE	Restless legs syndrome
buspirone	with predicted SE	Pruritus
buspirone	with predicted SE	Erectile dysfunction
buspirone	with predicted SE	Nightmare
buspirone	with predicted SE	Rash
buspirone	with predicted SE	Weight decreased
buspirone	with predicted SE	Psychotic disorder
buspirone	with predicted SE	Sensory loss
buspirone	with predicted SE	Chills
buspirone	with predicted SE	Alopecia
buspirone	with predicted SE	Stupor
buspirone	with predicted SE	Confusional state
buspirone	with predicted SE	Tension
buspirone	with predicted SE	Palpitations
buspirone	with predicted SE	Nausea
buspirone	with predicted SE	Depressed level of consciousness
buspirone	with predicted SE	Hypotension
buspirone	with predicted SE	Conjunctivitis
buspirone	with predicted SE	Oropharyngeal discomfort
buspirone	with predicted SE	Akathisia
buspirone	with predicted SE	Cold sweat
buspirone	with predicted SE	Muscle rigidity
buspirone	with predicted SE	Libido increased
buspirone	with predicted SE	Functional gastrointestinal disorder
butamben	with predicted SE	NA
butorphanol	with predicted SE	Constipation
butorphanol	with predicted SE	Stupor
butorphanol	with predicted SE	Feeling abnormal
butorphanol	with predicted SE	Coordination abnormal
butorphanol	with predicted SE	Cough
butorphanol	with predicted SE	Erythema
butorphanol	with predicted SE	Nervousness
butorphanol	with predicted SE	Chills
butorphanol	with predicted SE	Ataxia
butorphanol	with predicted SE	Chest pain
butorphanol	with predicted SE	Apnoea
butorphanol	with predicted SE	Abnormal dreams
butorphanol	with predicted SE	Headache
butorphanol	with predicted SE	Arrhythmia
butorphanol	with predicted SE	Hallucination
butorphanol	with predicted SE	Bronchitis
butorphanol	with predicted SE	Asthenia
butorphanol	with predicted SE	Nausea
butorphanol	with predicted SE	Hyperaesthesia
butorphanol	with predicted SE	Poisoning
butorphanol	with predicted SE	Back pain
butorphanol	with predicted SE	Depression
butorphanol	with predicted SE	Muscle spasms
butorphanol	with predicted SE	Thirst
butorphanol	with predicted SE	Convulsion
butorphanol	with predicted SE	Dysphagia
butorphanol	with predicted SE	Tension
butorphanol	with predicted SE	Hostility
butorphanol	with predicted SE	Eye disorder
butorphanol	with predicted SE	Hypotension
butorphanol	with predicted SE	Libido increased
butorphanol	with predicted SE	Flatulence
butorphanol	with predicted SE	Shock
butorphanol	with predicted SE	Tremor
butorphanol	with predicted SE	Hypertension
butorphanol	with predicted SE	Depressed level of consciousness
butorphanol	with predicted SE	Agitation
butorphanol	with predicted SE	Ear pain
butorphanol	with predicted SE	Loss of consciousness
butorphanol	with predicted SE	Disturbance in sexual arousal
butorphanol	with predicted SE	Ear disorder
butorphanol	with predicted SE	Body temperature increased
butorphanol	with predicted SE	Nasal congestion
butorphanol	with predicted SE	Confusional state
butorphanol	with predicted SE	Dry mouth
butorphanol	with predicted SE	Respiratory failure
butorphanol	with predicted SE	Dysphoria
butorphanol	with predicted SE	Hypopnoea
butorphanol	with predicted SE	Dizziness
butorphanol	with predicted SE	Somnolence
butorphanol	with predicted SE	Pallor
butorphanol	with predicted SE	Feeling hot
butorphanol	with predicted SE	Tinnitus
butorphanol	with predicted SE	Paraesthesia
butorphanol	with predicted SE	Eye pain
butorphanol	with predicted SE	Injury
butorphanol	with predicted SE	Vomiting
butorphanol	with predicted SE	Delusion
butorphanol	with predicted SE	Syncope
butorphanol	with predicted SE	Visual impairment
butorphanol	with predicted SE	Insomnia
butorphanol	with predicted SE	Rhinitis
butorphanol	with predicted SE	Pain in extremity
butorphanol	with predicted SE	Upper respiratory tract infection
butorphanol	with predicted SE	Dermatitis
butorphanol	with predicted SE	Paresis
butorphanol	with predicted SE	Photophobia
butorphanol	with predicted SE	Palpitations
butorphanol	with predicted SE	Vertigo
butorphanol	with predicted SE	Drug effect increased
butorphanol	with predicted SE	Hypoventilation
butorphanol	with predicted SE	Decreased appetite
butorphanol	with predicted SE	Abdominal pain
butorphanol	with predicted SE	Gait disturbance
butorphanol	with predicted SE	Petechiae
butorphanol	with predicted SE	Diplopia
butorphanol	with predicted SE	Hyperacusis
butorphanol	with predicted SE	Osteoarthritis
butorphanol	with predicted SE	Rash
butorphanol	with predicted SE	Epistaxis
butorphanol	with predicted SE	Dyspnoea
butorphanol	with predicted SE	Drug withdrawal syndrome
butorphanol	with predicted SE	Gastrointestinal pain
butorphanol	with predicted SE	Hypotonia
butorphanol	with predicted SE	Anxiety
butorphanol	with predicted SE	Hypoxia
butorphanol	with predicted SE	Hearing impaired
butorphanol	with predicted SE	Deafness
butorphanol	with predicted SE	Sinusitis
butorphanol	with predicted SE	Hyperhidrosis
butorphanol	with predicted SE	Euphoric mood
butorphanol	with predicted SE	Tachycardia
butorphanol	with predicted SE	Oedema
butorphanol	with predicted SE	Lethargy
butorphanol	with predicted SE	Vasodilation procedure
butorphanol	with predicted SE	Dyskinesia
butorphanol	with predicted SE	Ageusia
butorphanol	with predicted SE	Psychomotor retardation
butorphanol	with predicted SE	Sticky skin
butorphanol	with predicted SE	Cold sweat
butorphanol	with predicted SE	Vision blurred
butorphanol	with predicted SE	Increased appetite
butorphanol	with predicted SE	Sinus congestion
butorphanol	with predicted SE	Pruritus
butorphanol	with predicted SE	Pharyngitis
butorphanol	with predicted SE	Urticaria
butorphanol	with predicted SE	Dysarthria
butorphanol	with predicted SE	Derealisation
butorphanol	with predicted SE	Mental disability
butorphanol	with predicted SE	Abdominal pain upper
butorphanol	with predicted SE	Drug effect prolonged
butorphanol	with predicted SE	Rhinalgia
butorphanol	with predicted SE	Thinking abnormal
butorphanol	with predicted SE	Blood pressure increased
butorphanol	with predicted SE	Nasal discomfort
butorphanol	with predicted SE	Feeling cold
caffeine	with predicted SE	Cardiac disorder
caffeine	with predicted SE	Haemoglobin
caffeine	with predicted SE	Hyperglycaemia
caffeine	with predicted SE	Rash
caffeine	with predicted SE	Irritability
caffeine	with predicted SE	Infestation
caffeine	with predicted SE	Hypersensitivity
caffeine	with predicted SE	Renal failure
caffeine	with predicted SE	Regurgitation
caffeine	with predicted SE	Dermatitis
caffeine	with predicted SE	Gastritis
caffeine	with predicted SE	Immune system disorder
caffeine	with predicted SE	Failure to thrive
caffeine	with predicted SE	Convulsion
caffeine	with predicted SE	Blood sodium increased
caffeine	with predicted SE	Nervous system disorder
caffeine	with predicted SE	Haemoglobin decreased
caffeine	with predicted SE	Stroke volume increased
caffeine	with predicted SE	Agitation
caffeine	with predicted SE	Brain injury
caffeine	with predicted SE	Nervousness
caffeine	with predicted SE	Thyroxine decreased
caffeine	with predicted SE	Gastrointestinal haemorrhage
caffeine	with predicted SE	Urine output increased
caffeine	with predicted SE	Gastrointestinal disorder
caffeine	with predicted SE	Disseminated intravascular coagulation
caffeine	with predicted SE	Pulmonary oedema
caffeine	with predicted SE	Dry skin
caffeine	with predicted SE	Dyspnoea
caffeine	with predicted SE	Retinopathy of prematurity
caffeine	with predicted SE	Hypercalcaemia
caffeine	with predicted SE	Tachycardia
caffeine	with predicted SE	Sepsis
caffeine	with predicted SE	Hypertension
caffeine	with predicted SE	Haemorrhage
caffeine	with predicted SE	Cerebral haemorrhage
caffeine	with predicted SE	Skin disorder
caffeine	with predicted SE	Infusion site phlebitis
caffeine	with predicted SE	Malnutrition
caffeine	with predicted SE	Blood creatinine increased
caffeine	with predicted SE	Necrotising enterocolitis neonatal
caffeine	with predicted SE	Feeling jittery
caffeine	with predicted SE	Brain hypoxia
caffeine	with predicted SE	Injury
caffeine	with predicted SE	Deafness
caffeine	with predicted SE	Infection
caffeine	with predicted SE	Acidosis
caffeine	with predicted SE	Hypoglycaemia
caffeine	with predicted SE	Infusion site inflammation
caffeine	with predicted SE	Necrotising colitis
caffeine	with predicted SE	Impaired healing
calcium citrate	with predicted SE	NA
calcium phosphate	with predicted SE	NA
calcium phosphate dihydrate	with predicted SE	NA
caplacizumab	with predicted SE	NA
carbamazepine	with predicted SE	Choreoathetosis
carbamazepine	with predicted SE	Polyuria
carbamazepine	with predicted SE	Pollakiuria
carbamazepine	with predicted SE	Dermatitis atopic
carbamazepine	with predicted SE	Eye disorder
carbamazepine	with predicted SE	Drug eruption
carbamazepine	with predicted SE	Diarrhoea
carbamazepine	with predicted SE	Somnolence
carbamazepine	with predicted SE	Tinnitus
carbamazepine	with predicted SE	Dermatitis
carbamazepine	with predicted SE	Renal failure
carbamazepine	with predicted SE	Hirsutism
carbamazepine	with predicted SE	Vanishing bile duct syndrome
carbamazepine	with predicted SE	Water intoxication
carbamazepine	with predicted SE	Reflexes abnormal
carbamazepine	with predicted SE	Constipation
carbamazepine	with predicted SE	Diplopia
carbamazepine	with predicted SE	Convulsion
carbamazepine	with predicted SE	Rash
carbamazepine	with predicted SE	Erythema
carbamazepine	with predicted SE	Tremor
carbamazepine	with predicted SE	Lenticular opacities
carbamazepine	with predicted SE	Dysarthria
carbamazepine	with predicted SE	Cardiac arrest
carbamazepine	with predicted SE	Vomiting
carbamazepine	with predicted SE	Insomnia
carbamazepine	with predicted SE	Haematuria
carbamazepine	with predicted SE	Mania
carbamazepine	with predicted SE	Cardiac disorder
carbamazepine	with predicted SE	Depression
carbamazepine	with predicted SE	Depersonalisation
carbamazepine	with predicted SE	Renal impairment
carbamazepine	with predicted SE	Erythema nodosum
carbamazepine	with predicted SE	Osteoarthritis
carbamazepine	with predicted SE	Embolism venous
carbamazepine	with predicted SE	Thrombophlebitis
carbamazepine	with predicted SE	Headache
carbamazepine	with predicted SE	Dermatitis exfoliative
carbamazepine	with predicted SE	Urinary tract disorder
carbamazepine	with predicted SE	Glycosuria
carbamazepine	with predicted SE	Vasculitis
carbamazepine	with predicted SE	Aplasia pure red cell
carbamazepine	with predicted SE	Connective tissue disorder
carbamazepine	with predicted SE	Angiopathy
carbamazepine	with predicted SE	Rhinitis
carbamazepine	with predicted SE	Shock
carbamazepine	with predicted SE	Erythema multiforme
carbamazepine	with predicted SE	Suicidal behaviour
carbamazepine	with predicted SE	Hepatitis cholestatic
carbamazepine	with predicted SE	Fatigue
carbamazepine	with predicted SE	Hallucination
carbamazepine	with predicted SE	Hepatosplenomegaly
carbamazepine	with predicted SE	Acute generalised exanthematous pustulosis
carbamazepine	with predicted SE	Bone density decreased
carbamazepine	with predicted SE	Liver function test abnormal
carbamazepine	with predicted SE	Vertigo
carbamazepine	with predicted SE	Confusional state
carbamazepine	with predicted SE	Jaundice
carbamazepine	with predicted SE	Chills
carbamazepine	with predicted SE	Dizziness
carbamazepine	with predicted SE	Toxic epidermal necrolysis
carbamazepine	with predicted SE	Hypothermia
carbamazepine	with predicted SE	Pigmentation disorder
carbamazepine	with predicted SE	Hepatitis
carbamazepine	with predicted SE	Gynaecomastia
carbamazepine	with predicted SE	Fracture
carbamazepine	with predicted SE	Glossitis
carbamazepine	with predicted SE	Glossodynia
carbamazepine	with predicted SE	Logorrhoea
carbamazepine	with predicted SE	Hyponatraemia
carbamazepine	with predicted SE	Conjunctivitis
carbamazepine	with predicted SE	Endocrine disorder
carbamazepine	with predicted SE	Lichenoid keratosis
carbamazepine	with predicted SE	Sinusitis
carbamazepine	with predicted SE	Deafness
carbamazepine	with predicted SE	Body temperature decreased
carbamazepine	with predicted SE	Porphyria non-acute
carbamazepine	with predicted SE	Dry mouth
carbamazepine	with predicted SE	Aplastic anaemia
carbamazepine	with predicted SE	Non-Hodgkin's lymphoma
carbamazepine	with predicted SE	Hyperacusis
carbamazepine	with predicted SE	Porphyria acute
carbamazepine	with predicted SE	Urticaria
carbamazepine	with predicted SE	Urethral disorder
carbamazepine	with predicted SE	Osteoporosis
carbamazepine	with predicted SE	Nephropathy
carbamazepine	with predicted SE	Eosinophilia
carbamazepine	with predicted SE	Tachycardia
carbamazepine	with predicted SE	Oedema peripheral
carbamazepine	with predicted SE	Abdominal pain
carbamazepine	with predicted SE	Hypertension
carbamazepine	with predicted SE	Systemic lupus erythematosus
carbamazepine	with predicted SE	Body temperature increased
carbamazepine	with predicted SE	Flushing
carbamazepine	with predicted SE	Gastrointestinal disorder
carbamazepine	with predicted SE	Blood calcium decreased
carbamazepine	with predicted SE	Coordination abnormal
carbamazepine	with predicted SE	Feeling abnormal
carbamazepine	with predicted SE	Colitis
carbamazepine	with predicted SE	Hepatic failure
carbamazepine	with predicted SE	Epigastric discomfort
carbamazepine	with predicted SE	Thrombocytopenia
carbamazepine	with predicted SE	Orthostatic hypotension
carbamazepine	with predicted SE	Anaphylactic shock
carbamazepine	with predicted SE	Memory impairment
carbamazepine	with predicted SE	Urinary retention
carbamazepine	with predicted SE	Purpura
carbamazepine	with predicted SE	Anger
carbamazepine	with predicted SE	Dyspepsia
carbamazepine	with predicted SE	Blood alkaline phosphatase increased
carbamazepine	with predicted SE	Speech disorder
carbamazepine	with predicted SE	Dyspnoea
carbamazepine	with predicted SE	Hypotension
carbamazepine	with predicted SE	Embolism
carbamazepine	with predicted SE	Hypogammaglobulinaemia
carbamazepine	with predicted SE	Myoclonus
carbamazepine	with predicted SE	Gastrointestinal pain
carbamazepine	with predicted SE	Neuritis
carbamazepine	with predicted SE	Amnesia
carbamazepine	with predicted SE	Oliguria
carbamazepine	with predicted SE	Irritability
carbamazepine	with predicted SE	Urinary tract infection
carbamazepine	with predicted SE	Multiple fractures
carbamazepine	with predicted SE	Infertility male
carbamazepine	with predicted SE	Breast feeding
carbamazepine	with predicted SE	Pain
carbamazepine	with predicted SE	Muscle spasms
carbamazepine	with predicted SE	Enzyme induction
carbamazepine	with predicted SE	Syncope
carbamazepine	with predicted SE	Eye movement disorder
carbamazepine	with predicted SE	Blood disorder
carbamazepine	with predicted SE	Pseudolymphoma
carbamazepine	with predicted SE	Leukopenia
carbamazepine	with predicted SE	Emotional distress
carbamazepine	with predicted SE	Thrombocytopenic purpura
carbamazepine	with predicted SE	Bronchitis
carbamazepine	with predicted SE	Coma
carbamazepine	with predicted SE	Accommodation disorder
carbamazepine	with predicted SE	Meningitis aseptic
carbamazepine	with predicted SE	Jaundice hepatocellular
carbamazepine	with predicted SE	Dysphagia
carbamazepine	with predicted SE	Weight increased
carbamazepine	with predicted SE	Nausea
carbamazepine	with predicted SE	Mydriasis
carbamazepine	with predicted SE	Hallucination, visual
carbamazepine	with predicted SE	Dysgeusia
carbamazepine	with predicted SE	Dyskinesia
carbamazepine	with predicted SE	Muscular weakness
carbamazepine	with predicted SE	Malnutrition
carbamazepine	with predicted SE	Testicular atrophy
carbamazepine	with predicted SE	Infestation
carbamazepine	with predicted SE	Injury
carbamazepine	with predicted SE	Ear pain
carbamazepine	with predicted SE	Stomatitis
carbamazepine	with predicted SE	Agitation
carbamazepine	with predicted SE	Loss of consciousness
carbamazepine	with predicted SE	Neurodermatitis
carbamazepine	with predicted SE	Leukocytosis
carbamazepine	with predicted SE	Metabolic acidosis
carbamazepine	with predicted SE	Anaemia
carbamazepine	with predicted SE	Photosensitivity reaction
carbamazepine	with predicted SE	Immune system disorder
carbamazepine	with predicted SE	Folate deficiency
carbamazepine	with predicted SE	Ketonuria
carbamazepine	with predicted SE	Infection
carbamazepine	with predicted SE	Hepatobiliary disease
carbamazepine	with predicted SE	Anaemia macrocytic
carbamazepine	with predicted SE	Oedema
carbamazepine	with predicted SE	Lethargy
carbamazepine	with predicted SE	Cardiac failure congestive
carbamazepine	with predicted SE	Mental disability
carbamazepine	with predicted SE	Thinking abnormal
carbamazepine	with predicted SE	Vascular purpura
carbamazepine	with predicted SE	Blood prolactin increased
carbamazepine	with predicted SE	Human herpesvirus 6 infection
carbamazepine	with predicted SE	Lymphoma
carbamazepine	with predicted SE	Reticulocytosis
carbamazepine	with predicted SE	Gamma-glutamyltransferase increased
carbamazepine	with predicted SE	Bone disorder
carbamazepine	with predicted SE	Bone metabolism disorder
carbamazepine	with predicted SE	Meningitis
carbamazepine	with predicted SE	Cyanosis
carbamazepine	with predicted SE	Hypertonia
carbamazepine	with predicted SE	Neuralgia
carbamazepine	with predicted SE	Psychotic disorder
carbamazepine	with predicted SE	Hyperglycaemia
carbamazepine	with predicted SE	Hyperhidrosis
carbamazepine	with predicted SE	Blood urea increased
carbamazepine	with predicted SE	Hypersensitivity
carbamazepine	with predicted SE	Coronary artery disease
carbamazepine	with predicted SE	Myalgia
carbamazepine	with predicted SE	Albuminuria
carbamazepine	with predicted SE	Stevens-Johnson syndrome
carbamazepine	with predicted SE	Amblyopia
carbamazepine	with predicted SE	Neuroleptic malignant syndrome
carbamazepine	with predicted SE	Swelling
carbamazepine	with predicted SE	Atrioventricular block
carbamazepine	with predicted SE	Bradycardia
carbamazepine	with predicted SE	Pulmonary embolism
carbamazepine	with predicted SE	Pregnancy
carbamazepine	with predicted SE	Haemolytic anaemia
carbamazepine	with predicted SE	Osteopenia
carbamazepine	with predicted SE	Hypokalaemia
carbamazepine	with predicted SE	Galactorrhoea
carbamazepine	with predicted SE	Chest pain
carbamazepine	with predicted SE	Muscle twitching
carbamazepine	with predicted SE	Abdominal discomfort
carbamazepine	with predicted SE	Cardiac failure
carbamazepine	with predicted SE	Decreased appetite
carbamazepine	with predicted SE	Suicide attempt
carbamazepine	with predicted SE	Nystagmus
carbamazepine	with predicted SE	Skin discolouration
carbamazepine	with predicted SE	Pulmonary oedema
carbamazepine	with predicted SE	Completed suicide
carbamazepine	with predicted SE	Poisoning
carbamazepine	with predicted SE	Conduction disorder
carbamazepine	with predicted SE	Skin disorder
carbamazepine	with predicted SE	Depressed level of consciousness
carbamazepine	with predicted SE	Erectile dysfunction
carbamazepine	with predicted SE	Tension
carbamazepine	with predicted SE	Alopecia
carbamazepine	with predicted SE	Disorientation
carbamazepine	with predicted SE	Paraesthesia
carbamazepine	with predicted SE	Paresis
carbamazepine	with predicted SE	Pancreatitis
carbamazepine	with predicted SE	Pharyngitis
carbamazepine	with predicted SE	Adams-Stokes syndrome
carbamazepine	with predicted SE	Granulomatous liver disease
carbamazepine	with predicted SE	Bipolar disorder
carbamazepine	with predicted SE	High density lipoprotein increased
carbamazepine	with predicted SE	Blood triglycerides increased
carbamazepine	with predicted SE	Mediastinal disorder
carbamazepine	with predicted SE	Blister
carbamazepine	with predicted SE	Aggression
carbamazepine	with predicted SE	Onychomadesis
carbamazepine	with predicted SE	Asterixis
carbamazepine	with predicted SE	Sperm concentration decreased
carbamazepine	with predicted SE	Neuropathy peripheral
carbamazepine	with predicted SE	Pancytopenia
carbamazepine	with predicted SE	Pruritus
carbamazepine	with predicted SE	Nervousness
carbamazepine	with predicted SE	Tubulointerstitial nephritis
carbamazepine	with predicted SE	Nervous system disorder
carbamazepine	with predicted SE	Pulmonary function test decreased
carbamazepine	with predicted SE	Agranulocytosis
carbamazepine	with predicted SE	Dermatitis bullous
carbamazepine	with predicted SE	Impaired gastric emptying
carbamazepine	with predicted SE	Fluid retention
carbamazepine	with predicted SE	Sexual dysfunction
carbamazepine	with predicted SE	Ataxia
carbamazepine	with predicted SE	Brain injury
carbamazepine	with predicted SE	Hearing impaired
carbamazepine	with predicted SE	Osteomalacia
carbamazepine	with predicted SE	Drug interaction
carbamazepine	with predicted SE	Blood thyroid stimulating hormone increased
carbamazepine	with predicted SE	Mental disorder
carbamazepine	with predicted SE	Azotaemia
carbamazepine	with predicted SE	Balance disorder
carbamazepine	with predicted SE	Blood cholesterol increased
carbamazepine	with predicted SE	Blood pressure increased
carbamazepine	with predicted SE	Blood osmolarity decreased
carbamazepine	with predicted SE	Bipolar I disorder
carbamazepine	with predicted SE	Asthenia
carbamazepine	with predicted SE	Coronary artery insufficiency
carbamazepine	with predicted SE	Lymphadenopathy
carbamazepine	with predicted SE	Thyroid function test abnormal
carbamazepine	with predicted SE	Extrapyramidal disorder
carbamazepine	with predicted SE	Spermatogenesis abnormal
carbamazepine	with predicted SE	Porphyrin metabolism disorder
carbamazepine	with predicted SE	Pneumonia
carbamazepine	with predicted SE	Respiratory depression
carbamazepine	with predicted SE	Angioedema
carbamazepine	with predicted SE	Paralysis
[truncated: 17,272 more rows]

## Sheet: removed_drug_Asthma
drug_name	drug_type	side_effect
2-mercaptobenzothiazole	with predicted SE	NA
abatacept	with predicted SE	NA
abciximab	with predicted SE	NA
acebutolol	with predicted SE	Agranulocytosis
acebutolol	with predicted SE	Decreased appetite
acebutolol	with predicted SE	Blood bilirubin increased
acebutolol	with predicted SE	Peripheral coldness
acebutolol	with predicted SE	Bradycardia
acebutolol	with predicted SE	Abdominal pain
acebutolol	with predicted SE	Vision blurred
acebutolol	with predicted SE	Flatulence
acebutolol	with predicted SE	Cardiac output decreased
acebutolol	with predicted SE	Rash
acebutolol	with predicted SE	Myalgia
acebutolol	with predicted SE	Oedema
acebutolol	with predicted SE	Intermittent claudication
acebutolol	with predicted SE	Atrioventricular block complete
acebutolol	with predicted SE	Nervous system disorder
acebutolol	with predicted SE	Aspartate aminotransferase increased
acebutolol	with predicted SE	Gastrointestinal pain
acebutolol	with predicted SE	Dysuria
acebutolol	with predicted SE	Oropharyngeal pain
acebutolol	with predicted SE	Fatigue
acebutolol	with predicted SE	Constipation
acebutolol	with predicted SE	Eye pain
acebutolol	with predicted SE	Chest pain
acebutolol	with predicted SE	Atrioventricular block second degree
acebutolol	with predicted SE	Abnormal dreams
acebutolol	with predicted SE	Dry eye
acebutolol	with predicted SE	Conjunctivitis
acebutolol	with predicted SE	Confusional state
acebutolol	with predicted SE	Affect lability
acebutolol	with predicted SE	Cough
acebutolol	with predicted SE	Arthralgia
acebutolol	with predicted SE	Colitis ischaemic
acebutolol	with predicted SE	Asthenia
acebutolol	with predicted SE	Depression
acebutolol	with predicted SE	Catatonia
acebutolol	with predicted SE	Amnesia
acebutolol	with predicted SE	Cardiac failure congestive
acebutolol	with predicted SE	Wheezing
acebutolol	with predicted SE	Pain
acebutolol	with predicted SE	Body temperature increased
acebutolol	with predicted SE	Back pain
acebutolol	with predicted SE	Cardiac failure
acebutolol	with predicted SE	Orthostatic hypotension
acebutolol	with predicted SE	Hallucination
acebutolol	with predicted SE	Chills
acebutolol	with predicted SE	Systemic lupus erythematosus
acebutolol	with predicted SE	Pain in extremity
acebutolol	with predicted SE	Anxiety
acebutolol	with predicted SE	Lethargy
acebutolol	with predicted SE	Bronchospasm
acebutolol	with predicted SE	Pleuritic pain
acebutolol	with predicted SE	Nocturia
acebutolol	with predicted SE	Mood swings
acebutolol	with predicted SE	Feeling abnormal
acebutolol	with predicted SE	Hypotension
acebutolol	with predicted SE	Headache
acebutolol	with predicted SE	Dyspnoea
acebutolol	with predicted SE	Xerosis
acebutolol	with predicted SE	Arterial thrombosis
acebutolol	with predicted SE	Rhinitis
acebutolol	with predicted SE	Hypoaesthesia
acebutolol	with predicted SE	Peyronie's disease
acebutolol	with predicted SE	Respiratory distress
acebutolol	with predicted SE	Atrioventricular block
acebutolol	with predicted SE	Alopecia
acebutolol	with predicted SE	Loss of libido
acebutolol	with predicted SE	Musculoskeletal discomfort
acebutolol	with predicted SE	Connective tissue disorder
acebutolol	with predicted SE	Pneumonia
acebutolol	with predicted SE	Pruritus
acebutolol	with predicted SE	Lung infiltration
acebutolol	with predicted SE	Rash erythematous
acebutolol	with predicted SE	Ill-defined disorder
acebutolol	with predicted SE	Nausea
acebutolol	with predicted SE	Psychotic disorder
acebutolol	with predicted SE	Hyperhidrosis
acebutolol	with predicted SE	Insomnia
acebutolol	with predicted SE	Visual impairment
acebutolol	with predicted SE	Thrombocytopenic purpura
acebutolol	with predicted SE	Hot flush
acebutolol	with predicted SE	Lupus-like syndrome
acebutolol	with predicted SE	Dermatitis psoriasiform
acebutolol	with predicted SE	Malaise
acebutolol	with predicted SE	Disorientation
acebutolol	with predicted SE	Skin disorder
acebutolol	with predicted SE	Vertigo
acebutolol	with predicted SE	Menopausal symptoms
acebutolol	with predicted SE	Mediastinal disorder
acebutolol	with predicted SE	Weight increased
acebutolol	with predicted SE	Somnolence
acebutolol	with predicted SE	Gastrointestinal disorder
acebutolol	with predicted SE	Flushing
acebutolol	with predicted SE	Dizziness
acebutolol	with predicted SE	Urticaria
acebutolol	with predicted SE	Discomfort
acebutolol	with predicted SE	Dyspepsia
acebutolol	with predicted SE	Syncope
acebutolol	with predicted SE	Erectile dysfunction
acebutolol	with predicted SE	Paraesthesia
acebutolol	with predicted SE	Dermatitis
acebutolol	with predicted SE	Dermatitis exfoliative
acebutolol	with predicted SE	Sinus arrest
acebutolol	with predicted SE	Laryngospasm
acebutolol	with predicted SE	Pharyngitis
acebutolol	with predicted SE	Oropharyngeal discomfort
acebutolol	with predicted SE	Diarrhoea
acebutolol	with predicted SE	Angiopathy
acebutolol	with predicted SE	Vomiting
acebutolol	with predicted SE	Palpitations
acebutolol	with predicted SE	Eye pruritus
acebutolol	with predicted SE	Shock
acebutolol	with predicted SE	Tinnitus
acebutolol	with predicted SE	Loss of consciousness
aceclofenac	with predicted SE	NA
acemetacin	with predicted SE	NA
acetaminophen	with known SE	Blood disorder
acetaminophen	with known SE	Hyperreflexia
acetaminophen	with known SE	Kounis syndrome
acetaminophen	with known SE	Oedema peripheral
acetaminophen	with known SE	Urinary hesitation
acetaminophen	with known SE	Coma
acetaminophen	with known SE	Cardiac disorder
acetaminophen	with known SE	Leukopenia
acetaminophen	with known SE	Liver injury
acetaminophen	with known SE	Muscle relaxant therapy
acetaminophen	with known SE	Aspartate aminotransferase increased
acetaminophen	with known SE	Cough
acetaminophen	with known SE	Atelectasis
acetaminophen	with known SE	Anxiety
acetaminophen	with known SE	Mediastinal disorder
acetaminophen	with known SE	Injection site reaction
acetaminophen	with known SE	Agranulocytosis
acetaminophen	with known SE	Hypomagnesaemia
acetaminophen	with known SE	Nervousness
acetaminophen	with known SE	Neutropenia
acetaminophen	with known SE	Muscular weakness
acetaminophen	with known SE	Anaemia postoperative
acetaminophen	with known SE	Decreased appetite
acetaminophen	with known SE	Nightmare
acetaminophen	with known SE	Hepatocellular injury
acetaminophen	with known SE	Periorbital oedema
acetaminophen	with known SE	Thrombocytopenia
acetaminophen	with known SE	Tachycardia
acetaminophen	with known SE	Hypertension
acetaminophen	with known SE	Confusional state
acetaminophen	with known SE	Injection site pain
acetaminophen	with known SE	Mydriasis
acetaminophen	with known SE	Erythema multiforme
acetaminophen	with known SE	Hepatic necrosis
acetaminophen	with known SE	Hypotonia
acetaminophen	with known SE	Pneumothorax
acetaminophen	with known SE	Angioedema
acetaminophen	with known SE	Chest pain
acetaminophen	with known SE	Chest discomfort
acetaminophen	with known SE	Anaphylactic shock
acetaminophen	with known SE	Diarrhoea
acetaminophen	with known SE	Mental disorder
acetaminophen	with known SE	Hyperhidrosis
acetaminophen	with known SE	Nervous system disorder
acetaminophen	with known SE	Mental status changes
acetaminophen	with known SE	Nausea
acetaminophen	with known SE	Tension
acetaminophen	with known SE	Respiratory depression
acetaminophen	with known SE	Gastrointestinal pain
acetaminophen	with known SE	Abdominal discomfort
acetaminophen	with known SE	Abdominal pain
acetaminophen	with known SE	Photosensitivity reaction
acetaminophen	with known SE	Rash pustular
acetaminophen	with known SE	Haemolytic anaemia
acetaminophen	with known SE	Haemoglobin
acetaminophen	with known SE	Renal tubular necrosis
acetaminophen	with known SE	Stridor
acetaminophen	with known SE	Rash maculo-papular
acetaminophen	with known SE	Serotonin syndrome
acetaminophen	with known SE	Myoclonus
acetaminophen	with known SE	Hypoalbuminaemia
acetaminophen	with known SE	Euphoric mood
acetaminophen	with known SE	Asthma
acetaminophen	with known SE	Discomfort
acetaminophen	with known SE	Benign prostatic hyperplasia
acetaminophen	with known SE	Rash macular
acetaminophen	with known SE	Irritability
acetaminophen	with known SE	Feeling abnormal
acetaminophen	with known SE	Headache
acetaminophen	with known SE	Trismus
acetaminophen	with known SE	Hyperglycaemia
acetaminophen	with known SE	Administration site reaction
acetaminophen	with known SE	Drug interaction
acetaminophen	with known SE	Hepatitis
acetaminophen	with known SE	Balance disorder
acetaminophen	with known SE	Anaemia
acetaminophen	with known SE	Disturbance in attention
acetaminophen	with known SE	Breath sounds abnormal
acetaminophen	with known SE	Dermatitis
acetaminophen	with known SE	Muscle twitching
acetaminophen	with known SE	Pancreatitis acute
acetaminophen	with known SE	Pleural effusion
acetaminophen	with known SE	Dyspnoea
acetaminophen	with known SE	Somnolence
acetaminophen	with known SE	Alveolitis
acetaminophen	with known SE	Pemphigoid
acetaminophen	with known SE	Blood pressure increased
acetaminophen	with known SE	Post procedural haemorrhage
acetaminophen	with known SE	Acute generalised exanthematous pustulosis
acetaminophen	with known SE	Ill-defined disorder
acetaminophen	with known SE	Bronchospasm
acetaminophen	with known SE	Hepatic function abnormal
acetaminophen	with known SE	Dry mouth
acetaminophen	with known SE	Hypotension
acetaminophen	with known SE	Immune system disorder
acetaminophen	with known SE	Haemorrhage
acetaminophen	with known SE	Connective tissue disorder
acetaminophen	with known SE	Pain in extremity
acetaminophen	with known SE	Dizziness
acetaminophen	with known SE	Insomnia
acetaminophen	with known SE	Malnutrition
acetaminophen	with known SE	Hepatobiliary disease
acetaminophen	with known SE	Strangury
acetaminophen	with known SE	Dysphoria
acetaminophen	with known SE	Dystonia
acetaminophen	with known SE	Malaise
acetaminophen	with known SE	Skin disorder
acetaminophen	with known SE	Fatigue
acetaminophen	with known SE	Angle closure glaucoma
acetaminophen	with known SE	Hallucination
acetaminophen	with known SE	Coordination abnormal
acetaminophen	with known SE	Bladder neck obstruction
acetaminophen	with known SE	Infusion site pain
acetaminophen	with known SE	Asthenia
acetaminophen	with known SE	Rash
acetaminophen	with known SE	Vision blurred
acetaminophen	with known SE	Hypersensitivity
acetaminophen	with known SE	Agitation
acetaminophen	with known SE	Gastrointestinal disorder
acetaminophen	with known SE	Tremor
acetaminophen	with known SE	Oliguria
acetaminophen	with known SE	Toxic epidermal necrolysis
acetaminophen	with known SE	Hepatitis fulminant
acetaminophen	with known SE	Dysuria
acetaminophen	with known SE	Flushing
acetaminophen	with known SE	Pulmonary function test decreased
acetaminophen	with known SE	Renal failure acute
acetaminophen	with known SE	Angiopathy
acetaminophen	with known SE	Acute hepatic failure
acetaminophen	with known SE	Drug eruption
acetaminophen	with known SE	Hepatic failure
acetaminophen	with known SE	Hypokalaemia
acetaminophen	with known SE	Palpitations
acetaminophen	with known SE	Dyspepsia
acetaminophen	with known SE	Erythema
acetaminophen	with known SE	Wheezing
acetaminophen	with known SE	Oedema
acetaminophen	with known SE	Hypophosphataemia
acetaminophen	with known SE	Dermatitis exfoliative
acetaminophen	with known SE	Eructation
acetaminophen	with known SE	Hepatic enzyme increased
acetaminophen	with known SE	Urinary tract disorder
acetaminophen	with known SE	Pancytopenia
acetaminophen	with known SE	Energy increased
acetaminophen	with known SE	Azotaemia
acetaminophen	with known SE	Body temperature increased
acetaminophen	with known SE	Fluid overload
acetaminophen	with known SE	Eye disorder
acetaminophen	with known SE	Dyskinesia
acetaminophen	with known SE	Shock
acetaminophen	with known SE	Traumatic liver injury
acetaminophen	with known SE	Urinary retention
acetaminophen	with known SE	Urticaria
acetaminophen	with known SE	Muscle spasms
acetaminophen	with known SE	Pruritus
acetaminophen	with known SE	Vomiting
acetaminophen	with known SE	Urethral disorder
acetaminophen	with known SE	Stevens-Johnson syndrome
acetaminophen	with known SE	Pulmonary oedema
acetaminophen	with known SE	Convulsion
acetaminophen	with known SE	Abdominal distension
acetaminophen	with known SE	Chills
acetaminophen	with known SE	Constipation
acetaminophen	with known SE	Dermatitis atopic
acetohydroxamic acid	with predicted SE	NA
acetylcholine	with predicted SE	Corneal decompensation
acetylcholine	with predicted SE	Dyspnoea
acetylcholine	with predicted SE	Corneal oedema
acetylcholine	with predicted SE	Hypotension
acetylcholine	with predicted SE	Hyperhidrosis
acetylcholine	with predicted SE	Bradycardia
acetylcholine	with predicted SE	Corneal opacity
acetylcholine	with predicted SE	Flushing
acetylsalicylic acid	with predicted SE	NA
acitretin	with predicted SE	Sinusitis
acitretin	with predicted SE	Erectile dysfunction
acitretin	with predicted SE	Skin exfoliation
acitretin	with predicted SE	Gastroenteritis
acitretin	with predicted SE	Bone disorder
acitretin	with predicted SE	Acne
acitretin	with predicted SE	Febrile neutropenia
acitretin	with predicted SE	Pharyngitis
acitretin	with predicted SE	Musculoskeletal discomfort
acitretin	with predicted SE	Dermatitis bullous
acitretin	with predicted SE	Gastritis
acitretin	with predicted SE	Urine analysis abnormal
acitretin	with predicted SE	Visual acuity reduced
acitretin	with predicted SE	Proctalgia
acitretin	with predicted SE	Skin odour abnormal
acitretin	with predicted SE	Alopecia
acitretin	with predicted SE	Headache
acitretin	with predicted SE	Flushing
acitretin	with predicted SE	Balanoposthitis
acitretin	with predicted SE	Dyspepsia
acitretin	with predicted SE	Body temperature increased
acitretin	with predicted SE	Rash erythematous
acitretin	with predicted SE	Peripheral ischaemia
acitretin	with predicted SE	Hypertonia
acitretin	with predicted SE	Furuncle
acitretin	with predicted SE	Fatigue
acitretin	with predicted SE	Urine abnormality
acitretin	with predicted SE	Sunburn
acitretin	with predicted SE	Tongue ulceration
acitretin	with predicted SE	White blood cell count decreased
acitretin	with predicted SE	Dermatitis psoriasiform
acitretin	with predicted SE	Hyperlipidaemia
acitretin	with predicted SE	Alcohol intolerance
acitretin	with predicted SE	Hypoaesthesia
acitretin	with predicted SE	Lacrimal disorder
acitretin	with predicted SE	Anxiety
acitretin	with predicted SE	Gingival hyperplasia
acitretin	with predicted SE	Eczema
acitretin	with predicted SE	Myopathy
acitretin	with predicted SE	Rectal tenesmus
acitretin	with predicted SE	Hyperhidrosis
acitretin	with predicted SE	Otitis media
acitretin	with predicted SE	Hepatic function abnormal
acitretin	with predicted SE	Hyperaesthesia
acitretin	with predicted SE	Ectropion
acitretin	with predicted SE	Dysuria
acitretin	with predicted SE	Lung neoplasm malignant
acitretin	with predicted SE	Photosensitivity reaction
acitretin	with predicted SE	Skin disorder
acitretin	with predicted SE	Gastrointestinal disorder
acitretin	with predicted SE	Pancreatitis
acitretin	with predicted SE	Fasting
acitretin	with predicted SE	Gingivitis
acitretin	with predicted SE	Pain
acitretin	with predicted SE	Gingival bleeding
acitretin	with predicted SE	Blepharitis
acitretin	with predicted SE	Haematuria
acitretin	with predicted SE	Haemorrhage
acitretin	with predicted SE	Hepatitis F
acitretin	with predicted SE	Embolism venous
acitretin	with predicted SE	Alcohol abuse
acitretin	with predicted SE	Skin atrophy
acitretin	with predicted SE	Stomatitis
acitretin	with predicted SE	Anorectal disorder
acitretin	with predicted SE	Hair texture abnormal
acitretin	with predicted SE	White blood cell count increased
acitretin	with predicted SE	Saliva altered
acitretin	with predicted SE	Immune system disorder
acitretin	with predicted SE	Eye pruritus
acitretin	with predicted SE	Intermittent claudication
acitretin	with predicted SE	Insomnia
acitretin	with predicted SE	Hypervitaminosis A
acitretin	with predicted SE	Hypersensitivity
acitretin	with predicted SE	Angioedema
acitretin	with predicted SE	Papilloedema
acitretin	with predicted SE	Back pain
acitretin	with predicted SE	Glossitis
acitretin	with predicted SE	Glycosuria
acitretin	with predicted SE	Hypertriglyceridaemia
acitretin	with predicted SE	Chills
acitretin	with predicted SE	Laboratory test abnormal
acitretin	with predicted SE	Penis disorder
acitretin	with predicted SE	Eye irritation
acitretin	with predicted SE	Acute myocardial infarction
acitretin	with predicted SE	Skin irritation
acitretin	with predicted SE	Blood creatinine increased
acitretin	with predicted SE	Skin fragility
acitretin	with predicted SE	Oedema
acitretin	with predicted SE	Muscular weakness
acitretin	with predicted SE	Cerebrovascular accident
acitretin	with predicted SE	Mouth ulceration
acitretin	with predicted SE	Paronychia
acitretin	with predicted SE	Sweat gland disorder
acitretin	with predicted SE	Skin ulcer
acitretin	with predicted SE	Iritis
acitretin	with predicted SE	Thirst
acitretin	with predicted SE	Proteinuria
acitretin	with predicted SE	Protein urine present
acitretin	with predicted SE	Vomiting
acitretin	with predicted SE	Migraine
acitretin	with predicted SE	Retinal haemorrhage
acitretin	with predicted SE	Hot flush
acitretin	with predicted SE	Skin mass
acitretin	with predicted SE	Suicidal ideation
acitretin	with predicted SE	Influenza like illness
acitretin	with predicted SE	Candida infection
acitretin	with predicted SE	Blood sodium increased
acitretin	with predicted SE	Rash
acitretin	with predicted SE	Nausea
acitretin	with predicted SE	Nervousness
acitretin	with predicted SE	Pancytopenia
acitretin	with predicted SE	Vascular purpura
acitretin	with predicted SE	Dysphonia
acitretin	with predicted SE	Decreased appetite
acitretin	with predicted SE	Alcoholism
acitretin	with predicted SE	Hair colour changes
acitretin	with predicted SE	Otitis externa
acitretin	with predicted SE	Obesity
acitretin	with predicted SE	Osteoarthritis
acitretin	with predicted SE	Fungal infection
acitretin	with predicted SE	Hypertrichosis
acitretin	with predicted SE	Anorectal discomfort
acitretin	with predicted SE	Asthenia
acitretin	with predicted SE	Discomfort
acitretin	with predicted SE	Arthritis
acitretin	with predicted SE	Arthralgia
acitretin	with predicted SE	Urticaria
acitretin	with predicted SE	Night blindness
acitretin	with predicted SE	Bone pain
acitretin	with predicted SE	Dysgeusia
acitretin	with predicted SE	Vision blurred
acitretin	with predicted SE	Optic neuritis
acitretin	with predicted SE	Visual impairment
acitretin	with predicted SE	Oesophagitis
acitretin	with predicted SE	Laryngitis
acitretin	with predicted SE	Chalazion
acitretin	with predicted SE	Constipation
acitretin	with predicted SE	Tinnitus
acitretin	with predicted SE	Urinary tract infection
acitretin	with predicted SE	Xerophthalmia
acitretin	with predicted SE	Purpura
acitretin	with predicted SE	Somnolence
acitretin	with predicted SE	Cold sweat
acitretin	with predicted SE	Menopausal symptoms
acitretin	with predicted SE	Sticky skin
acitretin	with predicted SE	Exostosis
acitretin	with predicted SE	Herpes simplex
acitretin	with predicted SE	Atrophic vulvovaginitis
acitretin	with predicted SE	Neuritis
acitretin	with predicted SE	Tension
acitretin	with predicted SE	Weight decreased
acitretin	with predicted SE	Adenocarcinoma pancreas
acitretin	with predicted SE	Epistaxis
acitretin	with predicted SE	Impaired healing
acitretin	with predicted SE	High density lipoprotein decreased
acitretin	with predicted SE	Ageusia
acitretin	with predicted SE	Vaginal discharge
acitretin	with predicted SE	Dry eye
acitretin	with predicted SE	Paraesthesia
acitretin	with predicted SE	Increased appetite
acitretin	with predicted SE	Jaundice
acitretin	with predicted SE	Eye disorder
acitretin	with predicted SE	Congenital eye disorder
acitretin	with predicted SE	Salivary hypersecretion
acitretin	with predicted SE	Seborrhoeic dermatitis
acitretin	with predicted SE	Angiopathy
acitretin	with predicted SE	Vasculitis
acitretin	with predicted SE	Haemoglobin
acitretin	with predicted SE	Skin hypertrophy
acitretin	with predicted SE	Dry mouth
acitretin	with predicted SE	Capillary leak syndrome
acitretin	with predicted SE	Muscle spasms
acitretin	with predicted SE	Senile ankylosing vertebral hyperostosis
acitretin	with predicted SE	Ketonuria
acitretin	with predicted SE	Hordeolum
acitretin	with predicted SE	Cerumen impaction
acitretin	with predicted SE	Tendonitis
acitretin	with predicted SE	Conjunctival haemorrhage
acitretin	with predicted SE	Congenital anomaly
acitretin	with predicted SE	Developmental delay
acitretin	with predicted SE	Blood triglycerides increased
acitretin	with predicted SE	Cyanosis
acitretin	with predicted SE	Eye pain
acitretin	with predicted SE	Monocyte count decreased
acitretin	with predicted SE	Gait disturbance
acitretin	with predicted SE	Lip dry
acitretin	with predicted SE	Haemorrhoids
acitretin	with predicted SE	Bleeding time prolonged
acitretin	with predicted SE	Scab
acitretin	with predicted SE	Psoriasis
acitretin	with predicted SE	Scotoma
acitretin	with predicted SE	Infection
acitretin	with predicted SE	Ulcerative keratitis
acitretin	with predicted SE	Intracranial pressure increased
acitretin	with predicted SE	Alanine aminotransferase increased
acitretin	with predicted SE	Erythema
acitretin	with predicted SE	Pruritus
acitretin	with predicted SE	Neuropathy peripheral
acitretin	with predicted SE	Melaena
acitretin	with predicted SE	Myalgia
acitretin	with predicted SE	Arthropathy
acitretin	with predicted SE	Liver function test abnormal
acitretin	with predicted SE	Skin fissures
acitretin	with predicted SE	Hypercholesterolaemia
acitretin	with predicted SE	Scleroderma
acitretin	with predicted SE	Drug tolerance decreased
acitretin	with predicted SE	Tongue disorder
acitretin	with predicted SE	Embolism
acitretin	with predicted SE	Breast pain
acitretin	with predicted SE	Conjunctivitis
acitretin	with predicted SE	Cough
acitretin	with predicted SE	Rhinitis
acitretin	with predicted SE	Abdominal pain
acitretin	with predicted SE	Cataract
acitretin	with predicted SE	Dizziness
acitretin	with predicted SE	Hyperkeratosis
acitretin	with predicted SE	Bursitis
acitretin	with predicted SE	Cataract subcapsular
acitretin	with predicted SE	Photophobia
acitretin	with predicted SE	Dry skin
acitretin	with predicted SE	Ear pain
acitretin	with predicted SE	Ill-defined disorder
acitretin	with predicted SE	Skin papilloma
acitretin	with predicted SE	Hepatitis
acitretin	with predicted SE	Cheilitis
acitretin	with predicted SE	Cyst
acitretin	with predicted SE	Diabetes mellitus
acitretin	with predicted SE	Malaise
acitretin	with predicted SE	Diarrhoea
acitretin	with predicted SE	Chest pain
acitretin	with predicted SE	Benign intracranial hypertension
acitretin	with predicted SE	Diplopia
acitretin	with predicted SE	Nail disorder
acitretin	with predicted SE	Pyogenic granuloma
acitretin	with predicted SE	Feeling abnormal
acitretin	with predicted SE	Intentional self-injury
acitretin	with predicted SE	Disturbance in sexual arousal
acitretin	with predicted SE	Depression
acitretin	with predicted SE	Weight increased
acitretin	with predicted SE	Dermatitis exfoliative
acitretin	with predicted SE	Blood uric acid increased
acitretin	with predicted SE	Gastrointestinal pain
acitretin	with predicted SE	Madarosis
acitretin	with predicted SE	Dermatitis
acitretin	with predicted SE	Vulvovaginitis
acitretin	with predicted SE	Libido decreased
acitretin	with predicted SE	Deafness
acitretin	with predicted SE	Oedema peripheral
acitretin	with predicted SE	Self injurious behaviour
aclidinium	with predicted SE	Osteoarthritis
aclidinium	with predicted SE	Tachycardia
aclidinium	with predicted SE	Dysphonia
aclidinium	with predicted SE	Vision blurred
aclidinium	with predicted SE	Infestation
aclidinium	with predicted SE	Toothache
aclidinium	with predicted SE	Nervous system disorder
aclidinium	with predicted SE	Sinusitis
aclidinium	with predicted SE	Nasopharyngitis
aclidinium	with predicted SE	Urinary tract disorder
aclidinium	with predicted SE	Bronchospasm paradoxical
aclidinium	with predicted SE	Mediastinal disorder
aclidinium	with predicted SE	Cardio-respiratory arrest
aclidinium	with predicted SE	Infection
aclidinium	with predicted SE	Headache
aclidinium	with predicted SE	Dry mouth
aclidinium	with predicted SE	Urinary retention
aclidinium	with predicted SE	Gastrointestinal disorder
aclidinium	with predicted SE	Rhinitis
aclidinium	with predicted SE	Cough
aclidinium	with predicted SE	Cardiac failure
aclidinium	with predicted SE	Vomiting
aclidinium	with predicted SE	Eye disorder
aclidinium	with predicted SE	Atrioventricular block first degree
aclidinium	with predicted SE	Diabetes mellitus
aclidinium	with predicted SE	Diarrhoea
aclidinium	with predicted SE	Bladder neck obstruction
aclidinium	with predicted SE	Urethral disorder
acrivastine	with predicted SE	NA
adalimumab	with predicted SE	NA
adapalene	with predicted SE	Rash
adapalene	with predicted SE	Dermatitis exfoliative
adapalene	with predicted SE	Rash vesicular
adapalene	with predicted SE	Feeling hot
adapalene	with predicted SE	Keratitis
adapalene	with predicted SE	Eye pain
adapalene	with predicted SE	Dermatitis
adapalene	with predicted SE	Hypersensitivity
adapalene	with predicted SE	Hepatitis
adapalene	with predicted SE	Dermatitis contact
adapalene	with predicted SE	Eyelid oedema
adapalene	with predicted SE	Conjunctivitis
adapalene	with predicted SE	Angioedema
adapalene	with predicted SE	Dermatitis bullous
adapalene	with predicted SE	Skin irritation
adapalene	with predicted SE	Skin exfoliation
adapalene	with predicted SE	Erythema of eyelid
adapalene	with predicted SE	Optic neuritis
adapalene	with predicted SE	Oral herpes
adapalene	with predicted SE	Drug ineffective
adapalene	with predicted SE	Burning sensation
adapalene	with predicted SE	Excoriation
adapalene	with predicted SE	Face oedema
adapalene	with predicted SE	Dermatitis atopic
adapalene	with predicted SE	Papilloedema
adapalene	with predicted SE	Sunburn
adapalene	with predicted SE	Rash pustular
adapalene	with predicted SE	Application site pain
adapalene	with predicted SE	Foetal disorder
adapalene	with predicted SE	Herpes simplex
adapalene	with predicted SE	Eyelids pruritus
adapalene	with predicted SE	Skin discomfort
adapalene	with predicted SE	Pain
adapalene	with predicted SE	Urticaria
adapalene	with predicted SE	Seborrhoeic dermatitis
adapalene	with predicted SE	Skin discolouration
adapalene	with predicted SE	Eyelid irritation
adapalene	with predicted SE	Eczema
adapalene	with predicted SE	Convulsion
adapalene	with predicted SE	Skin oedema
adapalene	with predicted SE	Pruritus
adapalene	with predicted SE	Photosensitivity reaction
adapalene	with predicted SE	Lip swelling
adapalene	with predicted SE	Erythema
adapalene	with predicted SE	Pain of skin
adapalene	with predicted SE	Instillation site pain
adapalene	with predicted SE	Dry skin
adapalene	with predicted SE	Skin swelling
adenosine	with predicted SE	Torsade de pointes
adenosine	with predicted SE	Syncope
adenosine	with predicted SE	Grand mal convulsion
adenosine	with predicted SE	Hypersensitivity
adenosine	with predicted SE	Hypotension
adenosine	with predicted SE	Cardiac failure
adenosine	with predicted SE	Tachycardia
adenosine	with predicted SE	Cardiac arrest
adenosine	with predicted SE	Hyperventilation
adenosine	with predicted SE	Dermatitis
adenosine	with predicted SE	Nasal congestion
adenosine	with predicted SE	Mediastinal disorder
adenosine	with predicted SE	Loss of consciousness
adenosine	with predicted SE	Abdominal discomfort
adenosine	with predicted SE	Myocardial infarction
adenosine	with predicted SE	Acute coronary syndrome
adenosine	with predicted SE	Atrioventricular block first degree
adenosine	with predicted SE	Vomiting
adenosine	with predicted SE	Tremor
adenosine	with predicted SE	Respiratory failure
adenosine	with predicted SE	Rash
adenosine	with predicted SE	Hypertension
adenosine	with predicted SE	Pollakiuria
adenosine	with predicted SE	Cardiac disorder
adenosine	with predicted SE	Anxiety
adenosine	with predicted SE	Ventricular fibrillation
adenosine	with predicted SE	Angioedema
adenosine	with predicted SE	Electrocardiogram ST segment elevation
adenosine	with predicted SE	Shock
adenosine	with predicted SE	Atrial fibrillation
adenosine	with predicted SE	Tinnitus
adenosine	with predicted SE	Blood pressure increased
adenosine	with predicted SE	Ear discomfort
adenosine	with predicted SE	Extrasystoles
adenosine	with predicted SE	Bronchospasm
adenosine	with predicted SE	Burning sensation
adenosine	with predicted SE	Anaphylactic shock
adenosine	with predicted SE	Urticaria
adenosine	with predicted SE	Sinus tachycardia
adenosine	with predicted SE	Nausea
adenosine	with predicted SE	Dysgeusia
adenosine	with predicted SE	Atrioventricular block second degree
adenosine	with predicted SE	Atrioventricular block
adenosine	with predicted SE	Micturition urgency
adenosine	with predicted SE	Cerebrovascular accident
adenosine	with predicted SE	Limb discomfort
adenosine	with predicted SE	Hyperhidrosis
adenosine	with predicted SE	Flushing
adenosine	with predicted SE	Intracranial pressure increased
adenosine	with predicted SE	Bradycardia
adenosine	with predicted SE	Asthenia
adenosine	with predicted SE	Chest pain
adenosine	with predicted SE	Dry mouth
adenosine	with predicted SE	Myocardial ischaemia
adenosine	with predicted SE	Vision blurred
adenosine	with predicted SE	Discomfort
adenosine	with predicted SE	Coronary artery disease
adenosine	with predicted SE	Respiratory arrest
adenosine	with predicted SE	Palpitations
adenosine	with predicted SE	Dyspnoea
adenosine	with predicted SE	Chest discomfort
adenosine	with predicted SE	Arrhythmia
adenosine	with predicted SE	Agitation
adenosine	with predicted SE	Scotoma
adenosine	with predicted SE	Sinus arrest
adenosine	with predicted SE	Atrioventricular block complete
adenosine	with predicted SE	Headache
adenosine	with predicted SE	Cough
adenosine	with predicted SE	Back pain
adenosine	with predicted SE	Nervousness
adenosine	with predicted SE	Somnolence
adenosine	with predicted SE	Tension
adenosine	with predicted SE	Injection site reaction
adenosine	with predicted SE	Ventricular tachycardia
adenosine	with predicted SE	Dizziness
adenosine	with predicted SE	Device capturing issue
adenosine	with predicted SE	Supraventricular extrasystoles
adenosine	with predicted SE	Pain
adenosine	with predicted SE	Ventricular extrasystoles
adenosine	with predicted SE	Ventricular arrhythmia
adenosine	with predicted SE	Sinoatrial block
adenosine	with predicted SE	Throat tightness
adenosine	with predicted SE	Sensory loss
adenosine	with predicted SE	Haemorrhage intracranial
adenosine	with predicted SE	Convulsion
adenosine	with predicted SE	Mood swings
adenosine	with predicted SE	Paraesthesia
adenosine	with predicted SE	Musculoskeletal discomfort
adenosine	with predicted SE	Hypoaesthesia
adenosine	with predicted SE	Affect lability
adenosine	with predicted SE	Electrocardiogram ST segment depression
adenosine	with predicted SE	Apnoea
alcaftadine	with predicted SE	Eye irritation
alcaftadine	with predicted SE	Ocular hyperaemia
alcaftadine	with predicted SE	Nasopharyngitis
alcaftadine	with predicted SE	Influenza
alcaftadine	with predicted SE	Eye pruritus
alcaftadine	with predicted SE	Pain
alcaftadine	with predicted SE	Headache
alclofenac	with predicted SE	NA
aldesleukin	with predicted SE	NA
alefacept	with predicted SE	NA
alemtuzumab	with predicted SE	NA
alfacalcidol	with predicted SE	NA
alimemazine	with predicted SE	NA
alitretinoin	with predicted SE	NA
alpha-linolenic acid	with predicted SE	NA
alpha-tocopherol succinate	with predicted SE	NA
alprostadil	with predicted SE	NA
alteplase	with predicted SE	NA
aluminium	with predicted SE	NA
aluminium phosphate	with predicted SE	NA
aluminum acetate	with predicted SE	NA
ambrisentan	with predicted SE	Loss of consciousness
ambrisentan	with predicted SE	Gastrointestinal disorder
ambrisentan	with predicted SE	Sinus headache
ambrisentan	with predicted SE	Dizziness
ambrisentan	with predicted SE	Epistaxis
ambrisentan	with predicted SE	Pleural effusion
ambrisentan	with predicted SE	Diarrhoea
ambrisentan	with predicted SE	Rhinitis
ambrisentan	with predicted SE	Cardiac disorder
ambrisentan	with predicted SE	Vaginal haemorrhage
ambrisentan	with predicted SE	Decreased appetite
ambrisentan	with predicted SE	Nasal congestion
ambrisentan	with predicted SE	Dermatitis
ambrisentan	with predicted SE	Fatigue
ambrisentan	with predicted SE	Infection
ambrisentan	with predicted SE	Urethral disorder
ambrisentan	with predicted SE	Body temperature increased
ambrisentan	with predicted SE	Rash
ambrisentan	with predicted SE	Discomfort
ambrisentan	with predicted SE	Skin ulcer
ambrisentan	with predicted SE	Cough
ambrisentan	with predicted SE	Gastritis
ambrisentan	with predicted SE	Shock
ambrisentan	with predicted SE	Musculoskeletal discomfort
ambrisentan	with predicted SE	Hepatic failure
ambrisentan	with predicted SE	Asthenia
ambrisentan	with predicted SE	Cardiac failure
ambrisentan	with predicted SE	Rales
ambrisentan	with predicted SE	Dyspnoea
ambrisentan	with predicted SE	Pneumonia
ambrisentan	with predicted SE	Pulmonary oedema
ambrisentan	with predicted SE	Haemorrhage
ambrisentan	with predicted SE	Hepatotoxicity
ambrisentan	with predicted SE	Syncope
ambrisentan	with predicted SE	Transaminases increased
ambrisentan	with predicted SE	Pulmonary hypertension
ambrisentan	with predicted SE	Contusion
ambrisentan	with predicted SE	Bronchitis
ambrisentan	with predicted SE	Oedema peripheral
ambrisentan	with predicted SE	Haemoglobin
ambrisentan	with predicted SE	Fluid retention
ambrisentan	with predicted SE	Arthralgia
ambrisentan	with predicted SE	Sinusitis
ambrisentan	with predicted SE	Upper respiratory tract infection
ambrisentan	with predicted SE	Abdominal pain upper
ambrisentan	with predicted SE	Angioedema
ambrisentan	with predicted SE	Breast disorder
ambrisentan	with predicted SE	Sleep disorder
ambrisentan	with predicted SE	Anaemia
ambrisentan	with predicted SE	Hepatic congestion
ambrisentan	with predicted SE	Right ventricular failure
ambrisentan	with predicted SE	Chest pain
ambrisentan	with predicted SE	Hepatobiliary disease
ambrisentan	with predicted SE	Pulmonary veno-occlusive disease
ambrisentan	with predicted SE	Headache
ambrisentan	with predicted SE	Flushing
ambrisentan	with predicted SE	Palpitations
ambrisentan	with predicted SE	Insomnia
ambrisentan	with predicted SE	Nasopharyngitis
ambrisentan	with predicted SE	Abdominal pain
ambrisentan	with predicted SE	Pruritus
ambrisentan	with predicted SE	Muscle spasms
ambrisentan	with predicted SE	Nervous system disorder
ambrisentan	with predicted SE	Sperm concentration decreased
ambrisentan	with predicted SE	Aspartate aminotransferase increased
ambrisentan	with predicted SE	Urinary tract infection
ambrisentan	with predicted SE	Constipation
ambrisentan	with predicted SE	Haemoglobin decreased
ambrisentan	with predicted SE	Oedema
ambrisentan	with predicted SE	Mental disorder
ambrisentan	with predicted SE	Infestation
ambrisentan	with predicted SE	Malnutrition
ambrisentan	with predicted SE	Gastrointestinal pain
ambrisentan	with predicted SE	Angiopathy
ambrisentan	with predicted SE	Angina pectoris
ambrisentan	with predicted SE	Myalgia
ambrisentan	with predicted SE	Hepatitis
ambrisentan	with predicted SE	Wheezing
ambrisentan	with predicted SE	Blood disorder
ambrisentan	with predicted SE	Pharyngitis
ambrisentan	with predicted SE	Hypersensitivity
ambrisentan	with predicted SE	Haematocrit decreased
ambrisentan	with predicted SE	Non-cardiac chest pain
ambrisentan	with predicted SE	Hypokalaemia
ambrisentan	with predicted SE	Nausea
ambrisentan	with predicted SE	Nocturia
ambrisentan	with predicted SE	Urinary tract disorder
ambrisentan	with predicted SE	Vomiting
ambrisentan	with predicted SE	Liver injury
ambrisentan	with predicted SE	Mediastinal disorder
ambrisentan	with predicted SE	Migraine
ambrisentan	with predicted SE	Autoimmune hepatitis
ambrisentan	with predicted SE	Influenza
ambrisentan	with predicted SE	Traumatic liver injury
ambrisentan	with predicted SE	Immune system disorder
ambrisentan	with predicted SE	Hypotension
ambrisentan	with predicted SE	Chest discomfort
ambrisentan	with predicted SE	Tachycardia
amcinonide	with predicted SE	Leukoderma
amcinonide	with predicted SE	Atrophy
amcinonide	with predicted SE	Dermatitis acneiform
amcinonide	with predicted SE	Pruritus
amcinonide	with predicted SE	Pyoderma
amcinonide	with predicted SE	Dermatitis
amcinonide	with predicted SE	Secondary adrenocortical insufficiency
amcinonide	with predicted SE	Hypertrichosis
amcinonide	with predicted SE	Infection
amcinonide	with predicted SE	Dermatitis infected
amcinonide	with predicted SE	Miliaria
amcinonide	with predicted SE	Rash pustular
amcinonide	with predicted SE	Folliculitis
amcinonide	with predicted SE	Skin striae
amcinonide	with predicted SE	Tenderness
amcinonide	with predicted SE	Pain
amcinonide	with predicted SE	Dermatitis contact
amcinonide	with predicted SE	Skin atrophy
amcinonide	with predicted SE	Telangiectasia
amcinonide	with predicted SE	Cataract subcapsular
aminocaproic acid	with predicted SE	NA
aminophylline	with predicted SE	Hypokalaemia
aminophylline	with predicted SE	Hypersensitivity
aminophylline	with predicted SE	Poisoning
aminophylline	with predicted SE	Hypotension
aminophylline	with predicted SE	Hyperglycaemia
aminophylline	with predicted SE	Shock
aminophylline	with predicted SE	Dizziness
aminophylline	with predicted SE	Sinus tachycardia
aminophylline	with predicted SE	Agitation
aminophylline	with predicted SE	Cardiac flutter
aminophylline	with predicted SE	Headache
aminophylline	with predicted SE	Extrasystoles
aminophylline	with predicted SE	Dyspepsia
aminophylline	with predicted SE	Flushing
aminophylline	with predicted SE	Dermatitis
aminophylline	with predicted SE	Tachycardia
aminophylline	with predicted SE	Skin necrosis
aminophylline	with predicted SE	Atrial fibrillation
aminophylline	with predicted SE	Tachypnoea
aminophylline	with predicted SE	Haemodynamic instability
aminophylline	with predicted SE	Polyuria
aminophylline	with predicted SE	Diarrhoea
aminophylline	with predicted SE	Body temperature increased
aminophylline	with predicted SE	Haematemesis
aminophylline	with predicted SE	Skin exfoliation
aminophylline	with predicted SE	Gastrointestinal pain
aminophylline	with predicted SE	Convulsion
aminophylline	with predicted SE	Dermatitis exfoliative
aminophylline	with predicted SE	Nausea
aminophylline	with predicted SE	Tension
aminophylline	with predicted SE	Insomnia
aminophylline	with predicted SE	Overdose
aminophylline	with predicted SE	Supraventricular tachycardia
aminophylline	with predicted SE	Atrial tachycardia
aminophylline	with predicted SE	Irritability
aminophylline	with predicted SE	Decreased appetite
aminophylline	with predicted SE	Ventricular extrasystoles
aminophylline	with predicted SE	Ventricular arrhythmia
aminophylline	with predicted SE	Disorientation
aminophylline	with predicted SE	Palpitations
aminophylline	with predicted SE	Albuminuria
aminophylline	with predicted SE	Anxiety
aminophylline	with predicted SE	Arrhythmia
aminophylline	with predicted SE	Nervousness
aminophylline	with predicted SE	Urticaria
aminophylline	with predicted SE	Vomiting
aminophylline	with predicted SE	Tremor
aminophylline	with predicted SE	Dermatitis contact
aminophylline	with predicted SE	Abdominal pain
aminophylline	with predicted SE	Abdominal pain upper
aminophylline	with predicted SE	Chronic obstructive pulmonary disease
aminophylline	with predicted SE	Rash
aminophylline	with predicted SE	Bronchial hyperreactivity
aminophylline	with predicted SE	Rhabdomyolysis
aminosalicylic acid	with predicted SE	NA
amiodarone	with predicted SE	Urticaria
amiodarone	with predicted SE	Rash
amiodarone	with predicted SE	Shock
amiodarone	with predicted SE	Hepatitis alcoholic
amiodarone	with predicted SE	Hypersensitivity
amiodarone	with predicted SE	Hyperthyroidism
amiodarone	with predicted SE	Anaphylactoid reaction
amiodarone	with predicted SE	Scotoma
amiodarone	with predicted SE	Hypercalcaemia
amiodarone	with predicted SE	Hepatomegaly
amiodarone	with predicted SE	Erythema multiforme
amiodarone	with predicted SE	Sinoatrial block
amiodarone	with predicted SE	Pulmonary oedema
amiodarone	with predicted SE	Erythema
amiodarone	with predicted SE	Dry eye
amiodarone	with predicted SE	Polyserositis
amiodarone	with predicted SE	Onycholysis
amiodarone	with predicted SE	Hepatitis
amiodarone	with predicted SE	Pulseless electrical activity
amiodarone	with predicted SE	Granulomatous liver disease
amiodarone	with predicted SE	Hyperhidrosis
amiodarone	with predicted SE	Pruritus
amiodarone	with predicted SE	Alanine aminotransferase increased
amiodarone	with predicted SE	Liver function test abnormal
amiodarone	with predicted SE	Device capturing issue
amiodarone	with predicted SE	Phlebitis
amiodarone	with predicted SE	Paraesthesia
amiodarone	with predicted SE	Peripheral sensorimotor neuropathy
amiodarone	with predicted SE	Pleural effusion
amiodarone	with predicted SE	Solar dermatitis
amiodarone	with predicted SE	Rhabdomyolysis
amiodarone	with predicted SE	Angioedema
amiodarone	with predicted SE	Ecchymosis
amiodarone	with predicted SE	Skin cancer
amiodarone	with predicted SE	Ventricular tachycardia
amiodarone	with predicted SE	Back pain
amiodarone	with predicted SE	Benign intracranial hypertension
amiodarone	with predicted SE	Toxic epidermal necrolysis
amiodarone	with predicted SE	Cardiogenic shock
amiodarone	with predicted SE	Myocardial ischaemia
amiodarone	with predicted SE	Salivary hypersecretion
amiodarone	with predicted SE	Fatigue
amiodarone	with predicted SE	Angina pectoris
amiodarone	with predicted SE	Corneal deposits
amiodarone	with predicted SE	Cough
amiodarone	with predicted SE	Epididymitis
amiodarone	with predicted SE	Pain
amiodarone	with predicted SE	Corneal degeneration
amiodarone	with predicted SE	Vomiting
amiodarone	with predicted SE	Renal impairment
amiodarone	with predicted SE	Aspartate aminotransferase increased
amiodarone	with predicted SE	Lenticular opacities
amiodarone	with predicted SE	Acute respiratory distress syndrome
amiodarone	with predicted SE	Neuropathy peripheral
amiodarone	with predicted SE	Injection site reaction
amiodarone	with predicted SE	Pancreatitis
amiodarone	with predicted SE	Cellulitis
amiodarone	with predicted SE	Renal failure
amiodarone	with predicted SE	Haemoptysis
amiodarone	with predicted SE	Ocular discomfort
amiodarone	with predicted SE	Venous thrombosis
amiodarone	with predicted SE	Cardiac failure
amiodarone	with predicted SE	Papilloedema
amiodarone	with predicted SE	Increased tendency to bruise
amiodarone	with predicted SE	Ventricular fibrillation
amiodarone	with predicted SE	Anaphylactic shock
amiodarone	with predicted SE	Menopausal symptoms
amiodarone	with predicted SE	Gastrointestinal pain
amiodarone	with predicted SE	Extravasation
amiodarone	with predicted SE	Optic neuritis
amiodarone	with predicted SE	Aplastic anaemia
amiodarone	with predicted SE	Neoplasm malignant
amiodarone	with predicted SE	Pancytopenia
amiodarone	with predicted SE	Pulmonary toxicity
amiodarone	with predicted SE	Hot flush
amiodarone	with predicted SE	Pleurisy
amiodarone	with predicted SE	Torsade de pointes
amiodarone	with predicted SE	Oedema
amiodarone	with predicted SE	Acute interstitial pneumonitis
amiodarone	with predicted SE	Constipation
amiodarone	with predicted SE	Libido decreased
amiodarone	with predicted SE	Feeling abnormal
amiodarone	with predicted SE	Agranulocytosis
amiodarone	with predicted SE	Traumatic liver injury
amiodarone	with predicted SE	Interstitial lung disease
amiodarone	with predicted SE	Pulmonary alveolar haemorrhage
amiodarone	with predicted SE	Bronchospasm
amiodarone	with predicted SE	Induration
amiodarone	with predicted SE	Vertigo
amiodarone	with predicted SE	Haemolytic anaemia
amiodarone	with predicted SE	Tremor
amiodarone	with predicted SE	Tinnitus
amiodarone	with predicted SE	Demyelinating polyneuropathy
amiodarone	with predicted SE	Drug interaction
amiodarone	with predicted SE	Abdominal pain
amiodarone	with predicted SE	Cerebellar ataxia
amiodarone	with predicted SE	Lung infiltration
amiodarone	with predicted SE	Keratopathy
amiodarone	with predicted SE	Bradykinesia
amiodarone	with predicted SE	Dyskinesia
amiodarone	with predicted SE	Insomnia
amiodarone	with predicted SE	Foreign body sensation in eyes
amiodarone	with predicted SE	Thyroid function test abnormal
amiodarone	with predicted SE	Vasculitis
amiodarone	with predicted SE	Pulmonary haemorrhage
amiodarone	with predicted SE	Liver injury
amiodarone	with predicted SE	Alopecia
amiodarone	with predicted SE	Organising pneumonia
amiodarone	with predicted SE	Dermatitis
amiodarone	with predicted SE	Inflammation
amiodarone	with predicted SE	Hyperkeratosis
amiodarone	with predicted SE	Liver disorder
amiodarone	with predicted SE	Atrioventricular block
amiodarone	with predicted SE	Atrial fibrillation
amiodarone	with predicted SE	Pustular psoriasis
amiodarone	with predicted SE	Skin discolouration
amiodarone	with predicted SE	Eosinophilia
amiodarone	with predicted SE	Electrocardiogram QT prolonged
amiodarone	with predicted SE	Cognitive disorder
amiodarone	with predicted SE	Dermatitis exfoliative
amiodarone	with predicted SE	Hypothyroidism
amiodarone	with predicted SE	Emotional distress
amiodarone	with predicted SE	Headache
amiodarone	with predicted SE	Akinesia
amiodarone	with predicted SE	Obliterative bronchiolitis
amiodarone	with predicted SE	Thyroid disorder
amiodarone	with predicted SE	Neutropenia
amiodarone	with predicted SE	Cardiac arrest
amiodarone	with predicted SE	Hepatitis cholestatic
amiodarone	with predicted SE	Hypokinesia
amiodarone	with predicted SE	Orchitis
amiodarone	with predicted SE	Thyroid neoplasm
amiodarone	with predicted SE	Cardiac failure congestive
amiodarone	with predicted SE	Hallucination
amiodarone	with predicted SE	Lung disorder
amiodarone	with predicted SE	Jaundice
amiodarone	with predicted SE	Inappropriate antidiuretic hormone secretion
amiodarone	with predicted SE	Photosensitivity reaction
amiodarone	with predicted SE	Myopathy
amiodarone	with predicted SE	Macular degeneration
amiodarone	with predicted SE	Body temperature increased
amiodarone	with predicted SE	Skin exfoliation
amiodarone	with predicted SE	Pigmentation disorder
amiodarone	with predicted SE	Tachycardia
amiodarone	with predicted SE	Idiopathic pulmonary fibrosis
amiodarone	with predicted SE	Vision blurred
amiodarone	with predicted SE	Optic nerve disorder
amiodarone	with predicted SE	Granuloma
amiodarone	with predicted SE	Agitation
amiodarone	with predicted SE	Extrapyramidal disorder
amiodarone	with predicted SE	Disorientation
amiodarone	with predicted SE	Abnormal dreams
amiodarone	with predicted SE	Malaise
amiodarone	with predicted SE	Gait disturbance
amiodarone	with predicted SE	Muscular weakness
amiodarone	with predicted SE	Dyspnoea
amiodarone	with predicted SE	Dyspepsia
amiodarone	with predicted SE	Skin necrosis
amiodarone	with predicted SE	Disturbance in sexual arousal
amiodarone	with predicted SE	Diarrhoea
amiodarone	with predicted SE	Delirium
amiodarone	with predicted SE	Blindness
amiodarone	with predicted SE	Hypotension
amiodarone	with predicted SE	Asthenia
amiodarone	with predicted SE	Photophobia
amiodarone	with predicted SE	Stevens-Johnson syndrome
amiodarone	with predicted SE	Renal failure chronic
amiodarone	with predicted SE	Gastrointestinal disorder
amiodarone	with predicted SE	Thrombophlebitis
amiodarone	with predicted SE	Atrioventricular block second degree
amiodarone	with predicted SE	Dizziness
amiodarone	with predicted SE	Eosinophilic pneumonia
amiodarone	with predicted SE	Skin disorder
amiodarone	with predicted SE	Apnoea
amiodarone	with predicted SE	Ataxia
amiodarone	with predicted SE	Sinus arrest
amiodarone	with predicted SE	Discomfort
amiodarone	with predicted SE	Thrombocytopenia
amiodarone	with predicted SE	Eczema
amiodarone	with predicted SE	Nodal arrhythmia
amiodarone	with predicted SE	Foetor hepaticus
amiodarone	with predicted SE	Infection
amiodarone	with predicted SE	Arrhythmia
amiodarone	with predicted SE	Alveolitis
amiodarone	with predicted SE	Hepatic function abnormal
amiodarone	with predicted SE	Flushing
amiodarone	with predicted SE	Neuromyopathy
amiodarone	with predicted SE	Erectile dysfunction
amiodarone	with predicted SE	Decreased appetite
amiodarone	with predicted SE	Necrosis
amiodarone	with predicted SE	Sleep disorder
amiodarone	with predicted SE	Dry mouth
amiodarone	with predicted SE	Dysgeusia
amiodarone	with predicted SE	Pneumonia
amiodarone	with predicted SE	Bradycardia
amiodarone	with predicted SE	Drug eruption
amiodarone	with predicted SE	Goitre
amiodarone	with predicted SE	Weight decreased
amiodarone	with predicted SE	Confusional state
amiodarone	with predicted SE	Blood thyroid stimulating hormone increased
amiodarone	with predicted SE	Hepatocellular injury
amiodarone	with predicted SE	Bone marrow granuloma
amiodarone	with predicted SE	Fibrosis
amiodarone	with predicted SE	Bundle branch block left
amiodarone	with predicted SE	Renal failure acute
amiodarone	with predicted SE	Weight increased
amiodarone	with predicted SE	Hepatic failure
amiodarone	with predicted SE	Coordination abnormal
amiodarone	with predicted SE	Anxiety
amiodarone	with predicted SE	Nausea
amiodarone	with predicted SE	Visual impairment
amiodarone	with predicted SE	Ill-defined disorder
amiodarone	with predicted SE	Sinus bradycardia
amiodarone	with predicted SE	Wheezing
amiodarone	with predicted SE	Nightmare
amitriptyline	with predicted SE	Nausea
amitriptyline	with predicted SE	Myocardial infarction
amitriptyline	with predicted SE	Palpitations
amitriptyline	with predicted SE	Mydriasis
amitriptyline	with predicted SE	Pollakiuria
amitriptyline	with predicted SE	Sensory loss
amitriptyline	with predicted SE	Leukopenia
amitriptyline	with predicted SE	Osteoarthritis
amitriptyline	with predicted SE	Dysarthria
amitriptyline	with predicted SE	Feeling abnormal
amitriptyline	with predicted SE	Electrocardiogram QRS complex
amitriptyline	with predicted SE	Extrapyramidal disorder
amitriptyline	with predicted SE	Diarrhoea
amitriptyline	with predicted SE	Dermatitis
amitriptyline	with predicted SE	Agitation
amitriptyline	with predicted SE	Tardive dyskinesia
amitriptyline	with predicted SE	Disorientation
amitriptyline	with predicted SE	Libido decreased
amitriptyline	with predicted SE	Tremor
amitriptyline	with predicted SE	Somnolence
amitriptyline	with predicted SE	Dizziness
amitriptyline	with predicted SE	Dry mouth
amitriptyline	with predicted SE	Confusional state
amitriptyline	with predicted SE	Agranulocytosis
amitriptyline	with predicted SE	Arrhythmia
amitriptyline	with predicted SE	Disturbance in sexual arousal
amitriptyline	with predicted SE	Erectile dysfunction
amitriptyline	with predicted SE	Pruritus
amitriptyline	with predicted SE	Tachycardia
amitriptyline	with predicted SE	Ventricular tachycardia
amitriptyline	with predicted SE	Hypoaesthesia
amitriptyline	with predicted SE	Urticaria
amitriptyline	with predicted SE	Rash
amitriptyline	with predicted SE	Neuropathy peripheral
amitriptyline	with predicted SE	Conduction disorder
amitriptyline	with predicted SE	Nightmare
amitriptyline	with predicted SE	Dysgeusia
amitriptyline	with predicted SE	Neuroleptic malignant syndrome
amitriptyline	with predicted SE	Ventricular fibrillation
amitriptyline	with predicted SE	Tongue discolouration
amitriptyline	with predicted SE	Loss of consciousness
amitriptyline	with predicted SE	Hypomania
amitriptyline	with predicted SE	Dyskinesia
amitriptyline	with predicted SE	Delusion
amitriptyline	with predicted SE	Acute coronary syndrome
amitriptyline	with predicted SE	Gynaecomastia
amitriptyline	with predicted SE	Mental disability
amitriptyline	with predicted SE	Serotonin syndrome
amitriptyline	with predicted SE	Galactorrhoea
amitriptyline	with predicted SE	Shock
amitriptyline	with predicted SE	Cerebrovascular accident
amitriptyline	with predicted SE	Constipation
amitriptyline	with predicted SE	Asthenia
amitriptyline	with predicted SE	Urinary retention
amitriptyline	with predicted SE	Coma
amitriptyline	with predicted SE	Electrocardiogram QT prolonged
amitriptyline	with predicted SE	Breast enlargement
amitriptyline	with predicted SE	Coordination abnormal
amitriptyline	with predicted SE	Pancytopenia
amitriptyline	with predicted SE	Ill-defined disorder
amitriptyline	with predicted SE	Muscle rigidity
amitriptyline	with predicted SE	Syncope
amitriptyline	with predicted SE	Eosinophilia
amitriptyline	with predicted SE	Thrombocytopenia
amitriptyline	with predicted SE	Convulsion
amitriptyline	with predicted SE	Vomiting
amitriptyline	with predicted SE	Paraesthesia
amitriptyline	with predicted SE	Hepatic failure
amitriptyline	with predicted SE	Body temperature increased
amitriptyline	with predicted SE	Dyspepsia
amitriptyline	with predicted SE	Torsade de pointes
amitriptyline	with predicted SE	Mental status changes
amitriptyline	with predicted SE	Disturbance in attention
amitriptyline	with predicted SE	Sleep disorder
amitriptyline	with predicted SE	Ataxia
amitriptyline	with predicted SE	Tinnitus
amitriptyline	with predicted SE	Vision blurred
amitriptyline	with predicted SE	Fatigue
amitriptyline	with predicted SE	Intraocular pressure increased
amitriptyline	with predicted SE	Decreased appetite
amitriptyline	with predicted SE	Oedema
amitriptyline	with predicted SE	Stomatitis
amitriptyline	with predicted SE	Hyperhidrosis
amitriptyline	with predicted SE	Ileus paralytic
amitriptyline	with predicted SE	Purpura
amitriptyline	with predicted SE	Parotid gland enlargement
amitriptyline	with predicted SE	Irritability
amitriptyline	with predicted SE	Hyperpyrexia
amitriptyline	with predicted SE	Mania
amitriptyline	with predicted SE	Vascular purpura
amitriptyline	with predicted SE	Jaundice
amitriptyline	with predicted SE	Arthritis
amitriptyline	with predicted SE	Accommodation disorder
amitriptyline	with predicted SE	Alopecia
amitriptyline	with predicted SE	Headache
amitriptyline	with predicted SE	Weight increased
amitriptyline	with predicted SE	Bundle branch block
amitriptyline	with predicted SE	Discomfort
amitriptyline	with predicted SE	Drug withdrawal syndrome
amitriptyline	with predicted SE	Cardiomyopathy
amitriptyline	with predicted SE	Testicular swelling
amitriptyline	with predicted SE	Insomnia
amitriptyline	with predicted SE	Inappropriate antidiuretic hormone secretion
amitriptyline	with predicted SE	Atrioventricular block
amitriptyline	with predicted SE	Hallucination
amitriptyline	with predicted SE	Orthostatic hypotension
amitriptyline	with predicted SE	Hypertension
amitriptyline	with predicted SE	Hypotension
amitriptyline	with predicted SE	Anxiety
amitriptyline	with predicted SE	Antinuclear antibody positive
amitriptyline	with predicted SE	Ageusia
amitriptyline	with predicted SE	Malaise
amitriptyline	with predicted SE	Lupus-like syndrome
amitriptyline	with predicted SE	Hepatitis
amlexanox	with predicted SE	Oropharyngeal discomfort
amlexanox	with predicted SE	Gastrointestinal disorder
amlexanox	with predicted SE	Oropharyngeal pain
amlexanox	with predicted SE	Stomatitis
amlexanox	with predicted SE	Headache
amlexanox	with predicted SE	Pain
amlexanox	with predicted SE	Aphthous stomatitis
amlexanox	with predicted SE	Mouth ulceration
amlexanox	with predicted SE	Paraesthesia
amlexanox	with predicted SE	Nervous system disorder
amlexanox	with predicted SE	Nausea
amlexanox	with predicted SE	Liver function test abnormal
amodiaquine	with predicted SE	NA
amrinone	with predicted SE	NA
anakinra	with predicted SE	NA
ancestim	with predicted SE	NA
anisotropine methylbromide	with predicted SE	NA
anistreplase	with predicted SE	NA
antazoline	with predicted SE	NA
anti-inhibitor coagulant complex	with predicted SE	NA
antipyrine	with predicted SE	NA
antithrombin alfa	with predicted SE	NA
antrafenine	with predicted SE	NA
apraclonidine	with known SE	Discomfort
apraclonidine	with known SE	Parosmia
apraclonidine	with known SE	Haemorrhage
apraclonidine	with known SE	Myalgia
apraclonidine	with known SE	Malaise
apraclonidine	with known SE	Oedema peripheral
apraclonidine	with known SE	Ill-defined disorder
apraclonidine	with known SE	Nasopharyngitis
apraclonidine	with known SE	Lacrimation increased
apraclonidine	with known SE	Scab
apraclonidine	with known SE	Feeling abnormal
apraclonidine	with known SE	Nasal dryness
apraclonidine	with known SE	Eyelid retraction
apraclonidine	with known SE	Mydriasis
apraclonidine	with known SE	Corneal infiltrates
apraclonidine	with known SE	Musculoskeletal discomfort
apraclonidine	with known SE	Diarrhoea
apraclonidine	with known SE	Syncope
apraclonidine	with known SE	Conjunctival follicles
apraclonidine	with known SE	Rhinorrhoea
apraclonidine	with known SE	Eye pain
apraclonidine	with known SE	Ocular discomfort
apraclonidine	with known SE	Irritability
apraclonidine	with known SE	Hypersensitivity
apraclonidine	with known SE	Visual acuity reduced
apraclonidine	with known SE	Hyperaemia
apraclonidine	with known SE	Somnolence
apraclonidine	with known SE	Dry mouth
apraclonidine	with known SE	Photophobia
apraclonidine	with known SE	Vital dye staining cornea present
apraclonidine	with known SE	Inflammation
apraclonidine	with known SE	Gastrointestinal disorder
apraclonidine	with known SE	Eye irritation
apraclonidine	with known SE	Dizziness
apraclonidine	with known SE	Eye pruritus
apraclonidine	with known SE	Ocular hyperaemia
apraclonidine	with known SE	Erythema of eyelid
apraclonidine	with known SE	Conjunctival oedema
apraclonidine	with known SE	Libido decreased
apraclonidine	with known SE	Vomiting
apraclonidine	with known SE	Gastrointestinal pain
apraclonidine	with known SE	Eyelid oedema
apraclonidine	with known SE	Eyelid disorder
apraclonidine	with known SE	Heart rate irregular
apraclonidine	with known SE	Eyelid margin crusting
apraclonidine	with known SE	Endophthalmitis
apraclonidine	with known SE	Presyncope
apraclonidine	with known SE	Insomnia
apraclonidine	with known SE	Keratopathy
apraclonidine	with known SE	Dermatitis contact
apraclonidine	with known SE	Disturbance in sexual arousal
apraclonidine	with known SE	Mental disorder
apraclonidine	with known SE	Blepharitis
apraclonidine	with known SE	Conjunctivitis
apraclonidine	with known SE	Infection
apraclonidine	with known SE	Pruritus
apraclonidine	with known SE	Rhinitis
apraclonidine	with known SE	Pharyngitis
apraclonidine	with known SE	Throat irritation
apraclonidine	with known SE	Abdominal discomfort
apraclonidine	with known SE	Dysgeusia
apraclonidine	with known SE	Corneal erosion
apraclonidine	with known SE	Eye discharge
apraclonidine	with known SE	Eyelid ptosis
apraclonidine	with known SE	Infestation
apraclonidine	with known SE	Foreign body sensation in eyes
apraclonidine	with known SE	Vasodilation procedure
apraclonidine	with known SE	Dermatitis
apraclonidine	with known SE	Pallor
apraclonidine	with known SE	Constipation
apraclonidine	with known SE	Dry eye
apraclonidine	with known SE	Asthma
apraclonidine	with known SE	Nausea
apraclonidine	with known SE	Angiopathy
apraclonidine	with known SE	Headache
apraclonidine	with known SE	Eye disorder
apraclonidine	with known SE	Erythema
apraclonidine	with known SE	Sensation of foreign body
apraclonidine	with known SE	Eye oedema
apraclonidine	with known SE	Blepharospasm
apraclonidine	with known SE	Coordination abnormal
apraclonidine	with known SE	Paraesthesia
apraclonidine	with known SE	Abdominal pain
apraclonidine	with known SE	Vision blurred
apraclonidine	with known SE	Fatigue
apraclonidine	with known SE	Keratitis
apraclonidine	with known SE	Chest pain
apraclonidine	with known SE	Skin disorder
apraclonidine	with known SE	Bradycardia
apraclonidine	with known SE	Mediastinal disorder
apraclonidine	with known SE	Nervous system disorder
apraclonidine	with known SE	Visual impairment
apraclonidine	with known SE	Face oedema
apraclonidine	with known SE	Arrhythmia
apraclonidine	with known SE	Dyspnoea
apraclonidine	with known SE	Tension
apraclonidine	with known SE	Oedema
apraclonidine	with known SE	Nervousness
apraclonidine	with known SE	Asthenia
apraclonidine	with known SE	Pain
apraclonidine	with known SE	Palpitations
aprepitant	with predicted SE	Arthralgia
aprepitant	with predicted SE	Gait disturbance
aprepitant	with predicted SE	Oedema
aprepitant	with predicted SE	Decreased appetite
aprepitant	with predicted SE	Blood urine
aprepitant	with predicted SE	Malaise
aprepitant	with predicted SE	Tinnitus
aprepitant	with predicted SE	Toxic epidermal necrolysis
aprepitant	with predicted SE	Neutropenia
aprepitant	with predicted SE	Infusion site pruritus
aprepitant	with predicted SE	Anaemia
aprepitant	with predicted SE	Dyspnoea
aprepitant	with predicted SE	Thrombocytopenia
aprepitant	with predicted SE	Skin disorder
aprepitant	with predicted SE	Anxiety
aprepitant	with predicted SE	Anaphylactic shock
aprepitant	with predicted SE	Haematoma
aprepitant	with predicted SE	Pulmonary function test decreased
aprepitant	with predicted SE	Ill-defined disorder
aprepitant	with predicted SE	Myalgia
aprepitant	with predicted SE	Polyuria
aprepitant	with predicted SE	Polyp
aprepitant	with predicted SE	Urine output increased
aprepitant	with predicted SE	Angioedema
aprepitant	with predicted SE	Discomfort
aprepitant	with predicted SE	Disorientation
aprepitant	with predicted SE	Musculoskeletal discomfort
aprepitant	with predicted SE	Fasting
aprepitant	with predicted SE	Protein urine present
aprepitant	with predicted SE	Throat irritation
aprepitant	with predicted SE	Proteinuria
aprepitant	with predicted SE	Back pain
aprepitant	with predicted SE	Depressed level of consciousness
aprepitant	with predicted SE	Embolism
aprepitant	with predicted SE	Eructation
aprepitant	with predicted SE	Eye disorder
aprepitant	with predicted SE	Malnutrition
aprepitant	with predicted SE	Infusion site thrombosis
aprepitant	with predicted SE	White blood cells urine positive
aprepitant	with predicted SE	Prurigo
aprepitant	with predicted SE	Pruritus
aprepitant	with predicted SE	Hiccups
aprepitant	with predicted SE	Infusion site pain
aprepitant	with predicted SE	Blood glucose increased
aprepitant	with predicted SE	Palpitations
aprepitant	with predicted SE	Dysuria
aprepitant	with predicted SE	Fatigue
aprepitant	with predicted SE	Rash
aprepitant	with predicted SE	Dizziness
aprepitant	with predicted SE	Diarrhoea
aprepitant	with predicted SE	Abdominal pain upper
aprepitant	with predicted SE	Menopausal symptoms
aprepitant	with predicted SE	Hyperhidrosis
aprepitant	with predicted SE	Anxiety disorder
aprepitant	with predicted SE	Upper respiratory tract infection
aprepitant	with predicted SE	Asthenia
aprepitant	with predicted SE	Neutropenic colitis
aprepitant	with predicted SE	Hypovolaemia
aprepitant	with predicted SE	Haematuria
aprepitant	with predicted SE	Sensory disturbance
aprepitant	with predicted SE	Dermatitis
aprepitant	with predicted SE	Aspartate aminotransferase increased
aprepitant	with predicted SE	Blood alkaline phosphatase increased
aprepitant	with predicted SE	Infusion site erythema
aprepitant	with predicted SE	Bradycardia
aprepitant	with predicted SE	Herpes simplex
aprepitant	with predicted SE	Hot flush
aprepitant	with predicted SE	Post procedural infection
aprepitant	with predicted SE	Upper-airway cough syndrome
aprepitant	with predicted SE	Pain
aprepitant	with predicted SE	Urinary tract infection
aprepitant	with predicted SE	Pollakiuria
aprepitant	with predicted SE	Renal impairment
aprepitant	with predicted SE	Altered state of consciousness
aprepitant	with predicted SE	Pelvic pain
aprepitant	with predicted SE	Neuropathy peripheral
aprepitant	with predicted SE	Erythema
aprepitant	with predicted SE	Diabetes mellitus
aprepitant	with predicted SE	Chills
aprepitant	with predicted SE	Hyperglycaemia
aprepitant	with predicted SE	Photosensitivity reaction
aprepitant	with predicted SE	Haemoglobin decreased
aprepitant	with predicted SE	Dysarthria
aprepitant	with predicted SE	Blood pressure increased
aprepitant	with predicted SE	Inappropriate antidiuretic hormone secretion
aprepitant	with predicted SE	Thirst
aprepitant	with predicted SE	Muscular weakness
aprepitant	with predicted SE	Alanine aminotransferase increased
aprepitant	with predicted SE	Thrombophlebitis
aprepitant	with predicted SE	Somnolence
aprepitant	with predicted SE	Duodenal ulcer
aprepitant	with predicted SE	Gastrointestinal sounds abnormal
aprepitant	with predicted SE	Infusion site induration
aprepitant	with predicted SE	Mucosal inflammation
aprepitant	with predicted SE	Blood bilirubin increased
aprepitant	with predicted SE	Neurotoxicity
aprepitant	with predicted SE	Enterocolitis
aprepitant	with predicted SE	Blood urine present
aprepitant	with predicted SE	Chest discomfort
aprepitant	with predicted SE	Neutrophil count decreased
aprepitant	with predicted SE	Convulsion
aprepitant	with predicted SE	Abdominal distension
aprepitant	with predicted SE	Blood creatinine increased
aprepitant	with predicted SE	Oropharyngeal pain
aprepitant	with predicted SE	Pharyngitis
aprepitant	with predicted SE	Tremor
aprepitant	with predicted SE	Musculoskeletal pain
aprepitant	with predicted SE	Neoplasm
aprepitant	with predicted SE	Faeces hard
aprepitant	with predicted SE	Blood albumin decreased
aprepitant	with predicted SE	Erythema multiforme
aprepitant	with predicted SE	Paraesthesia
aprepitant	with predicted SE	Alopecia
aprepitant	with predicted SE	Immune system disorder
aprepitant	with predicted SE	Respiratory failure
aprepitant	with predicted SE	White blood cell count increased
aprepitant	with predicted SE	Oral candidiasis
aprepitant	with predicted SE	Renal failure
aprepitant	with predicted SE	Headache
aprepitant	with predicted SE	Pneumonia
aprepitant	with predicted SE	Dysgeusia
aprepitant	with predicted SE	Epigastric discomfort
aprepitant	with predicted SE	Sinus tachycardia
aprepitant	with predicted SE	Gastritis
aprepitant	with predicted SE	Body temperature increased
aprepitant	with predicted SE	Nervous system disorder
aprepitant	with predicted SE	Cyst
aprepitant	with predicted SE	Staphylococcal infection
aprepitant	with predicted SE	Urethral disorder
aprepitant	with predicted SE	Gastrooesophageal reflux disease
aprepitant	with predicted SE	Flushing
aprepitant	with predicted SE	Cardiac disorder
aprepitant	with predicted SE	Acute coronary syndrome
aprepitant	with predicted SE	Insomnia
aprepitant	with predicted SE	Visual acuity reduced
aprepitant	with predicted SE	Nausea
aprepitant	with predicted SE	Blood potassium decreased
aprepitant	with predicted SE	Skin lesion
aprepitant	with predicted SE	Euphoric mood
aprepitant	with predicted SE	Hallucination
aprepitant	with predicted SE	Body temperature decreased
aprepitant	with predicted SE	Infestation
aprepitant	with predicted SE	Breast disorder
aprepitant	with predicted SE	Pulmonary embolism
aprepitant	with predicted SE	Gastrointestinal disorder
aprepitant	with predicted SE	Chest pain
aprepitant	with predicted SE	Glycosuria
aprepitant	with predicted SE	Subileus
aprepitant	with predicted SE	Osteoarthritis
aprepitant	with predicted SE	Peripheral sensory neuropathy
aprepitant	with predicted SE	Dehydration
aprepitant	with predicted SE	Lethargy
aprepitant	with predicted SE	Dysphagia
aprepitant	with predicted SE	Mucous membrane disorder
aprepitant	with predicted SE	Sneezing
aprepitant	with predicted SE	Infection
aprepitant	with predicted SE	Feeling abnormal
aprepitant	with predicted SE	Loss of consciousness
aprepitant	with predicted SE	Myocardial infarction
aprepitant	with predicted SE	Muscle spasms
aprepitant	with predicted SE	Respiratory depression
aprepitant	with predicted SE	Neutropenic sepsis
aprepitant	with predicted SE	Blood creatine increased
aprepitant	with predicted SE	Hypothermia
aprepitant	with predicted SE	Cough
aprepitant	with predicted SE	Stevens-Johnson syndrome
aprepitant	with predicted SE	Weight decreased
aprepitant	with predicted SE	Flatulence
aprepitant	with predicted SE	White blood cell count decreased
aprepitant	with predicted SE	Confusional state
aprepitant	with predicted SE	Mental disorder
aprepitant	with predicted SE	Dyspepsia
aprepitant	with predicted SE	Wound dehiscence
aprepitant	with predicted SE	Miosis
aprepitant	with predicted SE	Tachycardia
aprepitant	with predicted SE	Weight increased
aprepitant	with predicted SE	Mediastinal disorder
aprepitant	with predicted SE	Procedural haemorrhage
aprepitant	with predicted SE	Vomiting
aprepitant	with predicted SE	Cognitive disorder
aprepitant	with predicted SE	Hyponatraemia
aprepitant	with predicted SE	Hypokalaemia
aprepitant	with predicted SE	Shock
aprepitant	with predicted SE	Hypoaesthesia
aprepitant	with predicted SE	Laryngeal pain
aprepitant	with predicted SE	Abdominal pain
aprepitant	with predicted SE	Constipation
aprepitant	with predicted SE	Angiopathy
aprepitant	with predicted SE	Abdominal discomfort
aprepitant	with predicted SE	Conjunctivitis
aprepitant	with predicted SE	Gastrointestinal pain
aprepitant	with predicted SE	Cardiovascular disorder
aprepitant	with predicted SE	Febrile neutropenia
aprepitant	with predicted SE	Blood urea increased
aprepitant	with predicted SE	Hypertension
aprepitant	with predicted SE	Dry mouth
aprepitant	with predicted SE	Stomatitis
aprepitant	with predicted SE	Seborrhoeic dermatitis
aprepitant	with predicted SE	Duodenal ulcer perforation
aprepitant	with predicted SE	Polydipsia
aprepitant	with predicted SE	Septic shock
aprepitant	with predicted SE	Wheezing
aprepitant	with predicted SE	Urinary tract disorder
aprepitant	with predicted SE	Connective tissue disorder
aprepitant	with predicted SE	Respiratory tract infection
aprepitant	with predicted SE	Deep vein thrombosis
aprepitant	with predicted SE	Non-small cell lung cancer
aprepitant	with predicted SE	Syncope
aprepitant	with predicted SE	Hypotension
aprepitant	with predicted SE	Hypersensitivity
aprepitant	with predicted SE	Salivary hypersecretion
aprepitant	with predicted SE	Lower respiratory tract infection
aprepitant	with predicted SE	Urticaria
aprepitant	with predicted SE	Candida infection
arbutamine	with predicted SE	NA
argatroban	with predicted SE	Angina unstable
argatroban	with predicted SE	Sepsis
argatroban	with predicted SE	Coronary artery thrombosis
argatroban	with predicted SE	Chest pain
argatroban	with predicted SE	Dermatitis bullous
argatroban	with predicted SE	Feeling abnormal
argatroban	with predicted SE	Infection
argatroban	with predicted SE	Diarrhoea
argatroban	with predicted SE	Pulmonary embolism
argatroban	with predicted SE	Pneumonia
argatroban	with predicted SE	Cerebrovascular accident
argatroban	with predicted SE	Respiratory failure
argatroban	with predicted SE	Body temperature increased
argatroban	with predicted SE	Apnoea
argatroban	with predicted SE	Haemorrhage intracranial
argatroban	with predicted SE	Coronary artery occlusion
argatroban	with predicted SE	Confusional state
argatroban	with predicted SE	Pulmonary oedema
argatroban	with predicted SE	Myocardial ischaemia
argatroban	with predicted SE	Rash
argatroban	with predicted SE	Urinary tract infection
argatroban	with predicted SE	Haematuria
argatroban	with predicted SE	Gastrointestinal disorder
argatroban	with predicted SE	Thrombophlebitis
argatroban	with predicted SE	Vomiting
argatroban	with predicted SE	Cough
argatroban	with predicted SE	Dyspepsia
argatroban	with predicted SE	Nausea
argatroban	with predicted SE	Disseminated intravascular coagulation
argatroban	with predicted SE	Renal impairment
argatroban	with predicted SE	Pain
argatroban	with predicted SE	Arterial thrombosis
argatroban	with predicted SE	Ventricular tachycardia
argatroban	with predicted SE	Constipation
argatroban	with predicted SE	Pleural effusion
argatroban	with predicted SE	Angiopathy
argatroban	with predicted SE	Retroperitoneal haemorrhage
argatroban	with predicted SE	Haematemesis
argatroban	with predicted SE	Bradycardia
argatroban	with predicted SE	Dyspnoea
argatroban	with predicted SE	Dermatitis
argatroban	with predicted SE	Thrombosis
argatroban	with predicted SE	Cerebrovascular disorder
argatroban	with predicted SE	Angina pectoris
argatroban	with predicted SE	Gastrointestinal haemorrhage
argatroban	with predicted SE	Tachycardia
argatroban	with predicted SE	Haemoptysis
argatroban	with predicted SE	Haematoma
argatroban	with predicted SE	Gangrene
argatroban	with predicted SE	Back pain
argatroban	with predicted SE	Gastrooesophageal reflux disease
argatroban	with predicted SE	Atrial fibrillation
argatroban	with predicted SE	Cardiac failure
argatroban	with predicted SE	Headache
argatroban	with predicted SE	Hypersensitivity
argatroban	with predicted SE	Renal failure acute
argatroban	with predicted SE	Vasodilation procedure
argatroban	with predicted SE	Haemorrhage
argatroban	with predicted SE	Hypotension
argatroban	with predicted SE	Dizziness
argatroban	with predicted SE	Myocardial infarction
argatroban	with predicted SE	Peripheral ischaemia
argatroban	with predicted SE	Acute coronary syndrome
argatroban	with predicted SE	Cardiac arrest
argatroban	with predicted SE	Gastrointestinal pain
argatroban	with predicted SE	Abdominal pain
argatroban	with predicted SE	Haemoglobin
argatroban	with predicted SE	Aortic valve stenosis
aripiprazole	with known SE	Rosacea
aripiprazole	with known SE	Rhonchi
aripiprazole	with known SE	Amblyopia
aripiprazole	with known SE	Ill-defined disorder
aripiprazole	with known SE	Eye infection
aripiprazole	with known SE	Vaginal infection
aripiprazole	with known SE	Uterine haemorrhage
aripiprazole	with known SE	Diplopia
aripiprazole	with known SE	Hyperlipidaemia
aripiprazole	with known SE	Electrocardiogram QT prolonged
aripiprazole	with known SE	Myalgia
aripiprazole	with known SE	Amenorrhoea
aripiprazole	with known SE	Oral pain
aripiprazole	with known SE	Vaginal inflammation
aripiprazole	with known SE	Hyperthyroidism
aripiprazole	with known SE	Hyporeflexia
aripiprazole	with known SE	Rhinitis
aripiprazole	with known SE	Malaise
aripiprazole	with known SE	Pyelonephritis
aripiprazole	with known SE	Eye haemorrhage
aripiprazole	with known SE	Mouth injury
aripiprazole	with known SE	Nerve compression
aripiprazole	with known SE	Muscle twitching
aripiprazole	with known SE	Glycosylated haemoglobin decreased
aripiprazole	with known SE	Hyperreflexia
aripiprazole	with known SE	Rhinitis allergic
aripiprazole	with known SE	Duodenal ulcer
aripiprazole	with known SE	Amnesia
aripiprazole	with known SE	Discomfort
aripiprazole	with known SE	Eye penetration
aripiprazole	with known SE	Convulsion
aripiprazole	with known SE	Hyperkalaemia
aripiprazole	with known SE	Rash vesicular
aripiprazole	with known SE	Restless legs syndrome
aripiprazole	with known SE	Eye disorder
aripiprazole	with known SE	Masked facies
aripiprazole	with known SE	Social avoidant behaviour
aripiprazole	with known SE	VIIth nerve paralysis
aripiprazole	with known SE	Mastication disorder
aripiprazole	with known SE	Seborrhoeic dermatitis
aripiprazole	with known SE	Temperature regulation disorder
aripiprazole	with known SE	Drooling
aripiprazole	with known SE	Facial pain
aripiprazole	with known SE	Depression
aripiprazole	with known SE	Anaemia
aripiprazole	with known SE	Road traffic accident
aripiprazole	with known SE	Tonsillar hypertrophy
aripiprazole	with known SE	Scab
aripiprazole	with known SE	Respiratory tract infection
aripiprazole	with known SE	Rhabdomyolysis
aripiprazole	with known SE	Eyelid function disorder
aripiprazole	with known SE	Psoriasis
aripiprazole	with known SE	Hypernatraemia
aripiprazole	with known SE	Benign prostatic hyperplasia
aripiprazole	with known SE	Joint dislocation
aripiprazole	with known SE	Extrapyramidal disorder
aripiprazole	with known SE	Urine ketone body present
aripiprazole	with known SE	Psychomotor retardation
aripiprazole	with known SE	Glucose tolerance impaired
aripiprazole	with known SE	Psychotic disorder
aripiprazole	with known SE	Jaw disorder
aripiprazole	with known SE	Blood insulin increased
aripiprazole	with known SE	Arthropathy
aripiprazole	with known SE	Hyperacusis
aripiprazole	with known SE	Blood prolactin increased
aripiprazole	with known SE	Renal failure
aripiprazole	with known SE	Panic reaction
aripiprazole	with known SE	Embolism venous
aripiprazole	with known SE	Schizophreniform disorder
aripiprazole	with known SE	Eosinophil count increased
aripiprazole	with known SE	Sciatica
aripiprazole	with known SE	Hyperkinesia
aripiprazole	with known SE	Drug eruption
aripiprazole	with known SE	Rectal haemorrhage
aripiprazole	with known SE	Blood creatine phosphokinase MB increased
aripiprazole	with known SE	Blood creatine phosphokinase abnormal
aripiprazole	with known SE	Pulmonary oedema
aripiprazole	with known SE	Alopecia
aripiprazole	with known SE	Panic disorder
aripiprazole	with known SE	Urticaria
aripiprazole	with known SE	Blood triglycerides decreased
aripiprazole	with known SE	Faecaloma
aripiprazole	with known SE	Electrocardiogram ST segment abnormal
aripiprazole	with known SE	Diarrhoea
aripiprazole	with known SE	Laryngeal pain
aripiprazole	with known SE	Angiopathy
aripiprazole	with known SE	Osteoarthritis
aripiprazole	with known SE	Hepatobiliary disease
aripiprazole	with known SE	Pulmonary embolism
aripiprazole	with known SE	Urinary tract disorder
aripiprazole	with known SE	Anorectal discomfort
aripiprazole	with known SE	Pain in extremity
aripiprazole	with known SE	Micturition urgency
aripiprazole	with known SE	Delusional perception
aripiprazole	with known SE	Fatigue
aripiprazole	with known SE	Skin disorder
aripiprazole	with known SE	Chapped lips
aripiprazole	with known SE	Diabetic ketoacidosis
aripiprazole	with known SE	Depersonalisation
aripiprazole	with known SE	Incontinence
aripiprazole	with known SE	Ejaculation disorder
aripiprazole	with known SE	Dysarthria
aripiprazole	with known SE	Anal pruritus
aripiprazole	with known SE	Alcoholism
aripiprazole	with known SE	Alcohol abuse
aripiprazole	with known SE	Iron deficiency anaemia
aripiprazole	with known SE	Burning sensation
aripiprazole	with known SE	Malnutrition
aripiprazole	with known SE	Eyelid ptosis
aripiprazole	with known SE	Gastrooesophageal reflux disease
aripiprazole	with known SE	Dizziness
aripiprazole	with known SE	Schizoaffective disorder
aripiprazole	with known SE	Faecal incontinence
aripiprazole	with known SE	Coccydynia
aripiprazole	with known SE	Blood potassium decreased
aripiprazole	with known SE	Urethral disorder
aripiprazole	with known SE	Cholelithiasis
aripiprazole	with known SE	Hepatic failure
aripiprazole	with known SE	Asthenia
aripiprazole	with known SE	Oesophagitis
aripiprazole	with known SE	Blood glucose increased
aripiprazole	with known SE	Suicidal ideation
aripiprazole	with known SE	Pancreatitis
aripiprazole	with known SE	Rash
aripiprazole	with known SE	Irritability
aripiprazole	with known SE	Diabetes mellitus
aripiprazole	with known SE	Mental status changes
aripiprazole	with known SE	Transaminases increased
aripiprazole	with known SE	Pruritus genital
aripiprazole	with known SE	Urinary tract infection
aripiprazole	with known SE	Albuminuria
aripiprazole	with known SE	Waist circumference increased
aripiprazole	with known SE	Ataxia
aripiprazole	with known SE	Type 2 diabetes mellitus
aripiprazole	with known SE	Akinesia
aripiprazole	with known SE	Haemoglobin decreased
aripiprazole	with known SE	Blood cholesterol increased
aripiprazole	with known SE	Tongue dry
aripiprazole	with known SE	Anaphylactic shock
aripiprazole	with known SE	Irritable bowel syndrome
aripiprazole	with known SE	Hyperhidrosis
aripiprazole	with known SE	Vasodilation procedure
aripiprazole	with known SE	Coma
aripiprazole	with known SE	Atrial flutter
aripiprazole	with known SE	Muscle tightness
aripiprazole	with known SE	Respiratory arrest
aripiprazole	with known SE	Pallor
aripiprazole	with known SE	Rash maculo-papular
aripiprazole	with known SE	Injection site pain
aripiprazole	with known SE	Blood alkaline phosphatase increased
aripiprazole	with known SE	Jaundice
aripiprazole	with known SE	Bone pain
aripiprazole	with known SE	Hyperparathyroidism
aripiprazole	with known SE	Hypersensitivity
aripiprazole	with known SE	Infection
aripiprazole	with known SE	Intentional self-injury
aripiprazole	with known SE	Shock
aripiprazole	with known SE	Weight decreased
aripiprazole	with known SE	Otitis externa
aripiprazole	with known SE	Epistaxis
aripiprazole	with known SE	Asthma
aripiprazole	with known SE	Ventricular arrhythmia
aripiprazole	with known SE	Back pain
aripiprazole	with known SE	Blood glucose decreased
aripiprazole	with known SE	Exfoliative rash
aripiprazole	with known SE	Parosmia
aripiprazole	with known SE	Pollakiuria
aripiprazole	with known SE	Hypertension
aripiprazole	with known SE	Agoraphobia
aripiprazole	with known SE	Skin papilloma
aripiprazole	with known SE	Agranulocytosis
aripiprazole	with known SE	Blood cholesterol decreased
aripiprazole	with known SE	Osteoporosis
aripiprazole	with known SE	Paraesthesia oral
aripiprazole	with known SE	Dermatitis exfoliative
aripiprazole	with known SE	Rhinorrhoea
aripiprazole	with known SE	Functional gastrointestinal disorder
aripiprazole	with known SE	Eye pain
aripiprazole	with known SE	Immune system disorder
aripiprazole	with known SE	Breast tenderness
aripiprazole	with known SE	Blood potassium increased
aripiprazole	with known SE	Anorgasmia
aripiprazole	with known SE	Blood prolactin decreased
aripiprazole	with known SE	Joint contracture
aripiprazole	with known SE	Neutrophil count decreased
aripiprazole	with known SE	Eructation
aripiprazole	with known SE	Asphyxia
aripiprazole	with known SE	Goitre
aripiprazole	with known SE	Intestinal perforation
aripiprazole	with known SE	Bladder discomfort
aripiprazole	with known SE	Balance disorder
aripiprazole	with known SE	Blepharospasm
aripiprazole	with known SE	Electrocardiogram PR prolongation
aripiprazole	with known SE	Nephrolithiasis
aripiprazole	with known SE	Varicose vein
aripiprazole	with known SE	Nasal dryness
aripiprazole	with known SE	Cerebral haemorrhage
aripiprazole	with known SE	Angina pectoris
aripiprazole	with known SE	Premature ejaculation
aripiprazole	with known SE	Loss of libido
aripiprazole	with known SE	Erythema
aripiprazole	with known SE	Atrioventricular block
aripiprazole	with known SE	Gastrointestinal pain
aripiprazole	with known SE	ECG signs of myocardial ischaemia
aripiprazole	with known SE	Upper respiratory tract infection
aripiprazole	with known SE	Tenosynovitis
aripiprazole	with known SE	Epididymitis
aripiprazole	with known SE	Urinary incontinence
aripiprazole	with known SE	Epilepsy
aripiprazole	with known SE	Head lag abnormal
aripiprazole	with known SE	Depressed mood
aripiprazole	with known SE	Muscular weakness
aripiprazole	with known SE	Abnormal faeces
aripiprazole	with known SE	Grand mal convulsion
aripiprazole	with known SE	Painful respiration
aripiprazole	with known SE	Delirium
aripiprazole	with known SE	Paranoia
aripiprazole	with known SE	Libido increased
aripiprazole	with known SE	Dysphagia
aripiprazole	with known SE	Xerosis
aripiprazole	with known SE	Pain
aripiprazole	with known SE	Cognitive disorder
aripiprazole	with known SE	Otitis media
aripiprazole	with known SE	Chills
aripiprazole	with known SE	Judgement impaired
aripiprazole	with known SE	Bradyphrenia
aripiprazole	with known SE	Hip fracture
aripiprazole	with known SE	Nocturia
aripiprazole	with known SE	Altered state of consciousness
aripiprazole	with known SE	Obesity
aripiprazole	with known SE	Mental disorder
aripiprazole	with known SE	Blepharitis
aripiprazole	with known SE	Abnormal dreams
aripiprazole	with known SE	Stupor
aripiprazole	with known SE	Hot flush
aripiprazole	with known SE	Electrocardiogram T wave abnormal
aripiprazole	with known SE	Decreased immune responsiveness
aripiprazole	with known SE	Hyperkeratosis
aripiprazole	with known SE	Vomiting
aripiprazole	with known SE	Skin discolouration
aripiprazole	with known SE	Weight increased
aripiprazole	with known SE	Abdominal pain
aripiprazole	with known SE	Purpura
aripiprazole	with known SE	Respiratory failure
aripiprazole	with known SE	Eosinophilia
aripiprazole	with known SE	Thrombocytopenia
aripiprazole	with known SE	Enuresis
aripiprazole	with known SE	Aggression
aripiprazole	with known SE	Endocrine disorder
aripiprazole	with known SE	Hypothyroidism
aripiprazole	with known SE	Eczema
aripiprazole	with known SE	Rash papular
aripiprazole	with known SE	Delusion
aripiprazole	with known SE	Eye discharge
aripiprazole	with known SE	Dermatitis
aripiprazole	with known SE	Intestinal obstruction
aripiprazole	with known SE	Inflammation
aripiprazole	with known SE	Dental caries
aripiprazole	with known SE	Hyperaemia
aripiprazole	with known SE	Pruritus
aripiprazole	with known SE	Hyperglycaemia
aripiprazole	with known SE	Polydipsia
aripiprazole	with known SE	Confusional state
aripiprazole	with known SE	Musculoskeletal stiffness
aripiprazole	with known SE	Priapism
aripiprazole	with known SE	Urine output increased
aripiprazole	with known SE	Feeling jittery
aripiprazole	with known SE	Pregnancy
aripiprazole	with known SE	Skin induration
aripiprazole	with known SE	Dermal cyst
aripiprazole	with known SE	Blood pressure fluctuation
aripiprazole	with known SE	Palpitations
aripiprazole	with known SE	Sensation of heaviness
aripiprazole	with known SE	Lip dry
aripiprazole	with known SE	Paraesthesia
aripiprazole	with known SE	Diet refusal
aripiprazole	with known SE	Melaena
aripiprazole	with known SE	Femoral neck fracture
aripiprazole	with known SE	Logorrhoea
aripiprazole	with known SE	Vaginal haemorrhage
aripiprazole	with known SE	Anger
aripiprazole	with known SE	Unresponsive to stimuli
aripiprazole	with known SE	Dry skin
aripiprazole	with known SE	Cardiopulmonary failure
aripiprazole	with known SE	Testicular pain
aripiprazole	with known SE	Body tinea
aripiprazole	with known SE	Clavicle fracture
aripiprazole	with known SE	Muscle enzyme increased
aripiprazole	with known SE	Oedema
aripiprazole	with known SE	Gaze palsy
aripiprazole	with known SE	Ecchymosis
aripiprazole	with known SE	Body temperature decreased
aripiprazole	with known SE	Eyelid oedema
aripiprazole	with known SE	Galactorrhoea
aripiprazole	with known SE	Akathisia
aripiprazole	with known SE	Dehydration
aripiprazole	with known SE	Decubitus ulcer
aripiprazole	with known SE	Influenza
aripiprazole	with known SE	Libido decreased
aripiprazole	with known SE	Azotaemia
aripiprazole	with known SE	Ovarian cyst
aripiprazole	with known SE	Protein urine present
aripiprazole	with known SE	Choreoathetosis
aripiprazole	with known SE	Derealisation
aripiprazole	with known SE	Osteopenia
aripiprazole	with known SE	Proteinuria
aripiprazole	with known SE	Hypomania
aripiprazole	with known SE	Local swelling
aripiprazole	with known SE	Injection site erythema
aripiprazole	with known SE	Hiccups
aripiprazole	with known SE	Tuberculin test positive
aripiprazole	with known SE	Atrial fibrillation
aripiprazole	with known SE	Laceration
aripiprazole	with known SE	Sexual dysfunction
aripiprazole	with known SE	White blood cells urine positive
aripiprazole	with known SE	Somnolence
aripiprazole	with known SE	Ligament sprain
aripiprazole	with known SE	Mediastinal disorder
aripiprazole	with known SE	Presyncope
aripiprazole	with known SE	Vertigo
aripiprazole	with known SE	Alanine aminotransferase increased
aripiprazole	with known SE	Angioedema
aripiprazole	with known SE	Flatulence
aripiprazole	with known SE	Abdominal distension
aripiprazole	with known SE	Thrombophlebitis
aripiprazole	with known SE	Mental retardation
aripiprazole	with known SE	Onychomycosis
aripiprazole	with known SE	Paranasal sinus hypersecretion
aripiprazole	with known SE	Menstruation irregular
aripiprazole	with known SE	Tachycardia
aripiprazole	with known SE	Joint swelling
aripiprazole	with known SE	Vision blurred
aripiprazole	with known SE	Parotid gland enlargement
aripiprazole	with known SE	Mania
aripiprazole	with known SE	Injury
aripiprazole	with known SE	Neutrophil count increased
aripiprazole	with known SE	Alcohol poisoning
aripiprazole	with known SE	Hyperinsulinism
aripiprazole	with known SE	Colitis
aripiprazole	with known SE	Feeling abnormal
aripiprazole	with known SE	Cyanosis
aripiprazole	with known SE	Hallucination, visual
aripiprazole	with known SE	Cholecystitis
aripiprazole	with known SE	Premenstrual syndrome
aripiprazole	with known SE	Weight fluctuation
aripiprazole	with known SE	Chromaturia
aripiprazole	with known SE	Neurodermatitis
aripiprazole	with known SE	Atrioventricular block complete
aripiprazole	with known SE	Nuchal rigidity
aripiprazole	with known SE	Hypercholesterolaemia
aripiprazole	with known SE	Sleep phase rhythm disturbance
aripiprazole	with known SE	Polyuria
aripiprazole	with known SE	Tenderness
aripiprazole	with known SE	Injection site pruritus
aripiprazole	with known SE	Action tremor
aripiprazole	with known SE	Parkinsonism
aripiprazole	with known SE	Akinaesthesia
[truncated: 36,863 more rows]
