# Supplementary material for: Comprehensive network medicine-based drug repositioning via integration of therapeutic efficacy and side effects
Source: NPJ Syst Biol Appl. 2022 Apr 20;8:12. doi: 10.1038/s41540-022-00221-0 (PMC9021283; doi:10.1038/s41540-022-00221-0)
Supplement: Supplementary file 4 — Supplementary Table 3 [file 41540_2022_221_MOESM4_ESM.xlsx]

## Sheet: Angina Pectoris
drug	disease	proximity	pval	similarity	adjusted_similarity	TTD	SIDER
abatacept	Angina Pectoris	1	0.000380481	0.75	0.414978	Rheumatoidarthritis
abciximab	Angina Pectoris	0.923077	1.25e-15	0.769231	0.97785	Anginapectoris
acebutolol	Angina Pectoris	0	0.000606629	1	0.896282	Hypertension	Gastrointestinal pain;Abdominal pain;Agranulocytosis;Decreased appetite;Anxiety;Arthralgia;Musculoskeletal discomfort;Asthenia;Atrioventricular block;Back pain;Bronchospasm;Cardiac output decreased;Catatonia;Chest pain;Pleuritic pain;Confusional state;Feeling abnormal;Conjunctivitis;Connective tissue disorder;Constipation;Cough;Depression;Dermatitis;Dermatitis exfoliative;Diarrhoea;Dizziness;Somn…
aceclofenac	Angina Pectoris	0.5	4.13e-06	0.875	0.712299	Inflammation
acemetacin	Angina Pectoris	0.5	2.31e-05	0.875	0.712299
acetaminophen	Angina Pectoris	1	0.00078767	0.75	0.414978	Pain	Gastrointestinal pain;Abdominal pain;Pancreatitis acute;Agranulocytosis;Anaphylactic shock;Anaemia;Haemolytic anaemia;Angioedema;Decreased appetite;Anxiety;Asthma;Pneumothorax;Atelectasis;Mental disorder;Bladder neck obstruction;Bronchospasm;Chest pain;Coma;Confusional state;Feeling abnormal;Connective tissue disorder;Constipation;Cough;Dermatitis exfoliative;Dermatitis atopic;Diarrhoea;Dizziness…
acetohydroxamic acid	Angina Pectoris	1	0.00215661	0.75	0.970595	Urinarytractinfection
acrivastine	Angina Pectoris	1	0.00035751	0.75	0.414978	Allergicrhinitis
adalimumab	Angina Pectoris	0	0.00818618	1	0.999309	Rheumatoidarthritis
adapalene	Angina Pectoris	0.857143	0.00118939	0.785714	0.982652	Acnevulgaris	Angioedema;Conjunctivitis;Dermatitis;Dermatitis exfoliative;Dermatitis atopic;Dermatitis contact;Eczema;Rash;Foetal disorder;Hepatitis;Oral herpes;Herpes simplex;Hypersensitivity;Keratitis;Pain;Optic neuritis;Papilloedema;Pruritus;Seborrhoeic dermatitis;Convulsion;Sunburn;Photosensitivity reaction;Erythema;Urticaria;Burning sensation;Drug ineffective;Eye pain;Dermatitis bullous;Rash pustular;Skin…
adenosine	Angina Pectoris	1.5	0.00674401	0.625	0.168903	Paroxysmalsupraventriculartachycardia	Anaphylactic shock;Angioedema;Apnoea;Arrhythmia;Asthenia;Atrial fibrillation;Atrioventricular block;Back pain;Bronchospasm;Chest pain;Cough;Dizziness;Somnolence;Dyspnoea;Rash;Dermatitis;Flushing;Headache;Cardiac arrest;Cardiac disorder;Cardiac failure;Hypersensitivity;Hypertension;Hyperventilation;Hypotension;Mediastinal disorder;Myocardial infarction;Acute coronary syndrome;Nasal congestion;Naus…
aflibercept	Angina Pectoris	0.666667	1.7e-07	0.833333	0.99148	Metastaticcolorectalcancer
albutrepenonacog alfa	Angina Pectoris	1	0.0341459	0.75	0.414978
alcaftadine	Angina Pectoris	1	0.000137263	0.75	0.414978	Allergicconjunctivitis	Headache;Influenza;Eye pruritus;Nasopharyngitis;Eye irritation;Ocular hyperaemia;Pain
alclofenac	Angina Pectoris	0	0.000658742	1	0.896282	Rheumatoidarthritis
alefacept	Angina Pectoris	1.2	2.47e-05	0.7	0.939388	Pain
alemtuzumab	Angina Pectoris	1.2	1.18e-06	0.7	0.939388	Chroniclymphocyticleukaemia;Multiplesclerosis
alfacalcidol	Angina Pectoris	0.5	0.00887351	0.875	0.712299
alimemazine	Angina Pectoris	1	0.00215661	0.75	0.414978
alirocumab	Angina Pectoris	1	0.045787	0.75	0.970595
aliskiren	Angina Pectoris	0	5.27e-07	1	0.896282	Hypertension	Gastrointestinal pain;Abdominal pain;Anaphylactic shock;Anaemia;Angioedema;Arthralgia;Musculoskeletal discomfort;Asthenia;Back pain;Bronchitis;Colon cancer;Neck pain;Connective tissue disorder;Constipation;Cough;Diarrhoea;Dizziness;Dyspepsia;Oedema;Toxic epidermal necrolysis;Epistaxis;Rash;Dermatitis;Fatigue;Gastrooesophageal reflux disease;Gastrointestinal disorder;Gout;Headache;Cardiac disorder…
alitretinoin	Angina Pectoris	1.22222	0.00580087	0.694444	0.934425	Kaposisarcoma
alteplase	Angina Pectoris	0.75	0.00323695	0.8125	0.988362	Pulmonaryembolism
alverine	Angina Pectoris	1	0.0226772	0.75	0.970595
ambrisentan	Angina Pectoris	1	0.000841869	0.75	0.970595	Pulmonaryarterialhypertension	Gastrointestinal pain;Abdominal pain;Constipation;Dyspnoea;Flushing;Headache;Pulmonary hypertension;Nasal congestion;Nasopharyngitis;Palpitations;Sinusitis;Oedema peripheral;Fluid retention;Anaemia;Angina pectoris;Angioedema;Decreased appetite;Arthralgia;Musculoskeletal discomfort;Asthenia;Mental disorder;Breast disorder;Bronchitis;Chest pain;Infection;Contusion;Cough;Diarrhoea;Dizziness;Oedema;E…
aminocaproic acid	Angina Pectoris	1	0.00796449	0.75	0.970595	Postoperativehemorrhage;Bleedingdisorder
aminoglutethimide	Angina Pectoris	1.5	0.00819754	0.625	0.832955	Cushingdisease	Adrenal insufficiency;Agranulocytosis;Alveolitis allergic;Anaemia;Haemolytic anaemia;Decreased appetite;Dizziness;Somnolence;Rash;Dermatitis;Body temperature increased;Goitre;Headache;Hirsutism;Hypersensitivity;Hypotension;Hypothyroidism;Leukopenia;Nausea;Neutropenia;Pancytopenia;Pruritus;Precocious puberty;Tachycardia;Urticaria;Vascular resistance systemic;Virilism;Vomiting;Myalgia;Musculoskelet…
aminosalicylic acid	Angina Pectoris	1	0.024441	0.75	0.414978	Pulmonaryandextrapulmonarytuberculosis;Inflammatoryboweldisease
amlexanox	Angina Pectoris	1.5	0.0131144	0.625	0.832955	Respiratorytractinflammation	Gastrointestinal disorder;Headache;Nausea;Nervous system disorder;Pain;Paraesthesia;Aphthous stomatitis;Mouth ulceration;Stomatitis;Liver function test abnormal;Oropharyngeal discomfort;Oropharyngeal pain
amoxapine	Angina Pectoris	1.78049	0.0132539	0.554878	0.0915677	Majordepressivedisorder	Gastrointestinal pain;Abdominal pain;Lymphadenitis;Agranulocytosis;Alopecia;Decreased appetite;Asthenia;Ataxia;Atrial fibrillation;Confusional state;Feeling abnormal;Constipation;Disturbance in sexual arousal;Libido decreased;Delusion;Diarrhoea;Dizziness;Somnolence;Oedema;Eosinophilia;Rash;Dermatitis;Fatigue;Body temperature increased;Flatulence;Gynaecomastia;Hallucination;Headache;Atrioventricul…
amrinone	Angina Pectoris	1.25	0.0116684	0.6875	0.275195
amyl nitrite	Angina Pectoris	1	0.0138285	0.75	0.414978	Anginapectoris
ancrod	Angina Pectoris	0	0.00417891	1	0.896282	Bloodformingorgandisorder
andexanet alfa	Angina Pectoris	1	0.0463972	0.75	0.414978	Bleedingdisorder;Harmfuleffectsofdrugs,medicamentsorbiologicalsubstances
angiotensin ii	Angina Pectoris	0	0.00427193	1	0.999309	Increasebloodpressure
anisindione	Angina Pectoris	1	0.00683051	0.75	0.414978	Coagulationdefect
anistreplase	Angina Pectoris	0.75	0.00126388	0.8125	0.988362	Acutecoronarysyndrome
antazoline	Angina Pectoris	1	0.0113097	0.75	0.414978	Nasalcongestion
anti-inhibitor coagulant complex	Angina Pectoris	0.25	1.41e-19	0.9375	0.998224	Bleedingdisorder
antihemophilic factor human	Angina Pectoris	1	0.00150798	0.75	0.414978
antipyrine	Angina Pectoris	0.5	6.71e-05	0.875	0.712299
antithrombin alfa	Angina Pectoris	0.5	0.00188675	0.875	0.995444	Thrombindeficiency
antithrombin iii human	Angina Pectoris	1	0.0407019	0.75	0.414978
antithymocyte immunoglobulin (rabbit)	Angina Pectoris	1.22222	0.000806216	0.694444	0.28926
antrafenine	Angina Pectoris	0.5	1.52e-05	0.875	0.712299
apomorphine	Angina Pectoris	1.66667	0.0348293	0.583333	0.118148	Parkinsondisease	Angina pectoris;Anxiety;Arthralgia;Musculoskeletal discomfort;Asthenia;Back pain;Mental disorder;Chest pain;Confusional state;Feeling abnormal;Constipation;Contusion;Dehydration;Diarrhoea;Dizziness;Somnolence;Dyskinesia;Dyspnoea;Ecchymosis;Oedema;Fatigue;Flushing;Granuloma;Hallucination;Headache;Cardiac failure congestive;Hypotension;Orthostatic hypotension;Libido increased;Disturbance in sexual …
aprepitant	Angina Pectoris	1	0.00854758	0.75	0.414978	Nausea	Abdominal distension;Gastrointestinal pain;Abdominal pain;Alopecia;Anaphylactic shock;Anaemia;Angioedema;Decreased appetite;Anxiety;Anxiety disorder;Arthralgia;Musculoskeletal discomfort;Asthenia;Back pain;Mental disorder;Breast disorder;Candida infection;Non-small cell lung cancer;Cardiovascular disorder;Cognitive disorder;Infection;Confusional state;Feeling abnormal;Conjunctivitis;Connective ti…
arbutamine	Angina Pectoris	0.333333	7.38e-05	0.916667	0.789721	Coronaryarterydisease
ardeparin	Angina Pectoris	1	1.7e-07	0.75	0.414978	Deepveinthrombosis
argatroban	Angina Pectoris	0	0.00105458	1	0.999309	Thrombosis	Gastrointestinal pain;Abdominal pain;Angina pectoris;Angina unstable;Aortic valve stenosis;Apnoea;Atrial fibrillation;Back pain;Cerebrovascular disorder;Chest pain;Infection;Confusional state;Feeling abnormal;Constipation;Coronary artery thrombosis;Cough;Diarrhoea;Disseminated intravascular coagulation;Dizziness;Dyspnoea;Rash;Dermatitis;Body temperature increased;Gastrooesophageal reflux disease;…
aripiprazole	Angina Pectoris	1.67442	0.00573663	0.581395	0.116143	Bipolardisorder;Schizophrenia;Majordepressivedisorder	Abdominal distension;Gastrointestinal pain;Abdominal pain;Aggression;Agoraphobia;Agranulocytosis;Albuminuria;Alcoholism;Alcohol abuse;Alopecia;Amblyopia;Amenorrhoea;Amnesia;Anaphylactic shock;Anaemia;Hypochromic anaemia;Anaemia macrocytic;Anger;Angina pectoris;Angioedema;Decreased appetite;Anxiety;Aphasia;Apnoea;Appendicitis;Appetite disorder;Arthralgia;Musculoskeletal discomfort;Arthritis;Rheuma…
aripiprazole lauroxil	Angina Pectoris	1.72	0.0237714	0.57	0.104947
asenapine	Angina Pectoris	1.42105	0.000759051	0.644737	0.198443	Schizophrenia	Anaphylactic shock;Angioedema;Anxiety;Mental disorder;Blister;Dermatitis bullous;Constipation;Dizziness;Dyspnoea;Rash;Dermatitis;Fatigue;Asthenia;Gastrointestinal disorder;Headache;Hypersensitivity;Hypotension;Immune system disorder;Inflammation;Nausea;Nervous system disorder;Schizophrenia;Salivary hypersecretion;Tachycardia;Tremor;Ulcer;Weight increased;Wheezing;Dry mouth;Agitation;Alanine amino…
atenolol	Angina Pectoris	0	7.43e-05	1	0.896282	Hypertension	Aggression;Agranulocytosis;Alopecia;Decreased appetite;Anxiety;Arrhythmia;Ataxia;Atrial fibrillation;Atrial flutter;Atrioventricular block;Bronchospasm;Catatonia;Chest pain;Cholestasis;Confusional state;Feeling abnormal;Constipation;Cough;Disturbance in sexual arousal;Libido decreased;Depression;Dermatitis exfoliative;Diarrhoea;Dizziness;Somnolence;Dyspepsia;Dyspnoea;Oedema;Epistaxis;Rash;Dermati…
atosiban	Angina Pectoris	1	1.15e-08	0.75	0.414978		Mental disorder;Breast disorder;Dizziness;Dyspnoea;Rash;Dermatitis;Body temperature increased;Gastrointestinal disorder;Headache;Cardiac disorder;Hyperglycaemia;Hypersensitivity;Hypotension;Immune system disorder;Nausea;Nervous system disorder;Multiple pregnancy;Pruritus;Pulmonary oedema;Tachycardia;Uterine haemorrhage;Uterine atony;Uterine hypotonus;Angiopathy;Vomiting;Injection site reaction;Ma…
axitinib	Angina Pectoris	0.666667	0.00225909	0.833333	0.99148	Renalcellcarcinoma	Gastrointestinal pain;Abdominal pain;Alopecia;Anaemia;Arthralgia;Musculoskeletal discomfort;Asthenia;Neoplasm malignant;Transient ischaemic attack;Connective tissue disorder;Constipation;Cough;Dehydration;Diarrhoea;Dizziness;Dysgeusia;Dyspepsia;Dyspnoea;Endocrine disorder;Epistaxis;Rash;Dermatitis;Fatigue;Fistula;Flatulence;Gastrointestinal disorder;Gastrointestinal haemorrhage;Gingival bleeding;…
azatadine	Angina Pectoris	1	0.000143541	0.75	0.970595	Allergicrhinitis
azilsartan medoxomil	Angina Pectoris	0	0.000656823	1	0.999309
balsalazide	Angina Pectoris	0.75	0.000102124	0.8125	0.569933	Inflammatoryboweldisease	Gastrointestinal pain;Abdominal pain;Alopecia;Anaemia;Decreased appetite;Arthralgia;Musculoskeletal discomfort;Back pain;Colitis ulcerative;Proctocolitis;Infection;Connective tissue disorder;Constipation;Cough;Diarrhoea;Dizziness;Dysmenorrhoea;Dyspepsia;Dyspnoea;Eosinophilia;Erythema nodosum;Rash;Dermatitis;Fatigue;Asthenia;Body temperature increased;Flatulence;Gastroenteritis;Gastrooesophageal r…
basiliximab	Angina Pectoris	1.16667	2.73e-07	0.708333	0.946177	Organtransplantrejection
belatacept	Angina Pectoris	1	0.00105143	0.75	0.414978	Kidneytransplantrejection
bemiparin	Angina Pectoris	1	0.000139596	0.75	0.414978
benazepril	Angina Pectoris	0	7.89e-08	1	0.999309	Hypertension	Gastrointestinal pain;Abdominal pain;Agranulocytosis;Alopecia;Haemolytic anaemia;Angina pectoris;Angioedema;Anxiety;Arrhythmia;Arthralgia;Musculoskeletal discomfort;Arthritis;Asthenia;Asthma;Back pain;Bronchitis;Chest pain;Infection;Constipation;Cough;Disturbance in sexual arousal;Libido decreased;Dermatitis;Diarrhoea;Dizziness;Dyspepsia;Dyspnoea;Oedema;Eosinophilia;Rash;Fatigue;Flatulence;Flushi…
bendazac	Angina Pectoris	0.5	0.000475901	0.875	0.712299
benserazide	Angina Pectoris	1	0.000826394	0.75	0.970595
bepotastine	Angina Pectoris	1	0.00228106	0.75	0.414978	Allergicrhinitis	Rash;Dermatitis;Headache;Hypersensitivity;Nasopharyngitis;Pruritus;Eye irritation;Lip swelling
betaxolol	Angina Pectoris	0	0.000828812	1	0.896282	Hypertension	Acidosis;Agranulocytosis;Alopecia;Amnesia;Anaemia;Angina pectoris;Pupils unequal;Decreased appetite;Anxiety;Arrhythmia;Arthralgia;Musculoskeletal discomfort;Asthenia;Asthenopia;Asthma;Ataxia;Atrioventricular block;Mental disorder;Blepharitis;Blepharospasm;Breast disorder;Bronchospasm;Bronchitis;Catatonia;Cerebrovascular disorder;Neck pain;Chest pain;Infection;Confusional state;Feeling abnormal;Co…
bethanidine	Angina Pectoris	0.857143	3.18e-08	0.785714	0.50343	Heartarrhythmia
bevacizumab	Angina Pectoris	1	1.01e-08	0.75	0.970595	Glaucoma/ocularhypertension
bezafibrate	Angina Pectoris	0.857143	0.00275196	0.785714	0.50343	Hyperlipidaemia	Gastrointestinal pain;Abdominal pain;Alopecia;Anaemia;Bronchitis;Cholelithiasis;Cholestasis;Infection;Constipation;Diarrhoea;Dizziness;Dyspepsia;Eczema;Toxic epidermal necrolysis;Rash;Dermatitis;Flatulence;Gastritis;Headache;Hypersensitivity;Influenza;Renal failure acute;Muscle spasms;Myocardial infarction;Acute coronary syndrome;Myositis;Nausea;Pain;Pancytopenia;Pharyngitis;Pruritus;Vascular pur…
bilastine	Angina Pectoris	1	0.000274019	0.75	0.414978
binimetinib	Angina Pectoris	0.6	1.26e-05	0.85	0.993365
biotin	Angina Pectoris	1.22222	0.00315729	0.694444	0.934425
bisoprolol	Angina Pectoris	0	0.000308872	1	0.896282	Hypertension	Gastrointestinal pain;Abdominal pain;Congenital anomaly;Developmental delay;Agranulocytosis;Alopecia;Angioedema;Anosmia;Anxiety;Aphasia;Arrhythmia;Arthralgia;Musculoskeletal discomfort;Asthenia;Asthma;Atrial fibrillation;Atrioventricular block;Back pain;Mental disorder;Breast disorder;Bronchospasm;Bronchitis;Catatonia;Cerebrovascular disorder;Neck pain;Chest pain;Coma;Infection;Confusional state;…
bivalirudin	Angina Pectoris	0	0.00186581	1	0.999309	Thrombocytopenia	Gastrointestinal pain;Abdominal pain;Anaphylactic shock;Anaemia;Angina pectoris;Anxiety;Arteriovenous fistula;Pneumothorax;Atelectasis;Atrial fibrillation;Back pain;Coagulopathy;Cardiac tamponade;Chest pain;Infection;Compartment syndrome;Confusional state;Feeling abnormal;Connective tissue disorder;Contusion;Coronary artery thrombosis;Dyspepsia;Dyspnoea;Ecchymosis;Epistaxis;Rash;Dermatitis;Eye di…
bosentan	Angina Pectoris	1	0.00226387	0.75	0.970595	Pulmonaryarterialhypertension	Abdominal distension;Gastrointestinal pain;Abdominal pain;Anaphylactic shock;Anaemia;Angina pectoris;Angioedema;Decreased appetite;Anxiety;Arthralgia;Musculoskeletal discomfort;Ascites;Asthenia;Asthma;Atrial fibrillation;Back pain;Mental disorder;Bone disorder;Bronchospasm;Bronchitis;Chest pain;Infection;Conjunctivitis;Constipation;Contusion;Cough;Cystitis noninfective;Cystitis;Bladder pain;Dehyd…
botulinum toxin type a	Angina Pectoris	1	0.0354323	0.75	0.970595	Blepharospasm
brimonidine	Angina Pectoris	1	1.82e-06	0.75	0.414978	Ocularhypertension;Glaucoma/ocularhypertension	Anxiety;Apnoea;Arrhythmia;Arthralgia;Musculoskeletal discomfort;Arthritis;Asthenia;Mental disorder;Blepharitis;Conjunctivitis;Bronchitis;Chest pain;Coma;Nasopharyngitis;Rhinitis;Infection;Conjunctival haemorrhage;Conjunctivitis allergic;Corneal oedema;Cough;Cyanosis;Depression;Dermatitis;Dermatitis contact;Diabetes mellitus;Dizziness;Somnolence;Dysgeusia;Dyspepsia;Dyspnoea;Oedema;Rash;Eye disorde…
brolucizumab	Angina Pectoris	0	0.002012	1	0.999309
bromfenac	Angina Pectoris	0.5	0.000275893	0.875	0.712299	Postoperativeinflammation	Asthma;Corneal disorder;Corneal oedema;Ulcerative keratitis;Cough;Epistaxis;Eye disorder;Headache;Iritis;Eye pruritus;Mediastinal disorder;Retinal disorder;Photophobia;Swelling face;Eye pain;Eyelid bleeding;Visual acuity reduced;Eye irritation;Ocular hyperaemia;Sinus operation;Retinal exudates;Corneal perforation;Vision blurred;Corneal scar;Corneal erosion;Eye discharge;Sensation of foreign body;…
bromodiphenhydramine	Angina Pectoris	1	0.000120539	0.75	0.970595	Hayfever
brompheniramine	Angina Pectoris	1.66667	0.0461513	0.583333	0.118148	Allergicrhinitis
buclizine	Angina Pectoris	1.5	0.0108761	0.625	0.168903	Nausea
bufexamac	Angina Pectoris	1	0.00056213	0.75	0.970595	Dermatitis
bupivacaine	Angina Pectoris	1.5	0.0151664	0.625	0.168903	Anaesthesia	Acidosis;Anaphylactic shock;Anaemia;Angioedema;Anxiety;Apnoea;Arachnoiditis;Arthralgia;Musculoskeletal discomfort;Asthenia;Back pain;Bone disorder;Cardiac output decreased;Neck pain;Infection;Confusional state;Feeling abnormal;Constipation;Dysphagia;Diplopia;Dizziness;Somnolence;Drug hypersensitivity;Osteoarthritis;Dysarthria;Oedema;Extravasation;Body temperature increased;Gastrointestinal disord…
buprenorphine	Angina Pectoris	1.25	0.0133191	0.6875	0.92769	Pain	Abdominal distension;Gastrointestinal pain;Abdominal pain;Abscess;Amblyopia;Anaphylactic shock;Angina pectoris;Angioedema;Decreased appetite;Anxiety;Apnoea;Arthralgia;Musculoskeletal discomfort;Asthenia;Back pain;Mental disorder;Breast disorder;Bronchospasm;Bronchitis;Neck pain;Chest pain;Coma;Infection;Confusional state;Feeling abnormal;Conjunctivitis;Connective tissue disorder;Constipation;Coug…
butriptyline	Angina Pectoris	1.33333	0.0214235	0.666667	0.235636
cabergoline	Angina Pectoris	1.5	0.000877392	0.625	0.168903	Hyperprolactinaemia	Gastrointestinal pain;Abdominal pain;Congenital anomaly;Developmental delay;Aggression;Alopecia;Decreased appetite;Anxiety;Arrhythmia;Arthralgia;Musculoskeletal discomfort;Asthenia;Back pain;Bronchitis;Neoplasm malignant;Confusional state;Feeling abnormal;Constipation;Delusion;Depression;Diarrhoea;Dizziness;Duodenal ulcer;Dyskinesia;Dysmenorrhoea;Dyspepsia;Dyspnoea;Oedema;Epistaxis;Rash;Dermatiti…
calcifediol	Angina Pectoris	0	0.00270521	1	0.896282	VitaminDdeficiency
calcipotriol	Angina Pectoris	0	0.00601678	1	0.896282	Psoriasisvulgaris	Dermatitis;Rash;Folliculitis;Hypercalcaemia;Hypersensitivity;Pruritus;Erythema;Skin atrophy;Dry skin;Skin irritation;Skin hyperpigmentation;Koebner phenomenon;Skin exfoliation;Instillation site pain;Application site pain;Pain;Application site erythema;Paraesthesia
calcium chloride	Angina Pectoris	1	0.00892913	0.75	0.970595	Magnesiumintoxication
canakinumab	Angina Pectoris	0	0.00168211	1	0.999309	Urticaria;Vasculitis;Cryopyrin-associatedperiodicsyndromes;Rheumatoidarthritis
candesartan cilexetil	Angina Pectoris	0	4.96e-05	1	0.999309
cangrelor	Angina Pectoris	0	1.16e-05	1	0.896282	Thrombosis
cannabidiol	Angina Pectoris	1.5	5.62e-07	0.625	0.168903	Dravetsyndrome;LennoxGastautsyndrome
cantharidin	Angina Pectoris	0	0.00160166	1	0.896282	Molluscumcontagiosuminfection
captopril	Angina Pectoris	1	0.000290866	0.75	0.970595	Hypertension	Gastrointestinal pain;Abdominal pain;Acidosis;Agranulocytosis;Obstructive airways disorder;Alopecia;Anaemia;Haemolytic anaemia;Angina pectoris;Angioedema;Decreased appetite;Anuria;Arthralgia;Musculoskeletal discomfort;Asthenia;Ataxia;Blister;Dermatitis bullous;Bronchospasm;Chest pain;Cholestasis;Confusional state;Feeling abnormal;Constipation;Muscle contracture;Cough;Dermatitis exfoliative;Diarrh…
carbetocin	Angina Pectoris	1	0.000120539	0.75	0.970595	Postpartumhaemorrhage
carbidopa	Angina Pectoris	1	0.000109655	0.75	0.970595	Parkinsondisease	Gastrointestinal pain;Abdominal pain;Agranulocytosis;Alopecia;Anaemia;Haemolytic anaemia;Angioedema;Decreased appetite;Anxiety;Asthenia;Ataxia;Back pain;Blepharospasm;Blister;Dermatitis bullous;Bruxism;Chest pain;Chorea;Nasopharyngitis;Rhinitis;Confusional state;Feeling abnormal;Constipation;Cough;Dysphagia;Delusion;Depression;Diarrhoea;Diplopia;Dizziness;Duodenal ulcer;Dyskinesia;Dyspepsia;Dyspn…
carbinoxamine	Angina Pectoris	1	0.000143541	0.75	0.414978	Vasomotor/allergicrhinitis	Agranulocytosis;Haemolytic anaemia;Decreased appetite;Confusional state;Feeling abnormal;Constipation;Drug eruption;Diarrhoea;Diplopia;Dizziness;Somnolence;Fatigue;Asthenia;Headache;Hypotension;Conversion disorder;Irritability;Labyrinthitis;Nasal congestion;Nausea;Nervousness;Tension;Neuritis;Neuropathy peripheral;Palpitations;Paraesthesia;Convulsion;Tachycardia;Thrombocytopenia;Tinnitus;Tremor;P…
carboprost tromethamine	Angina Pectoris	1	0.0062187	0.75	0.414978	Abortion
cariprazine	Angina Pectoris	1.33333	0.000885571	0.666667	0.235636	Bipolardisorder
carprofen	Angina Pectoris	0.5	2.38e-06	0.875	0.712299	Pain
carteolol	Angina Pectoris	0	8.66e-05	1	0.896282	Glaucoma/ocularhypertension	Arrhythmia;Asthenia;Conjunctivitis;Eyelid ptosis;Bronchospasm;Depression;Diplopia;Dizziness;Dysgeusia;Dyspnoea;Oedema;Headache;Atrioventricular block;Cardiac failure congestive;Hypersensitivity;Hypoglycaemia;Hypotension;Keratitis;Nausea;Palpitations;Sinusitis;Cerebrovascular accident;Loss of consciousness;Shock;Syncope;Photophobia;Eye irritation;Diabetes mellitus;Vision blurred;Lacrimation increa…
catridecacog	Angina Pectoris	1	0.000511768	0.75	0.970595
catumaxomab	Angina Pectoris	1.28571	3.58e-05	0.678571	0.257748	Malignantpleuraleffusion
cefazolin	Angina Pectoris	1.33333	0.00785805	0.666667	0.903499	Bacterialinfection	Gastrointestinal pain;Abdominal pain;Agranulocytosis;Anaphylactic shock;Aplastic anaemia;Haemolytic anaemia;Decreased appetite;Oral candidiasis;Candida infection;Cholestasis;Colitis;Diarrhoea;Eosinophilia;Toxic epidermal necrolysis;Erythema multiforme;Rash;Dermatitis;Haemorrhage;Haemoglobin;Hepatitis;Hypersensitivity;Nephropathy;Leukopenia;Hypertonia;Nausea;Tubulointerstitial nephritis;Neutropeni…
cefdinir	Angina Pectoris	0	1.64e-12	1	0.896282	Bacterialinfection	Gastrointestinal pain;Abdominal pain;Agranulocytosis;Anaphylactic shock;Aplastic anaemia;Haemolytic anaemia;Decreased appetite;Asthenia;Coagulopathy;Candida infection;Skin candida;Vulvovaginal candidiasis;Vulvovaginal mycotic infection;Chest pain;Cholestasis;Conjunctivitis;Constipation;Dermatitis exfoliative;Dermatitis diaper;Diarrhoea;Disseminated intravascular coagulation;Dizziness;Dyspepsia;To…
celecoxib	Angina Pectoris	1.25	0.0187922	0.6875	0.92769	Pain;Rheumatoidarthritis	Gastrointestinal pain;Abdominal pain;Pancreatitis acute;Adenoma benign;Agranulocytosis;Albuminuria;Alopecia;Anaphylactic shock;Anaemia;Aplastic anaemia;Angina pectoris;Angina unstable;Angioedema;Decreased appetite;Anosmia;Anxiety;Aortic valve incompetence;Arrhythmia;Arthralgia;Musculoskeletal discomfort;Asthenia;Ataxia;Back pain;Bacterial infection;Bacteriuria;Mental disorder;Coagulopathy;Bone di…
celiprolol	Angina Pectoris	0.666667	3.11e-08	0.833333	0.620085		Alveolitis allergic;Arrhythmia;Asthenia;Atrioventricular block;Bronchospasm;Confusional state;Feeling abnormal;Depression;Diabetes mellitus;Diarrhoea;Dizziness;Dyspnoea;Rash;Dermatitis;Fatigue;Hallucination;Headache;Cardiac failure;Hypoglycaemia;Hypotension;Intermittent claudication;Nausea;Nightmare;Palpitations;Paraesthesia;Psychotic disorder;Raynaud's phenomenon;Skin disorder;Sleep disorder;Tac…
cerivastatin	Angina Pectoris	1	0.0341459	0.75	0.414978	Hyperlipidaemia;Multiplemyeloma	Gastrointestinal pain;Abdominal pain;Alopecia;Anaphylactic shock;Anaemia;Haemolytic anaemia;Angina pectoris;Angioedema;Decreased appetite;Anxiety;Arthralgia;Musculoskeletal discomfort;Arthritis;Asthenia;Back pain;Bronchitis;Chest pain;Colitis;Constipation;Cough;Dermatomyositis;Diarrhoea;Dizziness;Duodenal ulcer;Dysgeusia;Dyspepsia;Dyspnoea;Oedema;Eosinophilia;Toxic epidermal necrolysis;Epistaxis;…
certolizumab pegol	Angina Pectoris	0	0.00638619	1	0.999309
cetirizine	Angina Pectoris	1	0.00495439	0.75	0.414978	Allergicrhinitis	Gastrointestinal pain;Abdominal pain;Aggression;Alopecia;Amnesia;Anaphylactic shock;Haemolytic anaemia;Angioedema;Decreased appetite;Anxiety;Arrhythmia;Arthralgia;Musculoskeletal discomfort;Arthritis;Asthenia;Ataxia;Back pain;Mental disorder;Bone disorder;Bronchospasm;Bronchitis;Chest pain;Cholestasis;Infection;Confusional state;Feeling abnormal;Conjunctivitis;Constipation;Cough;Cystitis noninfec…
cetuximab	Angina Pectoris	1.09091	1.26e-08	0.727273	0.959031	Colorectalcancer
chlorcyclizine	Angina Pectoris	1	0.00232599	0.75	0.414978
chlorpromazine	Angina Pectoris	1.65385	0.0185981	0.586538	0.121528	Schizophrenia	Agranulocytosis;Amenorrhoea;Aplastic anaemia;Haemolytic anaemia;Angioedema;Asphyxia;Asthma;Brain oedema;Catatonia;Infection;Constipation;Cough;Sudden death;Dysphagia;Dermatitis exfoliative;Dermatitis contact;Dizziness;Drooling;Somnolence;Dyspnoea;Endocrine disorder;Eosinophilia;Petit mal epilepsy;Body temperature increased;Glycosuria;Gynaecomastia;Cardiac arrest;Blood disorder;Hepatitis A;Hypergl…
chlorprothixene	Angina Pectoris	1.66667	0.0174657	0.583333	0.118148	Psychoticdisorder
cholecalciferol	Angina Pectoris	0	0.0115544	1	0.896282	VitaminDdeficiency
choline magnesium trisalicylate	Angina Pectoris	0.5	5.77e-05	0.875	0.712299	Osteoarthritis
chondroitin sulfate	Angina Pectoris	0.5	4.74e-08	0.875	0.995444
chymopapain	Angina Pectoris	1	0.00330464	0.75	0.970595	Musculoskeletaldisorder
cilazapril	Angina Pectoris	0	3.87e-06	1	0.999309	Congestiveheartfailure	Gastrointestinal pain;Abdominal pain;Agranulocytosis;Alopecia;Anaemia;Haemolytic anaemia;Angina pectoris;Angioedema;Decreased appetite;Anxiety;Arrhythmia;Arthralgia;Musculoskeletal discomfort;Asthenia;Ataxia;Atrial fibrillation;Atrioventricular block;Bronchospasm;Bronchitis;Cerebrovascular disorder;Chest pain;Confusional state;Feeling abnormal;Conjunctivitis;Constipation;Cough;Disturbance in sexu…
ciprofibrate	Angina Pectoris	0	0.0079687	1	0.896282	Hyperlipoproteinemia
citrulline	Angina Pectoris	1.41667	0.00162857	0.645833	0.87233
clemastine	Angina Pectoris	1	4.1e-05	0.75	0.414978	Allergicrhinitis	Agranulocytosis;Anaphylactic shock;Haemolytic anaemia;Decreased appetite;Confusional state;Feeling abnormal;Constipation;Drug eruption;Diarrhoea;Diplopia;Dizziness;Somnolence;Fatigue;Asthenia;Headache;Hypotension;Conversion disorder;Irritability;Labyrinthitis;Nasal congestion;Nausea;Nervousness;Tension;Neuritis;Neuropathy peripheral;Palpitations;Paraesthesia;Convulsion;Tachycardia;Thrombocytopeni…
clenbuterol	Angina Pectoris	0.6	1.81e-07	0.85	0.658491	Chronicbreathingdisorder
clofedanol	Angina Pectoris	1	0.000137263	0.75	0.414978
clofibrate	Angina Pectoris	0	0.00803149	1	0.896282	Dysbetalipoproteinemia
clopidogrel	Angina Pectoris	0	8.69e-08	1	0.896282	Thrombosis	Abdominal distension;Gastrointestinal pain;Abdominal pain;Agranulocytosis;Anaphylactic shock;Anaemia;Aplastic anaemia;Hypochromic anaemia;Angina pectoris;Angioedema;Anxiety;Arthralgia;Musculoskeletal discomfort;Arthritis;Asthenia;Asthma;Back pain;Mental disorder;Coagulopathy;Bone disorder;Bronchospasm;Bronchitis;Cardiovascular disorder;Chest pain;Colitis;Infection;Confusional state;Feeling abnorm…
coagulation factor ix (recombinant)	Angina Pectoris	0.714286	9.22e-08	0.821429	0.591667
coagulation factor ix human	Angina Pectoris	0.714286	1.71e-06	0.821429	0.989817
coagulation factor vii human	Angina Pectoris	1	0.000364188	0.75	0.414978
coagulation factor viia recombinant human	Angina Pectoris	0.833333	1.63e-08	0.791667	0.984121
collagenase clostridium histolyticum	Angina Pectoris	0.75	0.00111403	0.8125	0.988362	Sarcoidosis
conestat alfa	Angina Pectoris	0.666667	7.02e-09	0.833333	0.99148
conivaptan	Angina Pectoris	1	0.000417402	0.75	0.414978	Euvolemichyponatremia	Anaemia;Atrial fibrillation;Mental disorder;Oral candidiasis;Candida infection;Infection;Confusional state;Feeling abnormal;Constipation;Dehydration;Diarrhoea;Body temperature increased;Gastrointestinal disorder;Headache;Cardiac disorder;Cardiac failure;Haematuria;Hyperglycaemia;Hypertension;Hypoglycaemia;Hypokalaemia;Hyponatraemia;Hypotension;Orthostatic hypotension;Mediastinal disorder;Nausea;N…
copper	Angina Pectoris	1.27941	5.55e-11	0.680147	0.919868	Contraception	Abortion infected;Anaemia;Back pain;Neoplasm malignant;Dysmenorrhoea;Haemorrhage;Haemoglobin;Vaginal discharge;Muscle spasms;Pain;Pelvic infection;Pregnancy;Ectopic pregnancy;Urticaria;Vaginal infection;Vaginal inflammation;Metrorrhagia;Dermatitis atopic;Dyspareunia
crisaborole	Angina Pectoris	1.25	0.00299968	0.6875	0.92769	Atopicdermatitis
crizanlizumab	Angina Pectoris	0	2.17e-08	1	0.999309
cupric chloride	Angina Pectoris	1	0.0296792	0.75	0.414978	Fungalinfection
curcumin	Angina Pectoris	0.8	0.0033743	0.8	0.539065	Solidtumour/cancer
cyclobenzaprine	Angina Pectoris	1.44444	0.005937	0.638889	0.860172	Depression	Gastrointestinal pain;Abdominal pain;Aggression;Agranulocytosis;Alopecia;Anaphylactic shock;Angioedema;Decreased appetite;Anxiety;Arrhythmia;Asthenia;Ataxia;Chest pain;Cholestasis;Tongue coated;Confusional state;Feeling abnormal;Constipation;Disturbance in sexual arousal;Libido decreased;Delusion;Diarrhoea;Diplopia;Dizziness;Somnolence;Osteoarthritis;Dysarthria;Dysgeusia;Dyspepsia;Dyspnoea;Oedema…
cyproterone acetate	Angina Pectoris	0.5	0.0157596	0.875	0.995444
dabigatran etexilate	Angina Pectoris	0	0.00270821	1	0.999309	Venousthromboembolism
dalteparin	Angina Pectoris	0.5	2.02e-06	0.875	0.995444		Gastrointestinal pain;Abdominal pain;Congenital anomaly;Developmental delay;Abscess;Agranulocytosis;Alopecia;Anaphylactic shock;Anaemia;Angina pectoris;Angioedema;Arrhythmia;Asthenia;Asthma;Back pain;Mental disorder;Calcinosis;Cardiovascular disorder;Cellulitis;Chest pain;Coma;Infection;Confusional state;Feeling abnormal;Connective tissue disorder;Constipation;Coronary artery thrombosis;Cyanosis;…
danaparoid	Angina Pectoris	1	0.0134721	0.75	0.414978	Deepvenousclot
danazol	Angina Pectoris	0.6	0.0027594	0.85	0.658491	Breastcancer;Menorrhagia	Alopecia;Amenorrhoea;Anxiety;Arthralgia;Musculoskeletal discomfort;Asthenia;Back pain;Bartholin's cyst;Carpal tunnel syndrome;Pleuritic pain;Constipation;Dizziness;Dyspepsia;Oedema;Eosinophilia;Epilepsy;Erythema multiforme;Rash;Dermatitis;Fatigue;Body temperature increased;Flushing;Gastroenteritis;Gingival bleeding;Guillain-Barre syndrome;Headache;Haematuria;Haemorrhage;Haemoglobin;Hirsutism;Dysp…
dasatinib	Angina Pectoris	1.13043	0.0277792	0.717391	0.952741	Chronicmyelogenousleukaemia;Multiplemyeloma	Abdominal distension;Gastrointestinal pain;Abdominal pain;Alopecia;Amnesia;Anaemia;Angina pectoris;Decreased appetite;Anxiety;Arrhythmia;Arthralgia;Musculoskeletal discomfort;Ascites;Asthenia;Asthma;Atrial fibrillation;Atrial flutter;Mental disorder;Coagulopathy;Breast disorder;Bronchospasm;Neoplasm malignant;Congestive cardiomyopathy;Cardiovascular disorder;Transient ischaemic attack;Chest pain;…
defibrotide	Angina Pectoris	1.33333	0.0125474	0.666667	0.235636	Hepaticveno-occlusivedisease;Diabeticnephropathy
desloratadine	Angina Pectoris	1	0.00346697	0.75	0.414978	Allergicrhinitis	Gastrointestinal pain;Abdominal pain;Anaphylactic shock;Angioedema;Decreased appetite;Mental disorder;Breast disorder;Bronchitis;Varicella;Infection;Connective tissue disorder;Cough;Diarrhoea;Dizziness;Dysmenorrhoea;Dyspepsia;Dyspnoea;Oedema;Epistaxis;Rash;Dermatitis;Fatigue;Asthenia;Body temperature increased;Gastrointestinal disorder;Hallucination;Headache;Cardiac disorder;Hepatitis;Hypersensit…
desmopressin	Angina Pectoris	1	6.34e-05	0.75	0.414978	Diabeticcomplication	Abdominal pain;Gastrointestinal pain;Anaphylactic shock;Decreased appetite;Asthenia;Infection;Conjunctivitis;Constipation;Cough;Depression;Diarrhoea;Dizziness;Oedema;Emotional disorder;Epistaxis;Rash;Dermatitis;Flushing;Gastrointestinal disorder;Headache;Hypersensitivity;Hyponatraemia;Nasal congestion;Nausea;Pain;Respiratory tract infection;Rhinitis;Convulsion;Swelling;Loss of consciousness;Shock…
dexbrompheniramine	Angina Pectoris	1	0.00495439	0.75	0.414978	Hayfever
dexchlorpheniramine maleate	Angina Pectoris	1	0.0108761	0.75	0.970595	Rhinitis
dexibuprofen	Angina Pectoris	0.833333	2.8e-10	0.791667	0.984121	Ankylosingspondylitis
dexketoprofen	Angina Pectoris	0.5	6.87e-06	0.875	0.712299
dexmedetomidine	Angina Pectoris	1	0.0266398	0.75	0.414978	Irritability	Abdominal distension;Gastrointestinal pain;Abdominal pain;Acidosis;Respiratory acidosis;Anaemia;Anxiety;Apnoea;Arrhythmia;Atrial fibrillation;Atrioventricular block;Mental disorder;Bronchospasm;Cardiac output decreased;Cardiovascular disorder;Infection;Confusional state;Feeling abnormal;Constipation;Decubitus ulcer;Delirium;Diarrhoea;Dizziness;Dyspnoea;Rash;Dermatitis;Body temperature increased;G…
dextromethorphan	Angina Pectoris	1.42857	0.000285787	0.642857	0.19547	Cough	Gastrointestinal pain;Abdominal pain;Mental disorder;Confusional state;Feeling abnormal;Constipation;Diarrhoea;Dizziness;Somnolence;Fatigue;Asthenia;Fructose intolerance;Gastrointestinal disorder;Hallucination;Hypersensitivity;Hypoglycaemia;Immune system disorder;Irritability;Nausea;Nervous system disorder;Nervousness;Tension;Psychotic disorder;Vomiting;Agitation;Dyspepsia;Pulmonary function test…
dezocine	Angina Pectoris	1	0.0141707	0.75	0.414978	Pain
diacerein	Angina Pectoris	1.33333	0.0005258	0.666667	0.235636
diclofenac	Angina Pectoris	0.5	2.31e-05	0.875	0.712299	Osteoarthritis	Abdominal pain;Abdominal distension;Gastrointestinal pain;Agranulocytosis;Alopecia;Amblyopia;Anaphylactic shock;Anaemia;Aplastic anaemia;Haemolytic anaemia;Angina pectoris;Angioedema;Decreased appetite;Anxiety;Aphasia;Arrhythmia;Arteriosclerosis;Arthralgia;Musculoskeletal discomfort;Arthritis;Rheumatoid arthritis;Asthenia;Asthma;Back pain;Mental disorder;Bronchospasm;Bronchitis;Neoplasm malignant…
dicoumarol	Angina Pectoris	1	0.00846056	0.75	0.970595
diflunisal	Angina Pectoris	0.5	1.69e-05	0.875	0.712299	Pain	Agranulocytosis;Haemolytic anaemia;Angioedema;Decreased appetite;Asthenia;Bronchospasm;Chest pain;Cholestasis;Confusional state;Feeling abnormal;Constipation;Dermatitis exfoliative;Diarrhoea;Dizziness;Dyspepsia;Dyspnoea;Dysuria;Oedema;Toxic epidermal necrolysis;Eructation;Erythema multiforme;Rash;Dermatitis;Fatigue;Body temperature increased;Flatulence;Flushing;Gastritis;Gastrointestinal haemorrh…
dihydroergocornine	Angina Pectoris	1.625	0.00189888	0.59375	0.12944
dihydroergocristine	Angina Pectoris	1.68966	0.0209392	0.577586	0.11229	Alcoholdependence
dihydroergotamine	Angina Pectoris	1.5	0.027645	0.625	0.832955	Migraine	Gastrointestinal pain;Abdominal pain;Angina pectoris;Decreased appetite;Anxiety;Aphonia;Arthralgia;Musculoskeletal discomfort;Asthenia;Bronchospasm;Bronchitis;Pleuritic pain;Confusional state;Feeling abnormal;Conjunctivitis;Arteriospasm coronary;Cystitis noninfective;Cystitis;Bladder pain;Dysphagia;Diarrhoea;Dizziness;Dyspepsia;Dyspnoea;Ear pain;Oedema;Epistaxis;Oesophageal spasm;Rash;Dermatitis;…
dihydrotachysterol	Angina Pectoris	0	0.00729818	1	0.896282	Hypocalcemia
dimenhydrinate	Angina Pectoris	1	0.00475263	0.75	0.970595	Nausea	Decreased appetite;Dizziness;Somnolence;Dysuria;Rash;Dermatitis;Headache;Nervousness;Tension;Tachycardia;Dry mouth;Agitation;Fatigue;Dyspepsia;Vision blurred;Insomnia
dimetindene	Angina Pectoris	1	0.00123024	0.75	0.414978
diosmin	Angina Pectoris	0	0.00160166	1	0.896282	Hemorrhoids
diphenhydramine	Angina Pectoris	1	0.000164309	0.75	0.970595	Menieredisease	Agranulocytosis;Haemolytic anaemia;Decreased appetite;Confusional state;Feeling abnormal;Constipation;Drug eruption;Diarrhoea;Diplopia;Dizziness;Somnolence;Fatigue;Asthenia;Headache;Hypotension;Irritability;Labyrinthitis;Nasal congestion;Nausea;Nervousness;Tension;Neuritis;Neuropathy peripheral;Palpitations;Paraesthesia;Convulsion;Tachycardia;Thrombocytopenia;Tinnitus;Tremor;Pollakiuria;Urticaria…
diphenylpyraline	Angina Pectoris	1.5	0.0490827	0.625	0.168903	Allergicrhinitis
dipyrithione	Angina Pectoris	0	0.000284584	1	0.999309
disulfiram	Angina Pectoris	1	0.00426817	0.75	0.414978	Alcoholdependence	Asthenia;Dermatitis atopic;Dizziness;Somnolence;Fatigue;Breath odour;Headache;Hepatitis;Jaundice;Neuritis;Neuropathy peripheral;Sensory loss;Hypoaesthesia;Optic neuritis;Pain;Polyneuropathy;Psychotic disorder;Stress;Hepatic failure;Hepatic necrosis;Eye pain;Dermatitis acneiform;Tenderness;Abdominal discomfort;Erectile dysfunction;Rash;Hepatitis fulminant;Peripheral sensorimotor neuropathy;Paraest…
dobutamine	Angina Pectoris	1	0.03509	0.75	0.414978	Heartfailure	Angina pectoris;Chest pain;Dyspnoea;Headache;Hypokalaemia;Hypotension;Nausea;Palpitations;Phlebitis;Pruritus;Tachycardia;Thrombocytopenia;Ventricular extrasystoles;Skin exfoliation;Skin necrosis;Blood pressure systolic increased
doconexent	Angina Pectoris	0.666667	0.00609974	0.833333	0.99148
dosulepin	Angina Pectoris	1.5625	0.000256615	0.609375	0.148088
doxepin	Angina Pectoris	1.73684	0.0238865	0.565789	0.101058	Depression	Gastrointestinal pain;Abdominal pain;Lymphadenitis;Adjustment disorder;Agranulocytosis;Alopecia;Anaemia;Decreased appetite;Anxiety;Apnoea;Arrhythmia;Arthralgia;Musculoskeletal discomfort;Asthenia;Ataxia;Atrioventricular block;Back injury;Back pain;Mental disorder;Blepharospasm;Breast cyst;Breast disorder;Bronchitis;Neck pain;Chest pain;Infection;Confusional state;Feeling abnormal;Connective tissu…
doxercalciferol	Angina Pectoris	0	0.00602079	1	0.896282	Chronickidneydisease	Abscess;Albuminuria;Anaemia;Decreased appetite;Arrhythmia;Arthralgia;Musculoskeletal discomfort;Asthenia;Calcinosis;Chest pain;Infection;Conjunctivitis;Constipation;Disturbance in sexual arousal;Libido decreased;Dehydration;Depression;Dizziness;Dyspepsia;Dyspnoea;Oedema;Body temperature increased;Headache;Hypercalcaemia;Hypercholesterolaemia;Hypertension;Hypertonia;Nausea;Nocturia;Pancreatitis;Pa…
drospirenone	Angina Pectoris	0.75	0.0434489	0.8125	0.569933	Contraception	Mental disorder;Breast disorder;Cerebral infarction;Depression;Embolism;Erythema multiforme;Gastrointestinal disorder;Haemorrhage;Haemoglobin;Infarction;Breast pain;Myocardial infarction;Acute coronary syndrome;Nausea;Nervous system disorder;Cerebrovascular accident;Thrombosis;Uterine haemorrhage;Angiopathy;Mood swings;Affect lability;Migraine;Skin disorder;Venous occlusion;Vascular occlusion;Emb…
drotrecogin alfa	Angina Pectoris	0.583333	1.48e-22	0.854167	0.993768	Cerebrovascularischaemia;Severesepsis
durvalumab	Angina Pectoris	1.5	0.0364913	0.625	0.168903	Urothelialcarcinoma
dyphylline	Angina Pectoris	1.375	4.73e-05	0.65625	0.217393	Acutebronchialasthma	Albuminuria;Diarrhoea;Polyuria;Flushing;Headache;Haematemesis;Hyperglycaemia;Hypotension;Inappropriate antidiuretic hormone secretion;Irritability;Nausea;Palpitations;Convulsion;Shock;Tachycardia;Vomiting;Ventricular arrhythmia;Agitation;Muscle twitching;Tachypnoea;Abdominal pain upper;Haematuria;Extrasystoles;Insomnia
ecallantide	Angina Pectoris	1	0.00811657	0.75	0.414978	Retinavenousocclusion	Anaphylactic shock;Contusion;Diarrhoea;Fatigue;Asthenia;Body temperature increased;Headache;Hypersensitivity;Nasopharyngitis;Nausea;Pain;Pruritus;Erythema;Upper respiratory tract infection;Urticaria;Vomiting;Injection site reaction;Abdominal pain upper
eculizumab	Angina Pectoris	1	0.0111956	0.75	0.414978	Age-relatedmaculardegeneration
efalizumab	Angina Pectoris	1.1	3.88e-08	0.725	0.957659	Psoriasisvulgaris;Renaltransplantation
emapalumab	Angina Pectoris	0	0.000141847	1	0.999309	Primaryhaemophagocyticlymphohistiocytosis
emedastine	Angina Pectoris	1	0.000697973	0.75	0.414978	Allergicconjunctivitis	Asthenia;Asthenopia;Mental disorder;Dermatitis;Dysgeusia;Rash;Eye disorder;Headache;Cardiac disorder;Hyperaemia;Eye pruritus;Keratitis;Nervous system disorder;Pruritus;Rhinitis;Sinus headache;Sinusitis;Tachycardia;Eye pain;Lacrimation increased;Endophthalmitis;Ocular hyperaemia;Skin disorder;Discomfort;Abnormal dreams;Eye irritation;Dry eye;Vision blurred;Vital dye staining cornea present;Sensati…
emicizumab	Angina Pectoris	1	0.00252264	0.75	0.414978	FactorVIIIdeficiency
enalapril	Angina Pectoris	0	2.53e-10	1	0.999309	Hypertension
enalaprilat	Angina Pectoris	1	7.22e-06	0.75	0.970595	Hypertension
enasidenib	Angina Pectoris	1	0.0226772	0.75	0.970595
enoxaparin	Angina Pectoris	1	0.0104749	0.75	0.414978	Venousthrombosis;Thrombosis
enprofylline	Angina Pectoris	1.5	0.00248801	0.625	0.168903	Asthma
eplerenone	Angina Pectoris	1	0.0422008	0.75	0.414978	Heartfailure	Gastrointestinal pain;Abdominal pain;Albuminuria;Anaemia;Angina pectoris;Angina unstable;Angioedema;Arthralgia;Musculoskeletal discomfort;Asthenia;Atrial fibrillation;Back pain;Mental disorder;Bronchitis;Cardiovascular disorder;Cerebrovascular disorder;Chest pain;Cholecystitis;Infection;Connective tissue disorder;Constipation;Cough;Sudden death;Disturbance in sexual arousal;Libido decreased;Dehyd…
epoprostenol	Angina Pectoris	1	2.57e-05	0.75	0.414978	Pulmonaryhypertension
eprosartan	Angina Pectoris	0	0.000130811	1	0.999309	Hypertension	Gastrointestinal pain;Abdominal pain;Albuminuria;Angina pectoris;Angioedema;Decreased appetite;Anxiety;Arthralgia;Musculoskeletal discomfort;Arthritis;Asthenia;Asthma;Ataxia;Atrial fibrillation;Back pain;Bronchitis;Chest pain;Conjunctivitis;Constipation;Cough;Cystitis noninfective;Cystitis;Bladder pain;Depression;Diabetes mellitus;Diarrhoea;Dizziness;Dyspepsia;Dyspnoea;Eczema;Epistaxis;Oesophagit…
eptifibatide	Angina Pectoris	0	0.00252359	1	0.999309	Acutecardiacischemicevents	Gastrointestinal pain;Abdominal pain;Anaphylactic shock;Atrial fibrillation;Atrioventricular block;Cerebral infarction;Chest pain;Infection;Dyspepsia;Dyspnoea;Epistaxis;Rash;Dermatitis;Body temperature increased;Gastrointestinal haemorrhage;Headache;Cardiac arrest;Cardiac failure;Cardiac failure congestive;Haematemesis;Haematoma;Haematuria;Haemorrhage;Haemoglobin;Hypersensitivity;Hypertension;Hyp…
ergoloid mesylate	Angina Pectoris	1.68966	0.00615115	0.577586	0.11229	Alzheimerdisease
erythrityl tetranitrate	Angina Pectoris	1	0.022184	0.75	0.414978	Anginapectoris
esmolol	Angina Pectoris	0	0.000656823	1	0.896282	Acutesupraventriculartachycardia	Angina pectoris;Angina unstable;Angioedema;Decreased appetite;Anxiety;Asthenia;Pneumothorax;Atelectasis;Atrioventricular block;Mental disorder;Blister;Dermatitis bullous;Bronchospasm;Chest pain;Pleuritic pain;Nasopharyngitis;Rhinitis;Confusional state;Feeling abnormal;Constipation;Arteriospasm coronary;Dizziness;Somnolence;Dysgeusia;Dyspepsia;Dyspnoea;Dysuria;Ecchymosis;Oedema;Extravasation;Fatig…
estazolam	Angina Pectoris	1.86667	0.0443369	0.533333	0.0751539	Insomnia	Gastrointestinal pain;Abdominal pain;Agranulocytosis;Amnesia;Anxiety;Arrhythmia;Arthralgia;Musculoskeletal discomfort;Arthritis;Asthenia;Asthma;Ataxia;Back pain;Breast swelling;Neck pain;Chest pain;Confusional state;Feeling abnormal;Constipation;Cough;Disturbance in sexual arousal;Libido decreased;Depression;Diplopia;Dizziness;Dysmenorrhoea;Dyspepsia;Dyspnoea;Ear pain;Oedema;Enterocolitis;Epistax…
etanercept	Angina Pectoris	1.07692	5.64e-09	0.730769	0.961058	Arthritis;Pemphigusvulgaris;Sciatica
ethanolamine oleate	Angina Pectoris	0	0.000656823	1	0.896282	Bleedingdisorder
etodolac	Angina Pectoris	0.666667	2.94e-05	0.833333	0.620085	Pain	Abdominal distension;Gastrointestinal pain;Abdominal pain;Agranulocytosis;Alopecia;Anaphylactic shock;Anaemia;Aplastic anaemia;Haemolytic anaemia;Angioedema;Decreased appetite;Anxiety;Arrhythmia;Arthralgia;Musculoskeletal discomfort;Asthenia;Asthma;Bronchospasm;Bronchitis;Colitis;Coma;Infection;Confusional state;Feeling abnormal;Conjunctivitis;Constipation;Cystitis noninfective;Cystitis;Bladder p…
etoricoxib	Angina Pectoris	0	0.000302586	1	0.896282	Rheumatoidarthritis	Abdominal distension;Gastrointestinal pain;Abdominal pain;Alopecia;Anaemia;Angina pectoris;Angina unstable;Angioedema;Decreased appetite;Anxiety;Arrhythmia;Arthralgia;Musculoskeletal discomfort;Asthenia;Atrial fibrillation;Atrial flutter;Bacterial infection;Mental disorder;Breast cancer;Breast disorder;Bronchospasm;Bronchitis;Bursitis;Neoplasm malignant;Basal cell carcinoma;Cellulitis;Transient i…
fenofibric acid	Angina Pectoris	1	0.015842	0.75	0.414978	Cardiovasculardisease
fenoldopam	Angina Pectoris	1.625	0.0312067	0.59375	0.12944	Hypertension	Gastrointestinal pain;Abdominal pain;Angina pectoris;Anxiety;Back pain;Chest pain;Constipation;Muscle spasms;Diarrhoea;Dizziness;Dyspnoea;Body temperature increased;Flushing;Headache;Cardiac failure;Haemorrhage;Haemoglobin;Hypokalaemia;Hypotension;Orthostatic hypotension;Leukocytosis;Myocardial infarction;Acute coronary syndrome;Nasal congestion;Nausea;Nervousness;Tension;Oliguria;Palpitations;Hy…
fenoprofen	Angina Pectoris	0.25	1.97e-07	0.9375	0.822237	Rheumatoidarthritis	Gastrointestinal pain;Abdominal pain;Agranulocytosis;Alopecia;Anaphylactic shock;Aplastic anaemia;Haemolytic anaemia;Angioedema;Decreased appetite;Anuria;Asthenia;Atrial fibrillation;Confusional state;Feeling abnormal;Constipation;Contusion;Cystitis noninfective;Cystitis;Bladder pain;Depression;Dermatitis exfoliative;Diarrhoea;Diplopia;Dizziness;Dyspepsia;Dyspnoea;Dysuria;Toxic epidermal necrolys…
fenoterol	Angina Pectoris	0.333333	1.29e-05	0.916667	0.789721	Asthma
fexofenadine	Angina Pectoris	1	4.1e-05	0.75	0.414978	Allergicrhinitis	Gastrointestinal pain;Abdominal pain;Anaphylactic shock;Angioedema;Atrial fibrillation;Back pain;Infection;Cough;Diarrhoea;Dizziness;Somnolence;Dysmenorrhoea;Dyspepsia;Dyspnoea;Ear pain;Epistaxis;Rash;Dermatitis;Fatigue;Asthenia;Body temperature increased;Flatulence;Flushing;Headache;Cardiac failure congestive;Hypersensitivity;Nasopharyngitis;Nausea;Nervousness;Tension;Nightmare;Otitis media;Pain…
flavoxate	Angina Pectoris	1.5	0.0328147	0.625	0.168903	Nocturia;Suprapubicpain;Urgency;Dysuria	Confusional state;Feeling abnormal;Somnolence;Eosinophilia;Headache;Leukopenia;Nausea;Nervousness;Tension;Skin disorder;Palpitations;Tachycardia;Urticaria;Vertigo;Vomiting;Dry mouth;Vision blurred;Hyperpyrexia
flufenamic acid	Angina Pectoris	0.5	5.29e-06	0.875	0.712299	Dysmenorrhea
fluocinolone acetonide	Angina Pectoris	1.16667	0.0399671	0.708333	0.946177	Inflammation
flurazepam	Angina Pectoris	1.86667	0.0461573	0.533333	0.0751539	Insomnia	Agranulocytosis;Decreased appetite;Arthralgia;Musculoskeletal discomfort;Asthenia;Ataxia;Chest pain;Coma;Confusional state;Feeling abnormal;Constipation;Diarrhoea;Dizziness;Somnolence;Dyspnoea;Rash;Dermatitis;Flushing;Hallucination;Headache;Dyspepsia;Hypotension;Irritability;Lethargy;Leukopenia;Nausea;Nervousness;Tension;Palpitations;Pruritus;Salivary hypersecretion;Withdrawal syndrome;Hyperhidro…
flurbiprofen	Angina Pectoris	0.5	1.77e-05	0.875	0.712299	Rheumatoidarthritis	Gastrointestinal pain;Abdominal pain;Agranulocytosis;Albuminuria;Alopecia;Amblyopia;Amnesia;Anaphylactic shock;Anaemia;Aplastic anaemia;Haemolytic anaemia;Angina pectoris;Angioedema;Decreased appetite;Anxiety;Arrhythmia;Arthritis;Asthenia;Asthma;Ataxia;Blepharitis;Bronchitis;Cholecystitis;Colitis;Coma;Infection;Confusional state;Feeling abnormal;Conjunctivitis;Constipation;Corneal opacity;Cystiti…
fluticasone propionate	Angina Pectoris	1	0.0247382	0.75	0.414978
fluvastatin	Angina Pectoris	1	0.0303162	0.75	0.414978	Hypercholesterolaemia	Gastrointestinal pain;Abdominal pain;Pancreatitis acute;Alopecia;Amnesia;Anaphylactic shock;Haemolytic anaemia;Angioedema;Decreased appetite;Anxiety;Arrhythmia;Arthralgia;Musculoskeletal discomfort;Arthritis;Asthenia;Atrial fibrillation;Back pain;Mental disorder;Breast disorder;Bronchitis;Chest pain;Infection;Confusional state;Feeling abnormal;Conjunctivitis;Connective tissue disorder;Constipatio…
fondaparinux	Angina Pectoris	1	0.0195116	0.75	0.414978		Anaemia;Confusional state;Feeling abnormal;Constipation;Diarrhoea;Dizziness;Dyspepsia;Oedema;Rash;Dermatitis;Body temperature increased;Headache;Haematoma;Haemorrhage;Haemoglobin;Hypokalaemia;Hypotension;Hepatocellular injury;Liver disorder;Foetor hepaticus;Nausea;Pain;Post procedural haemorrhage;Pruritus;Vascular purpura;Purpura;Thrombocytopenia;Urinary tract infection;Vomiting;Urinary retention…
foreskin fibroblast (neonatal)	Angina Pectoris	1	0.000138805	0.75	0.414978
foreskin keratinocyte (neonatal)	Angina Pectoris	0.818182	2.85e-08	0.795455	0.527752
formoterol	Angina Pectoris	0.333333	6.89e-06	0.916667	0.789721	Asthma	Gastrointestinal pain;Abdominal pain;Anaphylactic shock;Angina pectoris;Angioedema;Anxiety;Arrhythmia;Asthma;Atrial fibrillation;Back pain;Mental disorder;Bronchospasm;Bronchitis;Nervous system disorder;Chest pain;Infection;Cough;Diarrhoea;Dizziness;Dysgeusia;Dyspepsia;Dyspnoea;Oedema;Rash;Dermatitis;Fatigue;Asthenia;Body temperature increased;Gastroenteritis;Gastrointestinal disorder;Headache;Ca…
fosinopril	Angina Pectoris	0	3.44e-06	1	0.999309	Hypertension	Abdominal distension;Gastrointestinal pain;Abdominal pain;Agranulocytosis;Anaemia;Haemolytic anaemia;Angina pectoris;Angioedema;Anuria;Arrhythmia;Arthralgia;Musculoskeletal discomfort;Arthritis;Asthenia;Asthma;Blister;Dermatitis bullous;Breast disorder;Bronchospasm;Cardiac tamponade;Cerebral infarction;Transient ischaemic attack;Chest pain;Pleuritic pain;Infection;Confusional state;Feeling abnorm…
fosnetupitant	Angina Pectoris	1	0.0210561	0.75	0.414978
gemfibrozil	Angina Pectoris	1	0.0347591	0.75	0.970595	Hyperlipidaemia	Gastrointestinal pain;Abdominal pain;Alopecia;Anaphylactic shock;Anaemia;Angioedema;Appendicitis;Arthralgia;Musculoskeletal discomfort;Atrial fibrillation;Bacterial infection;Mental disorder;Breast disorder;Chest pain;Cholecystitis;Cholelithiasis;Colitis;Nasopharyngitis;Rhinitis;Confusional state;Feeling abnormal;Connective tissue disorder;Constipation;Cough;Disturbance in sexual arousal;Libido d…
gemtuzumab ozogamicin	Angina Pectoris	1.09091	8.64e-08	0.727273	0.959031	Acutemyeloidleukaemia
gentamicin	Angina Pectoris	1	0.0138258	0.75	0.970595	Bacterialinfection	Agranulocytosis;Alopecia;Anaemia;Arthralgia;Musculoskeletal discomfort;Confusional state;Feeling abnormal;Dizziness;Eosinophilia;Rash;Dermatitis;Extravasation;Fat necrosis;Body temperature increased;Hallucination;Headache;Hepatomegaly;Hypersensitivity;Hypertension;Hypocalcaemia;Hypokalaemia;Hypotension;Laryngeal oedema;Lethargy;Leukopenia;Nausea;Sensory loss;Hypoaesthesia;Oliguria;Mental disorder…
ginseng	Angina Pectoris	0	1.55e-10	1	0.999309
glucosamine	Angina Pectoris	0.25	1.39e-06	0.9375	0.998224	Osteoarthritis
glycol salicylate	Angina Pectoris	0.5	1.56e-05	0.875	0.712299
glycyrrhizic acid	Angina Pectoris	0.5	4.98e-06	0.875	0.995444
golimumab	Angina Pectoris	0	0.0202963	1	0.999309	Inflammatoryboweldisease;Rheumatoidarthritis
guanabenz	Angina Pectoris	1.5	0.0279722	0.625	0.168903	Highbloodpressure
guanfacine	Angina Pectoris	1.5	0.044843	0.625	0.168903		Gastrointestinal pain;Abdominal pain;Alopecia;Amnesia;Anxiety;Sinus arrhythmia;Arthralgia;Musculoskeletal discomfort;Asthenia;Asthma;Atrioventricular block;Chest pain;Confusional state;Feeling abnormal;Conjunctivitis;Constipation;Dysphagia;Dermatitis;Dermatitis exfoliative;Diarrhoea;Dizziness;Somnolence;Dysgeusia;Dyspepsia;Dyspnoea;Oedema;Enuresis;Rash;Eye disorder;Fatigue;Hallucination;Headache;…
guanidine	Angina Pectoris	1.25	0.010658	0.6875	0.275195
halazepam	Angina Pectoris	1.86667	0.0411262	0.533333	0.0751539	Anxietydisorder
human c1-esterase inhibitor	Angina Pectoris	0.666667	2.57e-10	0.833333	0.99148
human immunoglobulin g	Angina Pectoris	1	3.39e-08	0.75	0.970595
human thrombin	Angina Pectoris	0.5	3.71e-16	0.875	0.995444	Bleedingdisorder
hydroxychloroquine	Angina Pectoris	1	0.00089774	0.75	0.414978	Malaria	Abdominal pain;Gastrointestinal pain;Agranulocytosis;Alopecia;Anaemia;Aplastic anaemia;Angioedema;Decreased appetite;Asthenia;Ataxia;Mental disorder;Bronchospasm;Cardiovascular disorder;Nervous system disorder;Contusion;Depression;Dermatitis exfoliative;Drug eruption;Diarrhoea;Dizziness;Somnolence;Oedema;Eosinophilia;Toxic epidermal necrolysis;Erythema multiforme;Rash;Dermatitis;Eye disorder;Fati…
hydroxyzine	Angina Pectoris	1	5.46e-07	0.75	0.970595	Anxietydisorder	Somnolence;Rash;Dermatitis;Hallucination;Headache;Hypersensitivity;Hypotension;Convulsion;Tremor;Urticaria;Dry mouth;Stupor;Depressed level of consciousness;Drug eruption
ibritumomab tiuxetan	Angina Pectoris	1.09091	3.56e-10	0.727273	0.959031
ibuprofen	Angina Pectoris	0.6	5.67e-14	0.85	0.993365	Pain	Abdominal pain;Abdominal distension;Gastrointestinal pain;Acidosis;Pancreatitis acute;Adrenal insufficiency;Agranulocytosis;Alopecia;Amblyopia;Anaphylactic shock;Anaemia;Aplastic anaemia;Haemolytic anaemia;Angioedema;Decreased appetite;Anxiety;Apnoea;Arrhythmia;Arthralgia;Musculoskeletal discomfort;Arthritis;Asthenia;Asthma;Pneumothorax;Atelectasis;Bacteraemia;Pneumonia bacterial;Mental disorder;…
icatibant	Angina Pectoris	1	0.000896403	0.75	0.970595	Hereditaryangioedema
icosapent	Angina Pectoris	1.18182	0.00028581	0.704545	0.31046	Hypertriglyceridemia;Thrombindeficiency;Hyperglyceridemia
iloprost	Angina Pectoris	1.375	0.000538646	0.65625	0.217393	Pulmonaryarterialhypertension	Back pain;Bronchospasm;Chest pain;Connective tissue disorder;Cough;Diarrhoea;Dizziness;Dysgeusia;Dyspnoea;Epistaxis;Rash;Dermatitis;Flushing;Gastrointestinal disorder;Glossodynia;Headache;Cardiac disorder;Cardiac failure congestive;Haemoptysis;Haemorrhage;Haemoglobin;Hypersensitivity;Hypotension;Immune system disorder;Influenza;Mediastinal disorder;Muscle spasms;Nasal congestion;Nausea;Nervous sy…
imatinib	Angina Pectoris	1	0.0151752	0.75	0.970595	Chronicmyelogenousleukaemia;Lungcancer;Systemicmastocytosis;Intestinalcancer	Abdominal distension;Gastrointestinal pain;Abdominal pain;Agranulocytosis;Alopecia;Anaphylactic shock;Anaemia;Aplastic anaemia;Haemolytic anaemia;Angina pectoris;Angioedema;Decreased appetite;Anxiety;Arrhythmia;Arthralgia;Musculoskeletal discomfort;Arthritis;Ascites;Asthenia;Atrial fibrillation;Back pain;Mental disorder;Bladder cancer;Blast cell crisis;Blepharitis;Bone disorder;Brain oedema;Breas…
imiquimod	Angina Pectoris	1	9.59e-05	0.75	0.970595	Skincancer	Gastrointestinal pain;Abdominal pain;Alopecia;Angioedema;Decreased appetite;Anxiety;Arrhythmia;Arthralgia;Musculoskeletal discomfort;Arthritis;Asthenia;Atrial fibrillation;Back pain;Bacterial infection;Mental disorder;Breast disorder;Bronchitis;Basal cell carcinoma;Squamous cell carcinoma;Cardiovascular disorder;Cheilitis;Chest pain;Infection;Conjunctivitis;Connective tissue disorder;Febrile conv…
indigotindisulfonic acid	Angina Pectoris	1.28571	0.000410524	0.678571	0.257748
indomethacin	Angina Pectoris	1.22222	0.000141227	0.694444	0.28926	Rheumatoidarthritis	Abdominal distension;Gastrointestinal pain;Abdominal pain;Acidosis;Agranulocytosis;Alkalosis;Alopecia;Anaphylactic shock;Anaemia;Aplastic anaemia;Haemolytic anaemia;Angioedema;Decreased appetite;Anxiety;Apnoea;Arrhythmia;Gouty arthritis;Gout;Asthma;Coagulopathy;Neoplasm malignant;Chest pain;Colitis;Coma;Confusional state;Feeling abnormal;Constipation;Deafness;Depersonalisation;Depression;Dermatit…
infliximab	Angina Pectoris	0	0.0148779	1	0.999309	Asthma;Plaquepsoriasis;Rheumatoidarthritis
insulin pork	Angina Pectoris	1.46667	0.045292	0.633333	0.84976
interferon gamma-1b	Angina Pectoris	1	0.000794273	0.75	0.414978	Chronicgranulomatousdisease
ipilimumab	Angina Pectoris	0	0.00523361	1	0.896282	Melanoma
irbesartan	Angina Pectoris	0.5	0.000110241	0.875	0.995444	Hypertension	Abdominal distension;Gastrointestinal pain;Abdominal pain;Agranulocytosis;Anaphylactic shock;Anaemia;Aplastic anaemia;Haemolytic anaemia;Angina pectoris;Angioedema;Decreased appetite;Anxiety;Arrhythmia;Arthralgia;Musculoskeletal discomfort;Arthritis;Asthenia;Asthma;Breast disorder;Breast feeding;Bursitis;Transient ischaemic attack;Chest pain;Nasopharyngitis;Rhinitis;Infection;Conjunctivitis;Conne…
isoetharine	Angina Pectoris	0	0.00050665	1	0.896282	Asthma
isoniazid	Angina Pectoris	1	1.48e-06	0.75	0.414978	Tuberculosis	Agranulocytosis;Aplastic anaemia;Decreased appetite;Asthenia;Eosinophilia;Fatigue;Body temperature increased;Gynaecomastia;Hepatitis;Hyperbilirubinaemia;Hyperglycaemia;Hypersensitivity;Jaundice;Systemic lupus erythematosus;Malaise;Nausea;Neuritis;Neuropathy peripheral;Optic neuritis;Nicotinic acid deficiency;Psychotic disorder;Convulsion;Thrombocytopenia;Vasculitis;Vomiting;Hepatic function abnor…
isoprenaline	Angina Pectoris	0.75	1.82e-05	0.8125	0.569933
isosorbide dinitrate	Angina Pectoris	1	0.00495439	0.75	0.414978	Analfissure;Anginapectoris
istradefylline	Angina Pectoris	1	0.00187515	0.75	0.414978
kappadione	Angina Pectoris	0.714286	1.91e-12	0.821429	0.989817
ketamine	Angina Pectoris	1.65217	0.0011127	0.586957	0.121975	Anaesthesia	Obstructive airways disorder;Anaphylactic shock;Decreased appetite;Apnoea;Arrhythmia;Cystitis noninfective;Cystitis;Bladder pain;Diplopia;Epilepsy;Rash;Dermatitis;Hypotension;Laryngospasm;Nausea;Nystagmus;Pain;Convulsion;Shock;Salivary hypersecretion;Erythema;Vomiting;Muscle twitching;Rash morbilliform;Pulmonary function test decreased;Respiratory depression;Vision blurred;Bradycardia;Clonus
ketoprofen	Angina Pectoris	1	0.00146647	0.75	0.414978	Pain;Musculoskeletalpain	Gastrointestinal pain;Abdominal pain;Agranulocytosis;Alopecia;Amnesia;Anaphylactic shock;Anaemia;Aplastic anaemia;Angioedema;Decreased appetite;Anxiety;Arrhythmia;Asthma;Bronchospasm;Colitis;Colitis ulcerative;Proctocolitis;Infection;Confusional state;Feeling abnormal;Conjunctivitis;Constipation;Crohn's disease;Dermatitis exfoliative;Diabetes mellitus;Diarrhoea;Dizziness;Somnolence;Dysgeusia;Dysp…
ketorolac	Angina Pectoris	0.5	2.01e-05	0.875	0.712299	Postoperativeinflammation	Gastrointestinal pain;Abdominal pain;Pancreatitis acute;Agranulocytosis;Alopecia;Anaphylactic shock;Anaemia;Aplastic anaemia;Haemolytic anaemia;Angioedema;Decreased appetite;Anxiety;Arrhythmia;Asthenia;Asthma;Bronchospasm;Chest pain;Colitis ulcerative;Proctocolitis;Coma;Infection;Confusional state;Feeling abnormal;Conjunctivitis;Constipation;Corneal oedema;Ulcerative keratitis;Cough;Crohn's disea…
lamotrigine	Angina Pectoris	1.65625	6.61e-05	0.585938	0.120888	Bipolardisorder;Epilepsy	Gastrointestinal pain;Abdominal pain;Abscess;Agranulocytosis;Alopecia;Amblyopia;Amenorrhoea;Amnesia;Anaemia;Aplastic anaemia;Haemolytic anaemia;Anaemia macrocytic;Angina pectoris;Angioedema;Decreased appetite;Anxiety;Aphasia;Apnoea;Apraxia;Arthralgia;Musculoskeletal discomfort;Arthritis;Asthenia;Asthma;Ataxia;Atrial fibrillation;Back pain;Balanitis;Mental disorder;Bipolar disorder;Bipolar I disor…
lanadelumab	Angina Pectoris	1	0.0416124	0.75	0.414978	Hereditaryangioedema
lauric acid	Angina Pectoris	1.41667	0.000882592	0.645833	0.87233
leflunomide	Angina Pectoris	1	0.0214235	0.75	0.414978	Arthritis;Multiplesclerosis	Gastrointestinal pain;Abdominal pain;Congenital anomaly;Developmental delay;Abscess;Acquired immunodeficiency syndrome;Autoimmune disorder;Acute yellow liver atrophy;Agranulocytosis;Albuminuria;Alopecia;Amblyopia;Anaphylactic shock;Anaemia;Angina pectoris;Angioedema;Decreased appetite;Anxiety;Arrhythmia;Arthralgia;Musculoskeletal discomfort;Arthritis;Asthenia;Asthma;Back pain;Mental disorder;Brea…
lenalidomide	Angina Pectoris	1	0.00323098	0.75	0.414978	Multiplemyeloma	Abdominal distension;Gastrointestinal pain;Abdominal pain;Congenital anomaly;Developmental delay;Abscess;Agranulocytosis;Alopecia;Alveolitis allergic;Amenorrhoea;Anaemia;Haemolytic anaemia;Autoimmune haemolytic anaemia;Refractory cytopenia with unilineage dysplasia;Angina pectoris;Angioedema;Decreased appetite;Anxiety;Aortic disorder;Aortic valve stenosis;Aphasia;Arrhythmia;Arthralgia;Musculoskel…
lepirudin	Angina Pectoris	0	0.00562322	1	0.999309	Thrombocytopenia
levobetaxolol	Angina Pectoris	0	0.000164531	1	0.896282	Chronicopen-angleglaucoma
levobunolol	Angina Pectoris	0	0.00052221	1	0.896282	Open-angleglaucoma	Alopecia;Arrhythmia;Asthenia;Ataxia;Conjunctivitis;Eyelid ptosis;Bronchospasm;Chest pain;Confusional state;Feeling abnormal;Depression;Diarrhoea;Diplopia;Dizziness;Dyspnoea;Headache;Cardiac arrest;Atrioventricular block;Cardiac failure congestive;Hypersensitivity;Hypoglycaemia;Hypotension;Iridocyclitis;Keratitis;Lethargy;Myasthenia gravis;Nasal congestion;Nausea;Palpitations;Paraesthesia;Pruritus…
levocabastine	Angina Pectoris	1.5	0.0142545	0.625	0.168903	Allergicconjunctivitis	Cough;Dyspnoea;Rash;Dermatitis;Fatigue;Asthenia;Headache;Nausea;Pharyngitis;Erythema;Dry mouth;Eye pain;Eyelid oedema;Ocular hyperaemia;Lacrimation increased;Visual impairment;Pain;Somnolence
levocarnitine	Angina Pectoris	1.72727	0.0406752	0.568182	0.103252
levocetirizine	Angina Pectoris	1	0.00330464	0.75	0.414978
levonordefrin	Angina Pectoris	1	1.51e-07	0.75	0.414978
levothyroxine	Angina Pectoris	0.75	0.00625492	0.8125	0.988362	Hypothyroidism
lifitegrast	Angina Pectoris	1	0.0422008	0.75	0.414978	Dryeyedisease;Allergicconjunctivitis
lisinopril	Angina Pectoris	0	5.22e-10	1	0.999309	Hypertension	Gastrointestinal pain;Abdominal pain;Agranulocytosis;Alopecia;Anaemia;Haemolytic anaemia;Angina pectoris;Angioedema;Decreased appetite;Anuria;Anxiety;Arrhythmia;Arthralgia;Musculoskeletal discomfort;Arthritis;Asthenia;Asthma;Ataxia;Atrial fibrillation;Atrial flutter;Back pain;Mental disorder;Breast disorder;Bronchospasm;Bronchitis;Bursitis;Transient ischaemic attack;Neck pain;Chest pain;Nasophary…
lisuride	Angina Pectoris	1.6	0.03422	0.6	0.136647	Fibrosis;Parkinsondisease	Decreased appetite;Anxiety;Mental disorder;Infection;Confusional state;Feeling abnormal;Cough;Dehydration;Dizziness;Dyspnoea;Erythromelalgia;Fatigue;Asthenia;Gastrointestinal disorder;Hallucination;Headache;Cardiac disorder;Cardiac valve disease;Hyperprolactinaemia;Orthostatic hypotension;Immune system disorder;Libido increased;Disturbance in sexual arousal;Mediastinal disorder;Myoclonus;Nervous …
lomitapide	Angina Pectoris	1	0.00148246	0.75	0.970595		Abdominal distension;Gastrointestinal pain;Abdominal pain;Aerophagia;Anaemia;Angina pectoris;Arthralgia;Musculoskeletal discomfort;Asthenia;Back pain;Blister;Dermatitis bullous;Chest pain;Infection;Connective tissue disorder;Constipation;Dehydration;Diarrhoea;Dizziness;Dyspepsia;Ecchymosis;Eructation;Gastrooesophageal reflux disease;Eye disorder;Fatigue;Body temperature increased;Flatulence;Gastr…
lornoxicam	Angina Pectoris	0.5	3.23e-05	0.875	0.712299	Migraine
losartan	Angina Pectoris	0	0.000232629	1	0.999309	Hypertension	Gastrointestinal pain;Abdominal pain;Agranulocytosis;Obstructive airways disorder;Alopecia;Anaphylactic shock;Anaemia;Aplastic anaemia;Haemolytic anaemia;Angina pectoris;Angioedema;Decreased appetite;Anxiety;Anxiety disorder;Arrhythmia;Arthralgia;Musculoskeletal discomfort;Arthritis;Asthenia;Ataxia;Atrial fibrillation;Back pain;Breast disorder;Bronchitis;Cellulitis;Chest pain;Infection;Confusiona…
lovastatin	Angina Pectoris	1	0.00269781	0.75	0.414978	Cardiovasculardisease;Hypercholesterolaemia	Gastrointestinal pain;Abdominal pain;Alopecia;Amnesia;Anaphylactic shock;Haemolytic anaemia;Angioedema;Decreased appetite;Anxiety;Arthralgia;Musculoskeletal discomfort;Arthritis;Asthenia;Back pain;Chest pain;Infection;Confusional state;Feeling abnormal;Constipation;Dermatomyositis;Diarrhoea;Dizziness;Dysgeusia;Dyspepsia;Dyspnoea;Eosinophilia;Toxic epidermal necrolysis;Erythema multiforme;Rash;Der…
loxapine	Angina Pectoris	1.70968	0.00522144	0.572581	0.107396	Schizophrenia	Agranulocytosis;Alopecia;Amenorrhoea;Asthenia;Bronchospasm;Confusional state;Feeling abnormal;Constipation;Cough;Dysphagia;Dermatitis;Dizziness;Somnolence;Dysgeusia;Dyskinesia;Dyspnoea;Oedema;Rash;Fatigue;Gastrointestinal disorder;Glaucoma;Gynaecomastia;Headache;Hepatitis;Hypersensitivity;Hypertension;Hypotension;Orthostatic hypotension;Jaundice;Leukopenia;Mediastinal disorder;Muscle rigidity;Nas…
loxoprofen	Angina Pectoris	0.5	3.95e-06	0.875	0.712299
lumiracoxib	Angina Pectoris	0.5	6.53e-05	0.875	0.712299	Kneeosteoarthritis
lurasidone	Angina Pectoris	1.16667	0.00047531	0.708333	0.318627		Gastrointestinal pain;Abdominal pain;Agranulocytosis;Amenorrhoea;Anaemia;Angina pectoris;Angioedema;Anxiety;Arrhythmia;Atrioventricular block;Back pain;Mental disorder;Breast disorder;Cardiovascular disorder;Catatonia;Neck pain;Infection;Connective tissue disorder;Sudden death;Dysphagia;Diabetes mellitus;Diarrhoea;Dizziness;Drooling;Osteoarthritis;Dysarthria;Dyskinesia;Dysmenorrhoea;Dyspepsia;Dys…
lypressin	Angina Pectoris	1	1.58e-05	0.75	0.414978	Amnesia
macitentan	Angina Pectoris	1	0.000794273	0.75	0.970595	Cardiovasculardisease	Anaemia;Bronchitis;Infection;Oedema;Headache;Hypotension;Influenza;Nasopharyngitis;Nervous system disorder;Pharyngitis;Urinary tract infection;Angiopathy;Hepatotoxicity;Right ventricular failure;Fluid retention;Infestation
manganese	Angina Pectoris	1	0.00339827	0.75	0.414978
maprotiline	Angina Pectoris	1.64706	0.011058	0.588235	0.123351	Majordepressivedisorder	Abdominal pain;Gastrointestinal pain;Lymphadenitis;Aggression;Agranulocytosis;Alopecia;Alveolitis allergic;Anxiety;Arrhythmia;Asthenia;Ataxia;Bone disorder;Breast disorder;Bronchospasm;Bundle branch block;Infection;Confusional state;Feeling abnormal;Constipation;Disturbance in sexual arousal;Libido decreased;Dysphagia;Delirium;Delusion;Dental caries;Depersonalisation;Dermatitis atopic;Diarrhoea;D…
meclofenamic acid	Angina Pectoris	1.4	0.018896	0.65	0.206948	Ankylosingspondylitis;Jointpain
medroxyprogesterone acetate	Angina Pectoris	1.625	0.00855573	0.59375	0.12944
mefenamic acid	Angina Pectoris	0.5	9.19e-06	0.875	0.712299	Dysmenorrhea
meloxicam	Angina Pectoris	0.5	4.5e-05	0.875	0.712299	Arthritis	Gastrointestinal pain;Abdominal pain;Agranulocytosis;Albuminuria;Alopecia;Anaphylactic shock;Anaemia;Angina pectoris;Angioedema;Anxiety;Arrhythmia;Arthralgia;Musculoskeletal discomfort;Arthritis;Rheumatoid arthritis;Asthma;Back pain;Mental disorder;Bronchospasm;Bronchitis;Bursitis;Carpal tunnel syndrome;Pleuritic pain;Colitis;Infection;Confusional state;Feeling abnormal;Conjunctivitis;Connective …
menadione	Angina Pectoris	0.923077	4.69e-14	0.769231	0.97785	VitaminKdeficiency;Prostatecancer
menthyl salicylate	Angina Pectoris	0.5	0.000249723	0.875	0.712299
mephentermine	Angina Pectoris	1.11111	9.4e-07	0.722222	0.349508	Highbloodpressure
mepyramine	Angina Pectoris	1	7.67e-09	0.75	0.414978	Allergy	Skin sensitisation
mesalazine	Angina Pectoris	0.714286	6.16e-06	0.821429	0.989817	Ulcerativecolitis
metamizole	Angina Pectoris	1	0.000370198	0.75	0.414978
methdilazine	Angina Pectoris	1	0.00650238	0.75	0.970595	Allergicrhinitis
methotrimeprazine	Angina Pectoris	1.68421	0.0137223	0.578947	0.113654
methoxyflurane	Angina Pectoris	1.83333	0.0421909	0.541667	0.081155	Anaesthesia
methyldopa	Angina Pectoris	1	0.000616748	0.75	0.414978	Hypertension	Agranulocytosis;Amenorrhoea;Haemolytic anaemia;Angina pectoris;Arthralgia;Musculoskeletal discomfort;Asthenia;Mental disorder;Breast disorder;Colitis;Infection;Connective tissue disorder;Constipation;Disturbance in sexual arousal;Libido decreased;Diarrhoea;Abdominal distension;Dizziness;Eczema;Oedema;Endocrine disorder;Eosinophilia;Toxic epidermal necrolysis;Rash;Dermatitis;Body temperature incre…
methylnaltrexone	Angina Pectoris	1	0.0255623	0.75	0.414978		Gastrointestinal pain;Abdominal pain;Diarrhoea;Dizziness;Oedema;Flatulence;Gastrointestinal disorder;Hyperhidrosis;Nausea;Nervous system disorder;Pain;Vomiting;Gastrointestinal perforation;Injection site reaction;Skin disorder;Erythema
metipranolol	Angina Pectoris	0	8.38e-06	1	0.896282	Open-angleglaucoma	Angina pectoris;Anxiety;Arthritis;Asthenia;Atrial fibrillation;Blepharitis;Bronchitis;Conjunctivitis;Cough;Dizziness;Dyspnoea;Oedema;Epistaxis;Rash;Dermatitis;Headache;Hypersensitivity;Hypertension;Myocardial infarction;Acute coronary syndrome;Nausea;Nervousness;Tension;Palpitations;Rhinitis;Uveitis;Photophobia;Myalgia;Musculoskeletal discomfort;Discomfort;Vision blurred;Lacrimation increased;Bra…
metoprolol	Angina Pectoris	0	4.7e-05	1	0.896282	Hypertension	Gastrointestinal pain;Abdominal pain;Agranulocytosis;Alopecia;Amnesia;Angina pectoris;Anxiety;Arrhythmia;Arterial insufficiency;Arthralgia;Musculoskeletal discomfort;Arthritis;Asthenia;Atrioventricular block;Mental disorder;Breast disorder;Bronchospasm;Cardiac output decreased;Catatonia;Cerebrovascular disorder;Chest pain;Coma;Confusional state;Feeling abnormal;Conjunctivitis;Connective tissue di…
metyrapone	Angina Pectoris	1	0.0143011	0.75	0.970595	Cushingdisease	Gastrointestinal pain;Abdominal pain;Adrenal insufficiency;Alopecia;Dermatitis atopic;Dizziness;Endocrine disorder;Gastrointestinal disorder;Headache;Hirsutism;Hypertension;Hypotension;Nausea;Nervous system disorder;Pain;Pancytopenia;Angiopathy;Vomiting;Skin disorder;Abdominal discomfort;White blood cell count decreased
mianserin	Angina Pectoris	1.65217	0.01572	0.586957	0.121975	Depression	Agranulocytosis;Anaemia;Arthralgia;Musculoskeletal discomfort;Arthritis;Asthenia;Mental disorder;Breast disorder;Confusional state;Feeling abnormal;Connective tissue disorder;Constipation;Diplopia;Dizziness;Somnolence;Oedema;Rash;Dermatitis;Eye disorder;Fatigue;Gastrointestinal disorder;Gynaecomastia;Headache;Cardiac arrest;Cardiac disorder;Cardiac failure;Blood disorder;Hepatitis;Hypertension;Hy…
midostaurin	Angina Pectoris	1	0.0276387	0.75	0.970595	Acutemyeloidleukaemia;Chronicmyelomonocyticleukaemia;Colorectalcancer;Systemicmastocytosis
mifamurtide	Angina Pectoris	0.5	0.00907923	0.875	0.712299	Solidtumour/cancer
miltefosine	Angina Pectoris	0	0.000409918	1	0.896282	Leishmaniasis;Visceralleishmaniasis
minocycline	Angina Pectoris	0.857143	5.07e-05	0.785714	0.982652	Bacterialinfection	Gastrointestinal pain;Abdominal pain;Agranulocytosis;Alopecia;Anaphylactic shock;Haemolytic anaemia;Angioedema;Decreased appetite;Arthralgia;Musculoskeletal discomfort;Arthritis;Ataxia;Back pain;Balanitis;Bronchospasm;Bronchitis;Neoplasm malignant;Cholestasis;Temperature intolerance;Infection;Constipation;Cough;Dysphagia;Dental caries;Tooth hypoplasia;Dermatitis;Dermatitis exfoliative;Diarrhoea;D…
minoxidil	Angina Pectoris	1	0.000293168	0.75	0.414978	Hypertension	Angina pectoris;Breast disorder;Cardiac tamponade;Oedema;Toxic epidermal necrolysis;Rash;Dermatitis;Gastrointestinal disorder;Cardiac disorder;Hypertrichosis;Hypotension;Leukopenia;Mediastinal disorder;Nausea;Pericardial effusion;Pericarditis;Pleural effusion;Stevens-Johnson syndrome;Erythema multiforme;Tachycardia;Thrombocytopenia;Virilism;Vomiting;Weight increased;Oedema peripheral;Dermatitis b…
mirabegron	Angina Pectoris	1	1.61e-05	0.75	0.414978	Overactivebladder	Abdominal distension;Gastrointestinal pain;Abdominal pain;Arthralgia;Musculoskeletal discomfort;Atrial fibrillation;Back pain;Breast cancer;Breast disorder;Infection;Connective tissue disorder;Constipation;Cystitis noninfective;Cystitis;Bladder pain;Diarrhoea;Dizziness;Dyspepsia;Rash;Dermatitis;Eye disorder;Fatigue;Asthenia;Gastritis;Gastrointestinal disorder;Glaucoma;Headache;Cardiac disorder;Hy…
mirtazapine	Angina Pectoris	1.5	0.00929301	0.625	0.168903	Depression	Acute abdomen;Gastrointestinal pain;Abdominal pain;Aggression;Agranulocytosis;Alopecia;Amblyopia;Amenorrhoea;Amnesia;Anaemia;Aplastic anaemia;Angina pectoris;Decreased appetite;Anxiety;Aphasia;Arrhythmia;Arthralgia;Musculoskeletal discomfort;Arthritis;Asphyxia;Asthenia;Asthma;Ataxia;Back pain;Mental disorder;Blepharitis;Blister;Dermatitis bullous;Coagulopathy;Bone disorder;Breast feeding;Bronchit…
mitotane	Angina Pectoris	0.6	0.001453	0.85	0.993365	Adrenocorticalcarcinoma	Adrenal insufficiency;Aggression;Albuminuria;Anaemia;Decreased appetite;Asthenia;Ataxia;Mental disorder;Breast disorder;Infection;Confusional state;Feeling abnormal;Connective tissue disorder;Diarrhoea;Diplopia;Dizziness;Somnolence;Osteoarthritis;Dysarthria;Dysgeusia;Dyspepsia;Endocrine disorder;Rash;Dermatitis;Eye disorder;Body temperature increased;Flushing;Gastrointestinal disorder;Gynaecomast…
moexipril	Angina Pectoris	0	1.72e-12	1	0.999309	Hypertension
moxonidine	Angina Pectoris	1	0.00109144	0.75	0.970595	Alcoholdependence	Gastrointestinal pain;Abdominal pain;Angioedema;Anxiety;Asthenia;Back pain;Bronchitis;Infection;Diarrhoea;Dizziness;Rash;Dermatitis;Headache;Hypotension;Orthostatic hypotension;Nausea;Pain;Pharyngitis;Pruritus;Sinusitis;Sleep disorder;Urticaria;Vertigo;Dry mouth;Oedema peripheral;Insomnia;Somnolence
muromonab	Angina Pectoris	1.28571	0.000114244	0.678571	0.918094	Organtransplantrejection
nabumetone	Angina Pectoris	0.5	3.04e-07	0.875	0.712299	Pain	Gastrointestinal pain;Abdominal pain;Congenital anomaly;Developmental delay;Agranulocytosis;Albuminuria;Alopecia;Alveolitis allergic;Anaphylactic shock;Anaemia;Aplastic anaemia;Angina pectoris;Angioedema;Decreased appetite;Anxiety;Arrhythmia;Asthenia;Asthma;Confusional state;Feeling abnormal;Constipation;Cough;Dysphagia;Depression;Diarrhoea;Dizziness;Duodenal ulcer;Duodenitis;Dyspepsia;Dyspnoea;D…
nadolol	Angina Pectoris	0	0.000154748	1	0.896282	Highbloodpressure	Pancreatitis acute;Adams-Stokes syndrome;Agranulocytosis;Alopecia;Decreased appetite;Atrioventricular block;Bronchospasm;Catatonia;Chest pain;Conjunctivitis;Constipation;Cough;Disturbance in sexual arousal;Libido decreased;Depression;Diarrhoea;Diplopia;Dizziness;Dyspepsia;Dyspnoea;Oedema;Rash;Dermatitis;Fatigue;Asthenia;Body temperature increased;Flatulence;Gastritis;Hallucination;Cardiomegaly;Ca…
nadroparin	Angina Pectoris	0.75	1.69e-06	0.8125	0.988362
naphazoline	Angina Pectoris	1.5	0.0336052	0.625	0.168903	Itching;Hyperaemia	Asthenia;Dizziness;Somnolence;Eye disorder;Headache;Hyperglycaemia;Hypertension;Keratitis;Mydriasis;Nausea;Nervousness;Tension;Hyperhidrosis;Eye pain;Endophthalmitis;Ocular hyperaemia;Discomfort;Intraocular pressure increased;Punctate keratitis;Xerosis;Erythema;Vision blurred;Lacrimation increased;Eye oedema;Accidental exposure to product;Ocular discomfort
naproxen	Angina Pectoris	0.5	1.31e-05	0.875	0.712299	Endometriosis;Osteoarthritis;Pain	Gastrointestinal pain;Abdominal pain;Abscess;Agranulocytosis;Albuminuria;Alkalosis;Alopecia;Amblyopia;Amnesia;Anaphylactic shock;Anaemia;Aplastic anaemia;Haemolytic anaemia;Angina pectoris;Angioedema;Decreased appetite;Anxiety;Aortic valve stenosis;Apnoea;Arrhythmia;Arthralgia;Musculoskeletal discomfort;Asthenia;Asthma;Mental disorder;Blister;Dermatitis bullous;Bone disorder;Breast disorder;Breas…
natalizumab	Angina Pectoris	1	1.68e-06	0.75	0.970595
nebivolol	Angina Pectoris	0.333333	1.07e-05	0.916667	0.789721	Hypertension	Gastrointestinal pain;Abdominal pain;Angioedema;Asthenia;Atrioventricular block;Mental disorder;Bronchospasm;Chest pain;Diarrhoea;Dizziness;Dyspnoea;Rash;Dermatitis;Fatigue;Gastrointestinal disorder;Headache;Cardiac disorder;Hypercholesterolaemia;Hypersensitivity;Renal failure acute;Myocardial infarction;Acute coronary syndrome;Nausea;Nervous system disorder;Paraesthesia;Pruritus;Psoriasis;Skin d…
nepafenac	Angina Pectoris	0.5	8.1e-06	0.875	0.712299	Osteoarthritis	Arthritis;Rheumatoid arthritis;Blepharitis;Conjunctivitis allergic;Corneal oedema;Corneal opacity;Ulcerative keratitis;Cutis laxa;Dermatitis atopic;Diabetes mellitus;Dizziness;Dry eye;Lacrimation decreased;Abnormal labour;Eye disorder;Eyelid disorder;Gastrointestinal disorder;Headache;Hypersensitivity;Hypertension;Immune system disorder;Iritis;Eye pruritus;Keratitis;Nausea;Nervous system disorder…
nesiritide	Angina Pectoris	1	6.98e-05	0.75	0.414978	Congestiveheartfailure	Arrhythmia;Back pain;Diabetes mellitus;Dizziness;Dyspnoea;Rash;Dermatitis;Headache;Cardiac failure;Hypersensitivity;Hypertension;Hypoglycaemia;Hypotension;Immune system disorder;Musculoskeletal disorder;Nausea;Nervous system disorder;Pruritus;Hyperhidrosis;Angiopathy;Vomiting;Ventricular arrhythmia;Blood creatinine increased;Ventricular extrasystoles;Bradycardia;Drug interaction;Renal impairment;…
netupitant	Angina Pectoris	1	0.000137263	0.75	0.414978	Chemotherapy-inducednausea
nimesulide	Angina Pectoris	0.5	0.00114202	0.875	0.712299	Metastaticcolorectalcancer;Non-hodgkinlymphoma;Non-small-celllungcancer
nitroglycerin	Angina Pectoris	1	0.00475263	0.75	0.414978	Diabeticfootulcer;Anginapectoris	Gastrointestinal pain;Abdominal pain;Anaphylactic shock;Angina unstable;Angina pectoris;Angioedema;Arrhythmia;Asthenia;Mental disorder;Coma;Infection;Confusional state;Feeling abnormal;Cyanosis;Dermatitis exfoliative;Drug eruption;Dermatitis atopic;Dermatitis contact;Dizziness;Somnolence;Dyspnoea;Eczema;Rash;Dermatitis;Body temperature increased;Flushing;Gastrointestinal disorder;Breath odour;Hea…
nitroprusside	Angina Pectoris	1	0.0111956	0.75	0.414978	Hypertension	Gastrointestinal pain;Abdominal pain;Dizziness;Rash;Dermatitis;Flushing;Headache;Hypotension;Hypothyroidism;Miosis;Nausea;Palpitations;Tachycardia;Tinnitus;Agitation;Intracranial pressure increased;Hyperreflexia;Muscle twitching;Retching;Anxiety;Platelet count decreased;Bradycardia;Hyperhidrosis;Electrocardiogram change;Chest discomfort;Ileus
obinutuzumab	Angina Pectoris	1	0.0168486	0.75	0.414978	Chroniclymphocyticleukaemia
ocrelizumab	Angina Pectoris	1	0.0381124	0.75	0.414978	DiffuselargeB-celllymphoma;Multiplesclerosis
ocriplasmin	Angina Pectoris	1	0.0462471	0.75	0.970595	Symptomaticvitreomacularadhesion
ofatumumab	Angina Pectoris	1	0.0139557	0.75	0.414978	Chroniclymphocyticleukaemia;DiffuselargeB-celllymphoma;Rheumatoidarthritis	Agranulocytosis;Anaphylactic shock;Anaemia;Arthralgia;Musculoskeletal discomfort;Asthenia;Back pain;Bacteraemia;Coagulopathy;Bronchospasm;Bronchitis;Bronchopneumonia;Infection;Connective tissue disorder;Cough;Pancytopenia;Diarrhoea;Dyspnoea;Rash;Dermatitis;Fatigue;Body temperature increased;Flushing;Gastrointestinal disorder;Headache;Cardiac arrest;Cardiac disorder;Hepatitis B;Herpes virus infect…
olanzapine	Angina Pectoris	1.69697	0.00507074	0.575758	0.11048	Schizophrenia	Abdominal distension;Gastrointestinal pain;Abdominal pain;Acidosis;Albuminuria;Alopecia;Dementia Alzheimer's type;Amblyopia;Amenorrhoea;Amnesia;Anaemia;Angioedema;Decreased appetite;Anxiety;Apnoea;Arteritis;Arthralgia;Musculoskeletal discomfort;Arthritis;Rheumatoid arthritis;Phonological disorder;Asthenia;Asthma;Ataxia;Pneumothorax;Atelectasis;Atrial fibrillation;Atrioventricular block;Back pain;…
oleic acid	Angina Pectoris	1.16667	0.0259557	0.708333	0.318627
olmesartan	Angina Pectoris	0	0.000111639	1	0.999309		Gastrointestinal pain;Abdominal pain;Alopecia;Angioedema;Arthralgia;Musculoskeletal discomfort;Arthritis;Asthenia;Back pain;Mental disorder;Bronchitis;Chest pain;Cough;Diarrhoea;Dizziness;Dyspepsia;Rash;Dermatitis;Fatigue;Gastroenteritis;Headache;Haematuria;Hypercholesterolaemia;Hyperglycaemia;Hyperlipidaemia;Hypertriglyceridaemia;Blood triglycerides increased;Renal failure acute;Nausea;Pain;Phar…
olsalazine	Angina Pectoris	1	0.000129975	0.75	0.970595	Ulcerativecolitis	Gastrointestinal pain;Abdominal pain;Alopecia;Anaemia;Aplastic anaemia;Haemolytic anaemia;Angioedema;Decreased appetite;Arthralgia;Musculoskeletal discomfort;Mental disorder;Breast disorder;Bronchospasm;Chest pain;Infection;Connective tissue disorder;Dehydration;Depression;Diarrhoea;Dizziness;Somnolence;Dyspepsia;Dyspnoea;Dysuria;Eosinophilia;Erythema nodosum;Rash;Dermatitis;Eye disorder;Fatigue;…
omega-3 fatty acids	Angina Pectoris	0.333333	0.00250805	0.916667	0.997568
ondansetron	Angina Pectoris	1.4	0.0103538	0.65	0.879184	Alcoholdependence;Chemotherapy-inducednausea	Gastrointestinal pain;Abdominal pain;Anaphylactic shock;Angina pectoris;Angioedema;Anxiety;Arrhythmia;Asthenia;Asthma;Atrial fibrillation;Bronchospasm;Neoplasm malignant;Cardiovascular disorder;Chest pain;Constipation;Cough;Diarrhoea;Dizziness;Somnolence;Dyskinesia;Dyspnoea;Dysuria;Ear disorder;Toxic epidermal necrolysis;Rash;Dermatitis;Eye disorder;Fatigue;Body temperature increased;Flatulence;F…
oxaprozin	Angina Pectoris	0.5	5.23e-06	0.875	0.712299	Rheumatoidarthritis	Gastrointestinal pain;Abdominal pain;Agranulocytosis;Alopecia;Anaphylactic shock;Anaemia;Aplastic anaemia;Haemolytic anaemia;Angioedema;Decreased appetite;Anxiety;Arrhythmia;Asthenia;Asthma;Coma;Infection;Confusional state;Feeling abnormal;Conjunctivitis;Constipation;Cystitis noninfective;Cystitis;Bladder pain;Dermatitis exfoliative;Diarrhoea;Polyuria;Dizziness;Somnolence;Drug hypersensitivity;Dy…
oxprenolol	Angina Pectoris	0.333333	2.48e-06	0.916667	0.789721	Hypertension	Arthralgia;Musculoskeletal discomfort;Bronchospasm;Diarrhoea;Diplopia;Dizziness;Dyspepsia;Fatigue;Asthenia;Headache;Cardiac failure;Hypersensitivity;Hypoglycaemia;Hypotension;Orthostatic hypotension;Nausea;Palpitations;Pruritus;Psychotic disorder;Schizophrenia;Thrombocytopenia;Trigeminal neuralgia;Abdominal pain;Abnormal dreams;Bradycardia;Emotional distress;Hyperhidrosis;Feeling cold;Insomnia
oxytocin	Angina Pectoris	1.5	0.011865	0.625	0.832955	Autismspectrumdisorder	Arrhythmia;Asphyxia;Disseminated intravascular coagulation;Dyspnoea;Effusion;Rash;Dermatitis;Foetal distress syndrome;Flushing;Gastrointestinal disorder;Headache;Cardiac disorder;Hyponatraemia;Hypotension;Immune system disorder;Mediastinal disorder;Nausea;Nervous system disorder;Shock;Tachycardia;Angiopathy;Vomiting;Water intoxication;Myocardial ischaemia;Acute pulmonary oedema;Malnutrition;Skin …
paliperidone	Angina Pectoris	1.6	0.0333379	0.6	0.136647	Schizophrenia	Gastrointestinal pain;Abdominal pain;Adenocarcinoma;Adenoma benign;Aggression;Agranulocytosis;Albinism;Alopecia;Amenorrhoea;Anaphylactic shock;Anaemia;Angioedema;Decreased appetite;Anxiety;Sinus arrhythmia;Arthralgia;Musculoskeletal discomfort;Asthenia;Athetosis;Atrial fibrillation;Atrioventricular block;Back pain;Mental disorder;Bipolar disorder;Bipolar I disorder;Blepharospasm;Breast disorder;B…
palivizumab	Angina Pectoris	1.11111	8.01e-07	0.722222	0.955923	Respiratorysyncytialvirusinfection
papain	Angina Pectoris	0	0.006501	1	0.999309
papaverine	Angina Pectoris	1.5	0.0267398	0.625	0.168903	Spasm	Decreased appetite;Constipation;Diarrhoea;Rash;Dermatitis;Flushing;Headache;Hepatitis;Nausea;Vertigo;Malaise;Discomfort;Feeling abnormal;Ill-defined disorder;Abdominal discomfort;Sedation;Blood pressure increased
parecoxib	Angina Pectoris	0.5	0.000672508	0.875	0.712299		Gastrointestinal pain;Abdominal pain;Anaphylactic shock;Angioedema;Decreased appetite;Arthralgia;Musculoskeletal discomfort;Asthenia;Back pain;Bronchospasm;Cerebrovascular disorder;Infection;Connective tissue disorder;Constipation;Dermatitis exfoliative;Dizziness;Alveolar osteitis;Dyspepsia;Dyspnoea;Ear pain;Ecchymosis;Toxic epidermal necrolysis;Erythema multiforme;Oesophagitis;Rash;Dermatitis;Fl…
paricalcitol	Angina Pectoris	0	0.0200182	1	0.896282	Hyperparathyroidism	Gastrointestinal pain;Abdominal pain;Alopecia;Anaemia;Angioedema;Decreased appetite;Anxiety;Arrhythmia;Arthralgia;Musculoskeletal discomfort;Arthritis;Asthenia;Asthma;Atrial flutter;Back pain;Mental disorder;Blister;Dermatitis bullous;Breast cancer;Breast disorder;Calcinosis;Chest pain;Colitis;Infection;Confusional state;Feeling abnormal;Conjunctivitis;Connective tissue disorder;Constipation;Coug…
paroxetine	Angina Pectoris	1.68571	0.00665138	0.578571	0.113276	Depression	Gastrointestinal pain;Abdominal pain;Abscess;Pancreatitis acute;Aggression;Agranulocytosis;Albuminuria;Alopecia;Alveolitis allergic;Amblyopia;Amenorrhoea;Amnesia;Anaphylactic shock;Anaemia;Aplastic anaemia;Haemolytic anaemia;Hypochromic anaemia;Angina pectoris;Angioedema;Pupils unequal;Anxiety;Anxiety disorder;Aphasia;Arrhythmia;Arthralgia;Musculoskeletal discomfort;Arthritis;Rheumatoid arthritis…
penbutolol	Angina Pectoris	0.75	0.000221856	0.8125	0.988362	Hypertension	Agranulocytosis;Asthenia;Atrioventricular block;Catatonia;Cough;Depression;Diarrhoea;Dizziness;Dyspepsia;Dyspnoea;Fatigue;Body temperature increased;Headache;Laryngospasm;Nausea;Pain;Peyronie's disease;Hyperhidrosis;Upper respiratory tract infection;Mood swings;Affect lability;Arterial thrombosis;Colitis ischaemic;Disorientation;Rash erythematous;Erectile dysfunction;Oropharyngeal discomfort;Orop…
pentostatin	Angina Pectoris	1	0.0113097	0.75	0.414978	Hairycellleukaemia	Gastrointestinal pain;Abdominal pain;Abscess;Agranulocytosis;Alopecia;Amblyopia;Amenorrhoea;Amnesia;Anaemia;Aplastic anaemia;Haemolytic anaemia;Angina pectoris;Decreased appetite;Anxiety;Arrhythmia;Arthralgia;Musculoskeletal discomfort;Arthritis;Asthenia;Asthma;Ataxia;Atrioventricular block;Bacterial infection;Bronchospasm;Bronchitis;Candida infection;Cellulitis;Chest pain;Infection;Confusional s…
pentoxifylline	Angina Pectoris	1.5	0.00587252	0.625	0.168903	Intermittentclaudication	Gastrointestinal pain;Abdominal pain;Anaphylactic shock;Anaemia;Aplastic anaemia;Angina pectoris;Angioedema;Decreased appetite;Anxiety;Arrhythmia;Asthenia;Back pain;Bronchospasm;Chest pain;Cholecystitis;Cholestasis;Infection;Confusional state;Feeling abnormal;Conjunctivitis;Constipation;Diarrhoea;Dizziness;Somnolence;Dyspepsia;Dyspnoea;Ear pain;Oedema;Epistaxis;Eructation;Rash;Dermatitis;Body tem…
pergolide	Angina Pectoris	1.64706	0.0126185	0.588235	0.123351	Parkinsondisease	Acute abdomen;Gastrointestinal pain;Abdominal pain;Abscess;Acidosis;Adenoma benign;Alopecia;Amenorrhoea;Amnesia;Anaemia;Anaemia megaloblastic;Angina pectoris;Decreased appetite;Anxiety;Apnoea;Arrhythmia;Arthralgia;Musculoskeletal discomfort;Arthritis;Asthenia;Asthma;Ataxia;Atrial fibrillation;Atrioventricular block;Back pain;Benign neoplasm of skin;Bronchitis;Bursitis;Cachexia;Candida infection;C…
perindopril	Angina Pectoris	0.5	6.08e-05	0.875	0.995444	Hypertension	Gastrointestinal pain;Abdominal pain;Pancreatitis acute;Agranulocytosis;Alopecia;Amnesia;Anaphylactic shock;Anaemia;Haemolytic anaemia;Angina pectoris;Angioedema;Decreased appetite;Anxiety;Arrhythmia;Arthralgia;Musculoskeletal discomfort;Arthritis;Asthenia;Asthma;Back pain;Bronchospasm;Bronchitis;Neck pain;Chest pain;Confusional state;Feeling abnormal;Conjunctivitis;Constipation;Cough;Dermatitis;…
phenindamine	Angina Pectoris	1	4.1e-05	0.75	0.970595	Commoncold
phenyl salicylate	Angina Pectoris	0.5	8.61e-06	0.875	0.712299
phenylbutazone	Angina Pectoris	0.666667	1.15e-08	0.833333	0.99148	Chronicpain
phenylpropanolamine	Angina Pectoris	0.833333	1.44e-06	0.791667	0.518303		Anxiety;Arrhythmia;Ataxia;Confusional state;Feeling abnormal;Constipation;Dizziness;Somnolence;Dyskinesia;Dyspnoea;Rash;Dermatitis;Flushing;Hallucination;Hypersensitivity;Hypotension;Irritability;Renal tubular necrosis;Nausea;Nervousness;Tension;Psychotic disorder;Tachycardia;Tremor;Vomiting;Urinary retention;Agitation;Hepatocellular injury;Liver injury;Urinary hesitation;Dysphoria;Pulmonary func…
pidolic acid	Angina Pectoris	1.66667	0.0153097	0.583333	0.726455
pindolol	Angina Pectoris	0.8	3.77e-06	0.8	0.539065	Hypertension	Gastrointestinal pain;Abdominal pain;Aggression;Anxiety;Arthralgia;Musculoskeletal discomfort;Asthenia;Mental disorder;Bronchospasm;Chest pain;Confusional state;Feeling abnormal;Conjunctivitis;Constipation;Depression;Diarrhoea;Dizziness;Somnolence;Dyspnoea;Oedema;Rash;Dermatitis;Fatigue;Flatulence;Gastrointestinal disorder;Hallucination;Headache;Atrioventricular block;Cardiac disorder;Cardiac fai…
pioglitazone	Angina Pectoris	0.75	0.00501593	0.8125	0.569933	Obesity;Diabeticcomplication;Type-2diabetes	Congenital anomaly;Developmental delay;Anaphylactic shock;Anaemia;Angina pectoris;Angioedema;Arthralgia;Musculoskeletal discomfort;Asthenia;Back pain;Bladder cancer;Bladder neoplasm;Breast disorder;Breast feeding;Bronchitis;Transient ischaemic attack;Chest pain;Infection;Connective tissue disorder;Cyst;Diarrhoea;Dizziness;Dyspnoea;Oedema;Eye disorder;Fatigue;Flatulence;Multiple fractures;Fracture…
pirbuterol	Angina Pectoris	0	0.00144437	1	0.896282	Asthma	Gastrointestinal pain;Abdominal pain;Alopecia;Decreased appetite;Anxiety;Asthenia;Back pain;Chest pain;Confusional state;Feeling abnormal;Contusion;Cough;Dermatitis;Diarrhoea;Dizziness;Somnolence;Oedema;Rash;Fatigue;Flushing;Glossitis;Headache;Dysphonia;Hypotension;Ischaemia;Muscle spasms;Nasal congestion;Nausea;Nervousness;Tension;Sensory loss;Hypoaesthesia;Palpitations;Pruritus;Stomatitis;Loss …
piroxicam	Angina Pectoris	0.5	0.000104316	0.875	0.712299	Pain	Gastrointestinal pain;Abdominal pain;Agranulocytosis;Alopecia;Amnesia;Anaphylactic shock;Anaemia;Aplastic anaemia;Haemolytic anaemia;Angina pectoris;Angioedema;Decreased appetite;Anxiety;Arrhythmia;Asthenia;Asthma;Bronchospasm;Chest pain;Coma;Infection;Confusional state;Feeling abnormal;Conjunctivitis;Constipation;Contusion;Cystitis noninfective;Cystitis;Bladder pain;Deafness;Dermatitis exfoliati…
pitavastatin	Angina Pectoris	1	0.00161746	0.75	0.414978		Gastrointestinal pain;Abdominal pain;Amnesia;Arthralgia;Musculoskeletal discomfort;Asthenia;Back pain;Confusional state;Feeling abnormal;Constipation;Diarrhoea;Dizziness;Dyspepsia;Rash;Dermatitis;Fatigue;Headache;Hepatitis;Hypersensitivity;Hypoaesthesia;Influenza;Jaundice;Renal failure acute;Myopathy;Myoglobin urine present;Myoglobinuria;Myositis;Nasopharyngitis;Nausea;Pain in extremity;Pruritus;…
pizotifen	Angina Pectoris	1.5	5.69e-05	0.625	0.168903		Asthenia;Confusional state;Feeling abnormal;Dizziness;Somnolence;Oedema;Fatigue;Headache;Hypotension;Nausea;Nervousness;Tension;Weight increased;Dry mouth;Dyspepsia;Myalgia;Musculoskeletal discomfort;Increased appetite;Erectile dysfunction
pomalidomide	Angina Pectoris	0.666667	0.0037314	0.833333	0.620085	Systemicsclerosis	Congenital anomaly;Developmental delay;Anaemia;Anxiety;Arthralgia;Musculoskeletal discomfort;Asthenia;Atrial fibrillation;Back pain;Mental disorder;Breast disorder;Bronchitis;Bronchopneumonia;Infection;Confusional state;Feeling abnormal;Connective tissue disorder;Constipation;Cough;Dehydration;Diarrhoea;Dizziness;Dyspnoea;Epistaxis;Rash;Dermatitis;Fatigue;Body temperature increased;Gastrointestin…
porfimer sodium	Angina Pectoris	0.5	3.23e-05	0.875	0.995444	Non-small-celllungcancer
practolol	Angina Pectoris	0	4.34e-05	1	0.896282	Cardiacarrhythmias
prasugrel	Angina Pectoris	0	1.13e-07	1	0.896282	Acutecoronarysyndrome	Anaphylactic shock;Anaemia;Angioedema;Atrial fibrillation;Back pain;Neoplasm malignant;Contusion;Cough;Diarrhoea;Dizziness;Dyspnoea;Ecchymosis;Epistaxis;Rash;Dermatitis;Eye disorder;Eye haemorrhage;Fatigue;Asthenia;Body temperature increased;Gastrointestinal disorder;Gastrointestinal haemorrhage;Gingival bleeding;Headache;Haematochezia;Haematoma;Haematuria;Haemoptysis;Haemorrhage;Haemoglobin;Hype…
pravastatin	Angina Pectoris	1	0.0199689	0.75	0.414978	Hypercholesterolaemia	Abdominal distension;Gastrointestinal pain;Abdominal pain;Alopecia;Amnesia;Anaphylactic shock;Anaemia;Haemolytic anaemia;Angina pectoris;Angioedema;Decreased appetite;Anxiety;Arrhythmia;Arthralgia;Musculoskeletal discomfort;Arthritis;Asthenia;Breast feeding;Chest pain;Nasopharyngitis;Rhinitis;Infection;Confusional state;Feeling abnormal;Constipation;Cough;Depression;Dermatitis;Dermatomyositis;Dia…
proflavine	Angina Pectoris	0	0.00423808	1	0.999309	Sepsis
progesterone	Angina Pectoris	1	0.0413523	0.75	0.414978	Contraception;Prematurelabour	Abdominal distension;Gastrointestinal pain;Abdominal pain;Abortion spontaneous;Abscess;Pancreatitis acute;Aggression;Alopecia;Amenorrhoea;Anaphylactic shock;Anaemia;Angina pectoris;Angioedema;Decreased appetite;Anxiety;Arthralgia;Musculoskeletal discomfort;Arthritis;Asthenia;Asthma;Back pain;Mental disorder;Coagulopathy;Breast disorder;Breast swelling;Bronchitis;Neoplasm malignant;Transient ischa…
proguanil	Angina Pectoris	1	0.0193921	0.75	0.970595	Malaria	Gastrointestinal pain;Abdominal pain;Decreased appetite;Mental disorder;Cough;Diarrhoea;Rash;Dermatitis;Body temperature increased;Gastrointestinal disorder;Hallucination;Headache;Immune system disorder;Mediastinal disorder;Nausea;Nervous system disorder;Pancytopenia;Stomatitis;Erythema;Vomiting;Amylase increased;Malnutrition;Skin disorder;Hepatobiliary disease;Hepatic enzyme increased
promethazine	Angina Pectoris	1.63636	0.0396426	0.590909	0.126272	Nausea	Abscess;Agranulocytosis;Anaphylactic shock;Aplastic anaemia;Anxiety;Apnoea;Arrhythmia;Asthma;Catatonia;Coma;Confusional state;Feeling abnormal;Constipation;Delirium;Depression;Dermatitis;Dermatitis contact;Diarrhoea;Diplopia;Dizziness;Somnolence;Dyskinesia;Oedema;Rash;Extravasation;Fatigue;Asthenia;Gangrene;Hallucination;Headache;Hypotension;Conversion disorder;Irritability;Jaundice;Jaundice chol…
propranolol	Angina Pectoris	0.8	3.95e-05	0.8	0.539065	Migraine	Abdominal pain;Gastrointestinal pain;Agranulocytosis;Alopecia;Arterial insufficiency;Asthenia;Atrioventricular block;Mental disorder;Bronchospasm;Bronchiolitis;Bronchitis;Catatonia;Nervous system disorder;Infection;Constipation;Cough;Depression;Dermatitis exfoliative;Diarrhoea;Dizziness;Dyspnoea;Toxic epidermal necrolysis;Erythema multiforme;Rash;Dermatitis;Fatigue;Body temperature increased;Gast…
propylene glycol	Angina Pectoris	0	8.61e-05	1	0.999309
protamine sulfate	Angina Pectoris	1	0.0416363	0.75	0.414978
protein s human	Angina Pectoris	0.666667	0.000154287	0.833333	0.99148
prucalopride	Angina Pectoris	1	0.00729818	0.75	0.414978		Abdominal distension;Gastrointestinal pain;Abdominal pain;Decreased appetite;Back pain;Mental disorder;Breast disorder;Infection;Connective tissue disorder;Diarrhoea;Dizziness;Dyspepsia;Fatigue;Asthenia;Body temperature increased;Flatulence;Gastrointestinal disorder;Headache;Cardiac disorder;Influenza;Mediastinal disorder;Nasopharyngitis;Nausea;Nervous system disorder;Palpitations;Polyuria;Urine …
quetiapine	Angina Pectoris	1.73077	0.0443283	0.567308	0.102445	Schizophrenia	Abdominal distension;Gastrointestinal pain;Abdominal pain;Aggression;Agranulocytosis;Amblyopia;Amenorrhoea;Amnesia;Retrograde amnesia;Anaphylactic shock;Anaemia;Hypochromic anaemia;Angina pectoris;Angioedema;Decreased appetite;Anxiety;Aphasia;Arthralgia;Musculoskeletal discomfort;Arthritis;Asthenia;Asthma;Ataxia;Atrial fibrillation;Back pain;Mental disorder;Blepharitis;Brain neoplasm;Breast cance…
quinapril	Angina Pectoris	0	7.89e-08	1	0.999309	Hypertension	Gastrointestinal pain;Abdominal pain;Agranulocytosis;Alopecia;Amblyopia;Haemolytic anaemia;Angina pectoris;Angioedema;Arrhythmia;Arthralgia;Musculoskeletal discomfort;Back pain;Mental disorder;Breast disorder;Chest pain;Infection;Connective tissue disorder;Constipation;Cough;Depression;Dermatitis exfoliative;Dermatomyositis;Diarrhoea;Dizziness;Dyspepsia;Dyspnoea;Oedema;Rash;Dermatitis;Eye disorde…
quinine	Angina Pectoris	1.5	0.0210561	0.625	0.168903	Malaria
ramipril	Angina Pectoris	1	8.22e-07	0.75	0.970595	Congestiveheartfailure	Gastrointestinal pain;Abdominal pain;Agranulocytosis;Alopecia;Amnesia;Haemolytic anaemia;Angina pectoris;Angioedema;Decreased appetite;Anxiety;Arrhythmia;Arthralgia;Musculoskeletal discomfort;Arthritis;Asthenia;Atrial fibrillation;Mental disorder;Breast disorder;Bronchospasm;Bronchitis;Transient ischaemic attack;Cerebrovascular disorder;Chest pain;Confusional state;Feeling abnormal;Conjunctivitis…
ramucirumab	Angina Pectoris	0	0.00610609	1	0.999309	Gastricadenocarcinoma
ranibizumab	Angina Pectoris	0	0.00216369	1	0.999309	Hereditaryhemorrhagictelangiectasia
rapacuronium	Angina Pectoris	1	0.0111956	0.75	0.414978
ravulizumab	Angina Pectoris	1	0.00141807	0.75	0.414978	Paroxysmalnocturnalhaemoglobinuria
regadenoson	Angina Pectoris	1	0.0303162	0.75	0.414978	Radionuclideimaging	Angina pectoris;Atrial fibrillation;Atrioventricular block;Chest pain;Dizziness;Dysgeusia;Dyspnoea;Flushing;Cardiac flutter;Headache;Nausea;Ventricular arrhythmia;Atrioventricular block first degree;Abdominal discomfort;Chest discomfort;Atrioventricular block second degree;Electrocardiogram ST segment depression;Electrocardiogram PR prolongation;Wandering pacemaker;Feeling hot;Abdominal distensio…
regorafenib	Angina Pectoris	1.11111	0.0117178	0.722222	0.955923	Metastaticcolorectalcancer	Gastrointestinal pain;Abdominal pain;Alopecia;Anaemia;Asthenia;Squamous cell carcinoma;Infection;Connective tissue disorder;Cyst;Diarrhoea;Endocrine disorder;Toxic epidermal necrolysis;Erythema multiforme;Rash;Dermatitis;Fatigue;Body temperature increased;Fistula;Gastroenteritis;Gastrooesophageal reflux disease;Gastrointestinal disorder;Headache;Cardiac disorder;Haemorrhage;Haemoglobin;Hyperbilir…
rescinnamine	Angina Pectoris	0	1.7e-07	1	0.999309	Hypertension	Gastrointestinal pain;Abdominal pain;Abscess;Angina pectoris;Back pain;Bronchitis;Bursitis;Infection;Conjunctivitis;Constipation;Dermatitis contact;Dizziness;Oedema;Endocrine disorder;Rash;Dermatitis;Gastritis;Gingivitis;Headache;Herpes zoster;Hypersensitivity;Hypertension;Hypertrichosis;Hypothyroidism;Influenza;Hypertonia;Myocardial infarction;Acute coronary syndrome;Nausea;Osteoporosis;Pain;Pha…
resveratrol	Angina Pectoris	1.08696	0.000160803	0.728261	0.363359
reteplase	Angina Pectoris	0.75	0.00171481	0.8125	0.988362	Heartattack
rilmenidine	Angina Pectoris	1	0.0199689	0.75	0.414978	Hypertension
rilonacept	Angina Pectoris	0	1.14e-24	1	0.999309	Arthritis;Acutegoutflare
risperidone	Angina Pectoris	1.6	0.0144737	0.6	0.136647	Schizophrenia	Gastrointestinal pain;Abdominal pain;Abscess;Adenocarcinoma;Adenoma benign;Agranulocytosis;Albinism;Alopecia;Amenorrhoea;Amnesia;Anaphylactic shock;Anaemia;Hypochromic anaemia;Angina pectoris;Angioedema;Decreased appetite;Anxiety;Aphasia;Apnoea;Apraxia;Arrhythmia;Sinus arrhythmia;Arthralgia;Musculoskeletal discomfort;Arthritis;Ascites;Asthenia;Asthma;Ataxia;Athetosis;Atrial fibrillation;Atriovent…
rofecoxib	Angina Pectoris	0.5	0.00052831	0.875	0.995444	Osteoarthritis	Abdominal distension;Gastrointestinal pain;Abdominal pain;Congenital anomaly;Developmental delay;Abscess;Agranulocytosis;Alopecia;Aplastic anaemia;Angina pectoris;Angina unstable;Angioedema;Anxiety;Arthralgia;Musculoskeletal discomfort;Asthenia;Asthma;Atrial fibrillation;Back pain;Mental disorder;Blister;Dermatitis bullous;Breast cancer;Bronchospasm;Bronchitis;Bursitis;Neoplasm malignant;Basal ce…
roflumilast	Angina Pectoris	1.25	0.00174588	0.6875	0.275195	Asthma;Type-2diabetes	Gastrointestinal pain;Abdominal pain;Pancreatitis acute;Angioedema;Anxiety;Asthenia;Atrial fibrillation;Back pain;Mental disorder;Infection;Connective tissue disorder;Constipation;Depression;Diarrhoea;Dizziness;Dysgeusia;Dyspepsia;Endocrine disorder;Rash;Dermatitis;Fatigue;Gastritis;Gastrooesophageal reflux disease;Gastrointestinal disorder;Gynaecomastia;Headache;Cardiac disorder;Haematochezia;Hy…
rolapitant	Angina Pectoris	1	0.00975446	0.75	0.414978	Chemotherapy-inducednausea
rosiglitazone	Angina Pectoris	0.857143	0.00705884	0.785714	0.50343		Anaphylactic shock;Anaemia;Angioedema;Arthralgia;Musculoskeletal discomfort;Back pain;Infection;Connective tissue disorder;Constipation;Diabetes mellitus;Diarrhoea;Dizziness;Oedema;Rash;Dermatitis;Eye disorder;Fatigue;Asthenia;Multiple fractures;Fracture;Gastrointestinal disorder;Headache;Cardiac disorder;Cardiac failure;Cardiac failure congestive;Hepatitis;Hyperbilirubinaemia;Hypercholesterolaem…
rosuvastatin	Angina Pectoris	1	0.000755368	0.75	0.970595	ElevatedC-reactiveprotein;Hypercholesterolaemia	Gastrointestinal pain;Abdominal pain;Amnesia;Angioedema;Arrhythmia;Arthralgia;Musculoskeletal discomfort;Asthenia;Mental disorder;Breast disorder;Bronchitis;Infection;Confusional state;Feeling abnormal;Constipation;Depression;Diabetes mellitus;Diarrhoea;Dizziness;Dyspepsia;Rash;Dermatitis;Flatulence;Gastroenteritis;Gynaecomastia;Headache;Blood disorder;Haematuria;Hepatitis;Hypersensitivity;Influe…
roxithromycin	Angina Pectoris	0	0.000358549	1	0.896282		Anaphylactic shock;Angioedema;Decreased appetite;Asthma;Bronchospasm;Candida infection;Deafness;Dermatitis exfoliative;Diarrhoea;Dizziness;Dyspepsia;Eosinophilia;Erythema multiforme;Rash;Dermatitis;Flatulence;Hallucination;Headache;Hypersensitivity;Jaundice;Nausea;Pancreatitis;Paraesthesia;Pruritus;Vascular purpura;Purpura;Stevens-Johnson syndrome;Tinnitus;Urticaria;Vertigo;Vomiting;Fluid retenti…
salbutamol	Angina Pectoris	0.333333	8.26e-06	0.916667	0.789721	Acuteasthma	Gastrointestinal pain;Abdominal pain;Lactic acidosis;Aggression;Anaphylactic shock;Angina pectoris;Angioedema;Decreased appetite;Anxiety;Arrhythmia;Arthralgia;Musculoskeletal discomfort;Asthenia;Asthma;Ataxia;Atrial fibrillation;Back pain;Mental disorder;Coagulopathy;Bronchospasm;Bronchitis;Chest pain;Infection;Conjunctivitis;Connective tissue disorder;Constipation;Cough;Diabetes mellitus;Diarrho…
salicylic acid	Angina Pectoris	1	0.000682407	0.75	0.414978
salmeterol	Angina Pectoris	0.333333	5.53e-06	0.916667	0.789721	Chronicobstructivepulmonarydisease	Gastrointestinal pain;Abdominal pain;Anaphylactic shock;Angioedema;Anxiety;Arrhythmia;Arthralgia;Musculoskeletal discomfort;Asthma;Atrial fibrillation;Back pain;Bronchospasm;Bronchitis;Candida infection;Oral candidiasis;Neck pain;Chest pain;Varicella;Choking;Nasopharyngitis;Rhinitis;Infection;Conjunctivitis;Connective tissue disorder;Constipation;Cough;Dermatitis contact;Diarrhoea;Dizziness;Dysme…
salmon calcitonin	Angina Pectoris	1	0.023134	0.75	0.970595	Osteoporosis
salsalate	Angina Pectoris	0.5	4.57e-06	0.875	0.712299	Rheumatoidarthritis	Gastrointestinal pain;Abdominal pain;Anaphylactic shock;Angioedema;Bronchospasm;Diarrhoea;Rash;Dermatitis;Haemorrhage;Haemoglobin;Hepatitis;Hypotension;Nausea;Nephritis;Tinnitus;Urticaria;Vertigo;Blood creatinine decreased;Hearing impaired;Deafness
sarilumab	Angina Pectoris	1	1.99e-10	0.75	0.414978	Rheumatoidarthritis
siltuximab	Angina Pectoris	0	5.27e-07	1	0.999309	Anemia
simvastatin	Angina Pectoris	1	0.000751149	0.75	0.414978	Hypercholesterolaemia	Gastrointestinal pain;Abdominal pain;Alopecia;Amnesia;Anaphylactic shock;Anaemia;Haemolytic anaemia;Angioedema;Decreased appetite;Anxiety;Arthralgia;Musculoskeletal discomfort;Arthritis;Asthenia;Atrial fibrillation;Mental disorder;Breast feeding;Bronchitis;Chest pain;Infection;Confusional state;Feeling abnormal;Constipation;Depression;Dermatomyositis;Diabetes mellitus;Diarrhoea;Dizziness;Dysgeusi…
sitaxentan	Angina Pectoris	1	0.000358549	0.75	0.970595
sodium tetradecyl sulfate	Angina Pectoris	1	0.0010999	0.75	0.414978	Hemangioma;Varicoseandspiderveinsofleg
sorafenib	Angina Pectoris	1.1	0.0354706	0.725	0.957659	Hepatocellularcarcinoma;Myelodysplasticsyndrome;Renalcellcarcinoma	Gastrointestinal pain;Abdominal pain;Alopecia;Anaphylactic shock;Anaemia;Angioedema;Decreased appetite;Arrhythmia;Arthralgia;Musculoskeletal discomfort;Ascites;Asthenia;Mental disorder;Bone disorder;Breast disorder;Burning mouth syndrome;Neoplasm malignant;Skin cancer;Squamous cell carcinoma;Transient ischaemic attack;Cholangitis;Cholecystitis;Infection;Connective tissue disorder;Constipation;Cou…
soybean oil	Angina Pectoris	0	0.0105847	1	0.896282	Bupicavainetoxicity
spirapril	Angina Pectoris	0	2.86e-06	1	0.999309	Hypertension
stearic acid	Angina Pectoris	0.5	0.000124627	0.875	0.712299
sucralfate	Angina Pectoris	0.8	5.88e-05	0.8	0.985975	Acnevulgaris
sulfasalazine	Angina Pectoris	1.3	0.00826491	0.675	0.250974	Rheumatoidarthritis	Gastrointestinal pain;Abdominal pain;Agranulocytosis;Alopecia;Anaphylactic shock;Anaemia;Aplastic anaemia;Haemolytic anaemia;Anaemia megaloblastic;Angioedema;Decreased appetite;Anuria;Arthralgia;Musculoskeletal discomfort;Ataxia;Mental disorder;Neoplasm malignant;Cholestasis;Infection;Connective tissue disorder;Cough;Cyanosis;Depression;Dermatitis exfoliative;Drug eruption;Diarrhoea;Polyuria;Dizz…
sulindac	Angina Pectoris	1.14286	0.000610713	0.714286	0.331687	Rheumatoidarthritis	Lymphadenitis;Agranulocytosis;Alopecia;Anaphylactic shock;Anaemia;Aplastic anaemia;Haemolytic anaemia;Angioedema;Decreased appetite;Arrhythmia;Arthralgia;Musculoskeletal discomfort;Arthritis;Asthenia;Bronchospasm;Chest pain;Cholecystitis;Cholestasis;Colitis;Coma;Conjunctivitis;Constipation;Depression;Dermatitis exfoliative;Diarrhoea;Disseminated intravascular coagulation;Dizziness;Dyspepsia;Dyspn…
sulodexide	Angina Pectoris	1	8.94e-05	0.75	0.414978	Tinnitus
sunitinib	Angina Pectoris	1	0.00404386	0.75	0.970595	Gastrointestinalcancer	Abdominal distension;Gastrointestinal pain;Abdominal pain;Abscess;Adrenal insufficiency;Alopecia;Anaemia;Angioedema;Decreased appetite;Arrhythmia;Arthralgia;Musculoskeletal discomfort;Asthenia;Back pain;Bacterial infection;Mental disorder;Blister;Dermatitis bullous;Bronchitis;Burkitt's lymphoma;Neoplasm malignant;Candida infection;Oral candidiasis;Cellulitis;Cerebral infarction;Transient ischaemi…
suprofen	Angina Pectoris	0.5	3.03e-05	0.875	0.712299	Miosis	Haemorrhage;Haemoglobin;Hypersensitivity;Iritis;Pain;Pruritus;Photophobia;Discomfort;Conjunctival oedema;Erythema;Haemorrhagic disorder
tazarotene	Angina Pectoris	1	0.0463723	0.75	0.970595	Psoriasisvulgaris	Blister;Dermatitis bullous;Cheilitis;Dermatitis;Dermatitis contact;Eczema;Oedema;Localised oedema;Rash;Facial pain;Haemorrhage;Haemoglobin;Hypertriglyceridaemia;Blood triglycerides increased;Impetigo;Inflammation;Pain;Pruritus;Swelling;Erythema;Burning sensation;Oedema peripheral;Skin discolouration;Dry skin;Skin irritation;Skin hyperpigmentation;Leukoderma;Discomfort;Skin exfoliation;Pain of ski…
tegaserod	Angina Pectoris	1.25	0.00140124	0.6875	0.275195	Irritablebowelsyndrome	Abdominal distension;Gastrointestinal pain;Abdominal pain;Abortion spontaneous;Albuminuria;Alopecia;Angina pectoris;Appendicitis;Arrhythmia;Asthma;Back pain;Mental disorder;Breast disorder;Bundle branch block;Chest pain;Cholecystitis;Cholelithiasis;Infection;Connective tissue disorder;Cyst;Depression;Diarrhoea;Dizziness;Dysmenorrhoea;Dyspepsia;Dyspnoea;Eosinophilia;Eructation;Rash;Dermatitis;Eye …
telmisartan	Angina Pectoris	0	1.35e-05	1	0.999309	Hypertension	Gastrointestinal pain;Abdominal pain;Abscess;Anaphylactic shock;Anaemia;Angina pectoris;Angioedema;Decreased appetite;Anxiety;Arrhythmia;Arthralgia;Musculoskeletal discomfort;Arthritis;Asthenia;Asthma;Atrial fibrillation;Back pain;Mental disorder;Bone disorder;Breast disorder;Bronchospasm;Bronchitis;Bursitis;Cardiovascular disorder;Cerebrovascular disorder;Chest pain;Infection;Conjunctivitis;Conn…
tenecteplase	Angina Pectoris	1.09091	0.00560059	0.727273	0.959031	Myocardialinfarction
tenoxicam	Angina Pectoris	0.5	2.38e-06	0.875	0.712299	Rheumatoidarthritis	Agranulocytosis;Anaphylactic shock;Anaemia;Angioedema;Decreased appetite;Asthma;Mental disorder;Breast disorder;Colitis;Constipation;Crohn's disease;Diarrhoea;Dizziness;Dyspepsia;Dyspnoea;Oedema;Toxic epidermal necrolysis;Rash;Dermatitis;Eye disorder;Fatigue;Asthenia;Gastritis;Gastrointestinal disorder;Gastrointestinal haemorrhage;Headache;Cardiac disorder;Cardiac failure;Haematemesis;Hepatitis;H…
terbutaline	Angina Pectoris	0.333333	0.000153442	0.916667	0.789721	Asthma	Anxiety;Asthenia;Dizziness;Somnolence;Dyspnoea;Rash;Dermatitis;Flushing;Hallucination;Headache;Muscle spasms;Hypertonia;Nausea;Nervousness;Tension;Palpitations;Paraesthesia;Hyperhidrosis;Tachycardia;Tremor;Vomiting;Dry mouth;Leukocytoclastic vasculitis;Ventricular extrasystoles;Injection site pain;Chest pain;Chest discomfort;Insomnia
terlipressin	Angina Pectoris	1	0.000305665	0.75	0.414978	Hypertension	Abdominal pain;Atrial fibrillation;Chest pain;Diarrhoea;Dyspnoea;Gastrointestinal disorder;Headache;Cardiac disorder;Cardiac failure;Hypertension;Hyponatraemia;Myocardial infarction;Acute coronary syndrome;Nausea;Nervous system disorder;Pregnancy;Pulmonary oedema;Tachycardia;Torsade de pointes;Angiopathy;Ventricular fibrillation;Vomiting;Ventricular extrasystoles;Injection site necrosis;Skin exfo…
testosterone	Angina Pectoris	0.333333	0.0359303	0.916667	0.789721	Hormonedeficiency;Malehormonaldeficiency;Osteoporosis	Abdominal pain;Gastrointestinal pain;Aggression;Alopecia;Amenorrhoea;Amnesia;Anaphylactic shock;Anaemia;Anger;Angina pectoris;Angioedema;Anxiety;Appetite disorder;Arthralgia;Musculoskeletal discomfort;Arthritis;Asthenia;Asthma;Back pain;Mental disorder;Benign prostatic hyperplasia;Blister;Dermatitis bullous;Coagulopathy;Breast cyst;Breast disorder;Bronchitis;Thermal burn;Neoplasm malignant;Cerebr…
tetradecyl hydrogen sulfate (ester)	Angina Pectoris	0	8.94e-05	1	0.896282
thalidomide	Angina Pectoris	1	0.0130312	0.75	0.970595	Multiplemyeloma	Gastrointestinal pain;Abdominal pain;Multiple congenital abnormalities;Acquired immunodeficiency syndrome;Autoimmune disorder;Agranulocytosis;Albuminuria;Alopecia;Amblyopia;Amenorrhoea;Amnesia;Amyloidosis;Anaemia;Aplastic anaemia;Hypochromic anaemia;Anaemia macrocytic;Anaemia megaloblastic;Angina pectoris;Angioedema;Decreased appetite;Anxiety;Apnoea;Arrhythmia;Arthralgia;Musculoskeletal discomfor…
thonzylamine	Angina Pectoris	1.66667	0.0289106	0.583333	0.118148
thrombin alfa	Angina Pectoris	0.5	1.2e-17	0.875	0.995444
thrombomodulin alfa	Angina Pectoris	0	2.2e-07	1	0.999309
tiaprofenic acid	Angina Pectoris	0.5	2.95e-05	0.875	0.995444	Pain
ticagrelor	Angina Pectoris	0	5.32e-06	1	0.896282		Gastrointestinal pain;Abdominal pain;Angioedema;Gouty arthritis;Gout;Atrial fibrillation;Back pain;Mental disorder;Bone disorder;Breast disorder;Neoplasm malignant;Cardiac tamponade;Transient ischaemic attack;Chest pain;Confusional state;Feeling abnormal;Connective tissue disorder;Constipation;Contusion;Cough;Diarrhoea;Dizziness;Dyspepsia;Dyspnoea;Ecchymosis;Epistaxis;Rash;Dermatitis;Eye disorder…
ticlopidine	Angina Pectoris	0	5.03e-05	1	0.896282	Stroke	Alveolitis allergic;Anaphylactic shock;Haemolytic anaemia;Angioedema;Decreased appetite;Arthralgia;Musculoskeletal discomfort;Asthenia;Colitis;Conjunctival haemorrhage;Contusion;Dermatitis exfoliative;Diabetes mellitus;Diarrhoea;Dizziness;Dyspepsia;Ecchymosis;Eosinophilia;Epistaxis;Erythema multiforme;Rash;Dermatitis;Body temperature increased;Flatulence;Gastrointestinal haemorrhage;Headache;Haem…
timolol	Angina Pectoris	0	0.000475901	1	0.896282	Highbloodpressure	Gastrointestinal pain;Abdominal pain;Agranulocytosis;Alopecia;Anaphylactic shock;Angina pectoris;Angioedema;Decreased appetite;Anxiety;Arrhythmia;Arterial insufficiency;Arthralgia;Musculoskeletal discomfort;Asthenia;Atrioventricular block;Mental disorder;Blepharitis;Eyelid ptosis;Breast disorder;Bronchospasm;Catatonia;Cerebrovascular disorder;Chest pain;Nasopharyngitis;Rhinitis;Infection;Confusio…
tirofiban	Angina Pectoris	0	2.03e-06	1	0.999309	Acutecoronarysyndrome	Anaphylactic shock;Cardiac tamponade;Dizziness;Oedema;Body temperature increased;Headache;Haematemesis;Pericardial haemorrhage;Haemoptysis;Haemorrhage;Haemoglobin;Hypercholesterolaemia;Hypersensitivity;Hypertension;Nausea;Pain;Hyperhidrosis;Swelling;Thrombocytopenia;Urticaria;Chills;Haemorrhage intracranial;Retroperitoneal haemorrhage;Acute myocardial infarction;Haemoglobin decreased;Bradycardia;…
tizanidine	Angina Pectoris	1.42857	0.000448126	0.642857	0.19547	Spasm	Gastrointestinal pain;Abdominal pain;Congenital anomaly;Developmental delay;Abscess;Respiratory acidosis;Agranulocytosis;Albuminuria;Alopecia;Amblyopia;Anaphylactic shock;Anaemia;Angina pectoris;Anxiety;Arrhythmia;Arthralgia;Musculoskeletal discomfort;Arthritis;Asthenia;Asthma;Back pain;Mental disorder;Bronchitis;Bursitis;Candida infection;Vulvovaginal candidiasis;Vulvovaginal mycotic infection;N…
tocilizumab	Angina Pectoris	1	0.000778463	0.75	0.414978	Rheumatoidarthritis;Juvenileidiopathicarthritis
tocofersolan	Angina Pectoris	0	0.000343409	1	0.896282	VitaminEdeficiency
tolazoline	Angina Pectoris	1.33333	2.83e-05	0.666667	0.235636	Pulmonaryhypertension
tolfenamic acid	Angina Pectoris	0.5	2.66e-05	0.875	0.712299
tolmetin	Angina Pectoris	0.5	0.000179786	0.875	0.995444	Rheumatoidarthritis	Gastrointestinal pain;Abdominal pain;Agranulocytosis;Haemolytic anaemia;Asthenia;Chest pain;Constipation;Diarrhoea;Dizziness;Somnolence;Dyspepsia;Dysuria;Oedema;Toxic epidermal necrolysis;Epistaxis;Erythema multiforme;Body temperature increased;Flatulence;Gastritis;Gastrointestinal haemorrhage;Glossitis;Headache;Cardiac failure congestive;Haematuria;Hepatitis;Nausea;Optic nerve disorder;Proteinur…
tolvaptan	Angina Pectoris	1	0.00785805	0.75	0.414978	Heartfailure;Hyponatraemia	Anaphylactic shock;Decreased appetite;Asthenia;Breast disorder;Connective tissue disorder;Constipation;Dehydration;Diabetic ketoacidosis;Diarrhoea;Disseminated intravascular coagulation;Dizziness;Dysgeusia;Ecchymosis;Body temperature increased;Gastrointestinal disorder;Gastrointestinal haemorrhage;Headache;Cardiac disorder;Hyperglycaemia;Hyperkalaemia;Hypernatraemia;Hypersensitivity;Hypoglycaemia…
tositumomab	Angina Pectoris	1.1	9.98e-10	0.725	0.957659	Non-hodgkinlymphoma
trandolapril	Angina Pectoris	0	2.05e-07	1	0.999309	Hypertension	Abdominal distension;Gastrointestinal pain;Abdominal pain;Agranulocytosis;Alopecia;Anaemia;Haemolytic anaemia;Angina pectoris;Angioedema;Decreased appetite;Anxiety;Arrhythmia;Arthralgia;Musculoskeletal discomfort;Arthritis;Asthenia;Atrial flutter;Atrioventricular block;Back pain;Mental disorder;Blepharitis;Platelet disorder;Breast disorder;Bronchitis;Transient ischaemic attack;Chest pain;Infectio…
trastuzumab	Angina Pectoris	1.08333	2.62e-06	0.729167	0.960141	Breastcancer
trastuzumab deruxtecan	Angina Pectoris	1	0.0289763	0.75	0.414978	Colorectalcancer
trazodone	Angina Pectoris	1.42857	0.00100185	0.642857	0.19547	Depression	Gastrointestinal pain;Abdominal pain;Alopecia;Amnesia;Anaemia;Haemolytic anaemia;Anger;Decreased appetite;Anxiety;Aphasia;Apnoea;Arrhythmia;Arthralgia;Musculoskeletal discomfort;Asthenia;Ataxia;Atrial fibrillation;Back pain;Chest pain;Cholestasis;Confusional state;Feeling abnormal;Constipation;Disturbance in sexual arousal;Libido decreased;Delusion;Diarrhoea;Diplopia;Polyuria;Dizziness;Somnolence…
treprostinil	Angina Pectoris	1	0.000884413	0.75	0.414978	Pulmonaryarterialhypertension	Cellulitis;Chest pain;Infection;Contusion;Diarrhoea;Dizziness;Dyspnoea;Oedema;Rash;Dermatitis;Fatigue;Asthenia;Headache;Cardiac failure;Haematoma;Haemorrhage;Haemoglobin;Hypotension;Nausea;Pain;Pallor;Paraesthesia;Pruritus;Erythema;Pain in jaw;Sepsis;Induration;Physical assault;Local swelling;Blood culture positive;Infusion site pain;Infusion site reaction;Gastrointestinal pain;Abdominal pain;Ana…
triflusal	Angina Pectoris	0.75	0.00671445	0.8125	0.988362
trimetrexate	Angina Pectoris	1	0.0167089	0.75	0.970595	Toxoplasmosis	Anaemia;Confusional state;Feeling abnormal;Rash;Dermatitis;Fatigue;Asthenia;Body temperature increased;Hypocalcaemia;Hyponatraemia;Nausea;Neutropenia;Pruritus;Thrombocytopenia;Vomiting;Blood alkaline phosphatase increased;Aspartate aminotransferase increased;Alanine aminotransferase increased;Hepatotoxicity;Blood bilirubin increased;Electrolyte imbalance;Blood creatinine increased
trimipramine	Angina Pectoris	1.58333	0.00012838	0.604167	0.141637	Majordepressivedisorder	Abdominal pain;Lymphadenitis;Agranulocytosis;Alopecia;Decreased appetite;Anxiety;Arrhythmia;Asthenia;Ataxia;Confusional state;Feeling abnormal;Constipation;Disturbance in sexual arousal;Libido decreased;Delusion;Diarrhoea;Dizziness;Somnolence;Oedema;Eosinophilia;Rash;Dermatitis;Fatigue;Body temperature increased;Flushing;Gynaecomastia;Hallucination;Headache;Atrioventricular block;Hypertension;Hyp…
tripelennamine	Angina Pectoris	1	0.000756916	0.75	0.414978	Hypersensitivity
triprolidine	Angina Pectoris	1	6.63e-06	0.75	0.414978	Hayfever
troglitazone	Angina Pectoris	1	0.00216093	0.75	0.414978	Diabeticcomplication	Gastrointestinal pain;Abdominal pain;Anaemia;Decreased appetite;Oedema;Fatigue;Asthenia;Body temperature increased;Cardiac failure congestive;Hepatitis;Hyperglycaemia;Jaundice;Nausea;Dizziness;Loss of consciousness;Shock;Syncope;Vomiting;Weight increased;Hepatic function abnormal;Liver function test abnormal;Alanine aminotransferase increased;Malaise;Discomfort;Feeling abnormal;Ill-defined disord…
trolamine salicylate	Angina Pectoris	0.5	1.56e-05	0.875	0.712299	Pain
turoctocog alfa	Angina Pectoris	0.666667	2.49e-05	0.833333	0.99148	HaemophiliaA
turoctocog alfa pegol	Angina Pectoris	0.666667	0.000247641	0.833333	0.99148
tyloxapol	Angina Pectoris	0	0.000343409	1	0.999309	Cysticfibrosis
urokinase	Angina Pectoris	1.1	0.000201421	0.725	0.957659	Myocardialinfarction
valdecoxib	Angina Pectoris	1.33333	0.0452551	0.666667	0.903499	Osteoarthritis	Gastrointestinal pain;Abdominal pain;Albuminuria;Alopecia;Amenorrhoea;Anaphylactic shock;Anaemia;Aneurysm;Angina pectoris;Angina unstable;Angioedema;Decreased appetite;Anxiety;Aortic valve stenosis;Apnoea;Appendicitis;Arrhythmia;Arthralgia;Musculoskeletal discomfort;Asthenia;Atrial fibrillation;Back pain;Coagulopathy;Bronchospasm;Bronchitis;Candida infection;Neoplasm malignant;Basal cell carcinom…
valsartan	Angina Pectoris	0	0.000203834	1	0.999309	Hypertension	Gastrointestinal pain;Abdominal pain;Alopecia;Anaphylactic shock;Angioedema;Decreased appetite;Anxiety;Arthralgia;Musculoskeletal discomfort;Asthenia;Atrial fibrillation;Back pain;Mental disorder;Bronchitis;Chest pain;Infection;Connective tissue disorder;Constipation;Cough;Diarrhoea;Dizziness;Dysgeusia;Dyspepsia;Dyspnoea;Oedema;Epistaxis;Rash;Dermatitis;Fatigue;Flatulence;Gastrointestinal disorde…
vandetanib	Angina Pectoris	0.8	0.00403514	0.8	0.539065	Solidtumour/cancer	Gastrointestinal pain;Abdominal pain;Alopecia;Anuria;Anxiety;Appendicitis;Arrhythmia;Arthralgia;Musculoskeletal discomfort;Asthenia;Atrial fibrillation;Mental disorder;Bipolar disorder;Bipolar I disorder;Bronchospasm;Bronchitis;Cellulitis;Transient ischaemic attack;Chest pain;Cholecystitis;Cholelithiasis;Chylothorax;Clonus;Colitis;Infection;Conjunctivitis;Constipation;Corneal opacity;Cough;Cystit…
vasopressin	Angina Pectoris	1	0.000232541	0.75	0.414978	Diabetesinsipidus;Enuresis;Polyuria	Abdominal pain;Anaphylactic shock;Angina pectoris;Arrhythmia;Cardiac output decreased;Polyuria;Gangrene;Cardiac arrest;Hypersensitivity;Nausea;Pallor;Urine output increased;Shock;Hyperhidrosis;Tremor;Urticaria;Vertigo;Vomiting;Water intoxication;Bronchospasm;Myocardial ischaemia;Vasoconstriction
vinblastine	Angina Pectoris	1.16667	0.0231915	0.708333	0.946177	Solidtumour/cancer	Gastrointestinal pain;Abdominal pain;Agranulocytosis;Alopecia;Anaemia;Angina pectoris;Decreased appetite;Asthenia;Cellulitis;Constipation;Depression;Diarrhoea;Dizziness;Extravasation;Headache;Haemorrhage;Haemoglobin;Hypertension;Inappropriate antidiuretic hormone secretion;Ischaemia;Leukopenia;Myocardial infarction;Acute coronary syndrome;Nausea;Neoplasm;Neuritis;Neuropathy peripheral;Sensory los…
xamoterol	Angina Pectoris	0	2.96e-07	1	0.896282
ximelagatran	Angina Pectoris	0	0.00240464	1	0.999309
zinc	Angina Pectoris	1.36522	1.3e-08	0.658696	0.892468		Pancreatitis;Epigastric discomfort;Nausea
zinc acetate	Angina Pectoris	1.36522	8.09e-11	0.658696	0.892468	Wilsondisease
zinc chloride	Angina Pectoris	1.36522	2.9e-10	0.658696	0.892468	Commoncold
ziprasidone	Angina Pectoris	1.72	0.022571	0.57	0.104947	Schizophrenia	Gastrointestinal pain;Abdominal pain;Albuminuria;Respiratory alkalosis;Alopecia;Dementia Alzheimer's type;Amblyopia;Amenorrhoea;Amnesia;Anaemia;Hypochromic anaemia;Angina pectoris;Angioedema;Decreased appetite;Anxiety;Arrhythmia;Arthralgia;Musculoskeletal discomfort;Asthenia;Ataxia;Atrial fibrillation;Atrioventricular block;Back pain;Mental disorder;Blepharitis;Breast disorder;Breast feeding;Bund…
zofenopril	Angina Pectoris	0	1.47e-10	1	0.999309

## Sheet: Arrhythmia
drug	disease	proximity	pval	similarity	adjusted_similarity	TTD	SIDER
abciximab	Arrhythmia	1.15385	0.00135298	0.711538	0.325625	Anginapectoris
acebutolol	Arrhythmia	0	0.000405711	1	0.999608	Hypertension	Gastrointestinal pain;Abdominal pain;Agranulocytosis;Decreased appetite;Anxiety;Arthralgia;Musculoskeletal discomfort;Asthenia;Atrioventricular block;Back pain;Bronchospasm;Cardiac output decreased;Catatonia;Chest pain;Pleuritic pain;Confusional state;Feeling abnormal;Conjunctivitis;Connective tissue disorder;Constipation;Cough;Depression;Dermatitis;Dermatitis exfoliative;Diarrhoea;Dizziness;Somn…
aceclofenac	Arrhythmia	0.5	0.000125834	0.875	0.712299	Inflammation
acemetacin	Arrhythmia	0.5	0.00120679	0.875	0.712299
acenocoumarol	Arrhythmia	0	0.0032615	1	0.896282	Thrombosis	Alopecia;Coagulopathy;Dermatitis;Diarrhoea;Body temperature increased;Gastrointestinal disorder;Haemobilia;Haemorrhage;Haemoglobin;Hypersensitivity;Melaena;Menorrhagia;Metrorrhagia;Nausea;Neoplasm;Ulcer;Urticaria;Vomiting;Hepatocellular injury;Liver injury;Skin exfoliation;Skin necrosis;Haematuria;Protein C deficiency;Abdominal symptom;Decreased appetite
acetaminophen	Arrhythmia	0.75	1.4e-05	0.8125	0.569933	Pain	Gastrointestinal pain;Abdominal pain;Pancreatitis acute;Agranulocytosis;Anaphylactic shock;Anaemia;Haemolytic anaemia;Angioedema;Decreased appetite;Anxiety;Asthma;Pneumothorax;Atelectasis;Mental disorder;Bladder neck obstruction;Bronchospasm;Chest pain;Coma;Confusional state;Feeling abnormal;Connective tissue disorder;Constipation;Cough;Dermatitis exfoliative;Dermatitis atopic;Diarrhoea;Dizziness…
acetylsalicylic acid	Arrhythmia	1	0.00207143	0.75	0.414978
adalimumab	Arrhythmia	0	0.00285687	1	0.896282	Rheumatoidarthritis
adapalene	Arrhythmia	0.857143	0.00527425	0.785714	0.50343	Acnevulgaris	Angioedema;Conjunctivitis;Dermatitis;Dermatitis exfoliative;Dermatitis atopic;Dermatitis contact;Eczema;Rash;Foetal disorder;Hepatitis;Oral herpes;Herpes simplex;Hypersensitivity;Keratitis;Pain;Optic neuritis;Papilloedema;Pruritus;Seborrhoeic dermatitis;Convulsion;Sunburn;Photosensitivity reaction;Erythema;Urticaria;Burning sensation;Drug ineffective;Eye pain;Dermatitis bullous;Rash pustular;Skin…
adenosine	Arrhythmia	1.25	0.00207084	0.6875	0.275195	Paroxysmalsupraventriculartachycardia	Anaphylactic shock;Angioedema;Apnoea;Arrhythmia;Asthenia;Atrial fibrillation;Atrioventricular block;Back pain;Bronchospasm;Chest pain;Cough;Dizziness;Somnolence;Dyspnoea;Rash;Dermatitis;Flushing;Headache;Cardiac arrest;Cardiac disorder;Cardiac failure;Hypersensitivity;Hypertension;Hyperventilation;Hypotension;Mediastinal disorder;Myocardial infarction;Acute coronary syndrome;Nasal congestion;Naus…
adenosine phosphate	Arrhythmia	1.33333	0.0479454	0.666667	0.235636
alcaftadine	Arrhythmia	1	0.0108761	0.75	0.414978	Allergicconjunctivitis	Headache;Influenza;Eye pruritus;Nasopharyngitis;Eye irritation;Ocular hyperaemia;Pain
alclofenac	Arrhythmia	0	0.00252359	1	0.896282	Rheumatoidarthritis
aldesleukin	Arrhythmia	0.666667	0.00217359	0.833333	0.620085	Non-hodgkinlymphoma;Renalcellcarcinoma
alemtuzumab	Arrhythmia	1.4	0.0187724	0.65	0.206948	Chroniclymphocyticleukaemia;Multiplesclerosis
alimemazine	Arrhythmia	1	0.0226772	0.75	0.414978
aliskiren	Arrhythmia	0	0.000454726	1	0.999608	Hypertension	Gastrointestinal pain;Abdominal pain;Anaphylactic shock;Anaemia;Angioedema;Arthralgia;Musculoskeletal discomfort;Asthenia;Back pain;Bronchitis;Colon cancer;Neck pain;Connective tissue disorder;Constipation;Cough;Diarrhoea;Dizziness;Dyspepsia;Oedema;Toxic epidermal necrolysis;Epistaxis;Rash;Dermatitis;Fatigue;Gastrooesophageal reflux disease;Gastrointestinal disorder;Gout;Headache;Cardiac disorder…
alteplase	Arrhythmia	0.75	0.00603439	0.8125	0.569933	Pulmonaryembolism
aluminium phosphate	Arrhythmia	0.75	0.00164431	0.8125	0.569933
aluminum acetate	Arrhythmia	0.75	0.00049732	0.8125	0.569933
ambenonium	Arrhythmia	1	0.0424109	0.75	0.414978	Myastheniagravis
ambrisentan	Arrhythmia	1	0.0351616	0.75	0.414978	Pulmonaryarterialhypertension	Gastrointestinal pain;Abdominal pain;Constipation;Dyspnoea;Flushing;Headache;Pulmonary hypertension;Nasal congestion;Nasopharyngitis;Palpitations;Sinusitis;Oedema peripheral;Fluid retention;Anaemia;Angina pectoris;Angioedema;Decreased appetite;Arthralgia;Musculoskeletal discomfort;Asthenia;Mental disorder;Breast disorder;Bronchitis;Chest pain;Infection;Contusion;Cough;Diarrhoea;Dizziness;Oedema;E…
amifampridine	Arrhythmia	1	0.0198172	0.75	0.980578	LambertEatonmyasthenicsyndrome
aminocaproic acid	Arrhythmia	1	0.019399	0.75	0.414978	Postoperativehemorrhage;Bleedingdisorder
aminophylline	Arrhythmia	1.25	0.0491912	0.6875	0.275195	Asthma;Bronchialasthma	Abdominal pain;Gastrointestinal pain;Albuminuria;Decreased appetite;Anxiety;Arrhythmia;Atrial fibrillation;Dermatitis;Dermatitis exfoliative;Dermatitis contact;Diarrhoea;Polyuria;Dizziness;Rash;Body temperature increased;Flushing;Cardiac flutter;Headache;Dyspepsia;Haematemesis;Hyperglycaemia;Hypersensitivity;Hypokalaemia;Hypotension;Irritability;Chronic obstructive pulmonary disease;Bronchial hyp…
amodiaquine	Arrhythmia	1	0.0279722	0.75	0.980578	Malaria
amoxapine	Arrhythmia	1.39024	1.82e-08	0.652439	0.916161	Majordepressivedisorder	Gastrointestinal pain;Abdominal pain;Lymphadenitis;Agranulocytosis;Alopecia;Decreased appetite;Asthenia;Ataxia;Atrial fibrillation;Confusional state;Feeling abnormal;Constipation;Disturbance in sexual arousal;Libido decreased;Delusion;Diarrhoea;Dizziness;Somnolence;Oedema;Eosinophilia;Rash;Dermatitis;Fatigue;Body temperature increased;Flatulence;Gynaecomastia;Hallucination;Headache;Atrioventricul…
amrinone	Arrhythmia	1	0.00653242	0.75	0.414978
amyl nitrite	Arrhythmia	1	0.0304997	0.75	0.414978	Anginapectoris
angiotensin ii	Arrhythmia	0	0.00445102	1	0.896282	Increasebloodpressure
anisindione	Arrhythmia	0	0.000203834	1	0.999608	Coagulationdefect
anisotropine methylbromide	Arrhythmia	1.33333	0.0488471	0.666667	0.235636	Pepticulcer
anistreplase	Arrhythmia	0.75	0.0111842	0.8125	0.569933	Acutecoronarysyndrome
antazoline	Arrhythmia	1	0.0244245	0.75	0.414978	Nasalcongestion
anti-inhibitor coagulant complex	Arrhythmia	0.375	2.66e-08	0.90625	0.771901	Bleedingdisorder
antihemophilic factor (recombinant), pegylated	Arrhythmia	0	0.000138734	1	0.896282
antihemophilic factor human	Arrhythmia	1	0.0266594	0.75	0.414978
antihemophilic factor, human recombinant	Arrhythmia	1.09091	0.0100195	0.727273	0.361076
antipyrine	Arrhythmia	0.5	0.000366273	0.875	0.712299
antithrombin alfa	Arrhythmia	0.5	0.00590922	0.875	0.712299	Thrombindeficiency
antithrombin iii human	Arrhythmia	1	0.0416124	0.75	0.980578
antrafenine	Arrhythmia	0.5	5.74e-05	0.875	0.712299
apomorphine	Arrhythmia	1.2	3.75e-05	0.7	0.958408	Parkinsondisease	Angina pectoris;Anxiety;Arthralgia;Musculoskeletal discomfort;Asthenia;Back pain;Mental disorder;Chest pain;Confusional state;Feeling abnormal;Constipation;Contusion;Dehydration;Diarrhoea;Dizziness;Somnolence;Dyskinesia;Dyspnoea;Ecchymosis;Oedema;Fatigue;Flushing;Granuloma;Hallucination;Headache;Cardiac failure congestive;Hypotension;Orthostatic hypotension;Libido increased;Disturbance in sexual …
apraclonidine	Arrhythmia	1	0.00244378	0.75	0.980578	Intraocularpressurereduction	Gastrointestinal pain;Abdominal pain;Arrhythmia;Asthenia;Asthma;Mental disorder;Blepharitis;Conjunctivitis;Eyelid ptosis;Blepharospasm;Chest pain;Infection;Constipation;Disturbance in sexual arousal;Libido decreased;Dermatitis;Dermatitis contact;Diarrhoea;Dizziness;Dysgeusia;Dyspnoea;Oedema;Eye disorder;Eyelid disorder;Fatigue;Gastrointestinal disorder;Headache;Hyperaemia;Hypersensitivity;Inflamm…
aprepitant	Arrhythmia	1	0.00330464	0.75	0.414978	Nausea	Abdominal distension;Gastrointestinal pain;Abdominal pain;Alopecia;Anaphylactic shock;Anaemia;Angioedema;Decreased appetite;Anxiety;Anxiety disorder;Arthralgia;Musculoskeletal discomfort;Asthenia;Back pain;Mental disorder;Breast disorder;Candida infection;Non-small cell lung cancer;Cardiovascular disorder;Cognitive disorder;Infection;Confusional state;Feeling abnormal;Conjunctivitis;Connective ti…
arbutamine	Arrhythmia	0	1.69e-08	1	0.999608	Coronaryarterydisease
ardeparin	Arrhythmia	1	0.00244301	0.75	0.980578	Deepveinthrombosis
argatroban	Arrhythmia	0	0.00637752	1	0.896282	Thrombosis	Gastrointestinal pain;Abdominal pain;Angina pectoris;Angina unstable;Aortic valve stenosis;Apnoea;Atrial fibrillation;Back pain;Cerebrovascular disorder;Chest pain;Infection;Confusional state;Feeling abnormal;Constipation;Coronary artery thrombosis;Cough;Diarrhoea;Disseminated intravascular coagulation;Dizziness;Dyspnoea;Rash;Dermatitis;Body temperature increased;Gastrooesophageal reflux disease;…
aripiprazole	Arrhythmia	1.32558	1.76e-07	0.668605	0.239144	Bipolardisorder;Schizophrenia;Majordepressivedisorder	Abdominal distension;Gastrointestinal pain;Abdominal pain;Aggression;Agoraphobia;Agranulocytosis;Albuminuria;Alcoholism;Alcohol abuse;Alopecia;Amblyopia;Amenorrhoea;Amnesia;Anaphylactic shock;Anaemia;Hypochromic anaemia;Anaemia macrocytic;Anger;Angina pectoris;Angioedema;Decreased appetite;Anxiety;Aphasia;Apnoea;Appendicitis;Appetite disorder;Arthralgia;Musculoskeletal discomfort;Arthritis;Rheuma…
aripiprazole lauroxil	Arrhythmia	1.36	1.37e-05	0.66	0.223841
asenapine	Arrhythmia	1	6.83e-10	0.75	0.980578	Schizophrenia	Anaphylactic shock;Angioedema;Anxiety;Mental disorder;Blister;Dermatitis bullous;Constipation;Dizziness;Dyspnoea;Rash;Dermatitis;Fatigue;Asthenia;Gastrointestinal disorder;Headache;Hypersensitivity;Hypotension;Immune system disorder;Inflammation;Nausea;Nervous system disorder;Schizophrenia;Salivary hypersecretion;Tachycardia;Tremor;Ulcer;Weight increased;Wheezing;Dry mouth;Agitation;Alanine amino…
atenolol	Arrhythmia	0	0.000834825	1	0.999608	Hypertension	Aggression;Agranulocytosis;Alopecia;Decreased appetite;Anxiety;Arrhythmia;Ataxia;Atrial fibrillation;Atrial flutter;Atrioventricular block;Bronchospasm;Catatonia;Chest pain;Cholestasis;Confusional state;Feeling abnormal;Constipation;Cough;Disturbance in sexual arousal;Libido decreased;Depression;Dermatitis exfoliative;Diarrhoea;Dizziness;Somnolence;Dyspepsia;Dyspnoea;Oedema;Epistaxis;Rash;Dermati…
atezolizumab	Arrhythmia	1	0.0108761	0.75	0.414978	Melanoma;Solidtumour/cancer;Bronchioalveolarcarcinoma;Ulcer
atosiban	Arrhythmia	0.75	4.42e-09	0.8125	0.569933		Mental disorder;Breast disorder;Dizziness;Dyspnoea;Rash;Dermatitis;Body temperature increased;Gastrointestinal disorder;Headache;Cardiac disorder;Hyperglycaemia;Hypersensitivity;Hypotension;Immune system disorder;Nausea;Nervous system disorder;Multiple pregnancy;Pruritus;Pulmonary oedema;Tachycardia;Uterine haemorrhage;Uterine atony;Uterine hypotonus;Angiopathy;Vomiting;Injection site reaction;Ma…
aurothioglucose	Arrhythmia	1.33333	0.00352536	0.666667	0.235636
avanafil	Arrhythmia	1	0.00819754	0.75	0.980578	Erectiledysfunction	Angina pectoris;Angina unstable;Arthralgia;Musculoskeletal discomfort;Asthenia;Back pain;Balanitis;Mental disorder;Breast disorder;Bronchitis;Chest pain;Infection;Connective tissue disorder;Constipation;Cough;Diabetes mellitus;Diarrhoea;Dizziness;Dyspepsia;Epistaxis;Rash;Dermatitis;Eye disorder;Fatigue;Body temperature increased;Flank pain;Flushing;Gastritis;Gastrooesophageal reflux disease;Gastr…
avelumab	Arrhythmia	1	0.0178856	0.75	0.414978	Merkelcellcarcinoma;Solidtumour/cancer
axitinib	Arrhythmia	1	0.0496835	0.75	0.414978	Renalcellcarcinoma	Gastrointestinal pain;Abdominal pain;Alopecia;Anaemia;Arthralgia;Musculoskeletal discomfort;Asthenia;Neoplasm malignant;Transient ischaemic attack;Connective tissue disorder;Constipation;Cough;Dehydration;Diarrhoea;Dizziness;Dysgeusia;Dyspepsia;Dyspnoea;Endocrine disorder;Epistaxis;Rash;Dermatitis;Fatigue;Fistula;Flatulence;Gastrointestinal disorder;Gastrointestinal haemorrhage;Gingival bleeding;…
azatadine	Arrhythmia	1	0.00650238	0.75	0.414978	Allergicrhinitis
azilsartan medoxomil	Arrhythmia	0	0.0010994	1	0.896282
balsalazide	Arrhythmia	0.75	0.00241412	0.8125	0.569933	Inflammatoryboweldisease	Gastrointestinal pain;Abdominal pain;Alopecia;Anaemia;Decreased appetite;Arthralgia;Musculoskeletal discomfort;Back pain;Colitis ulcerative;Proctocolitis;Infection;Connective tissue disorder;Constipation;Cough;Diarrhoea;Dizziness;Dysmenorrhoea;Dyspepsia;Dyspnoea;Eosinophilia;Erythema nodosum;Rash;Dermatitis;Fatigue;Asthenia;Body temperature increased;Flatulence;Gastroenteritis;Gastrooesophageal r…
basiliximab	Arrhythmia	1.16667	8.28e-05	0.708333	0.318627	Organtransplantrejection
bemiparin	Arrhythmia	1	0.00927993	0.75	0.980578
benazepril	Arrhythmia	0	1.21e-05	1	0.896282	Hypertension	Gastrointestinal pain;Abdominal pain;Agranulocytosis;Alopecia;Haemolytic anaemia;Angina pectoris;Angioedema;Anxiety;Arrhythmia;Arthralgia;Musculoskeletal discomfort;Arthritis;Asthenia;Asthma;Back pain;Bronchitis;Chest pain;Infection;Constipation;Cough;Disturbance in sexual arousal;Libido decreased;Dermatitis;Diarrhoea;Dizziness;Dyspepsia;Dyspnoea;Oedema;Eosinophilia;Rash;Fatigue;Flatulence;Flushi…
bendazac	Arrhythmia	0.5	6.64e-06	0.875	0.712299
benzatropine	Arrhythmia	0.8	9.51e-08	0.8	0.539065
benzocaine	Arrhythmia	0	8.44e-08	1	0.999608	Anaesthesia	Cyanosis;Dermatitis contact;Dyspnoea;Oedema;Rash;Dermatitis;Hypersensitivity;Methaemoglobinaemia;Pruritus;Swelling;Erythema;Urticaria;Tenderness;Respiratory distress;Oral discomfort
bepotastine	Arrhythmia	1	0.0139557	0.75	0.414978	Allergicrhinitis	Rash;Dermatitis;Headache;Hypersensitivity;Nasopharyngitis;Pruritus;Eye irritation;Lip swelling
betaxolol	Arrhythmia	0	0.000114413	1	0.999608	Hypertension	Acidosis;Agranulocytosis;Alopecia;Amnesia;Anaemia;Angina pectoris;Pupils unequal;Decreased appetite;Anxiety;Arrhythmia;Arthralgia;Musculoskeletal discomfort;Asthenia;Asthenopia;Asthma;Ataxia;Atrioventricular block;Mental disorder;Blepharitis;Blepharospasm;Breast disorder;Bronchospasm;Bronchitis;Catatonia;Cerebrovascular disorder;Neck pain;Chest pain;Infection;Confusional state;Feeling abnormal;Co…
bethanidine	Arrhythmia	0.428571	9.55e-16	0.892857	0.997898	Heartarrhythmia
bevacizumab	Arrhythmia	1.3	0.0121492	0.675	0.250974	Glaucoma/ocularhypertension
binimetinib	Arrhythmia	0.4	1.6e-07	0.9	0.76071
bisoprolol	Arrhythmia	0	0.00120045	1	0.999608	Hypertension	Gastrointestinal pain;Abdominal pain;Congenital anomaly;Developmental delay;Agranulocytosis;Alopecia;Angioedema;Anosmia;Anxiety;Aphasia;Arrhythmia;Arthralgia;Musculoskeletal discomfort;Asthenia;Asthma;Atrial fibrillation;Atrioventricular block;Back pain;Mental disorder;Breast disorder;Bronchospasm;Bronchitis;Catatonia;Cerebrovascular disorder;Neck pain;Chest pain;Coma;Infection;Confusional state;…
bivalirudin	Arrhythmia	0	0.00775945	1	0.896282	Thrombocytopenia	Gastrointestinal pain;Abdominal pain;Anaphylactic shock;Anaemia;Angina pectoris;Anxiety;Arteriovenous fistula;Pneumothorax;Atelectasis;Atrial fibrillation;Back pain;Coagulopathy;Cardiac tamponade;Chest pain;Infection;Compartment syndrome;Confusional state;Feeling abnormal;Connective tissue disorder;Contusion;Coronary artery thrombosis;Dyspepsia;Dyspnoea;Ecchymosis;Epistaxis;Rash;Dermatitis;Eye di…
bosentan	Arrhythmia	1	0.0273151	0.75	0.414978	Pulmonaryarterialhypertension	Abdominal distension;Gastrointestinal pain;Abdominal pain;Anaphylactic shock;Anaemia;Angina pectoris;Angioedema;Decreased appetite;Anxiety;Arthralgia;Musculoskeletal discomfort;Ascites;Asthenia;Asthma;Atrial fibrillation;Back pain;Mental disorder;Bone disorder;Bronchospasm;Bronchitis;Chest pain;Infection;Conjunctivitis;Constipation;Contusion;Cough;Cystitis noninfective;Cystitis;Bladder pain;Dehyd…
brimonidine	Arrhythmia	0.333333	1.27e-07	0.916667	0.998552	Ocularhypertension;Glaucoma/ocularhypertension	Anxiety;Apnoea;Arrhythmia;Arthralgia;Musculoskeletal discomfort;Arthritis;Asthenia;Mental disorder;Blepharitis;Conjunctivitis;Bronchitis;Chest pain;Coma;Nasopharyngitis;Rhinitis;Infection;Conjunctival haemorrhage;Conjunctivitis allergic;Corneal oedema;Cough;Cyanosis;Depression;Dermatitis;Dermatitis contact;Diabetes mellitus;Dizziness;Somnolence;Dysgeusia;Dyspepsia;Dyspnoea;Oedema;Rash;Eye disorde…
bromfenac	Arrhythmia	0.5	1.4e-05	0.875	0.712299	Postoperativeinflammation	Asthma;Corneal disorder;Corneal oedema;Ulcerative keratitis;Cough;Epistaxis;Eye disorder;Headache;Iritis;Eye pruritus;Mediastinal disorder;Retinal disorder;Photophobia;Swelling face;Eye pain;Eyelid bleeding;Visual acuity reduced;Eye irritation;Ocular hyperaemia;Sinus operation;Retinal exudates;Corneal perforation;Vision blurred;Corneal scar;Corneal erosion;Eye discharge;Sensation of foreign body;…
bromocriptine	Arrhythmia	1.22222	5.25e-05	0.694444	0.954792	Parkinsondisease	Abdominal pain;Gastrointestinal pain;Acromegaly;Alopecia;Amblyopia;Decreased appetite;Anxiety;Arrhythmia;Asthenia;Ataxia;Mental disorder;Blepharospasm;Cerebrospinal fluid leakage;Infection;Confusional state;Feeling abnormal;Connective tissue disorder;Constipation;Dysphagia;Delirium;Delusion;Dermatitis atopic;Diabetes mellitus;Type 2 diabetes mellitus;Diarrhoea;Diplopia;Disseminated intravascular …
bromodiphenhydramine	Arrhythmia	1	0.0111956	0.75	0.414978	Hayfever
brompheniramine	Arrhythmia	1.5	0.0109147	0.625	0.168903	Allergicrhinitis
bufexamac	Arrhythmia	1	0.0184386	0.75	0.414978	Dermatitis
bupivacaine	Arrhythmia	0.5	2.62e-07	0.875	0.99722	Anaesthesia	Acidosis;Anaphylactic shock;Anaemia;Angioedema;Anxiety;Apnoea;Arachnoiditis;Arthralgia;Musculoskeletal discomfort;Asthenia;Back pain;Bone disorder;Cardiac output decreased;Neck pain;Infection;Confusional state;Feeling abnormal;Constipation;Dysphagia;Diplopia;Dizziness;Somnolence;Drug hypersensitivity;Osteoarthritis;Dysarthria;Oedema;Extravasation;Body temperature increased;Gastrointestinal disord…
bupropion	Arrhythmia	1.25	0.00476547	0.6875	0.94985	Smokingdependence	Abdominal distension;Gastrointestinal pain;Abdominal pain;Aggression;Alopecia;Amblyopia;Amenorrhoea;Amnesia;Anaphylactic shock;Anaemia;Anger;Angioedema;Decreased appetite;Anxiety;Aphasia;Arrhythmia;Arthralgia;Musculoskeletal discomfort;Arthritis;Asthenia;Asthma;Ataxia;Back injury;Back pain;Mental disorder;Bipolar disorder;Bipolar I disorder;Concussion;Breast cancer;Breast disorder;Bronchospasm;Br…
butriptyline	Arrhythmia	1	0.00938613	0.75	0.414978
butylscopolamine	Arrhythmia	1	0.0432054	0.75	0.414978	Dysmenorrhea
cabergoline	Arrhythmia	1.1	9.15e-09	0.725	0.971517	Hyperprolactinaemia	Gastrointestinal pain;Abdominal pain;Congenital anomaly;Developmental delay;Aggression;Alopecia;Decreased appetite;Anxiety;Arrhythmia;Arthralgia;Musculoskeletal discomfort;Asthenia;Back pain;Bronchitis;Neoplasm malignant;Confusional state;Feeling abnormal;Constipation;Delusion;Depression;Diarrhoea;Dizziness;Duodenal ulcer;Dyskinesia;Dysmenorrhoea;Dyspepsia;Dyspnoea;Oedema;Epistaxis;Rash;Dermatiti…
calcium	Arrhythmia	1.10526	4.44e-05	0.723684	0.97094	Osteoporosis	Abscess;Decreased appetite;Arrhythmia;Asthenia;Calcinosis;Coma;Confusional state;Feeling abnormal;Constipation;Delirium;Diarrhoea;Dizziness;Oedema;Cardiac arrest;Hypercalcaemia;Hypersensitivity;Hypotension;Nausea;Necrosis;Pruritus;Loss of consciousness;Shock;Syncope;Vasodilation procedure;Vomiting;Vasospasm;Stupor;Depressed level of consciousness;Bradycardia;Sense of oppression;Vasodilatation;Par…
calcium chloride	Arrhythmia	1	0.0422008	0.75	0.414978	Magnesiumintoxication
canakinumab	Arrhythmia	0	0.000454726	1	0.896282	Urticaria;Vasculitis;Cryopyrin-associatedperiodicsyndromes;Rheumatoidarthritis
candesartan cilexetil	Arrhythmia	0	0.00689922	1	0.896282
cannabidiol	Arrhythmia	1.42105	3.31e-05	0.644737	0.198443	Dravetsyndrome;LennoxGastautsyndrome
captopril	Arrhythmia	0.4	7.12e-09	0.9	0.76071	Hypertension	Gastrointestinal pain;Abdominal pain;Acidosis;Agranulocytosis;Obstructive airways disorder;Alopecia;Anaemia;Haemolytic anaemia;Angina pectoris;Angioedema;Decreased appetite;Anuria;Arthralgia;Musculoskeletal discomfort;Asthenia;Ataxia;Blister;Dermatitis bullous;Bronchospasm;Chest pain;Cholestasis;Confusional state;Feeling abnormal;Constipation;Muscle contracture;Cough;Dermatitis exfoliative;Diarrh…
carbetocin	Arrhythmia	1	0.0134721	0.75	0.414978	Postpartumhaemorrhage
carbinoxamine	Arrhythmia	1	4.1e-05	0.75	0.414978	Vasomotor/allergicrhinitis	Agranulocytosis;Haemolytic anaemia;Decreased appetite;Confusional state;Feeling abnormal;Constipation;Drug eruption;Diarrhoea;Diplopia;Dizziness;Somnolence;Fatigue;Asthenia;Headache;Hypotension;Conversion disorder;Irritability;Labyrinthitis;Nasal congestion;Nausea;Nervousness;Tension;Neuritis;Neuropathy peripheral;Palpitations;Paraesthesia;Convulsion;Tachycardia;Thrombocytopenia;Tinnitus;Tremor;P…
carbocisteine	Arrhythmia	0	0.0101244	1	0.999608	Chronicobstructivepulmonarydisease
carboprost tromethamine	Arrhythmia	1	0.0134721	0.75	0.980578	Abortion
cariprazine	Arrhythmia	1.33333	0.0427478	0.666667	0.235636	Bipolardisorder
carprofen	Arrhythmia	0.5	5.74e-05	0.875	0.712299	Pain
carteolol	Arrhythmia	0	0.000821118	1	0.999608	Glaucoma/ocularhypertension	Arrhythmia;Asthenia;Conjunctivitis;Eyelid ptosis;Bronchospasm;Depression;Diplopia;Dizziness;Dysgeusia;Dyspnoea;Oedema;Headache;Atrioventricular block;Cardiac failure congestive;Hypersensitivity;Hypoglycaemia;Hypotension;Keratitis;Nausea;Palpitations;Sinusitis;Cerebrovascular accident;Loss of consciousness;Shock;Syncope;Photophobia;Eye irritation;Diabetes mellitus;Vision blurred;Lacrimation increa…
catridecacog	Arrhythmia	1	0.00397108	0.75	0.414978
cefazolin	Arrhythmia	1	0.00133019	0.75	0.414978	Bacterialinfection	Gastrointestinal pain;Abdominal pain;Agranulocytosis;Anaphylactic shock;Aplastic anaemia;Haemolytic anaemia;Decreased appetite;Oral candidiasis;Candida infection;Cholestasis;Colitis;Diarrhoea;Eosinophilia;Toxic epidermal necrolysis;Erythema multiforme;Rash;Dermatitis;Haemorrhage;Haemoglobin;Hepatitis;Hypersensitivity;Nephropathy;Leukopenia;Hypertonia;Nausea;Tubulointerstitial nephritis;Neutropeni…
cefdinir	Arrhythmia	1	0.0298018	0.75	0.414978	Bacterialinfection	Gastrointestinal pain;Abdominal pain;Agranulocytosis;Anaphylactic shock;Aplastic anaemia;Haemolytic anaemia;Decreased appetite;Asthenia;Coagulopathy;Candida infection;Skin candida;Vulvovaginal candidiasis;Vulvovaginal mycotic infection;Chest pain;Cholestasis;Conjunctivitis;Constipation;Dermatitis exfoliative;Dermatitis diaper;Diarrhoea;Disseminated intravascular coagulation;Dizziness;Dyspepsia;To…
celiprolol	Arrhythmia	0.166667	1.35e-17	0.958333	0.999246		Alveolitis allergic;Arrhythmia;Asthenia;Atrioventricular block;Bronchospasm;Confusional state;Feeling abnormal;Depression;Diabetes mellitus;Diarrhoea;Dizziness;Dyspnoea;Rash;Dermatitis;Fatigue;Hallucination;Headache;Cardiac failure;Hypoglycaemia;Hypotension;Intermittent claudication;Nausea;Nightmare;Palpitations;Paraesthesia;Psychotic disorder;Raynaud's phenomenon;Skin disorder;Sleep disorder;Tac…
cemiplimab	Arrhythmia	1	0.0187353	0.75	0.414978	Cutaneoussquamouscellcarcinoma
certolizumab pegol	Arrhythmia	0	0.0113561	1	0.896282
cetuximab	Arrhythmia	1.27273	0.00494262	0.681818	0.264008	Colorectalcancer
chlorcyclizine	Arrhythmia	1	0.0198172	0.75	0.414978
chloroprocaine	Arrhythmia	1.25	0.000811001	0.6875	0.94985	Anaesthesia	Acidosis;Angioedema;Anxiety;Apnoea;Arachnoiditis;Back pain;Dizziness;Somnolence;Body temperature increased;Headache;Cardiac arrest;Hypotension;Laryngeal oedema;Nausea;Pruritus;Convulsion;Sneezing;Loss of consciousness;Shock;Syncope;Tachycardia;Tinnitus;Tremor;Erythema;Urticaria;Vomiting;Ventricular arrhythmia;Agitation;Respiratory arrest;Pseudocholinesterase deficiency;Vision blurred;Bradycardia;…
chloroquine	Arrhythmia	1	0.0115522	0.75	0.414978	Malaria	Abdominal pain;Agranulocytosis;Alopecia;Aplastic anaemia;Angioedema;Decreased appetite;Anxiety;Asthenia;Confusional state;Feeling abnormal;Corneal opacity;Delirium;Dermatitis exfoliative;Drug eruption;Diarrhoea;Dyskinesia;Eosinophilia;Toxic epidermal necrolysis;Erythema multiforme;Extrapyramidal disorder;Hallucination;Hearing impaired;Hepatitis;Hypotension;Lichen planus;Macular degeneration;Myopa…
chlorpromazine	Arrhythmia	1.19231	1.03e-10	0.701923	0.959594	Schizophrenia	Agranulocytosis;Amenorrhoea;Aplastic anaemia;Haemolytic anaemia;Angioedema;Asphyxia;Asthma;Brain oedema;Catatonia;Infection;Constipation;Cough;Sudden death;Dysphagia;Dermatitis exfoliative;Dermatitis contact;Dizziness;Drooling;Somnolence;Dyspnoea;Endocrine disorder;Eosinophilia;Petit mal epilepsy;Body temperature increased;Glycosuria;Gynaecomastia;Cardiac arrest;Blood disorder;Hepatitis A;Hypergl…
chlorpropamide	Arrhythmia	1	0.0129229	0.75	0.980578	Non-insulindependentdiabetes	Agranulocytosis;Aplastic anaemia;Haemolytic anaemia;Decreased appetite;Dermatitis exfoliative;Diarrhoea;Dizziness;Eosinophilia;Erythema multiforme;Headache;Hunger;Hypoglycaemia;Hyponatraemia;Inappropriate antidiuretic hormone secretion;Jaundice cholestatic;Leukopenia;Nausea;Pancytopenia;Proctocolitis;Pruritus;Thrombocytopenia;Urticaria;Vomiting;Porphyria non-acute;Photosensitivity reaction;Gastro…
chlorprothixene	Arrhythmia	1.33333	0.000948846	0.666667	0.931787	Psychoticdisorder
cholecystokinin	Arrhythmia	0.833333	0.0101105	0.791667	0.518303
choline magnesium trisalicylate	Arrhythmia	0.5	6.71e-05	0.875	0.712299	Osteoarthritis
chondroitin sulfate	Arrhythmia	1	0.0152322	0.75	0.414978
choriogonadotropin alfa	Arrhythmia	1	0.0399427	0.75	0.414978	Femaleinfertility
chorionic gonadotropin (human)	Arrhythmia	1	0.045787	0.75	0.414978
cilazapril	Arrhythmia	0	2.06e-05	1	0.896282	Congestiveheartfailure	Gastrointestinal pain;Abdominal pain;Agranulocytosis;Alopecia;Anaemia;Haemolytic anaemia;Angina pectoris;Angioedema;Decreased appetite;Anxiety;Arrhythmia;Arthralgia;Musculoskeletal discomfort;Asthenia;Ataxia;Atrial fibrillation;Atrioventricular block;Bronchospasm;Bronchitis;Cerebrovascular disorder;Chest pain;Confusional state;Feeling abnormal;Conjunctivitis;Constipation;Cough;Disturbance in sexu…
cinnarizine	Arrhythmia	1.3125	1.68e-06	0.671875	0.936801	Vertigomenieredisease
citrulline	Arrhythmia	1.33333	0.00160868	0.666667	0.235636
clemastine	Arrhythmia	1	0.0490827	0.75	0.414978	Allergicrhinitis	Agranulocytosis;Anaphylactic shock;Haemolytic anaemia;Decreased appetite;Confusional state;Feeling abnormal;Constipation;Drug eruption;Diarrhoea;Diplopia;Dizziness;Somnolence;Fatigue;Asthenia;Headache;Hypotension;Conversion disorder;Irritability;Labyrinthitis;Nasal congestion;Nausea;Nervousness;Tension;Neuritis;Neuropathy peripheral;Palpitations;Paraesthesia;Convulsion;Tachycardia;Thrombocytopeni…
clenbuterol	Arrhythmia	0.4	2.59e-07	0.9	0.99812	Chronicbreathingdisorder
clofedanol	Arrhythmia	1	0.0111956	0.75	0.414978
clomipramine	Arrhythmia	0.666667	1.8e-08	0.833333	0.994669	Depression	Gastrointestinal pain;Abdominal pain;Aggression;Agranulocytosis;Albuminuria;Alopecia;Alveolitis allergic;Amenorrhoea;Anaemia;Aneurysm;Pupils unequal;Decreased appetite;Anxiety;Aphasia;Apraxia;Arrhythmia;Arthralgia;Musculoskeletal discomfort;Asthenia;Ataxia;Atrial flutter;Back pain;Mental disorder;Blepharitis;Blepharospasm;Breast disorder;Bronchospasm;Bronchitis;Bruxism;Bundle branch block;Waxy fl…
clozapine	Arrhythmia	1.33333	5.97e-07	0.666667	0.931787	Schizophrenia	Abdominal distension;Pancreatitis acute;Amnesia;Anaemia;Angina pectoris;Decreased appetite;Anxiety;Arrhythmia;Arthralgia;Musculoskeletal discomfort;Asthenia;Ataxia;Mental disorder;Ocular hyperaemia;Bone marrow disorder;Bronchitis;Neoplasm malignant;Cataplexy;Chest pain;Cholestasis;Coma;Infection;Confusional state;Feeling abnormal;Constipation;Contusion;Cough;Cyanosis;Sudden death;Dysphagia;Deliri…
coagulation factor ix (recombinant)	Arrhythmia	0.571429	4.25e-07	0.857143	0.674368
coagulation factor ix human	Arrhythmia	0.571429	6.42e-08	0.857143	0.674368
coagulation factor vii human	Arrhythmia	1	0.00234434	0.75	0.980578
coagulation factor viia recombinant human	Arrhythmia	0.666667	3.85e-09	0.833333	0.620085
collagenase clostridium histolyticum	Arrhythmia	1	0.0468169	0.75	0.414978	Sarcoidosis
conestat alfa	Arrhythmia	0.833333	1.74e-05	0.791667	0.518303
conivaptan	Arrhythmia	0.5	0.000104316	0.875	0.712299	Euvolemichyponatremia	Anaemia;Atrial fibrillation;Mental disorder;Oral candidiasis;Candida infection;Infection;Confusional state;Feeling abnormal;Constipation;Dehydration;Diarrhoea;Body temperature increased;Gastrointestinal disorder;Headache;Cardiac disorder;Cardiac failure;Haematuria;Hyperglycaemia;Hypertension;Hypoglycaemia;Hypokalaemia;Hyponatraemia;Hypotension;Orthostatic hypotension;Mediastinal disorder;Nausea;N…
copper	Arrhythmia	1.19118	1.85e-10	0.702206	0.305474	Contraception	Abortion infected;Anaemia;Back pain;Neoplasm malignant;Dysmenorrhoea;Haemorrhage;Haemoglobin;Vaginal discharge;Muscle spasms;Pain;Pelvic infection;Pregnancy;Ectopic pregnancy;Urticaria;Vaginal infection;Vaginal inflammation;Metrorrhagia;Dermatitis atopic;Dyspareunia
crizanlizumab	Arrhythmia	0	0.000491544	1	0.896282
cupric chloride	Arrhythmia	1	0.0388803	0.75	0.414978	Fungalinfection
curcumin	Arrhythmia	0.6	0.000104512	0.85	0.995891	Solidtumour/cancer
cyanocobalamin	Arrhythmia	1	1.53e-05	0.75	0.414978	Anemia	Anaphylactic shock;Anxiety;Arthritis;Asthenia;Back pain;Infection;Diarrhoea;Dizziness;Dyspepsia;Dyspnoea;Rash;Dermatitis;Glossitis;Headache;Cardiac failure congestive;Hypoaesthesia;Nausea;Nervousness;Tension;Paraesthesia;Polycythaemia vera;Pruritus;Pulmonary oedema;Rhinitis;Swelling;Thrombosis;Vomiting;Peripheral vascular disorder;Myalgia;Musculoskeletal discomfort;Pain;Coordination abnormal;Gait…
cyclandelate	Arrhythmia	0	6.83e-13	1	0.999608	Dementia
cyclobenzaprine	Arrhythmia	0.777778	1.09e-07	0.805556	0.552835	Depression	Gastrointestinal pain;Abdominal pain;Aggression;Agranulocytosis;Alopecia;Anaphylactic shock;Angioedema;Decreased appetite;Anxiety;Arrhythmia;Asthenia;Ataxia;Chest pain;Cholestasis;Tongue coated;Confusional state;Feeling abnormal;Constipation;Disturbance in sexual arousal;Libido decreased;Delusion;Diarrhoea;Diplopia;Dizziness;Somnolence;Osteoarthritis;Dysarthria;Dysgeusia;Dyspepsia;Dyspnoea;Oedema…
cyproheptadine	Arrhythmia	1.28571	0.0112502	0.678571	0.257748	Rhinitis	Agranulocytosis;Haemolytic anaemia;Decreased appetite;Cholestasis;Confusional state;Feeling abnormal;Constipation;Diarrhoea;Diplopia;Dizziness;Somnolence;Oedema;Rash;Dermatitis;Fatigue;Asthenia;Hallucination;Headache;Hepatitis;Hypotension;Conversion disorder;Irritability;Jaundice;Labyrinthitis;Leukopenia;Nasal congestion;Nausea;Nervousness;Tension;Neuritis;Neuropathy peripheral;Palpitations;Parae…
dabigatran etexilate	Arrhythmia	0	0.00597914	1	0.896282	Venousthromboembolism
dalteparin	Arrhythmia	0.75	0.000116378	0.8125	0.569933		Gastrointestinal pain;Abdominal pain;Congenital anomaly;Developmental delay;Abscess;Agranulocytosis;Alopecia;Anaphylactic shock;Anaemia;Angina pectoris;Angioedema;Arrhythmia;Asthenia;Asthma;Back pain;Mental disorder;Calcinosis;Cardiovascular disorder;Cellulitis;Chest pain;Coma;Infection;Confusional state;Feeling abnormal;Connective tissue disorder;Constipation;Coronary artery thrombosis;Cyanosis;…
danazol	Arrhythmia	0.8	0.00288489	0.8	0.991041	Breastcancer;Menorrhagia	Alopecia;Amenorrhoea;Anxiety;Arthralgia;Musculoskeletal discomfort;Asthenia;Back pain;Bartholin's cyst;Carpal tunnel syndrome;Pleuritic pain;Constipation;Dizziness;Dyspepsia;Oedema;Eosinophilia;Epilepsy;Erythema multiforme;Rash;Dermatitis;Fatigue;Body temperature increased;Flushing;Gastroenteritis;Gingival bleeding;Guillain-Barre syndrome;Headache;Haematuria;Haemorrhage;Haemoglobin;Hirsutism;Dysp…
debrisoquine	Arrhythmia	0	0.000130811	1	0.999608
defibrotide	Arrhythmia	1	0.00049732	0.75	0.414978	Hepaticveno-occlusivedisease;Diabeticnephropathy
denileukin diftitox	Arrhythmia	0.666667	0.000836142	0.833333	0.620085	Non-small-celllungcancer;leukaemia
desflurane	Arrhythmia	1.5	3.23e-05	0.625	0.876626	Anaesthesia	Gastrointestinal pain;Abdominal pain;Pancreatitis acute;Apnoea;Arrhythmia;Asthenia;Asthma;Atrial fibrillation;Mental disorder;Coagulopathy;Bone disorder;Bronchospasm;Cholestasis;Infection;Conjunctivitis;Ulcerative keratitis;Cyanosis;Dizziness;Dyspnoea;Eye burns;Eye disorder;Fatigue;Body temperature increased;Gastrointestinal disorder;Headache;Cardiac arrest;Cardiac disorder;Haemoptysis;Haemorrhag…
desloratadine	Arrhythmia	1	0.023134	0.75	0.414978	Allergicrhinitis	Gastrointestinal pain;Abdominal pain;Anaphylactic shock;Angioedema;Decreased appetite;Mental disorder;Breast disorder;Bronchitis;Varicella;Infection;Connective tissue disorder;Cough;Diarrhoea;Dizziness;Dysmenorrhoea;Dyspepsia;Dyspnoea;Oedema;Epistaxis;Rash;Dermatitis;Fatigue;Asthenia;Body temperature increased;Gastrointestinal disorder;Hallucination;Headache;Cardiac disorder;Hepatitis;Hypersensit…
desmopressin	Arrhythmia	0.666667	5.58e-05	0.833333	0.620085	Diabeticcomplication	Abdominal pain;Gastrointestinal pain;Anaphylactic shock;Decreased appetite;Asthenia;Infection;Conjunctivitis;Constipation;Cough;Depression;Diarrhoea;Dizziness;Oedema;Emotional disorder;Epistaxis;Rash;Dermatitis;Flushing;Gastrointestinal disorder;Headache;Hypersensitivity;Hyponatraemia;Nasal congestion;Nausea;Pain;Respiratory tract infection;Rhinitis;Convulsion;Swelling;Loss of consciousness;Shock…
desoxycorticosterone acetate	Arrhythmia	0	0.0032615	1	0.896282
dexbrompheniramine	Arrhythmia	1	0.0254008	0.75	0.414978	Hayfever
dexfenfluramine	Arrhythmia	0.5	0.000139596	0.875	0.712299
dexibuprofen	Arrhythmia	0.916667	2.85e-05	0.770833	0.466279	Ankylosingspondylitis
dexketoprofen	Arrhythmia	0.5	0.000169701	0.875	0.712299
dexlansoprazole	Arrhythmia	1	0.00101039	0.75	0.980578	Erosiveesophagitis;NSAID-associatedgastriculcer;Non-erosivegastro-esophagealrefluxdisease;Pepticulcer
dextroamphetamine	Arrhythmia	1.4	0.0253437	0.65	0.913175	Narcolepsy;Attentiondeficithyperactivitydisorder
dextropropoxyphene	Arrhythmia	1	0.00413476	0.75	0.980578	Pain
diacerein	Arrhythmia	0.777778	4.46e-12	0.805556	0.552835
diamorphine	Arrhythmia	1	0.00105762	0.75	0.980578
diclofenac	Arrhythmia	0.5	0.000196097	0.875	0.712299	Osteoarthritis	Abdominal pain;Abdominal distension;Gastrointestinal pain;Agranulocytosis;Alopecia;Amblyopia;Anaphylactic shock;Anaemia;Aplastic anaemia;Haemolytic anaemia;Angina pectoris;Angioedema;Decreased appetite;Anxiety;Aphasia;Arrhythmia;Arteriosclerosis;Arthralgia;Musculoskeletal discomfort;Arthritis;Rheumatoid arthritis;Asthenia;Asthma;Back pain;Mental disorder;Bronchospasm;Bronchitis;Neoplasm malignant…
dicoumarol	Arrhythmia	1	0.0291962	0.75	0.414978
dicyclomine	Arrhythmia	1	0.00733352	0.75	0.414978	Functionalbowelsyndrome	Abdominal distension;Gastrointestinal pain;Abdominal pain;Amnesia;Anaphylactic shock;Angioedema;Decreased appetite;Apnoea;Asphyxia;Asthenia;Mental disorder;Breast disorder;Confusional state;Feeling abnormal;Constipation;Delirium;Delusion;Dermatitis atopic;Diplopia;Dizziness;Somnolence;Drug hypersensitivity;Dyskinesia;Dyspepsia;Dyspnoea;Oedema;Rash;Dermatitis;Eye disorder;Fatigue;Gastrointestinal …
diethylpropion	Arrhythmia	0.5	4.61e-06	0.875	0.99722		Agranulocytosis;Alopecia;Anxiety;Arrhythmia;Constipation;Diarrhoea;Dizziness;Somnolence;Dyskinesia;Dysmenorrhoea;Dyspnoea;Dysuria;Ecchymosis;Epilepsy;Rash;Dermatitis;Gynaecomastia;Headache;Cardiac valve disease;Pulmonary hypertension;Leukopenia;Mydriasis;Nausea;Nervousness;Tension;Palpitations;Polyuria;Urine output increased;Cerebrovascular accident;Tachycardia;Tremor;Erythema;Urticaria;Vomiting;…
diflunisal	Arrhythmia	0.5	0.000145009	0.875	0.712299	Pain	Agranulocytosis;Haemolytic anaemia;Angioedema;Decreased appetite;Asthenia;Bronchospasm;Chest pain;Cholestasis;Confusional state;Feeling abnormal;Constipation;Dermatitis exfoliative;Diarrhoea;Dizziness;Dyspepsia;Dyspnoea;Dysuria;Oedema;Toxic epidermal necrolysis;Eructation;Erythema multiforme;Rash;Dermatitis;Fatigue;Body temperature increased;Flatulence;Flushing;Gastritis;Gastrointestinal haemorrh…
dihydroergocornine	Arrhythmia	1.375	3.18e-05	0.65625	0.92064
dihydroergocristine	Arrhythmia	1.31034	8.8e-07	0.672414	0.937299	Alcoholdependence
dimetindene	Arrhythmia	0.5	1.5e-05	0.875	0.712299
diphenhydramine	Arrhythmia	0.5	1.89e-05	0.875	0.712299	Menieredisease	Agranulocytosis;Haemolytic anaemia;Decreased appetite;Confusional state;Feeling abnormal;Constipation;Drug eruption;Diarrhoea;Diplopia;Dizziness;Somnolence;Fatigue;Asthenia;Headache;Hypotension;Irritability;Labyrinthitis;Nasal congestion;Nausea;Nervousness;Tension;Neuritis;Neuropathy peripheral;Palpitations;Paraesthesia;Convulsion;Tachycardia;Thrombocytopenia;Tinnitus;Tremor;Pollakiuria;Urticaria…
diphenylpyraline	Arrhythmia	1	0.00824911	0.75	0.414978	Allergicrhinitis
dipyrithione	Arrhythmia	0	0.000166622	1	0.896282
dobutamine	Arrhythmia	0.833333	0.0141291	0.791667	0.989802	Heartfailure	Angina pectoris;Chest pain;Dyspnoea;Headache;Hypokalaemia;Hypotension;Nausea;Palpitations;Phlebitis;Pruritus;Tachycardia;Thrombocytopenia;Ventricular extrasystoles;Skin exfoliation;Skin necrosis;Blood pressure systolic increased
doconexent	Arrhythmia	0.833333	0.0429082	0.791667	0.518303
dopamine	Arrhythmia	1.26667	0.000254081	0.683333	0.946643	Hypotension;Parkinsondisease	Angina pectoris;Anxiety;Atrial fibrillation;Dyspnoea;Extravasation;Gangrene;Headache;Hypertension;Nausea;Necrosis;Palpitations;Piloerection;Tachycardia;Vomiting;Ventricular arrhythmia;Cyanosis;Azotaemia;Extrasystoles;Menorrhagia;Bradycardia;Electrocardiogram QRS complex
dosulepin	Arrhythmia	1.1875	7.58e-09	0.703125	0.307428
doxepin	Arrhythmia	1.31579	2.24e-06	0.671053	0.243627	Depression	Gastrointestinal pain;Abdominal pain;Lymphadenitis;Adjustment disorder;Agranulocytosis;Alopecia;Anaemia;Decreased appetite;Anxiety;Apnoea;Arrhythmia;Arthralgia;Musculoskeletal discomfort;Asthenia;Ataxia;Atrioventricular block;Back injury;Back pain;Mental disorder;Blepharospasm;Breast cyst;Breast disorder;Bronchitis;Neck pain;Chest pain;Infection;Confusional state;Feeling abnormal;Connective tissu…
drospirenone	Arrhythmia	0.75	0.032389	0.8125	0.569933	Contraception	Mental disorder;Breast disorder;Cerebral infarction;Depression;Embolism;Erythema multiforme;Gastrointestinal disorder;Haemorrhage;Haemoglobin;Infarction;Breast pain;Myocardial infarction;Acute coronary syndrome;Nausea;Nervous system disorder;Cerebrovascular accident;Thrombosis;Uterine haemorrhage;Angiopathy;Mood swings;Affect lability;Migraine;Skin disorder;Venous occlusion;Vascular occlusion;Emb…
drotrecogin alfa	Arrhythmia	0.583333	6.83e-12	0.854167	0.667798	Cerebrovascularischaemia;Severesepsis
dyclonine	Arrhythmia	0	1.97e-08	1	0.999608	Pain
efalizumab	Arrhythmia	1.4	0.0301647	0.65	0.206948	Psoriasisvulgaris;Renaltransplantation
emapalumab	Arrhythmia	1	0.0198172	0.75	0.414978	Primaryhaemophagocyticlymphohistiocytosis
emedastine	Arrhythmia	1	0.043615	0.75	0.414978	Allergicconjunctivitis	Asthenia;Asthenopia;Mental disorder;Dermatitis;Dysgeusia;Rash;Eye disorder;Headache;Cardiac disorder;Hyperaemia;Eye pruritus;Keratitis;Nervous system disorder;Pruritus;Rhinitis;Sinus headache;Sinusitis;Tachycardia;Eye pain;Lacrimation increased;Endophthalmitis;Ocular hyperaemia;Skin disorder;Discomfort;Abnormal dreams;Eye irritation;Dry eye;Vision blurred;Vital dye staining cornea present;Sensati…
emicizumab	Arrhythmia	1	0.0181808	0.75	0.980578	FactorVIIIdeficiency
enalapril	Arrhythmia	0	1.81e-05	1	0.896282	Hypertension
enalaprilat	Arrhythmia	0.5	3.39e-06	0.875	0.712299	Hypertension
enoxaparin	Arrhythmia	1	0.0386439	0.75	0.414978	Venousthrombosis;Thrombosis
enprofylline	Arrhythmia	1.33333	0.00175896	0.666667	0.235636	Asthma
ephedrine	Arrhythmia	1.25	0.0113988	0.6875	0.94985	Asthma	Anxiety;Arrhythmia;Rash;Dermatitis;Hallucination;Tachycardia;Tremor;Urinary retention;Agitation;Blood pressure increased;Insomnia;Angina pectoris;Decreased appetite;Asthenia;Confusional state;Feeling abnormal;Delirium;Dizziness;Dyspnoea;Dysuria;Body temperature increased;Headache;Hypertension;Irritability;Nausea;Nervousness;Tension;Pain;Pallor;Palpitations;Psychotic disorder;Muscle spasms;Hyperhi…
eplerenone	Arrhythmia	0	0.0082129	1	0.896282	Heartfailure	Gastrointestinal pain;Abdominal pain;Albuminuria;Anaemia;Angina pectoris;Angina unstable;Angioedema;Arthralgia;Musculoskeletal discomfort;Asthenia;Atrial fibrillation;Back pain;Mental disorder;Bronchitis;Cardiovascular disorder;Cerebrovascular disorder;Chest pain;Cholecystitis;Infection;Connective tissue disorder;Constipation;Cough;Sudden death;Disturbance in sexual arousal;Libido decreased;Dehyd…
epoprostenol	Arrhythmia	1.33333	0.00574975	0.666667	0.235636	Pulmonaryhypertension
eprosartan	Arrhythmia	0	0.00445102	1	0.896282	Hypertension	Gastrointestinal pain;Abdominal pain;Albuminuria;Angina pectoris;Angioedema;Decreased appetite;Anxiety;Arthralgia;Musculoskeletal discomfort;Arthritis;Asthenia;Asthma;Ataxia;Atrial fibrillation;Back pain;Bronchitis;Chest pain;Conjunctivitis;Constipation;Cough;Cystitis noninfective;Cystitis;Bladder pain;Depression;Diabetes mellitus;Diarrhoea;Dizziness;Dyspepsia;Dyspnoea;Eczema;Epistaxis;Oesophagit…
eptifibatide	Arrhythmia	0	0.00311383	1	0.896282	Acutecardiacischemicevents	Gastrointestinal pain;Abdominal pain;Anaphylactic shock;Atrial fibrillation;Atrioventricular block;Cerebral infarction;Chest pain;Infection;Dyspepsia;Dyspnoea;Epistaxis;Rash;Dermatitis;Body temperature increased;Gastrointestinal haemorrhage;Headache;Cardiac arrest;Cardiac failure;Cardiac failure congestive;Haematemesis;Haematoma;Haematuria;Haemorrhage;Haemoglobin;Hypersensitivity;Hypertension;Hyp…
ergoloid mesylate	Arrhythmia	1.31034	1.78e-08	0.672414	0.937299	Alzheimerdisease
ergotamine	Arrhythmia	1.25	1.17e-09	0.6875	0.94985	Headache	Asthenia;Cyanosis;Localised oedema;Gangrene;Hypertension;Ischaemia;Nausea;Sensory loss;Hypoaesthesia;Pain;Paraesthesia;Pruritus;Tachycardia;Vertigo;Vomiting;Emotional distress;Myalgia;Musculoskeletal discomfort;Pulse absent;Peripheral coldness;Bradycardia
esmolol	Arrhythmia	0	0.00131245	1	0.999608	Acutesupraventriculartachycardia	Angina pectoris;Angina unstable;Angioedema;Decreased appetite;Anxiety;Asthenia;Pneumothorax;Atelectasis;Atrioventricular block;Mental disorder;Blister;Dermatitis bullous;Bronchospasm;Chest pain;Pleuritic pain;Nasopharyngitis;Rhinitis;Confusional state;Feeling abnormal;Constipation;Arteriospasm coronary;Dizziness;Somnolence;Dysgeusia;Dyspepsia;Dyspnoea;Dysuria;Ecchymosis;Oedema;Extravasation;Fatig…
etacrynic acid	Arrhythmia	0.75	0.00358548	0.8125	0.569933
etanercept	Arrhythmia	1.23077	0.00469158	0.692308	0.284887	Arthritis;Pemphigusvulgaris;Sciatica
ethanol	Arrhythmia	1.68182	0.00115511	0.579545	0.776922	Cystitis;Chronicpain
etodolac	Arrhythmia	0.666667	3.63e-05	0.833333	0.620085	Pain	Abdominal distension;Gastrointestinal pain;Abdominal pain;Agranulocytosis;Alopecia;Anaphylactic shock;Anaemia;Aplastic anaemia;Haemolytic anaemia;Angioedema;Decreased appetite;Anxiety;Arrhythmia;Arthralgia;Musculoskeletal discomfort;Asthenia;Asthma;Bronchospasm;Bronchitis;Colitis;Coma;Infection;Confusional state;Feeling abnormal;Conjunctivitis;Constipation;Cystitis noninfective;Cystitis;Bladder p…
etomidate	Arrhythmia	1.71429	0.009487	0.571429	0.106297	Anaesthesia	Apnoea;Arrhythmia;Hiccups;Hypertension;Hyperventilation;Hypotension;Laryngospasm;Myoclonus;Pain;Convulsion;Snoring;Tachycardia;Vomiting;Vascular pain;Disinhibition;Bradycardia;Procedural nausea;Upper airway obstruction;Hypoxia;Hypoventilation;Respiratory failure
etoricoxib	Arrhythmia	0	0.00088313	1	0.896282	Rheumatoidarthritis	Abdominal distension;Gastrointestinal pain;Abdominal pain;Alopecia;Anaemia;Angina pectoris;Angina unstable;Angioedema;Decreased appetite;Anxiety;Arrhythmia;Arthralgia;Musculoskeletal discomfort;Asthenia;Atrial fibrillation;Atrial flutter;Bacterial infection;Mental disorder;Breast cancer;Breast disorder;Bronchospasm;Bronchitis;Bursitis;Neoplasm malignant;Basal cell carcinoma;Cellulitis;Transient i…
fenfluramine	Arrhythmia	1	0.00381962	0.75	0.414978
fenoldopam	Arrhythmia	1.125	4.05e-05	0.71875	0.968675	Hypertension	Gastrointestinal pain;Abdominal pain;Angina pectoris;Anxiety;Back pain;Chest pain;Constipation;Muscle spasms;Diarrhoea;Dizziness;Dyspnoea;Body temperature increased;Flushing;Headache;Cardiac failure;Haemorrhage;Haemoglobin;Hypokalaemia;Hypotension;Orthostatic hypotension;Leukocytosis;Myocardial infarction;Acute coronary syndrome;Nasal congestion;Nausea;Nervousness;Tension;Oliguria;Palpitations;Hy…
fenoprofen	Arrhythmia	0.5	1.31e-05	0.875	0.712299	Rheumatoidarthritis	Gastrointestinal pain;Abdominal pain;Agranulocytosis;Alopecia;Anaphylactic shock;Aplastic anaemia;Haemolytic anaemia;Angioedema;Decreased appetite;Anuria;Asthenia;Atrial fibrillation;Confusional state;Feeling abnormal;Constipation;Contusion;Cystitis noninfective;Cystitis;Bladder pain;Depression;Dermatitis exfoliative;Diarrhoea;Diplopia;Dizziness;Dyspepsia;Dyspnoea;Dysuria;Toxic epidermal necrolys…
fenoterol	Arrhythmia	0	4.76e-08	1	0.999608	Asthma
ferrous fumarate	Arrhythmia	1.28571	0.017826	0.678571	0.257748
ferrous succinate	Arrhythmia	1.28571	0.00766705	0.678571	0.257748
flavoxate	Arrhythmia	1	0.00355524	0.75	0.414978	Nocturia;Suprapubicpain;Urgency;Dysuria	Confusional state;Feeling abnormal;Somnolence;Eosinophilia;Headache;Leukopenia;Nausea;Nervousness;Tension;Skin disorder;Palpitations;Tachycardia;Urticaria;Vertigo;Vomiting;Dry mouth;Vision blurred;Hyperpyrexia
fluciclovine (18f)	Arrhythmia	1.38462	0.0481682	0.653846	0.213331
fludrocortisone	Arrhythmia	0.5	0.00692536	0.875	0.712299	Cerebralsalt-wastingsyndrome	Abdominal distension;Decreased appetite;Varicella;Infection;Contusion;Diabetes mellitus;Diarrhoea;Dysgeusia;Ecchymosis;Oesophagitis;Exophthalmos;Glaucoma;Glycosuria;Hallucination;Headache;Cardiac failure congestive;Haemorrhage;Haemoglobin;Hirsutism;Hyperglycaemia;Hypernatraemia;Hypertension;Measles;Osteoporosis;Pancreatitis;Optic neuritis;Papilloedema;Peptic ulcer;Petechiae;Benign intracranial hy…
flufenamic acid	Arrhythmia	0.833333	0.000830483	0.791667	0.518303	Dysmenorrhea
flunarizine	Arrhythmia	1	0.00138943	0.75	0.980578	Migraine
fluoxetine	Arrhythmia	1.42857	0.0352494	0.642857	0.19547	Depression	Acute abdomen;Gastrointestinal pain;Abdominal pain;Aggression;Albuminuria;Alopecia;Alveolitis allergic;Amblyopia;Amenorrhoea;Amnesia;Anaemia;Aplastic anaemia;Haemolytic anaemia;Hypochromic anaemia;Angina pectoris;Angioedema;Decreased appetite;Anxiety;Apnoea;Arrhythmia;Arthralgia;Musculoskeletal discomfort;Arthritis;Rheumatoid arthritis;Asthenia;Asthma;Ataxia;Pneumothorax;Atelectasis;Atrial fibril…
flurbiprofen	Arrhythmia	0.5	0.000533207	0.875	0.712299	Rheumatoidarthritis	Gastrointestinal pain;Abdominal pain;Agranulocytosis;Albuminuria;Alopecia;Amblyopia;Amnesia;Anaphylactic shock;Anaemia;Aplastic anaemia;Haemolytic anaemia;Angina pectoris;Angioedema;Decreased appetite;Anxiety;Arrhythmia;Arthritis;Asthenia;Asthma;Ataxia;Blepharitis;Bronchitis;Cholecystitis;Colitis;Coma;Infection;Confusional state;Feeling abnormal;Conjunctivitis;Constipation;Corneal opacity;Cystiti…
fluticasone	Arrhythmia	0.75	0.0151073	0.8125	0.569933	Allergicrhinitis	Abdominal distension;Gastrointestinal pain;Abdominal pain;Hyperadrenocorticism;Anaphylactic shock;Angioedema;Anxiety;Asthma;Mental disorder;Blister;Dermatitis bullous;Bronchospasm;Bronchitis;Candida infection;Oral candidiasis;Chest pain;Infection;Conjunctivitis;Contusion;Cough;Cushing's syndrome;Dermatitis atopic;Diabetes mellitus;Diarrhoea;Dizziness;Dyspnoea;Eczema;Oedema;Endocrine disorder;Epis…
fluticasone furoate	Arrhythmia	0.666667	0.00561674	0.833333	0.620085
fluticasone propionate	Arrhythmia	0.75	0.00547635	0.8125	0.569933
fomepizole	Arrhythmia	0.75	0.00194621	0.8125	0.569933	Athyleneglycolormethanolpoisoning
fondaparinux	Arrhythmia	1	0.0242489	0.75	0.414978		Anaemia;Confusional state;Feeling abnormal;Constipation;Diarrhoea;Dizziness;Dyspepsia;Oedema;Rash;Dermatitis;Body temperature increased;Headache;Haematoma;Haemorrhage;Haemoglobin;Hypokalaemia;Hypotension;Hepatocellular injury;Liver disorder;Foetor hepaticus;Nausea;Pain;Post procedural haemorrhage;Pruritus;Vascular purpura;Purpura;Thrombocytopenia;Urinary tract infection;Vomiting;Urinary retention…
foreskin fibroblast (neonatal)	Arrhythmia	1	0.00131266	0.75	0.414978
foreskin keratinocyte (neonatal)	Arrhythmia	0.909091	2.34e-05	0.772727	0.470995
formoterol	Arrhythmia	0	6.97e-09	1	0.999608	Asthma	Gastrointestinal pain;Abdominal pain;Anaphylactic shock;Angina pectoris;Angioedema;Anxiety;Arrhythmia;Asthma;Atrial fibrillation;Back pain;Mental disorder;Bronchospasm;Bronchitis;Nervous system disorder;Chest pain;Infection;Cough;Diarrhoea;Dizziness;Dysgeusia;Dyspepsia;Dyspnoea;Oedema;Rash;Dermatitis;Fatigue;Asthenia;Body temperature increased;Gastroenteritis;Gastrointestinal disorder;Headache;Ca…
fosinopril	Arrhythmia	0	0.000149131	1	0.896282	Hypertension	Abdominal distension;Gastrointestinal pain;Abdominal pain;Agranulocytosis;Anaemia;Haemolytic anaemia;Angina pectoris;Angioedema;Anuria;Arrhythmia;Arthralgia;Musculoskeletal discomfort;Arthritis;Asthenia;Asthma;Blister;Dermatitis bullous;Breast disorder;Bronchospasm;Cardiac tamponade;Cerebral infarction;Transient ischaemic attack;Chest pain;Pleuritic pain;Infection;Confusional state;Feeling abnorm…
fosnetupitant	Arrhythmia	1	0.0407019	0.75	0.414978
fremanezumab	Arrhythmia	1	0.0168486	0.75	0.414978	Hyperprolactinaemia
gabapentin	Arrhythmia	1.16667	5.73e-05	0.708333	0.963318	Complexpartialseizure;Solidtumour/cancer	Gastrointestinal pain;Abdominal pain;Abscess;Alopecia;Amblyopia;Amenorrhoea;Amnesia;Anaphylactic shock;Anaemia;Angina pectoris;Angioedema;Decreased appetite;Anuria;Anxiety;Aphasia;Apnoea;Apraxia;Arthralgia;Musculoskeletal discomfort;Arthritis;Asthenia;Asthma;Ataxia;Atrial fibrillation;Back pain;Mental disorder;Blister;Dermatitis bullous;Coagulopathy;Breast cancer;Breast disorder;Breast feeding;Br…
gabapentin enacarbil	Arrhythmia	1	0.000552825	0.75	0.980578	Alcoholdependence
gallium nitrate	Arrhythmia	1	0.00791707	0.75	0.414978	Hypercalcaemia
gamma-hydroxybutyric acid	Arrhythmia	1.5	0.0471167	0.625	0.876626
gemtuzumab ozogamicin	Arrhythmia	1.27273	0.000888861	0.681818	0.264008	Acutemyeloidleukaemia
ginkgo biloba	Arrhythmia	1.4	0.043982	0.65	0.206948
ginseng	Arrhythmia	0.333333	1.45e-07	0.916667	0.789721
gliclazide	Arrhythmia	1	0.0207111	0.75	0.414978	Diabeticcomplication	Gastrointestinal pain;Abdominal pain;Pancreatitis acute;Aggression;Agranulocytosis;Albuminuria;Alcoholism;Alcohol abuse;Anaemia;Haemolytic anaemia;Angina pectoris;Angioedema;Anxiety;Aphasia;Arrhythmia;Arteritis;Arthralgia;Musculoskeletal discomfort;Arthritis;Asthenia;Asthma;Back pain;Balanoposthitis;Mental disorder;Bronchitis;Bursitis;Neoplasm malignant;Carpal tunnel syndrome;Nervous system disor…
glipizide	Arrhythmia	0.5	0.000519452	0.875	0.99722	Diabeticcomplication	Gastrointestinal pain;Abdominal pain;Agranulocytosis;Aplastic anaemia;Haemolytic anaemia;Decreased appetite;Anxiety;Arrhythmia;Arthralgia;Musculoskeletal discomfort;Asthenia;Confusional state;Feeling abnormal;Conjunctivitis;Constipation;Disturbance in sexual arousal;Libido decreased;Diarrhoea;Diplopia;Dizziness;Somnolence;Dyspepsia;Dyspnoea;Dysuria;Eczema;Oedema;Rash;Dermatitis;Eye disorder;Flatu…
glucagon	Arrhythmia	1	0.00145951	0.75	0.414978	Hypoglycemia	Anaphylactic shock;Hypersensitivity;Hypertension;Hypoglycaemic coma;Hypotension;Nausea;Tachycardia;Vomiting;Blood pressure increased;Drug interaction
glucosamine	Arrhythmia	0.5	7.3e-05	0.875	0.712299	Osteoarthritis
glutamic acid	Arrhythmia	1.64179	0.0155989	0.589552	0.124782
glutathione	Arrhythmia	1.47368	0.000206419	0.631579	0.17834	Humanimmunodeficiencyvirusinfection
glycol salicylate	Arrhythmia	0.5	8.65e-05	0.875	0.712299
glycyrrhizic acid	Arrhythmia	0.833333	0.00288083	0.791667	0.518303
golimumab	Arrhythmia	0	0.0131144	1	0.896282	Inflammatoryboweldisease;Rheumatoidarthritis
guanabenz	Arrhythmia	0.5	2.76e-07	0.875	0.99722	Highbloodpressure
guanadrel	Arrhythmia	0	7.89e-08	1	0.999608
guanethidine	Arrhythmia	0	9.49e-13	1	0.999608	Moderateandseverehypertension
guanfacine	Arrhythmia	0.5	1.86e-05	0.875	0.99722		Gastrointestinal pain;Abdominal pain;Alopecia;Amnesia;Anxiety;Sinus arrhythmia;Arthralgia;Musculoskeletal discomfort;Asthenia;Asthma;Atrioventricular block;Chest pain;Confusional state;Feeling abnormal;Conjunctivitis;Constipation;Dysphagia;Dermatitis;Dermatitis exfoliative;Diarrhoea;Dizziness;Somnolence;Dysgeusia;Dyspepsia;Dyspnoea;Oedema;Enuresis;Rash;Eye disorder;Fatigue;Hallucination;Headache;…
haloperidol	Arrhythmia	1.27778	0.000133156	0.680556	0.944399	Schizophrenia	Agranulocytosis;Alopecia;Amenorrhoea;Anaphylactic shock;Anaemia;Decreased appetite;Anxiety;Mental disorder;Breast disorder;Bronchospasm;Catatonia;Cholestasis;Confusional state;Feeling abnormal;Connective tissue disorder;Constipation;Sudden death;Disturbance in sexual arousal;Libido decreased;Dysphagia;Depression;Dermatitis exfoliative;Diarrhoea;Dizziness;Somnolence;Dyskinesia;Dysmenorrhoea;Dyspep…
homatropine	Arrhythmia	1.6	0.0262547	0.6	0.136647		Abdominal distension;Ataxia;Mental disorder;Confusional state;Feeling abnormal;Conjunctivitis;Trisomy 21;Somnolence;Eczema;Oedema;Rash;Dermatitis;Eye disorder;Glaucoma;Hallucination;Cardiac disorder;Hypotension;Nervous system disorder;Psychotic disorder;Convulsion;Tachycardia;Thirst;Vasodilation procedure;Urinary retention;Spastic paralysis;Agitation;Photophobia;Eye pain;Endophthalmitis;Ocular hy…
human c1-esterase inhibitor	Arrhythmia	0.833333	7.26e-05	0.791667	0.518303
human immunoglobulin g	Arrhythmia	1.2	0.00057318	0.7	0.300814
human thrombin	Arrhythmia	0.625	6.6e-10	0.84375	0.6443	Bleedingdisorder
hyaluronic acid	Arrhythmia	1.33333	0.0270243	0.666667	0.235636
hydroxocobalamin	Arrhythmia	1.44444	0.00104709	0.638889	0.189305	VitaminB12deficiency;Lunginjury	Anaphylactic shock;Angioedema;Arrhythmia;Mental disorder;Chest pain;Dysphagia;Diarrhoea;Dizziness;Dyspepsia;Dyspnoea;Eczema;Rash;Dermatitis;Eye disorder;Body temperature increased;Folliculitis;Gastrointestinal disorder;Headache;Cardiac arrest;Cardiac disorder;Cardiac failure congestive;Haematochezia;Hypersensitivity;Hypokalaemia;Immune system disorder;Mediastinal disorder;Nausea;Nervous system di…
hydroxyzine	Arrhythmia	1	0.0327686	0.75	0.414978	Anxietydisorder	Somnolence;Rash;Dermatitis;Hallucination;Headache;Hypersensitivity;Hypotension;Convulsion;Tremor;Urticaria;Dry mouth;Stupor;Depressed level of consciousness;Drug eruption
ibritumomab tiuxetan	Arrhythmia	1.27273	0.00134367	0.681818	0.264008
ibuprofen	Arrhythmia	0.8	1.16e-06	0.8	0.539065	Pain	Abdominal pain;Abdominal distension;Gastrointestinal pain;Acidosis;Pancreatitis acute;Adrenal insufficiency;Agranulocytosis;Alopecia;Amblyopia;Anaphylactic shock;Anaemia;Aplastic anaemia;Haemolytic anaemia;Angioedema;Decreased appetite;Anxiety;Apnoea;Arrhythmia;Arthralgia;Musculoskeletal discomfort;Arthritis;Asthenia;Asthma;Pneumothorax;Atelectasis;Bacteraemia;Pneumonia bacterial;Mental disorder;…
icatibant	Arrhythmia	1	0.00221375	0.75	0.414978	Hereditaryangioedema
icosapent	Arrhythmia	0.909091	1.09e-05	0.772727	0.470995	Hypertriglyceridemia;Thrombindeficiency;Hyperglyceridemia
iloprost	Arrhythmia	1.5	0.0449074	0.625	0.168903	Pulmonaryarterialhypertension	Back pain;Bronchospasm;Chest pain;Connective tissue disorder;Cough;Diarrhoea;Dizziness;Dysgeusia;Dyspnoea;Epistaxis;Rash;Dermatitis;Flushing;Gastrointestinal disorder;Glossodynia;Headache;Cardiac disorder;Cardiac failure congestive;Haemoptysis;Haemorrhage;Haemoglobin;Hypersensitivity;Hypotension;Immune system disorder;Influenza;Mediastinal disorder;Muscle spasms;Nasal congestion;Nausea;Nervous sy…
indacaterol	Arrhythmia	0	0.0466152	1	0.999608	Chronicobstructivepulmonarydisease;Asthma	Anaemia;Angina pectoris;Atrial fibrillation;Bronchospasm;Chest pain;Infection;Connective tissue disorder;Cough;Diabetes mellitus;Dizziness;Dyspnoea;Rash;Dermatitis;Gastrointestinal disorder;Headache;Cardiac disorder;Hyperglycaemia;Hypersensitivity;Hypokalaemia;Immune system disorder;Mediastinal disorder;Musculoskeletal pain;Nasopharyngitis;Nausea;Nervous system disorder;Palpitations;Paraesthesia;…
indigotindisulfonic acid	Arrhythmia	1	3.63e-05	0.75	0.980578
indomethacin	Arrhythmia	1.33333	0.0200524	0.666667	0.235636	Rheumatoidarthritis	Abdominal distension;Gastrointestinal pain;Abdominal pain;Acidosis;Agranulocytosis;Alkalosis;Alopecia;Anaphylactic shock;Anaemia;Aplastic anaemia;Haemolytic anaemia;Angioedema;Decreased appetite;Anxiety;Apnoea;Arrhythmia;Gouty arthritis;Gout;Asthma;Coagulopathy;Neoplasm malignant;Chest pain;Colitis;Coma;Confusional state;Feeling abnormal;Constipation;Deafness;Depersonalisation;Depression;Dermatit…
infliximab	Arrhythmia	0	0.00717831	1	0.896282	Asthma;Plaquepsoriasis;Rheumatoidarthritis
insulin pork	Arrhythmia	1.26667	0.00710505	0.683333	0.266962
interferon gamma-1b	Arrhythmia	1	0.0255991	0.75	0.414978	Chronicgranulomatousdisease
ipratropium	Arrhythmia	1.33333	0.035961	0.666667	0.235636	Obstructivelungdisease	Gastrointestinal pain;Abdominal pain;Congenital anomaly;Developmental delay;Anaphylactic shock;Angioedema;Arthritis;Asthma;Atrial fibrillation;Back pain;Breast feeding;Bronchospasm;Bronchitis;Cardiovascular disorder;Chest pain;Infection;Conjunctivitis;Constipation;Corneal oedema;Cough;Dysphagia;Diarrhoea;Dizziness;Dysgeusia;Dyspepsia;Dyspnoea;Dysuria;Oedema;Epistaxis;Rash;Dermatitis;Eye disorder;…
irbesartan	Arrhythmia	0.5	0.00329523	0.875	0.712299	Hypertension	Abdominal distension;Gastrointestinal pain;Abdominal pain;Agranulocytosis;Anaphylactic shock;Anaemia;Aplastic anaemia;Haemolytic anaemia;Angina pectoris;Angioedema;Decreased appetite;Anxiety;Arrhythmia;Arthralgia;Musculoskeletal discomfort;Arthritis;Asthenia;Asthma;Breast disorder;Breast feeding;Bursitis;Transient ischaemic attack;Chest pain;Nasopharyngitis;Rhinitis;Infection;Conjunctivitis;Conne…
iron	Arrhythmia	1.28571	0.0120024	0.678571	0.942742	Iron-deficiencyanemia	Gastrointestinal pain;Abdominal pain;Anaphylactic shock;Anxiety;Arthralgia;Musculoskeletal discomfort;Arthritis;Asthenia;Asthma;Back pain;Bronchospasm;Chest pain;Infection;Conjunctivitis;Constipation;Cough;Diarrhoea;Dizziness;Dysgeusia;Dyspnoea;Ear pain;Oedema;Rash;Dermatitis;Eye disorder;Fatigue;Body temperature increased;Flushing;Gastrointestinal disorder;Gout;Headache;Cardiac failure congestiv…
isoetharine	Arrhythmia	0	0.00171014	1	0.999608	Asthma
isoflurane	Arrhythmia	1.55	0.00683427	0.6125	0.853806	Anaesthesia	Arrhythmia;Bronchospasm;Cough;Delirium;Rash;Dermatitis;Body temperature increased;Hallucination;Cardiac arrest;Cardiac disorder;Hepatitis;Hiccups;Carbon dioxide increased;Hypercapnia;Hyperglycaemia;Hyperkalaemia;Hypotension;Jaundice;Laryngospasm;Muscle rigidity;Nausea;Necrosis;Salivary hypersecretion;Chills;Vomiting;Hepatic failure;Hepatic function abnormal;Hepatocellular injury;Liver injury;Hepa…
isoniazid	Arrhythmia	0.25	4.38e-11	0.9375	0.822237	Tuberculosis	Agranulocytosis;Aplastic anaemia;Decreased appetite;Asthenia;Eosinophilia;Fatigue;Body temperature increased;Gynaecomastia;Hepatitis;Hyperbilirubinaemia;Hyperglycaemia;Hypersensitivity;Jaundice;Systemic lupus erythematosus;Malaise;Nausea;Neuritis;Neuropathy peripheral;Optic neuritis;Nicotinic acid deficiency;Psychotic disorder;Convulsion;Thrombocytopenia;Vasculitis;Vomiting;Hepatic function abnor…
isoprenaline	Arrhythmia	0.625	2.71e-05	0.84375	0.995469
istradefylline	Arrhythmia	1	0.0479631	0.75	0.414978
ivabradine	Arrhythmia	1	0.0490827	0.75	0.980578	Anginapectoris	Angioedema;Asthenia;Atrial fibrillation;Connective tissue disorder;Constipation;Diarrhoea;Diplopia;Dizziness;Dyspnoea;Eosinophilia;Rash;Dermatitis;Eye disorder;Fatigue;Gastrointestinal disorder;Headache;Cardiac disorder;Hypotension;Mediastinal disorder;Muscle spasms;Nausea;Nervous system disorder;Palpitations;Supraventricular extrasystoles;Pruritus;Sick sinus syndrome;Loss of consciousness;Shock;…
kappadione	Arrhythmia	0.428571	9.79e-14	0.892857	0.747467
ketamine	Arrhythmia	1.47826	0.000204632	0.630435	0.17667	Anaesthesia	Obstructive airways disorder;Anaphylactic shock;Decreased appetite;Apnoea;Arrhythmia;Cystitis noninfective;Cystitis;Bladder pain;Diplopia;Epilepsy;Rash;Dermatitis;Hypotension;Laryngospasm;Nausea;Nystagmus;Pain;Convulsion;Shock;Salivary hypersecretion;Erythema;Vomiting;Muscle twitching;Rash morbilliform;Pulmonary function test decreased;Respiratory depression;Vision blurred;Bradycardia;Clonus
ketoprofen	Arrhythmia	1	0.00542454	0.75	0.414978	Pain;Musculoskeletalpain	Gastrointestinal pain;Abdominal pain;Agranulocytosis;Alopecia;Amnesia;Anaphylactic shock;Anaemia;Aplastic anaemia;Angioedema;Decreased appetite;Anxiety;Arrhythmia;Asthma;Bronchospasm;Colitis;Colitis ulcerative;Proctocolitis;Infection;Confusional state;Feeling abnormal;Conjunctivitis;Constipation;Crohn's disease;Dermatitis exfoliative;Diabetes mellitus;Diarrhoea;Dizziness;Somnolence;Dysgeusia;Dysp…
ketorolac	Arrhythmia	0.5	5.58e-05	0.875	0.712299	Postoperativeinflammation	Gastrointestinal pain;Abdominal pain;Pancreatitis acute;Agranulocytosis;Alopecia;Anaphylactic shock;Anaemia;Aplastic anaemia;Haemolytic anaemia;Angioedema;Decreased appetite;Anxiety;Arrhythmia;Asthenia;Asthma;Bronchospasm;Chest pain;Colitis ulcerative;Proctocolitis;Coma;Infection;Confusional state;Feeling abnormal;Conjunctivitis;Constipation;Corneal oedema;Ulcerative keratitis;Cough;Crohn's disea…
ketotifen	Arrhythmia	1	0.0291514	0.75	0.414978	Allergicconjunctivitis	Gastrointestinal pain;Abdominal pain;Infection;Cystitis noninfective;Cystitis;Bladder pain;Diarrhoea;Dizziness;Somnolence;Epistaxis;Erythema multiforme;Rash;Dermatitis;Eyelid disorder;Body temperature increased;Headache;Hepatitis;Hypertension;Irritability;Nausea;Nervousness;Tension;Pruritus;Sleep disorder;Stevens-Johnson syndrome;Loss of consciousness;Shock;Syncope;Thrombocytopenia;Urticaria;Vomi…
lacosamide	Arrhythmia	0	9.75e-15	1	0.999608	Convulsion;Epilepsy;Diabeticneuropathy	Aggression;Agranulocytosis;Anaemia;Angioedema;Asthenia;Ataxia;Atrial fibrillation;Atrial flutter;Atrioventricular block;Mental disorder;Nervous system disorder;Cerebellar syndrome;Chest pain;Cognitive disorder;Confusional state;Feeling abnormal;Connective tissue disorder;Constipation;Contusion;Depression;Diarrhoea;Diplopia;Dizziness;Drug hypersensitivity;Osteoarthritis;Dysarthria;Dyspepsia;Eosino…
lamotrigine	Arrhythmia	1.5	6.52e-06	0.625	0.876626	Bipolardisorder;Epilepsy	Gastrointestinal pain;Abdominal pain;Abscess;Agranulocytosis;Alopecia;Amblyopia;Amenorrhoea;Amnesia;Anaemia;Aplastic anaemia;Haemolytic anaemia;Anaemia macrocytic;Angina pectoris;Angioedema;Decreased appetite;Anxiety;Aphasia;Apnoea;Apraxia;Arthralgia;Musculoskeletal discomfort;Arthritis;Asthenia;Asthma;Ataxia;Atrial fibrillation;Back pain;Balanitis;Mental disorder;Bipolar disorder;Bipolar I disor…
lanadelumab	Arrhythmia	1	0.0134721	0.75	0.414978	Hereditaryangioedema
lasmiditan	Arrhythmia	1	0.00410287	0.75	0.414978	Migraine
lauric acid	Arrhythmia	1.41667	0.0451469	0.645833	0.200193
lenalidomide	Arrhythmia	0.75	0.00838805	0.8125	0.569933	Multiplemyeloma	Abdominal distension;Gastrointestinal pain;Abdominal pain;Congenital anomaly;Developmental delay;Abscess;Agranulocytosis;Alopecia;Alveolitis allergic;Amenorrhoea;Anaemia;Haemolytic anaemia;Autoimmune haemolytic anaemia;Refractory cytopenia with unilineage dysplasia;Angina pectoris;Angioedema;Decreased appetite;Anxiety;Aortic disorder;Aortic valve stenosis;Aphasia;Arrhythmia;Arthralgia;Musculoskel…
lepirudin	Arrhythmia	0	0.00640275	1	0.896282	Thrombocytopenia
lesinurad	Arrhythmia	1.5	0.0441359	0.625	0.168903	Hyperuricaemia
levobetaxolol	Arrhythmia	0	0.00347865	1	0.999608	Chronicopen-angleglaucoma
levobunolol	Arrhythmia	0	0.000651867	1	0.999608	Open-angleglaucoma	Alopecia;Arrhythmia;Asthenia;Ataxia;Conjunctivitis;Eyelid ptosis;Bronchospasm;Chest pain;Confusional state;Feeling abnormal;Depression;Diarrhoea;Diplopia;Dizziness;Dyspnoea;Headache;Cardiac arrest;Atrioventricular block;Cardiac failure congestive;Hypersensitivity;Hypoglycaemia;Hypotension;Iridocyclitis;Keratitis;Lethargy;Myasthenia gravis;Nasal congestion;Nausea;Palpitations;Paraesthesia;Pruritus…
levobupivacaine	Arrhythmia	0	7.79e-07	1	0.999608	Anaesthesia
levocarnitine	Arrhythmia	1.63636	0.0438277	0.590909	0.126272
levocetirizine	Arrhythmia	1	0.0266398	0.75	0.414978
levodopa	Arrhythmia	1	0.000939076	0.75	0.414978	Parkinsondisease
levonordefrin	Arrhythmia	0.333333	2.78e-07	0.916667	0.998552
levothyroxine	Arrhythmia	0.75	0.00819754	0.8125	0.569933	Hypothyroidism
lisinopril	Arrhythmia	0	8.06e-10	1	0.896282	Hypertension	Gastrointestinal pain;Abdominal pain;Agranulocytosis;Alopecia;Anaemia;Haemolytic anaemia;Angina pectoris;Angioedema;Decreased appetite;Anuria;Anxiety;Arrhythmia;Arthralgia;Musculoskeletal discomfort;Arthritis;Asthenia;Asthma;Ataxia;Atrial fibrillation;Atrial flutter;Back pain;Mental disorder;Breast disorder;Bronchospasm;Bronchitis;Bursitis;Transient ischaemic attack;Neck pain;Chest pain;Nasophary…
lisuride	Arrhythmia	1.13333	1.31e-06	0.716667	0.967668	Fibrosis;Parkinsondisease	Decreased appetite;Anxiety;Mental disorder;Infection;Confusional state;Feeling abnormal;Cough;Dehydration;Dizziness;Dyspnoea;Erythromelalgia;Fatigue;Asthenia;Gastrointestinal disorder;Hallucination;Headache;Cardiac disorder;Cardiac valve disease;Hyperprolactinaemia;Orthostatic hypotension;Immune system disorder;Libido increased;Disturbance in sexual arousal;Mediastinal disorder;Myoclonus;Nervous …
lomitapide	Arrhythmia	1	0.0231828	0.75	0.414978		Abdominal distension;Gastrointestinal pain;Abdominal pain;Aerophagia;Anaemia;Angina pectoris;Arthralgia;Musculoskeletal discomfort;Asthenia;Back pain;Blister;Dermatitis bullous;Chest pain;Infection;Connective tissue disorder;Constipation;Dehydration;Diarrhoea;Dizziness;Dyspepsia;Ecchymosis;Eructation;Gastrooesophageal reflux disease;Eye disorder;Fatigue;Body temperature increased;Flatulence;Gastr…
lorcaserin	Arrhythmia	1	0.0343388	0.75	0.414978	Obesity;Drugabuse	Anxiety;Aortic valve incompetence;Back pain;Mental disorder;Infection;Confusional state;Feeling abnormal;Connective tissue disorder;Constipation;Cough;Depression;Diabetes mellitus;Diarrhoea;Dizziness;Drug abuse;Rash;Dermatitis;Eye disorder;Fatigue;Asthenia;Gastroenteritis;Gastrointestinal disorder;Seasonal allergy;Rhinitis seasonal;Headache;Cardiac failure congestive;Cardiac valve disease;Hyperhi…
lornoxicam	Arrhythmia	0.5	0.00066612	0.875	0.712299	Migraine
losartan	Arrhythmia	0	0.00406597	1	0.896282	Hypertension	Gastrointestinal pain;Abdominal pain;Agranulocytosis;Obstructive airways disorder;Alopecia;Anaphylactic shock;Anaemia;Aplastic anaemia;Haemolytic anaemia;Angina pectoris;Angioedema;Decreased appetite;Anxiety;Anxiety disorder;Arrhythmia;Arthralgia;Musculoskeletal discomfort;Arthritis;Asthenia;Ataxia;Atrial fibrillation;Back pain;Breast disorder;Bronchitis;Cellulitis;Chest pain;Infection;Confusiona…
loxapine	Arrhythmia	1.25806	4.57e-10	0.685484	0.948322	Schizophrenia	Agranulocytosis;Alopecia;Amenorrhoea;Asthenia;Bronchospasm;Confusional state;Feeling abnormal;Constipation;Cough;Dysphagia;Dermatitis;Dizziness;Somnolence;Dysgeusia;Dyskinesia;Dyspnoea;Oedema;Rash;Fatigue;Gastrointestinal disorder;Glaucoma;Gynaecomastia;Headache;Hepatitis;Hypersensitivity;Hypertension;Hypotension;Orthostatic hypotension;Jaundice;Leukopenia;Mediastinal disorder;Muscle rigidity;Nas…
loxoprofen	Arrhythmia	0.5	0.000159109	0.875	0.712299
lumiracoxib	Arrhythmia	0.5	2.16e-05	0.875	0.712299	Kneeosteoarthritis
lurasidone	Arrhythmia	1	0.00132293	0.75	0.980578		Gastrointestinal pain;Abdominal pain;Agranulocytosis;Amenorrhoea;Anaemia;Angina pectoris;Angioedema;Anxiety;Arrhythmia;Atrioventricular block;Back pain;Mental disorder;Breast disorder;Cardiovascular disorder;Catatonia;Neck pain;Infection;Connective tissue disorder;Sudden death;Dysphagia;Diabetes mellitus;Diarrhoea;Dizziness;Drooling;Osteoarthritis;Dysarthria;Dyskinesia;Dysmenorrhoea;Dyspepsia;Dys…
lusutrombopag	Arrhythmia	1	0.0268133	0.75	0.980578	Thrombocytopenia
lypressin	Arrhythmia	0.666667	6.39e-06	0.833333	0.620085	Amnesia
macitentan	Arrhythmia	1	0.0284689	0.75	0.414978	Cardiovasculardisease	Anaemia;Bronchitis;Infection;Oedema;Headache;Hypotension;Influenza;Nasopharyngitis;Nervous system disorder;Pharyngitis;Urinary tract infection;Angiopathy;Hepatotoxicity;Right ventricular failure;Fluid retention;Infestation
manganese	Arrhythmia	0.8	0.000344878	0.8	0.991041
maprotiline	Arrhythmia	1.11765	5.51e-09	0.720588	0.969538	Majordepressivedisorder	Abdominal pain;Gastrointestinal pain;Lymphadenitis;Aggression;Agranulocytosis;Alopecia;Alveolitis allergic;Anxiety;Arrhythmia;Asthenia;Ataxia;Bone disorder;Breast disorder;Bronchospasm;Bundle branch block;Infection;Confusional state;Feeling abnormal;Constipation;Disturbance in sexual arousal;Libido decreased;Dysphagia;Delirium;Delusion;Dental caries;Depersonalisation;Dermatitis atopic;Diarrhoea;D…
meclofenamic acid	Arrhythmia	1	0.00124761	0.75	0.414978	Ankylosingspondylitis;Jointpain
medroxyprogesterone acetate	Arrhythmia	1.5625	0.0316022	0.609375	0.148088
mefenamic acid	Arrhythmia	0.5	0.000240933	0.875	0.712299	Dysmenorrhea
meloxicam	Arrhythmia	0.5	0.000240251	0.875	0.712299	Arthritis	Gastrointestinal pain;Abdominal pain;Agranulocytosis;Albuminuria;Alopecia;Anaphylactic shock;Anaemia;Angina pectoris;Angioedema;Anxiety;Arrhythmia;Arthralgia;Musculoskeletal discomfort;Arthritis;Rheumatoid arthritis;Asthma;Back pain;Mental disorder;Bronchospasm;Bronchitis;Bursitis;Carpal tunnel syndrome;Pleuritic pain;Colitis;Infection;Confusional state;Feeling abnormal;Conjunctivitis;Connective …
menadione	Arrhythmia	0.692308	4.51e-15	0.826923	0.604872	VitaminKdeficiency;Prostatecancer
menthyl salicylate	Arrhythmia	0.5	3.15e-05	0.875	0.712299
meperidine	Arrhythmia	1.1875	2.23e-07	0.703125	0.307428	Pain	Anaphylactic shock;Decreased appetite;Anuria;Anxiety;Asthenia;Coma;Confusional state;Feeling abnormal;Constipation;Disturbance in sexual arousal;Libido decreased;Delirium;Dizziness;Somnolence;Oedema;Rash;Dermatitis;Fibrosis;Flushing;Gangrene;Hallucination;Headache;Cardiac arrest;Hypersensitivity;Hypertension;Hypotension;Orthostatic hypotension;Irritability;Miosis;Mydriasis;Myoclonus;Nausea;Pallor…
mephentermine	Arrhythmia	0.666667	3.3e-14	0.833333	0.994669	Highbloodpressure
mepivacaine	Arrhythmia	0	9.68e-08	1	0.999608	Analgesia	Acidosis;Angioedema;Anxiety;Apnoea;Asthenia;Back pain;Cardiac output decreased;Dizziness;Somnolence;Oedema;Body temperature increased;Headache;Cardiac arrest;Atrioventricular block;Hypersensitivity;Hypertension;Hypotension;Laryngeal oedema;Meningism;Meningitis;Nausea;Nervousness;Tension;Paraesthesia;Pruritus;Respiratory paralysis;Convulsion;Sneezing;Hyperhidrosis;Swelling;Loss of consciousness;Sh…
mepyramine	Arrhythmia	1	0.0167089	0.75	0.414978	Allergy	Skin sensitisation
mesalazine	Arrhythmia	0.857143	0.000680982	0.785714	0.50343	Ulcerativecolitis
methionine	Arrhythmia	1.4	0.0222825	0.65	0.913175
methohexital	Arrhythmia	1	0.00811657	0.75	0.414978	Anaesthesia	Gastrointestinal pain;Abdominal pain;Anaphylactic shock;Anxiety;Apnoea;Bronchospasm;Delirium;Dyspnoea;Headache;Hiccups;Hypotension;Laryngospasm;Nausea;Procedural pain;Pruritus;Rhinitis;Salivary hypersecretion;Convulsion;Shock;Tachycardia;Thrombophlebitis;Erythema;Urticaria;Vomiting;Agitation;Liver function test abnormal;Injection site pain;Muscle twitching;Pulmonary function test decreased;Respir…
methotrimeprazine	Arrhythmia	1.21053	1.47e-07	0.697368	0.956731
methoxyflurane	Arrhythmia	1.5	6.31e-05	0.625	0.876626	Anaesthesia
methylergometrine	Arrhythmia	1	0.0185671	0.75	0.414978		Gastrointestinal pain;Abdominal pain;Anaphylactic shock;Angina pectoris;Atrioventricular block;Chest pain;Diarrhoea;Dizziness;Dyspnoea;Rash;Dermatitis;Hallucination;Headache;Cardiac disorder;Haematuria;Hypertension;Hypotension;Muscle spasms;Nasal congestion;Nausea;Nervous system disorder;Palpitations;Paraesthesia;Convulsion;Cerebrovascular accident;Tachycardia;Thrombophlebitis;Tinnitus;Uterine co…
methylphenidate	Arrhythmia	1	0.000348513	0.75	0.980578	Attentiondeficithyperactivitydisorder;Traumaticbraininjury	Gastrointestinal pain;Abdominal pain;Abscess;Aggression;Albuminuria;Alopecia;Anaphylactic shock;Anaemia;Aplastic anaemia;Anger;Angina pectoris;Angioedema;Decreased appetite;Anxiety;Arrhythmia;Arthralgia;Musculoskeletal discomfort;Asthenia;Asthma;Back pain;Mental disorder;Bone disorder;Breast disorder;Bronchitis;Bruxism;Cerebral arteritis;Cerebrovascular disorder;Neck pain;Chest pain;Coma;Infectio…
metipranolol	Arrhythmia	0	0.000308872	1	0.999608	Open-angleglaucoma	Angina pectoris;Anxiety;Arthritis;Asthenia;Atrial fibrillation;Blepharitis;Bronchitis;Conjunctivitis;Cough;Dizziness;Dyspnoea;Oedema;Epistaxis;Rash;Dermatitis;Headache;Hypersensitivity;Hypertension;Myocardial infarction;Acute coronary syndrome;Nausea;Nervousness;Tension;Palpitations;Rhinitis;Uveitis;Photophobia;Myalgia;Musculoskeletal discomfort;Discomfort;Vision blurred;Lacrimation increased;Bra…
metoclopramide	Arrhythmia	1.25	0.014767	0.6875	0.94985	Nausea	Agranulocytosis;Amenorrhoea;Angioedema;Anxiety;Asthma;Atrial fibrillation;Atrioventricular block;Bronchospasm;Confusional state;Feeling abnormal;Delirium;Depression;Diarrhoea;Dizziness;Somnolence;Dyspnoea;Oedema;Rash;Dermatitis;Extrapyramidal disorder;Fatigue;Asthenia;Body temperature increased;Flushing;Gynaecomastia;Hallucination;Headache;Cardiac arrest;Cardiac failure congestive;Blood disorder;…
metoprolol	Arrhythmia	0	0.00052975	1	0.999608	Hypertension	Gastrointestinal pain;Abdominal pain;Agranulocytosis;Alopecia;Amnesia;Angina pectoris;Anxiety;Arrhythmia;Arterial insufficiency;Arthralgia;Musculoskeletal discomfort;Arthritis;Asthenia;Atrioventricular block;Mental disorder;Breast disorder;Bronchospasm;Cardiac output decreased;Catatonia;Cerebrovascular disorder;Chest pain;Coma;Confusional state;Feeling abnormal;Conjunctivitis;Connective tissue di…
metyrapone	Arrhythmia	1	0.000748195	0.75	0.414978	Cushingdisease	Gastrointestinal pain;Abdominal pain;Adrenal insufficiency;Alopecia;Dermatitis atopic;Dizziness;Endocrine disorder;Gastrointestinal disorder;Headache;Hirsutism;Hypertension;Hypotension;Nausea;Nervous system disorder;Pain;Pancytopenia;Angiopathy;Vomiting;Skin disorder;Abdominal discomfort;White blood cell count decreased
metyrosine	Arrhythmia	0	0.00579285	1	0.999608	Pheochromocytoma
mianserin	Arrhythmia	1.13043	2.33e-10	0.717391	0.968021	Depression	Agranulocytosis;Anaemia;Arthralgia;Musculoskeletal discomfort;Arthritis;Asthenia;Mental disorder;Breast disorder;Confusional state;Feeling abnormal;Connective tissue disorder;Constipation;Diplopia;Dizziness;Somnolence;Oedema;Rash;Dermatitis;Eye disorder;Fatigue;Gastrointestinal disorder;Gynaecomastia;Headache;Cardiac arrest;Cardiac disorder;Cardiac failure;Blood disorder;Hepatitis;Hypertension;Hy…
mifamurtide	Arrhythmia	0	0.000179786	1	0.896282	Solidtumour/cancer
migalastat	Arrhythmia	0	0.00137824	1	0.999608	Fabrydisease
miltefosine	Arrhythmia	0	0.00226387	1	0.999608	Leishmaniasis;Visceralleishmaniasis
minaprine	Arrhythmia	1.11111	3.08e-05	0.722222	0.349508	Depression
minocycline	Arrhythmia	0.857143	0.00932317	0.785714	0.50343	Bacterialinfection	Gastrointestinal pain;Abdominal pain;Agranulocytosis;Alopecia;Anaphylactic shock;Haemolytic anaemia;Angioedema;Decreased appetite;Arthralgia;Musculoskeletal discomfort;Arthritis;Ataxia;Back pain;Balanitis;Bronchospasm;Bronchitis;Neoplasm malignant;Cholestasis;Temperature intolerance;Infection;Constipation;Cough;Dysphagia;Dental caries;Tooth hypoplasia;Dermatitis;Dermatitis exfoliative;Diarrhoea;D…
minoxidil	Arrhythmia	1	0.00107591	0.75	0.414978	Hypertension	Angina pectoris;Breast disorder;Cardiac tamponade;Oedema;Toxic epidermal necrolysis;Rash;Dermatitis;Gastrointestinal disorder;Cardiac disorder;Hypertrichosis;Hypotension;Leukopenia;Mediastinal disorder;Nausea;Pericardial effusion;Pericarditis;Pleural effusion;Stevens-Johnson syndrome;Erythema multiforme;Tachycardia;Thrombocytopenia;Virilism;Vomiting;Weight increased;Oedema peripheral;Dermatitis b…
mirabegron	Arrhythmia	0	4.18e-06	1	0.999608	Overactivebladder	Abdominal distension;Gastrointestinal pain;Abdominal pain;Arthralgia;Musculoskeletal discomfort;Atrial fibrillation;Back pain;Breast cancer;Breast disorder;Infection;Connective tissue disorder;Constipation;Cystitis noninfective;Cystitis;Bladder pain;Diarrhoea;Dizziness;Dyspepsia;Rash;Dermatitis;Eye disorder;Fatigue;Asthenia;Gastritis;Gastrointestinal disorder;Glaucoma;Headache;Cardiac disorder;Hy…
mitotane	Arrhythmia	0.8	0.00901557	0.8	0.539065	Adrenocorticalcarcinoma	Adrenal insufficiency;Aggression;Albuminuria;Anaemia;Decreased appetite;Asthenia;Ataxia;Mental disorder;Breast disorder;Infection;Confusional state;Feeling abnormal;Connective tissue disorder;Diarrhoea;Diplopia;Dizziness;Somnolence;Osteoarthritis;Dysarthria;Dysgeusia;Dyspepsia;Endocrine disorder;Rash;Dermatitis;Eye disorder;Body temperature increased;Flushing;Gastrointestinal disorder;Gynaecomast…
moexipril	Arrhythmia	0	2.82e-11	1	0.896282	Hypertension
muromonab	Arrhythmia	1.42857	0.0318461	0.642857	0.19547	Organtransplantrejection
nabumetone	Arrhythmia	0.5	3.26e-05	0.875	0.712299	Pain	Gastrointestinal pain;Abdominal pain;Congenital anomaly;Developmental delay;Agranulocytosis;Albuminuria;Alopecia;Alveolitis allergic;Anaphylactic shock;Anaemia;Aplastic anaemia;Angina pectoris;Angioedema;Decreased appetite;Anxiety;Arrhythmia;Asthenia;Asthma;Confusional state;Feeling abnormal;Constipation;Cough;Dysphagia;Depression;Diarrhoea;Dizziness;Duodenal ulcer;Duodenitis;Dyspepsia;Dyspnoea;D…
nadolol	Arrhythmia	0	0.000375687	1	0.999608	Highbloodpressure	Pancreatitis acute;Adams-Stokes syndrome;Agranulocytosis;Alopecia;Decreased appetite;Atrioventricular block;Bronchospasm;Catatonia;Chest pain;Conjunctivitis;Constipation;Cough;Disturbance in sexual arousal;Libido decreased;Depression;Diarrhoea;Diplopia;Dizziness;Dyspepsia;Dyspnoea;Oedema;Rash;Dermatitis;Fatigue;Asthenia;Body temperature increased;Flatulence;Gastritis;Hallucination;Cardiomegaly;Ca…
nadroparin	Arrhythmia	0.75	2.29e-05	0.8125	0.569933
naloxone	Arrhythmia	0.714286	0.000105216	0.821429	0.993582	Narcoticdepression	Abdominal pain;Asthenia;Mental disorder;Coma;Depression;Diarrhoea;Dyspnoea;Grand mal convulsion;Body temperature increased;Flushing;Gastrointestinal disorder;Hallucination;Cardiac arrest;Cardiac disorder;Hypertension;Irritability;Mediastinal disorder;Nausea;Nervous system disorder;Nervousness;Tension;Paraesthesia;Piloerection;Pulmonary oedema;Convulsion;Chills;Sneezing;Withdrawal syndrome;Hyperhi…
naproxen	Arrhythmia	0.5	0.000417833	0.875	0.712299	Endometriosis;Osteoarthritis;Pain	Gastrointestinal pain;Abdominal pain;Abscess;Agranulocytosis;Albuminuria;Alkalosis;Alopecia;Amblyopia;Amnesia;Anaphylactic shock;Anaemia;Aplastic anaemia;Haemolytic anaemia;Angina pectoris;Angioedema;Decreased appetite;Anxiety;Aortic valve stenosis;Apnoea;Arrhythmia;Arthralgia;Musculoskeletal discomfort;Asthenia;Asthma;Mental disorder;Blister;Dermatitis bullous;Bone disorder;Breast disorder;Breas…
natalizumab	Arrhythmia	1.27273	0.0197409	0.681818	0.264008
nebivolol	Arrhythmia	0	2.11e-08	1	0.999608	Hypertension	Gastrointestinal pain;Abdominal pain;Angioedema;Asthenia;Atrioventricular block;Mental disorder;Bronchospasm;Chest pain;Diarrhoea;Dizziness;Dyspnoea;Rash;Dermatitis;Fatigue;Gastrointestinal disorder;Headache;Cardiac disorder;Hypercholesterolaemia;Hypersensitivity;Renal failure acute;Myocardial infarction;Acute coronary syndrome;Nausea;Nervous system disorder;Paraesthesia;Pruritus;Psoriasis;Skin d…
neostigmine	Arrhythmia	1	0.0304997	0.75	0.414978	Myastheniagravis	Abdominal pain;Anaphylactic shock;Arrhythmia;Arthralgia;Musculoskeletal discomfort;Asthenia;Atrioventricular block;Mental disorder;Bronchospasm;Cardiovascular disorder;Coma;Connective tissue disorder;Diarrhoea;Dizziness;Somnolence;Osteoarthritis;Dysarthria;Dyspnoea;Rash;Dermatitis;Muscle contractions involuntary;Flatulence;Flushing;Gastrointestinal disorder;Headache;Cardiac arrest;Hypersensitivit…
nepafenac	Arrhythmia	0.5	2.58e-06	0.875	0.712299	Osteoarthritis	Arthritis;Rheumatoid arthritis;Blepharitis;Conjunctivitis allergic;Corneal oedema;Corneal opacity;Ulcerative keratitis;Cutis laxa;Dermatitis atopic;Diabetes mellitus;Dizziness;Dry eye;Lacrimation decreased;Abnormal labour;Eye disorder;Eyelid disorder;Gastrointestinal disorder;Headache;Hypersensitivity;Hypertension;Immune system disorder;Iritis;Eye pruritus;Keratitis;Nausea;Nervous system disorder…
nesiritide	Arrhythmia	1	0.00765461	0.75	0.414978	Congestiveheartfailure	Arrhythmia;Back pain;Diabetes mellitus;Dizziness;Dyspnoea;Rash;Dermatitis;Headache;Cardiac failure;Hypersensitivity;Hypertension;Hypoglycaemia;Hypotension;Immune system disorder;Musculoskeletal disorder;Nausea;Nervous system disorder;Pruritus;Hyperhidrosis;Angiopathy;Vomiting;Ventricular arrhythmia;Blood creatinine increased;Ventricular extrasystoles;Bradycardia;Drug interaction;Renal impairment;…
netarsudil	Arrhythmia	0.666667	0.00119342	0.833333	0.620085	Open-angleglaucoma
netupitant	Arrhythmia	1	0.0375472	0.75	0.414978	Chemotherapy-inducednausea
nicorandil	Arrhythmia	0	5.27e-07	1	0.999608	Anginapectoris	Gastrointestinal pain;Abdominal pain;Abscess;Angina pectoris;Angioedema;Decreased appetite;Arrhythmia;Asthenia;Back pain;Bronchitis;Neck pain;Chest pain;Cholestasis;Infection;Conjunctivitis;Connective tissue disorder;Constipation;Ulcerative keratitis;Diarrhoea;Diplopia;Dizziness;Dyspepsia;Dyspnoea;Oedema;Epistaxis;Rash;Dermatitis;Eye disorder;Body temperature increased;Anal fissure;Flushing;Foot …
nimesulide	Arrhythmia	0.5	0.00389384	0.875	0.712299	Metastaticcolorectalcancer;Non-hodgkinlymphoma;Non-small-celllungcancer
nintedanib	Arrhythmia	1	0.0487981	0.75	0.414978	Mesothelioma
nitisinone	Arrhythmia	1	0.0316813	0.75	0.980578	Hereditarytyrosinemiatype1
nitroprusside	Arrhythmia	1	0.0290059	0.75	0.414978	Hypertension	Gastrointestinal pain;Abdominal pain;Dizziness;Rash;Dermatitis;Flushing;Headache;Hypotension;Hypothyroidism;Miosis;Nausea;Palpitations;Tachycardia;Tinnitus;Agitation;Intracranial pressure increased;Hyperreflexia;Muscle twitching;Retching;Anxiety;Platelet count decreased;Bradycardia;Hyperhidrosis;Electrocardiogram change;Chest discomfort;Ileus
nivolumab	Arrhythmia	1	0.0157128	0.75	0.414978	Non-small-celllungcancer;Melanoma
nomifensine	Arrhythmia	1.14286	0.000150034	0.714286	0.331687
noscapine	Arrhythmia	1	0.00892913	0.75	0.414978
olanzapine	Arrhythmia	1.45455	2.05e-05	0.636364	0.18546	Schizophrenia	Abdominal distension;Gastrointestinal pain;Abdominal pain;Acidosis;Albuminuria;Alopecia;Dementia Alzheimer's type;Amblyopia;Amenorrhoea;Amnesia;Anaemia;Angioedema;Decreased appetite;Anxiety;Apnoea;Arteritis;Arthralgia;Musculoskeletal discomfort;Arthritis;Rheumatoid arthritis;Phonological disorder;Asthenia;Asthma;Ataxia;Pneumothorax;Atelectasis;Atrial fibrillation;Atrioventricular block;Back pain;…
olmesartan	Arrhythmia	0	0.00374932	1	0.896282		Gastrointestinal pain;Abdominal pain;Alopecia;Angioedema;Arthralgia;Musculoskeletal discomfort;Arthritis;Asthenia;Back pain;Mental disorder;Bronchitis;Chest pain;Cough;Diarrhoea;Dizziness;Dyspepsia;Rash;Dermatitis;Fatigue;Gastroenteritis;Headache;Haematuria;Hypercholesterolaemia;Hyperglycaemia;Hyperlipidaemia;Hypertriglyceridaemia;Blood triglycerides increased;Renal failure acute;Nausea;Pain;Phar…
olopatadine	Arrhythmia	1.375	0.00358498	0.65625	0.217393	Allergicconjunctivitis;Ocularallergy	Gastrointestinal pain;Abdominal pain;Anosmia;Asthenia;Back pain;Blepharospasm;Infection;Conjunctival disorder;Conjunctivitis;Corneal oedema;Cough;Depression;Dermatitis;Dermatitis contact;Diarrhoea;Dizziness;Dysgeusia;Dyspnoea;Oedema;Epistaxis;Rash;Eye disorder;Eyelid disorder;Fatigue;Body temperature increased;Gastrointestinal disorder;Headache;Hyperaemia;Hypersensitivity;Hypoaesthesia;Immune sys…
olsalazine	Arrhythmia	1.5	0.0289106	0.625	0.168903	Ulcerativecolitis	Gastrointestinal pain;Abdominal pain;Alopecia;Anaemia;Aplastic anaemia;Haemolytic anaemia;Angioedema;Decreased appetite;Arthralgia;Musculoskeletal discomfort;Mental disorder;Breast disorder;Bronchospasm;Chest pain;Infection;Connective tissue disorder;Dehydration;Depression;Diarrhoea;Dizziness;Somnolence;Dyspepsia;Dyspnoea;Dysuria;Eosinophilia;Erythema nodosum;Rash;Dermatitis;Eye disorder;Fatigue;…
orphenadrine	Arrhythmia	1	3.96e-06	0.75	0.980578	Parkinsondisease	Anaphylactic shock;Aplastic anaemia;Asthenia;Confusional state;Feeling abnormal;Constipation;Dizziness;Somnolence;Hallucination;Headache;Hypersensitivity;Mydriasis;Nausea;Skin disorder;Palpitations;Pruritus;Tachycardia;Tremor;Urticaria;Vomiting;Agitation;Urinary hesitation;Tension;Vision blurred;Epigastric discomfort
oxaprozin	Arrhythmia	0.5	0.000275893	0.875	0.712299	Rheumatoidarthritis	Gastrointestinal pain;Abdominal pain;Agranulocytosis;Alopecia;Anaphylactic shock;Anaemia;Aplastic anaemia;Haemolytic anaemia;Angioedema;Decreased appetite;Anxiety;Arrhythmia;Asthenia;Asthma;Coma;Infection;Confusional state;Feeling abnormal;Conjunctivitis;Constipation;Cystitis noninfective;Cystitis;Bladder pain;Dermatitis exfoliative;Diarrhoea;Polyuria;Dizziness;Somnolence;Drug hypersensitivity;Dy…
oxetacaine	Arrhythmia	1	0.000137263	0.75	0.980578
oxprenolol	Arrhythmia	0	2.43e-06	1	0.999608	Hypertension	Arthralgia;Musculoskeletal discomfort;Bronchospasm;Diarrhoea;Diplopia;Dizziness;Dyspepsia;Fatigue;Asthenia;Headache;Cardiac failure;Hypersensitivity;Hypoglycaemia;Hypotension;Orthostatic hypotension;Nausea;Palpitations;Pruritus;Psychotic disorder;Schizophrenia;Thrombocytopenia;Trigeminal neuralgia;Abdominal pain;Abnormal dreams;Bradycardia;Emotional distress;Hyperhidrosis;Feeling cold;Insomnia
oxtriphylline	Arrhythmia	1.2	0.02075	0.7	0.958408	Cough
oxybuprocaine	Arrhythmia	0	1.7e-06	1	0.999608	Anaesthesia
paliperidone	Arrhythmia	1.13333	1.79e-06	0.716667	0.967668	Schizophrenia	Gastrointestinal pain;Abdominal pain;Adenocarcinoma;Adenoma benign;Aggression;Agranulocytosis;Albinism;Alopecia;Amenorrhoea;Anaphylactic shock;Anaemia;Angioedema;Decreased appetite;Anxiety;Sinus arrhythmia;Arthralgia;Musculoskeletal discomfort;Asthenia;Athetosis;Atrial fibrillation;Atrioventricular block;Back pain;Mental disorder;Bipolar disorder;Bipolar I disorder;Blepharospasm;Breast disorder;B…
palivizumab	Arrhythmia	1.33333	0.015239	0.666667	0.235636	Respiratorysyncytialvirusinfection
pantoprazole	Arrhythmia	0.5	1.33e-07	0.875	0.99722	Gastroesophagealrefluxdisease	Abdominal distension;Gastrointestinal pain;Abdominal pain;Abscess;Agranulocytosis;Albuminuria;Alopecia;Amblyopia;Anaphylactic shock;Anaemia;Hypochromic anaemia;Angina pectoris;Angioedema;Decreased appetite;Anxiety;Arrhythmia;Arthralgia;Musculoskeletal discomfort;Arthritis;Asthenia;Asthma;Atrial fibrillation;Back pain;Balanitis;Mental disorder;Coagulopathy;Bone disorder;Breast disorder;Bronchitis;…
papain	Arrhythmia	0	0.0102122	1	0.896282
papaverine	Arrhythmia	1	0.0039634	0.75	0.414978	Spasm	Decreased appetite;Constipation;Diarrhoea;Rash;Dermatitis;Flushing;Headache;Hepatitis;Nausea;Vertigo;Malaise;Discomfort;Feeling abnormal;Ill-defined disorder;Abdominal discomfort;Sedation;Blood pressure increased
parathyroid hormone	Arrhythmia	1	0.0039634	0.75	0.980578
parecoxib	Arrhythmia	0.5	0.000803749	0.875	0.712299		Gastrointestinal pain;Abdominal pain;Anaphylactic shock;Angioedema;Decreased appetite;Arthralgia;Musculoskeletal discomfort;Asthenia;Back pain;Bronchospasm;Cerebrovascular disorder;Infection;Connective tissue disorder;Constipation;Dermatitis exfoliative;Dizziness;Alveolar osteitis;Dyspepsia;Dyspnoea;Ear pain;Ecchymosis;Toxic epidermal necrolysis;Erythema multiforme;Oesophagitis;Rash;Dermatitis;Fl…
paroxetine	Arrhythmia	1.28571	8.21e-10	0.678571	0.942742	Depression	Gastrointestinal pain;Abdominal pain;Abscess;Pancreatitis acute;Aggression;Agranulocytosis;Albuminuria;Alopecia;Alveolitis allergic;Amblyopia;Amenorrhoea;Amnesia;Anaphylactic shock;Anaemia;Aplastic anaemia;Haemolytic anaemia;Hypochromic anaemia;Angina pectoris;Angioedema;Pupils unequal;Anxiety;Anxiety disorder;Aphasia;Arrhythmia;Arthralgia;Musculoskeletal discomfort;Arthritis;Rheumatoid arthritis…
pembrolizumab	Arrhythmia	1	0.0157128	0.75	0.414978	Melanoma
penbutolol	Arrhythmia	1	0.0262149	0.75	0.414978	Hypertension	Agranulocytosis;Asthenia;Atrioventricular block;Catatonia;Cough;Depression;Diarrhoea;Dizziness;Dyspepsia;Dyspnoea;Fatigue;Body temperature increased;Headache;Laryngospasm;Nausea;Pain;Peyronie's disease;Hyperhidrosis;Upper respiratory tract infection;Mood swings;Affect lability;Arterial thrombosis;Colitis ischaemic;Disorientation;Rash erythematous;Erectile dysfunction;Oropharyngeal discomfort;Orop…
pentostatin	Arrhythmia	0	0.000484202	1	0.896282	Hairycellleukaemia	Gastrointestinal pain;Abdominal pain;Abscess;Agranulocytosis;Alopecia;Amblyopia;Amenorrhoea;Amnesia;Anaemia;Aplastic anaemia;Haemolytic anaemia;Angina pectoris;Decreased appetite;Anxiety;Arrhythmia;Arthralgia;Musculoskeletal discomfort;Arthritis;Asthenia;Asthma;Ataxia;Atrioventricular block;Bacterial infection;Bronchospasm;Bronchitis;Candida infection;Cellulitis;Chest pain;Infection;Confusional s…
pentoxifylline	Arrhythmia	1.33333	0.00306796	0.666667	0.235636	Intermittentclaudication	Gastrointestinal pain;Abdominal pain;Anaphylactic shock;Anaemia;Aplastic anaemia;Angina pectoris;Angioedema;Decreased appetite;Anxiety;Arrhythmia;Asthenia;Back pain;Bronchospasm;Chest pain;Cholecystitis;Cholestasis;Infection;Confusional state;Feeling abnormal;Conjunctivitis;Constipation;Diarrhoea;Dizziness;Somnolence;Dyspepsia;Dyspnoea;Ear pain;Oedema;Epistaxis;Eructation;Rash;Dermatitis;Body tem…
perampanel	Arrhythmia	0	0.0108959	1	0.999608		Aggression;Anger;Anxiety;Arthralgia;Musculoskeletal discomfort;Asthenia;Ataxia;Back pain;Mental disorder;Infection;Confusional state;Feeling abnormal;Connective tissue disorder;Constipation;Contusion;Cough;Diplopia;Dizziness;Osteoarthritis;Dysarthria;Eye disorder;Fatigue;Gastrointestinal disorder;Head injury;Headache;Hypoaesthesia;Hyponatraemia;Irritability;Mediastinal disorder;Musculoskeletal pa…
pergolide	Arrhythmia	1.23529	9.54e-08	0.691176	0.952527	Parkinsondisease	Acute abdomen;Gastrointestinal pain;Abdominal pain;Abscess;Acidosis;Adenoma benign;Alopecia;Amenorrhoea;Amnesia;Anaemia;Anaemia megaloblastic;Angina pectoris;Decreased appetite;Anxiety;Apnoea;Arrhythmia;Arthralgia;Musculoskeletal discomfort;Arthritis;Asthenia;Asthma;Ataxia;Atrial fibrillation;Atrioventricular block;Back pain;Benign neoplasm of skin;Bronchitis;Bursitis;Cachexia;Candida infection;C…
perindopril	Arrhythmia	1	0.0218838	0.75	0.414978	Hypertension	Gastrointestinal pain;Abdominal pain;Pancreatitis acute;Agranulocytosis;Alopecia;Amnesia;Anaphylactic shock;Anaemia;Haemolytic anaemia;Angina pectoris;Angioedema;Decreased appetite;Anxiety;Arrhythmia;Arthralgia;Musculoskeletal discomfort;Arthritis;Asthenia;Asthma;Back pain;Bronchospasm;Bronchitis;Neck pain;Chest pain;Confusional state;Feeling abnormal;Conjunctivitis;Constipation;Cough;Dermatitis;…
permethrin	Arrhythmia	0.666667	0.0216874	0.833333	0.620085	Sarcoptesscabieiinfection	Gastrointestinal pain;Abdominal pain;Diarrhoea;Dizziness;Rash;Dermatitis;Body temperature increased;Headache;Nausea;Sensory loss;Hypoaesthesia;Pruritus;Erythema;Vomiting;Pain;Paraesthesia
phenacemide	Arrhythmia	0	7.67e-09	1	0.896282	Epilepsy
phendimetrazine	Arrhythmia	1.33333	0.0473375	0.666667	0.931787	Obesity	Decreased appetite;Constipation;Diarrhoea;Dizziness;Drug abuse;Dysuria;Flushing;Headache;Cardiac valve disease;Nausea;Palpitations;Hyperhidrosis;Tachycardia;Tremor;Pollakiuria;Agitation;Pulmonary arterial hypertension;Abdominal pain upper;Abdominal pain;Psychotic disorder;Vision blurred;Blood pressure increased;Insomnia
phenformin	Arrhythmia	0	2.6e-09	1	0.999608
phenindione	Arrhythmia	0	0.00235702	1	0.896282	Coagulationdefect;Pulmonaryembolism
phenmetrazine	Arrhythmia	0.5	2.95e-05	0.875	0.99722	Obesity
phenprocoumon	Arrhythmia	0	0.00601678	1	0.896282	Thrombosis
phenyl salicylate	Arrhythmia	0.5	0.000239189	0.875	0.712299
phenylbutazone	Arrhythmia	0.666667	0.000220323	0.833333	0.620085	Chronicpain
phenylpropanolamine	Arrhythmia	0.333333	9e-12	0.916667	0.998552		Anxiety;Arrhythmia;Ataxia;Confusional state;Feeling abnormal;Constipation;Dizziness;Somnolence;Dyskinesia;Dyspnoea;Rash;Dermatitis;Flushing;Hallucination;Hypersensitivity;Hypotension;Irritability;Renal tubular necrosis;Nausea;Nervousness;Tension;Psychotic disorder;Tachycardia;Tremor;Vomiting;Urinary retention;Agitation;Hepatocellular injury;Liver injury;Urinary hesitation;Dysphoria;Pulmonary func…
phylloquinone	Arrhythmia	0.5	1.42e-05	0.875	0.99722
pindolol	Arrhythmia	0.8	0.000253362	0.8	0.991041	Hypertension	Gastrointestinal pain;Abdominal pain;Aggression;Anxiety;Arthralgia;Musculoskeletal discomfort;Asthenia;Mental disorder;Bronchospasm;Chest pain;Confusional state;Feeling abnormal;Conjunctivitis;Constipation;Depression;Diarrhoea;Dizziness;Somnolence;Dyspnoea;Oedema;Rash;Dermatitis;Fatigue;Flatulence;Gastrointestinal disorder;Hallucination;Headache;Atrioventricular block;Cardiac disorder;Cardiac fai…
pirbuterol	Arrhythmia	0	0.00197317	1	0.999608	Asthma	Gastrointestinal pain;Abdominal pain;Alopecia;Decreased appetite;Anxiety;Asthenia;Back pain;Chest pain;Confusional state;Feeling abnormal;Contusion;Cough;Dermatitis;Diarrhoea;Dizziness;Somnolence;Oedema;Rash;Fatigue;Flushing;Glossitis;Headache;Dysphonia;Hypotension;Ischaemia;Muscle spasms;Nasal congestion;Nausea;Nervousness;Tension;Sensory loss;Hypoaesthesia;Palpitations;Pruritus;Stomatitis;Loss …
piretanide	Arrhythmia	1	0.00566367	0.75	0.980578
piroxicam	Arrhythmia	0.5	0.000215067	0.875	0.712299	Pain	Gastrointestinal pain;Abdominal pain;Agranulocytosis;Alopecia;Amnesia;Anaphylactic shock;Anaemia;Aplastic anaemia;Haemolytic anaemia;Angina pectoris;Angioedema;Decreased appetite;Anxiety;Arrhythmia;Asthenia;Asthma;Bronchospasm;Chest pain;Coma;Infection;Confusional state;Feeling abnormal;Conjunctivitis;Constipation;Contusion;Cystitis noninfective;Cystitis;Bladder pain;Deafness;Dermatitis exfoliati…
pizotifen	Arrhythmia	1.3125	0.000112546	0.671875	0.245146		Asthenia;Confusional state;Feeling abnormal;Dizziness;Somnolence;Oedema;Fatigue;Headache;Hypotension;Nausea;Nervousness;Tension;Weight increased;Dry mouth;Dyspepsia;Myalgia;Musculoskeletal discomfort;Increased appetite;Erectile dysfunction
pomalidomide	Arrhythmia	0.333333	0.000393828	0.916667	0.789721	Systemicsclerosis	Congenital anomaly;Developmental delay;Anaemia;Anxiety;Arthralgia;Musculoskeletal discomfort;Asthenia;Atrial fibrillation;Back pain;Mental disorder;Breast disorder;Bronchitis;Bronchopneumonia;Infection;Confusional state;Feeling abnormal;Connective tissue disorder;Constipation;Cough;Dehydration;Diarrhoea;Dizziness;Dyspnoea;Epistaxis;Rash;Dermatitis;Fatigue;Body temperature increased;Gastrointestin…
porfimer sodium	Arrhythmia	0.5	0.00589652	0.875	0.712299	Non-small-celllungcancer
practolol	Arrhythmia	0	0.00285864	1	0.999608	Cardiacarrhythmias
pregabalin	Arrhythmia	0	2.17e-08	1	0.999608	Chronicobstructivepulmonarydisease	Abdominal distension;Gastrointestinal pain;Abdominal pain;Abscess;Acidosis;Lactic acidosis;Adenoma benign;Adrenal insufficiency;Aggression;Albuminuria;Alopecia;Amblyopia;Amenorrhoea;Amnesia;Anaemia;Hypochromic anaemia;Anaemia macrocytic;Anaemia megaloblastic;Angina pectoris;Angioedema;Pupils unequal;Decreased appetite;Anxiety;Aortic valve stenosis;Aphasia;Apnoea;Arachnoiditis;Arrhythmia;Sinus arr…
probucol	Arrhythmia	0	1.38e-07	1	0.999608	Coronaryarterydisease
procaterol	Arrhythmia	0	0.0466152	1	0.999608	Asthma
profenamine	Arrhythmia	1.33333	0.035961	0.666667	0.235636
proflavine	Arrhythmia	0	0.00465333	1	0.896282	Sepsis
progesterone	Arrhythmia	0.9	0.02843	0.775	0.476661	Contraception;Prematurelabour	Abdominal distension;Gastrointestinal pain;Abdominal pain;Abortion spontaneous;Abscess;Pancreatitis acute;Aggression;Alopecia;Amenorrhoea;Anaphylactic shock;Anaemia;Angina pectoris;Angioedema;Decreased appetite;Anxiety;Arthralgia;Musculoskeletal discomfort;Arthritis;Asthenia;Asthma;Back pain;Mental disorder;Coagulopathy;Breast disorder;Breast swelling;Bronchitis;Neoplasm malignant;Transient ischa…
proguanil	Arrhythmia	1	0.0381124	0.75	0.414978	Malaria	Gastrointestinal pain;Abdominal pain;Decreased appetite;Mental disorder;Cough;Diarrhoea;Rash;Dermatitis;Body temperature increased;Gastrointestinal disorder;Hallucination;Headache;Immune system disorder;Mediastinal disorder;Nausea;Nervous system disorder;Pancytopenia;Stomatitis;Erythema;Vomiting;Amylase increased;Malnutrition;Skin disorder;Hepatobiliary disease;Hepatic enzyme increased
promazine	Arrhythmia	1.28571	9.25e-05	0.678571	0.942742	Psychomotoragitation
promethazine	Arrhythmia	1.36364	0.00827632	0.659091	0.222265	Nausea	Abscess;Agranulocytosis;Anaphylactic shock;Aplastic anaemia;Anxiety;Apnoea;Arrhythmia;Asthma;Catatonia;Coma;Confusional state;Feeling abnormal;Constipation;Delirium;Depression;Dermatitis;Dermatitis contact;Diarrhoea;Diplopia;Dizziness;Somnolence;Dyskinesia;Oedema;Rash;Extravasation;Fatigue;Asthenia;Gangrene;Hallucination;Headache;Hypotension;Conversion disorder;Irritability;Jaundice;Jaundice chol…
proparacaine	Arrhythmia	0	4.83e-10	1	0.999608	Anaesthesia	Haemorrhage;Haemoglobin;Iritis;Keratitis;Mydriasis;Necrosis;Dermatitis contact;Conjunctival hyperaemia;Lacrimation increased;Pain;Liver disorder
propiomazine	Arrhythmia	1.28571	7.02e-05	0.678571	0.942742	Insomnia
propiverine	Arrhythmia	1.42857	0.00866556	0.642857	0.903869	Urinaryincontinence
propranolol	Arrhythmia	0.8	9.06e-06	0.8	0.991041	Migraine	Abdominal pain;Gastrointestinal pain;Agranulocytosis;Alopecia;Arterial insufficiency;Asthenia;Atrioventricular block;Mental disorder;Bronchospasm;Bronchiolitis;Bronchitis;Catatonia;Nervous system disorder;Infection;Constipation;Cough;Depression;Dermatitis exfoliative;Diarrhoea;Dizziness;Dyspnoea;Toxic epidermal necrolysis;Erythema multiforme;Rash;Dermatitis;Fatigue;Body temperature increased;Gast…
propylene glycol	Arrhythmia	0	0.00366815	1	0.896282
protein s human	Arrhythmia	0.333333	4.75e-08	0.916667	0.789721
prucalopride	Arrhythmia	1	0.020481	0.75	0.980578		Abdominal distension;Gastrointestinal pain;Abdominal pain;Decreased appetite;Back pain;Mental disorder;Breast disorder;Infection;Connective tissue disorder;Diarrhoea;Dizziness;Dyspepsia;Fatigue;Asthenia;Body temperature increased;Flatulence;Gastrointestinal disorder;Headache;Cardiac disorder;Influenza;Mediastinal disorder;Nasopharyngitis;Nausea;Nervous system disorder;Palpitations;Polyuria;Urine …
pseudoephedrine	Arrhythmia	0.952381	0.000152491	0.761905	0.44414	Nasalcongestion
quetiapine	Arrhythmia	1.34615	4.43e-06	0.663462	0.229912	Schizophrenia	Abdominal distension;Gastrointestinal pain;Abdominal pain;Aggression;Agranulocytosis;Amblyopia;Amenorrhoea;Amnesia;Retrograde amnesia;Anaphylactic shock;Anaemia;Hypochromic anaemia;Angina pectoris;Angioedema;Decreased appetite;Anxiety;Aphasia;Arthralgia;Musculoskeletal discomfort;Arthritis;Asthenia;Asthma;Ataxia;Atrial fibrillation;Back pain;Mental disorder;Blepharitis;Brain neoplasm;Breast cance…
quinagolide	Arrhythmia	1	0.00441759	0.75	0.414978	Hyperprolactinaemia
quinapril	Arrhythmia	0	2.16e-05	1	0.896282	Hypertension	Gastrointestinal pain;Abdominal pain;Agranulocytosis;Alopecia;Amblyopia;Haemolytic anaemia;Angina pectoris;Angioedema;Arrhythmia;Arthralgia;Musculoskeletal discomfort;Back pain;Mental disorder;Breast disorder;Chest pain;Infection;Connective tissue disorder;Constipation;Cough;Depression;Dermatitis exfoliative;Dermatomyositis;Diarrhoea;Dizziness;Dyspepsia;Dyspnoea;Oedema;Rash;Dermatitis;Eye disorde…
quinine	Arrhythmia	1	0.00127315	0.75	0.980578	Malaria
ramipril	Arrhythmia	0.5	2.43e-05	0.875	0.712299	Congestiveheartfailure	Gastrointestinal pain;Abdominal pain;Agranulocytosis;Alopecia;Amnesia;Haemolytic anaemia;Angina pectoris;Angioedema;Decreased appetite;Anxiety;Arrhythmia;Arthralgia;Musculoskeletal discomfort;Arthritis;Asthenia;Atrial fibrillation;Mental disorder;Breast disorder;Bronchospasm;Bronchitis;Transient ischaemic attack;Cerebrovascular disorder;Chest pain;Confusional state;Feeling abnormal;Conjunctivitis…
rapacuronium	Arrhythmia	0	0.000915877	1	0.896282
reboxetine	Arrhythmia	0	9.81e-05	1	0.999608	Depression	Gastrointestinal pain;Abdominal pain;Albuminuria;Amenorrhoea;Anaemia;Decreased appetite;Anxiety;Aphasia;Asthenia;Mental disorder;Breast disorder;Bronchitis;Neck pain;Cheilitis;Infection;Confusional state;Feeling abnormal;Conjunctivitis;Connective tissue disorder;Constipation;Disturbance in sexual arousal;Libido decreased;Dehydration;Delusion;Depersonalisation;Diarrhoea;Diplopia;Dizziness;Duodenal…
repaglinide	Arrhythmia	0.5	0.0020376	0.875	0.99722	Diabeticcomplication	Gastrointestinal pain;Abdominal pain;Alopecia;Anaphylactic shock;Haemolytic anaemia;Angina pectoris;Arrhythmia;Arthralgia;Musculoskeletal discomfort;Back pain;Bronchitis;Cardiovascular disorder;Chest pain;Constipation;Diarrhoea;Dyspepsia;Oedema;Rash;Dermatitis;Eye disorder;Gastrointestinal disorder;Headache;Cardiac disorder;Cardiac failure congestive;Hepatitis;Hyperglycaemia;Hypersensitivity;Hype…
rescinnamine	Arrhythmia	0	0.000136709	1	0.896282	Hypertension	Gastrointestinal pain;Abdominal pain;Abscess;Angina pectoris;Back pain;Bronchitis;Bursitis;Infection;Conjunctivitis;Constipation;Dermatitis contact;Dizziness;Oedema;Endocrine disorder;Rash;Dermatitis;Gastritis;Gingivitis;Headache;Herpes zoster;Hypersensitivity;Hypertension;Hypertrichosis;Hypothyroidism;Influenza;Hypertonia;Myocardial infarction;Acute coronary syndrome;Nausea;Osteoporosis;Pain;Pha…
reteplase	Arrhythmia	0.75	0.00766648	0.8125	0.569933	Heartattack
riboflavin	Arrhythmia	1.5	0.035535	0.625	0.876626	Acnevulgaris
rilonacept	Arrhythmia	0	1.47e-08	1	0.896282	Arthritis;Acutegoutflare
risperidone	Arrhythmia	1.13333	9.54e-05	0.716667	0.967668	Schizophrenia	Gastrointestinal pain;Abdominal pain;Abscess;Adenocarcinoma;Adenoma benign;Agranulocytosis;Albinism;Alopecia;Amenorrhoea;Amnesia;Anaphylactic shock;Anaemia;Hypochromic anaemia;Angina pectoris;Angioedema;Decreased appetite;Anxiety;Aphasia;Apnoea;Apraxia;Arrhythmia;Sinus arrhythmia;Arthralgia;Musculoskeletal discomfort;Arthritis;Ascites;Asthenia;Asthma;Ataxia;Athetosis;Atrial fibrillation;Atriovent…
rofecoxib	Arrhythmia	0.5	0.00106293	0.875	0.712299	Osteoarthritis	Abdominal distension;Gastrointestinal pain;Abdominal pain;Congenital anomaly;Developmental delay;Abscess;Agranulocytosis;Alopecia;Aplastic anaemia;Angina pectoris;Angina unstable;Angioedema;Anxiety;Arthralgia;Musculoskeletal discomfort;Asthenia;Asthma;Atrial fibrillation;Back pain;Mental disorder;Blister;Dermatitis bullous;Breast cancer;Bronchospasm;Bronchitis;Bursitis;Neoplasm malignant;Basal ce…
rolapitant	Arrhythmia	1	0.00346697	0.75	0.414978	Chemotherapy-inducednausea
romiplostim	Arrhythmia	1	0.0254008	0.75	0.980578	Multiplemyeloma;Myelodysplasticsyndrome;Thrombocytopenia
ropivacaine	Arrhythmia	0	9.54e-11	1	0.999608	Anaesthesia	Gastrointestinal pain;Abdominal pain;Acidosis;Albuminuria;Amnesia;Anaphylactic shock;Anaemia;Angioedema;Anxiety;Apnoea;Arachnoiditis;Arrhythmia;Arthralgia;Musculoskeletal discomfort;Asthenia;Pneumothorax;Atelectasis;Atrial fibrillation;Back pain;Mental disorder;Breast disorder;Breast feeding;Bronchospasm;Cardiac output decreased;Chest pain;Coma;Infection;Confusional state;Feeling abnormal;Constip…
rotigotine	Arrhythmia	1	1.57e-05	0.75	0.980578		Road traffic accident;Aggression;Angioedema;Decreased appetite;Arthralgia;Musculoskeletal discomfort;Asthenia;Mental disorder;Breast disorder;Infection;Confusional state;Feeling abnormal;Connective tissue disorder;Constipation;Contusion;Cough;Depression;Dermatitis;Diarrhoea;Dizziness;Dyskinesia;Dyspepsia;Eating disorder;Eczema;Rash;Fatigue;Gastrointestinal disorder;Hallucination;Headache;Hiccups;…
roxithromycin	Arrhythmia	0	0.00216445	1	0.999608		Anaphylactic shock;Angioedema;Decreased appetite;Asthma;Bronchospasm;Candida infection;Deafness;Dermatitis exfoliative;Diarrhoea;Dizziness;Dyspepsia;Eosinophilia;Erythema multiforme;Rash;Dermatitis;Flatulence;Hallucination;Headache;Hypersensitivity;Jaundice;Nausea;Pancreatitis;Paraesthesia;Pruritus;Vascular purpura;Purpura;Stevens-Johnson syndrome;Tinnitus;Urticaria;Vertigo;Vomiting;Fluid retenti…
rupatadine	Arrhythmia	1	0.0118765	0.75	0.414978
salbutamol	Arrhythmia	0	1.09e-06	1	0.999608	Acuteasthma	Gastrointestinal pain;Abdominal pain;Lactic acidosis;Aggression;Anaphylactic shock;Angina pectoris;Angioedema;Decreased appetite;Anxiety;Arrhythmia;Arthralgia;Musculoskeletal discomfort;Asthenia;Asthma;Ataxia;Atrial fibrillation;Back pain;Mental disorder;Coagulopathy;Bronchospasm;Bronchitis;Chest pain;Infection;Conjunctivitis;Connective tissue disorder;Constipation;Cough;Diabetes mellitus;Diarrho…
salicylic acid	Arrhythmia	1	0.00912689	0.75	0.414978
salmeterol	Arrhythmia	0	4.75e-08	1	0.999608	Chronicobstructivepulmonarydisease	Gastrointestinal pain;Abdominal pain;Anaphylactic shock;Angioedema;Anxiety;Arrhythmia;Arthralgia;Musculoskeletal discomfort;Asthma;Atrial fibrillation;Back pain;Bronchospasm;Bronchitis;Candida infection;Oral candidiasis;Neck pain;Chest pain;Varicella;Choking;Nasopharyngitis;Rhinitis;Infection;Conjunctivitis;Connective tissue disorder;Constipation;Cough;Dermatitis contact;Diarrhoea;Dizziness;Dysme…
salsalate	Arrhythmia	0.5	0.000124702	0.875	0.712299	Rheumatoidarthritis	Gastrointestinal pain;Abdominal pain;Anaphylactic shock;Angioedema;Bronchospasm;Diarrhoea;Rash;Dermatitis;Haemorrhage;Haemoglobin;Hepatitis;Hypotension;Nausea;Nephritis;Tinnitus;Urticaria;Vertigo;Blood creatinine decreased;Hearing impaired;Deafness
sapropterin	Arrhythmia	1	0.000890499	0.75	0.414978
sarilumab	Arrhythmia	1	0.000111639	0.75	0.414978	Rheumatoidarthritis
secretin human	Arrhythmia	1	0.0298018	0.75	0.980578
sennosides	Arrhythmia	1	0.00819754	0.75	0.414978
sevoflurane	Arrhythmia	1.5	0.00027123	0.625	0.876626	Anaesthesia	Acidosis;Obstructive airways disorder;Albuminuria;Amblyopia;Anaphylactic shock;Apnoea;Arrhythmia;Asthenia;Atrial fibrillation;Mental disorder;Bone disorder;Bronchospasm;Confusional state;Feeling abnormal;Conjunctivitis;Cough;Dermatitis contact;Dizziness;Dysgeusia;Dyspnoea;Oedema;Rash;Dermatitis;Body temperature increased;Fluorosis;Gastrointestinal disorder;Glycosuria;Headache;Cardiac arrest;Cardi…
siltuximab	Arrhythmia	0	1.45e-05	1	0.896282	Anemia
sitaxentan	Arrhythmia	1	0.0366247	0.75	0.414978
sodium tetradecyl sulfate	Arrhythmia	0.5	0.000181738	0.875	0.99722	Hemangioma;Varicoseandspiderveinsofleg
solriamfetol	Arrhythmia	0.5	0.000120599	0.875	0.99722
spirapril	Arrhythmia	0	2.9e-05	1	0.896282	Hypertension
stearic acid	Arrhythmia	1	0.0158213	0.75	0.414978
sucralfate	Arrhythmia	0.8	0.00350969	0.8	0.539065	Acnevulgaris
sulfamethoxazole	Arrhythmia	0	0.0113561	1	0.999608	InfectionofP.falciparum;Bacterialinfection	Gastrointestinal pain;Abdominal pain;Agranulocytosis;Anaphylactic shock;Aplastic anaemia;Haemolytic anaemia;Anaemia megaloblastic;Angioedema;Decreased appetite;Anuria;Arthralgia;Musculoskeletal discomfort;Asthenia;Ataxia;Cough;Dermatitis exfoliative;Diarrhoea;Polyuria;Dyspnoea;Pseudomembranous colitis;Eosinophilia;Toxic epidermal necrolysis;Erythema multiforme;Rash;Dermatitis;Fatigue;Glossitis;Ha…
sulfasalazine	Arrhythmia	1.2	0.0138668	0.7	0.300814	Rheumatoidarthritis	Gastrointestinal pain;Abdominal pain;Agranulocytosis;Alopecia;Anaphylactic shock;Anaemia;Aplastic anaemia;Haemolytic anaemia;Anaemia megaloblastic;Angioedema;Decreased appetite;Anuria;Arthralgia;Musculoskeletal discomfort;Ataxia;Mental disorder;Neoplasm malignant;Cholestasis;Infection;Connective tissue disorder;Cough;Cyanosis;Depression;Dermatitis exfoliative;Drug eruption;Diarrhoea;Polyuria;Dizz…
sulindac	Arrhythmia	1.14286	0.00199903	0.714286	0.331687	Rheumatoidarthritis	Lymphadenitis;Agranulocytosis;Alopecia;Anaphylactic shock;Anaemia;Aplastic anaemia;Haemolytic anaemia;Angioedema;Decreased appetite;Arrhythmia;Arthralgia;Musculoskeletal discomfort;Arthritis;Asthenia;Bronchospasm;Chest pain;Cholecystitis;Cholestasis;Colitis;Coma;Conjunctivitis;Constipation;Depression;Dermatitis exfoliative;Diarrhoea;Disseminated intravascular coagulation;Dizziness;Dyspepsia;Dyspn…
sulodexide	Arrhythmia	1	0.0151989	0.75	0.980578	Tinnitus
suprofen	Arrhythmia	0.5	0.000176741	0.875	0.712299	Miosis	Haemorrhage;Haemoglobin;Hypersensitivity;Iritis;Pain;Pruritus;Photophobia;Discomfort;Conjunctival oedema;Erythema;Haemorrhagic disorder
tacrine	Arrhythmia	1.33333	0.0139708	0.666667	0.235636	Alzheimerdisease
tafamidis	Arrhythmia	0	0.00221165	1	0.999608		Infection;Diarrhoea;Gastrointestinal disorder;Urinary tract infection;Abdominal pain upper;Vaginal infection;Infestation
tamoxifen	Arrhythmia	0.941176	0.0407887	0.764706	0.451066	Breastcancer	Abdominal pain;Gastrointestinal pain;Adenocarcinoma;Alopecia;Amenorrhoea;Anaemia;Angina pectoris;Angioedema;Decreased appetite;Anxiety;Arrhythmia;Arthralgia;Musculoskeletal discomfort;Arthritis;Asthenia;Back pain;Blister;Dermatitis bullous;Breast feeding;Bronchitis;Cardiovascular disorder;Chest pain;Cholestasis;Infection;Constipation;Contusion;Cough;Cyst;Dysphagia;Depression;Diarrhoea;Dizziness;D…
teduglutide	Arrhythmia	1	0.000697973	0.75	0.980578	Shortbowelsyndrome	Gastrointestinal pain;Abdominal pain;Anxiety;Arthralgia;Musculoskeletal discomfort;Mental disorder;Chest pain;Cholecystitis;Cholestasis;Infection;Connective tissue disorder;Cough;Dermatitis atopic;Dyspnoea;Flushing;Gastrointestinal disorder;Headache;Cardiac disorder;Cardiac failure congestive;Influenza;Intestinal obstruction;Mediastinal disorder;Nausea;Nervous system disorder;Night sweats;Pancrea…
tegaserod	Arrhythmia	1.25	0.0108154	0.6875	0.275195	Irritablebowelsyndrome	Abdominal distension;Gastrointestinal pain;Abdominal pain;Abortion spontaneous;Albuminuria;Alopecia;Angina pectoris;Appendicitis;Arrhythmia;Asthma;Back pain;Mental disorder;Breast disorder;Bundle branch block;Chest pain;Cholecystitis;Cholelithiasis;Infection;Connective tissue disorder;Cyst;Depression;Diarrhoea;Dizziness;Dysmenorrhoea;Dyspepsia;Dyspnoea;Eosinophilia;Eructation;Rash;Dermatitis;Eye …
telmisartan	Arrhythmia	0	0.000984236	1	0.896282	Hypertension	Gastrointestinal pain;Abdominal pain;Abscess;Anaphylactic shock;Anaemia;Angina pectoris;Angioedema;Decreased appetite;Anxiety;Arrhythmia;Arthralgia;Musculoskeletal discomfort;Arthritis;Asthenia;Asthma;Atrial fibrillation;Back pain;Mental disorder;Bone disorder;Breast disorder;Bronchospasm;Bronchitis;Bursitis;Cardiovascular disorder;Cerebrovascular disorder;Chest pain;Infection;Conjunctivitis;Conn…
tenecteplase	Arrhythmia	1	0.00946482	0.75	0.414978	Myocardialinfarction
tenoxicam	Arrhythmia	0.5	0.00066612	0.875	0.712299	Rheumatoidarthritis	Agranulocytosis;Anaphylactic shock;Anaemia;Angioedema;Decreased appetite;Asthma;Mental disorder;Breast disorder;Colitis;Constipation;Crohn's disease;Diarrhoea;Dizziness;Dyspepsia;Dyspnoea;Oedema;Toxic epidermal necrolysis;Rash;Dermatitis;Eye disorder;Fatigue;Asthenia;Gastritis;Gastrointestinal disorder;Gastrointestinal haemorrhage;Headache;Cardiac disorder;Cardiac failure;Haematemesis;Hepatitis;H…
terbutaline	Arrhythmia	0	1.71e-06	1	0.999608	Asthma	Anxiety;Asthenia;Dizziness;Somnolence;Dyspnoea;Rash;Dermatitis;Flushing;Hallucination;Headache;Muscle spasms;Hypertonia;Nausea;Nervousness;Tension;Palpitations;Paraesthesia;Hyperhidrosis;Tachycardia;Tremor;Vomiting;Dry mouth;Leukocytoclastic vasculitis;Ventricular extrasystoles;Injection site pain;Chest pain;Chest discomfort;Insomnia
terfenadine	Arrhythmia	1.28571	0.00135578	0.678571	0.257748
terlipressin	Arrhythmia	0.666667	3.45e-05	0.833333	0.620085	Hypertension	Abdominal pain;Atrial fibrillation;Chest pain;Diarrhoea;Dyspnoea;Gastrointestinal disorder;Headache;Cardiac disorder;Cardiac failure;Hypertension;Hyponatraemia;Myocardial infarction;Acute coronary syndrome;Nausea;Nervous system disorder;Pregnancy;Pulmonary oedema;Tachycardia;Torsade de pointes;Angiopathy;Ventricular fibrillation;Vomiting;Ventricular extrasystoles;Injection site necrosis;Skin exfo…
testosterone	Arrhythmia	0.333333	0.0134495	0.916667	0.789721	Hormonedeficiency;Malehormonaldeficiency;Osteoporosis	Abdominal pain;Gastrointestinal pain;Aggression;Alopecia;Amenorrhoea;Amnesia;Anaphylactic shock;Anaemia;Anger;Angina pectoris;Angioedema;Anxiety;Appetite disorder;Arthralgia;Musculoskeletal discomfort;Arthritis;Asthenia;Asthma;Back pain;Mental disorder;Benign prostatic hyperplasia;Blister;Dermatitis bullous;Coagulopathy;Breast cyst;Breast disorder;Bronchitis;Thermal burn;Neoplasm malignant;Cerebr…
testosterone cypionate	Arrhythmia	0.333333	0.00310575	0.916667	0.789721
testosterone enanthate	Arrhythmia	0.333333	0.00515894	0.916667	0.789721
testosterone undecanoate	Arrhythmia	0.333333	0.00367479	0.916667	0.789721	Hypogonadism
thalidomide	Arrhythmia	0.857143	0.001073	0.785714	0.50343	Multiplemyeloma	Gastrointestinal pain;Abdominal pain;Multiple congenital abnormalities;Acquired immunodeficiency syndrome;Autoimmune disorder;Agranulocytosis;Albuminuria;Alopecia;Amblyopia;Amenorrhoea;Amnesia;Amyloidosis;Anaemia;Aplastic anaemia;Hypochromic anaemia;Anaemia macrocytic;Anaemia megaloblastic;Angina pectoris;Angioedema;Decreased appetite;Anxiety;Apnoea;Arrhythmia;Arthralgia;Musculoskeletal discomfor…
theophylline	Arrhythmia	1.42857	0.0395259	0.642857	0.19547	Chronicobstructivepulmonarydisease	Gastrointestinal pain;Abdominal pain;Albuminuria;Alopecia;Anaphylactic shock;Decreased appetite;Anxiety;Arrhythmia;Atrial fibrillation;Coma;Infection;Dermatitis exfoliative;Dermatitis contact;Diarrhoea;Polyuria;Dizziness;Rash;Dermatitis;Extravasation;Body temperature increased;Flushing;Cardiac flutter;Gastrooesophageal reflux disease;Headache;Haematemesis;Haematuria;Hypercalcaemia;Hyperglycaemia;…
thonzylamine	Arrhythmia	1.5	0.0316778	0.625	0.168903
thrombin alfa	Arrhythmia	0.625	1.07e-09	0.84375	0.6443
thrombomodulin alfa	Arrhythmia	0	0.000122751	1	0.896282
tiaprofenic acid	Arrhythmia	0.5	0.000229824	0.875	0.712299	Pain
timolol	Arrhythmia	0	0.000321943	1	0.999608	Highbloodpressure	Gastrointestinal pain;Abdominal pain;Agranulocytosis;Alopecia;Anaphylactic shock;Angina pectoris;Angioedema;Decreased appetite;Anxiety;Arrhythmia;Arterial insufficiency;Arthralgia;Musculoskeletal discomfort;Asthenia;Atrioventricular block;Mental disorder;Blepharitis;Eyelid ptosis;Breast disorder;Bronchospasm;Catatonia;Cerebrovascular disorder;Chest pain;Nasopharyngitis;Rhinitis;Infection;Confusio…
tinzaparin	Arrhythmia	1	0.0066699	0.75	0.414978
tirofiban	Arrhythmia	0.5	0.00582783	0.875	0.712299	Acutecoronarysyndrome	Anaphylactic shock;Cardiac tamponade;Dizziness;Oedema;Body temperature increased;Headache;Haematemesis;Pericardial haemorrhage;Haemoptysis;Haemorrhage;Haemoglobin;Hypercholesterolaemia;Hypersensitivity;Hypertension;Nausea;Pain;Hyperhidrosis;Swelling;Thrombocytopenia;Urticaria;Chills;Haemorrhage intracranial;Retroperitoneal haemorrhage;Acute myocardial infarction;Haemoglobin decreased;Bradycardia;…
tizanidine	Arrhythmia	1.14286	0.000356372	0.714286	0.966478	Spasm	Gastrointestinal pain;Abdominal pain;Congenital anomaly;Developmental delay;Abscess;Respiratory acidosis;Agranulocytosis;Albuminuria;Alopecia;Amblyopia;Anaphylactic shock;Anaemia;Angina pectoris;Anxiety;Arrhythmia;Arthralgia;Musculoskeletal discomfort;Arthritis;Asthenia;Asthma;Back pain;Mental disorder;Bronchitis;Bursitis;Candida infection;Vulvovaginal candidiasis;Vulvovaginal mycotic infection;N…
tocilizumab	Arrhythmia	0	8.61e-05	1	0.896282	Rheumatoidarthritis;Juvenileidiopathicarthritis
tocofersolan	Arrhythmia	0	0.00118769	1	0.999608	VitaminEdeficiency
tolazoline	Arrhythmia	1	5.02e-06	0.75	0.980578	Pulmonaryhypertension
tolfenamic acid	Arrhythmia	0.5	3.85e-05	0.875	0.712299
tolmetin	Arrhythmia	0.5	0.000539724	0.875	0.712299	Rheumatoidarthritis	Gastrointestinal pain;Abdominal pain;Agranulocytosis;Haemolytic anaemia;Asthenia;Chest pain;Constipation;Diarrhoea;Dizziness;Somnolence;Dyspepsia;Dysuria;Oedema;Toxic epidermal necrolysis;Epistaxis;Erythema multiforme;Body temperature increased;Flatulence;Gastritis;Gastrointestinal haemorrhage;Glossitis;Headache;Cardiac failure congestive;Haematuria;Hepatitis;Nausea;Optic nerve disorder;Proteinur…
tolvaptan	Arrhythmia	0.5	0.000300911	0.875	0.712299	Heartfailure;Hyponatraemia	Anaphylactic shock;Decreased appetite;Asthenia;Breast disorder;Connective tissue disorder;Constipation;Dehydration;Diabetic ketoacidosis;Diarrhoea;Disseminated intravascular coagulation;Dizziness;Dysgeusia;Ecchymosis;Body temperature increased;Gastrointestinal disorder;Gastrointestinal haemorrhage;Headache;Cardiac disorder;Hyperglycaemia;Hyperkalaemia;Hypernatraemia;Hypersensitivity;Hypoglycaemia…
tositumomab	Arrhythmia	1.3	0.00393846	0.675	0.250974	Non-hodgkinlymphoma
trandolapril	Arrhythmia	0	2.16e-05	1	0.896282	Hypertension	Abdominal distension;Gastrointestinal pain;Abdominal pain;Agranulocytosis;Alopecia;Anaemia;Haemolytic anaemia;Angina pectoris;Angioedema;Decreased appetite;Anxiety;Arrhythmia;Arthralgia;Musculoskeletal discomfort;Arthritis;Asthenia;Atrial flutter;Atrioventricular block;Back pain;Mental disorder;Blepharitis;Platelet disorder;Breast disorder;Bronchitis;Transient ischaemic attack;Chest pain;Infectio…
trastuzumab	Arrhythmia	1.25	0.00228744	0.6875	0.275195	Breastcancer
trazodone	Arrhythmia	1.28571	0.00862102	0.678571	0.257748	Depression	Gastrointestinal pain;Abdominal pain;Alopecia;Amnesia;Anaemia;Haemolytic anaemia;Anger;Decreased appetite;Anxiety;Aphasia;Apnoea;Arrhythmia;Arthralgia;Musculoskeletal discomfort;Asthenia;Ataxia;Atrial fibrillation;Back pain;Chest pain;Cholestasis;Confusional state;Feeling abnormal;Constipation;Disturbance in sexual arousal;Libido decreased;Delusion;Diarrhoea;Diplopia;Polyuria;Dizziness;Somnolence…
trifluoperazine	Arrhythmia	1	0.0124029	0.75	0.980578	Schizophrenia	Agranulocytosis;Amenorrhoea;Anaphylactic shock;Aplastic anaemia;Haemolytic anaemia;Angioedema;Decreased appetite;Asphyxia;Asthma;Brain oedema;Bronchospasm;Catatonia;Cholestasis;Constipation;Cough;Sudden death;Dysphagia;Dermatitis exfoliative;Dizziness;Drooling;Somnolence;Dyskinesia;Dyspnoea;Eczema;Eosinophilia;Petit mal epilepsy;Rash;Dermatitis;Fatigue;Asthenia;Body temperature increased;Glycosur…
triflupromazine	Arrhythmia	0.8	1.65e-05	0.8	0.539065	Psychoticdisorder
triflusal	Arrhythmia	0.75	0.00104386	0.8125	0.569933
trimipramine	Arrhythmia	1.125	6.65e-12	0.71875	0.968675	Majordepressivedisorder	Abdominal pain;Lymphadenitis;Agranulocytosis;Alopecia;Decreased appetite;Anxiety;Arrhythmia;Asthenia;Ataxia;Confusional state;Feeling abnormal;Constipation;Disturbance in sexual arousal;Libido decreased;Delusion;Diarrhoea;Dizziness;Somnolence;Oedema;Eosinophilia;Rash;Dermatitis;Fatigue;Body temperature increased;Flushing;Gynaecomastia;Hallucination;Headache;Atrioventricular block;Hypertension;Hyp…
tripelennamine	Arrhythmia	1	0.0395177	0.75	0.414978	Hypersensitivity
troglitazone	Arrhythmia	0.888889	0.00264259	0.777778	0.483595	Diabeticcomplication	Gastrointestinal pain;Abdominal pain;Anaemia;Decreased appetite;Oedema;Fatigue;Asthenia;Body temperature increased;Cardiac failure congestive;Hepatitis;Hyperglycaemia;Jaundice;Nausea;Dizziness;Loss of consciousness;Shock;Syncope;Vomiting;Weight increased;Hepatic function abnormal;Liver function test abnormal;Alanine aminotransferase increased;Malaise;Discomfort;Feeling abnormal;Ill-defined disord…
trolamine salicylate	Arrhythmia	0.5	0.00020915	0.875	0.712299	Pain
turoctocog alfa	Arrhythmia	0.666667	0.0020011	0.833333	0.620085	HaemophiliaA
turoctocog alfa pegol	Arrhythmia	0.666667	0.000891171	0.833333	0.620085
udenafil	Arrhythmia	1	0.0103849	0.75	0.980578	Erectiledysfunction
urokinase	Arrhythmia	1	0.00223351	0.75	0.414978	Myocardialinfarction
valsartan	Arrhythmia	0	0.00089774	1	0.896282	Hypertension	Gastrointestinal pain;Abdominal pain;Alopecia;Anaphylactic shock;Angioedema;Decreased appetite;Anxiety;Arthralgia;Musculoskeletal discomfort;Asthenia;Atrial fibrillation;Back pain;Mental disorder;Bronchitis;Chest pain;Infection;Connective tissue disorder;Constipation;Cough;Diarrhoea;Dizziness;Dysgeusia;Dyspepsia;Dyspnoea;Oedema;Epistaxis;Rash;Dermatitis;Fatigue;Flatulence;Gastrointestinal disorde…
vardenafil	Arrhythmia	1.33333	0.00161746	0.666667	0.235636	Erectiledysfunction	Gastrointestinal pain;Abdominal pain;Amnesia;Anaphylactic shock;Angina pectoris;Angina unstable;Angioedema;Anxiety;Arthralgia;Musculoskeletal discomfort;Asthenia;Back pain;Mental disorder;Breast disorder;Cardiovascular disorder;Transient ischaemic attack;Neck pain;Chest pain;Infection;Conjunctivitis;Connective tissue disorder;Sudden hearing loss;Dysphagia;Diarrhoea;Dizziness;Dyspepsia;Dyspnoea;Ep…
vasopressin	Arrhythmia	0.666667	1.07e-05	0.833333	0.620085	Diabetesinsipidus;Enuresis;Polyuria	Abdominal pain;Anaphylactic shock;Angina pectoris;Arrhythmia;Cardiac output decreased;Polyuria;Gangrene;Cardiac arrest;Hypersensitivity;Nausea;Pallor;Urine output increased;Shock;Hyperhidrosis;Tremor;Urticaria;Vertigo;Vomiting;Water intoxication;Bronchospasm;Myocardial ischaemia;Vasoconstriction
vilazodone	Arrhythmia	1	0.015998	0.75	0.414978	Majordepressivedisorder	Arthralgia;Musculoskeletal discomfort;Mental disorder;Breast disorder;Connective tissue disorder;Disturbance in sexual arousal;Libido decreased;Diarrhoea;Dizziness;Dysgeusia;Dyspepsia;Eye disorder;Fatigue;Asthenia;Flatulence;Gastroenteritis;Gastrointestinal disorder;Angle closure glaucoma;Hallucination;Cardiac disorder;Hyperhidrosis;Hyponatraemia;Irritability;Nausea;Nervous system disorder;Night …
viloxazine	Arrhythmia	0	9.81e-05	1	0.999608	Majordepressivedisorder
vortioxetine	Arrhythmia	1	5.67e-05	0.75	0.980578	Mooddisorder;Majordepressivedisorder
xamoterol	Arrhythmia	0	0.00186352	1	0.999608
ximelagatran	Arrhythmia	0	0.00640275	1	0.896282
zimelidine	Arrhythmia	1.33333	0.00916839	0.666667	0.235636
zinc	Arrhythmia	1.23478	8.72e-11	0.691304	0.282848		Pancreatitis;Epigastric discomfort;Nausea
zinc acetate	Arrhythmia	1.23478	4.53e-11	0.691304	0.282848	Wilsondisease
zinc chloride	Arrhythmia	1.23478	3.81e-09	0.691304	0.282848	Commoncold
ziprasidone	Arrhythmia	1.36	3.94e-06	0.66	0.223841	Schizophrenia	Gastrointestinal pain;Abdominal pain;Albuminuria;Respiratory alkalosis;Alopecia;Dementia Alzheimer's type;Amblyopia;Amenorrhoea;Amnesia;Anaemia;Hypochromic anaemia;Angina pectoris;Angioedema;Decreased appetite;Anxiety;Arrhythmia;Arthralgia;Musculoskeletal discomfort;Asthenia;Ataxia;Atrial fibrillation;Atrioventricular block;Back pain;Mental disorder;Blepharitis;Breast disorder;Breast feeding;Bund…
zofenopril	Arrhythmia	0	3.92e-07	1	0.896282
zotepine	Arrhythmia	0.875	2.84e-06	0.78125	0.988014	Anxietydisorder
zuclopenthixol	Arrhythmia	1.28571	0.0198865	0.678571	0.257748	Schizophrenia	Gastrointestinal pain;Abdominal pain;Agranulocytosis;Amenorrhoea;Amnesia;Anaphylactic shock;Haemolytic anaemia;Decreased appetite;Anxiety;Arrhythmia;Asthenia;Ataxia;Mental disorder;Breast disorder;Connective tissue disorder;Constipation;Disturbance in sexual arousal;Libido decreased;Dermatitis;Diarrhoea;Dizziness;Somnolence;Dyskinesia;Dyspepsia;Dyspnoea;Endocrine disorder;Eosinophilia;Rash;Extrap…

## Sheet: Cardiomyopathies
drug	disease	proximity	pval	similarity	adjusted_similarity	TTD	SIDER
abatacept	Cardiomyopathies	1	0.0163596	0.75	0.414978	Rheumatoidarthritis
abciximab	Cardiomyopathies	1.23077	0.0242562	0.692308	0.284887	Anginapectoris
acebutolol	Cardiomyopathies	0	0.00370938	1	0.999608	Hypertension	Gastrointestinal pain;Abdominal pain;Agranulocytosis;Decreased appetite;Anxiety;Arthralgia;Musculoskeletal discomfort;Asthenia;Atrioventricular block;Back pain;Bronchospasm;Cardiac output decreased;Catatonia;Chest pain;Pleuritic pain;Confusional state;Feeling abnormal;Conjunctivitis;Connective tissue disorder;Constipation;Cough;Depression;Dermatitis;Dermatitis exfoliative;Diarrhoea;Dizziness;Somn…
acetylsalicylic acid	Cardiomyopathies	1.03571	0.00302932	0.741071	0.39348
adalimumab	Cardiomyopathies	0	0.00756568	1	0.896282	Rheumatoidarthritis
adenosine	Cardiomyopathies	0.5	1.02e-07	0.875	0.712299	Paroxysmalsupraventriculartachycardia	Anaphylactic shock;Angioedema;Apnoea;Arrhythmia;Asthenia;Atrial fibrillation;Atrioventricular block;Back pain;Bronchospasm;Chest pain;Cough;Dizziness;Somnolence;Dyspnoea;Rash;Dermatitis;Flushing;Headache;Cardiac arrest;Cardiac disorder;Cardiac failure;Hypersensitivity;Hypertension;Hyperventilation;Hypotension;Mediastinal disorder;Myocardial infarction;Acute coronary syndrome;Nasal congestion;Naus…
aflibercept	Cardiomyopathies	0.666667	1.88e-05	0.833333	0.620085	Metastaticcolorectalcancer
alcaftadine	Cardiomyopathies	1	0.0304997	0.75	0.414978	Allergicconjunctivitis	Headache;Influenza;Eye pruritus;Nasopharyngitis;Eye irritation;Ocular hyperaemia;Pain
alefacept	Cardiomyopathies	1.2	0.0243197	0.7	0.300814	Pain
alemtuzumab	Cardiomyopathies	1.3	0.00953142	0.675	0.250974	Chroniclymphocyticleukaemia;Multiplesclerosis
ambrisentan	Cardiomyopathies	0	4.33e-05	1	0.896282	Pulmonaryarterialhypertension	Gastrointestinal pain;Abdominal pain;Constipation;Dyspnoea;Flushing;Headache;Pulmonary hypertension;Nasal congestion;Nasopharyngitis;Palpitations;Sinusitis;Oedema peripheral;Fluid retention;Anaemia;Angina pectoris;Angioedema;Decreased appetite;Arthralgia;Musculoskeletal discomfort;Asthenia;Mental disorder;Breast disorder;Bronchitis;Chest pain;Infection;Contusion;Cough;Diarrhoea;Dizziness;Oedema;E…
amifostine	Cardiomyopathies	1	0.000361148	0.75	0.414978	Mucositis	Apnoea;Arrhythmia;Atrial fibrillation;Chest pain;Dermatitis exfoliative;Dizziness;Dyspnoea;Toxic epidermal necrolysis;Erythema multiforme;Rash;Dermatitis;Body temperature increased;Flushing;Cardiac flutter;Cardiac arrest;Hiccups;Hypersensitivity;Hypertension;Hypocalcaemia;Hypoparathyroidism;Hypotension;Laryngeal oedema;Myocardial infarction;Acute coronary syndrome;Nausea;Pruritus;Renal failure;Co…
aminoglutethimide	Cardiomyopathies	0.5	2.43e-05	0.875	0.712299	Cushingdisease	Adrenal insufficiency;Agranulocytosis;Alveolitis allergic;Anaemia;Haemolytic anaemia;Decreased appetite;Dizziness;Somnolence;Rash;Dermatitis;Body temperature increased;Goitre;Headache;Hirsutism;Hypersensitivity;Hypotension;Hypothyroidism;Leukopenia;Nausea;Neutropenia;Pancytopenia;Pruritus;Precocious puberty;Tachycardia;Urticaria;Vascular resistance systemic;Virilism;Vomiting;Myalgia;Musculoskelet…
aminophylline	Cardiomyopathies	0.5	5.46e-07	0.875	0.712299	Asthma;Bronchialasthma	Abdominal pain;Gastrointestinal pain;Albuminuria;Decreased appetite;Anxiety;Arrhythmia;Atrial fibrillation;Dermatitis;Dermatitis exfoliative;Dermatitis contact;Diarrhoea;Polyuria;Dizziness;Rash;Body temperature increased;Flushing;Cardiac flutter;Headache;Dyspepsia;Haematemesis;Hyperglycaemia;Hypersensitivity;Hypokalaemia;Hypotension;Irritability;Chronic obstructive pulmonary disease;Bronchial hyp…
amodiaquine	Cardiomyopathies	1	0.00475263	0.75	0.980578	Malaria
amoxapine	Cardiomyopathies	1.34146	3.93e-09	0.664634	0.929733	Majordepressivedisorder	Gastrointestinal pain;Abdominal pain;Lymphadenitis;Agranulocytosis;Alopecia;Decreased appetite;Asthenia;Ataxia;Atrial fibrillation;Confusional state;Feeling abnormal;Constipation;Disturbance in sexual arousal;Libido decreased;Delusion;Diarrhoea;Dizziness;Somnolence;Oedema;Eosinophilia;Rash;Dermatitis;Fatigue;Body temperature increased;Flatulence;Gynaecomastia;Hallucination;Headache;Atrioventricul…
amrinone	Cardiomyopathies	0.75	0.00177184	0.8125	0.569933
anastrozole	Cardiomyopathies	0	2.71e-11	1	0.999608	Breastcancer	Gastrointestinal pain;Abdominal pain;Alopecia;Anaphylactic shock;Anaemia;Angina pectoris;Angioedema;Decreased appetite;Anxiety;Arthralgia;Musculoskeletal discomfort;Arthritis;Asthenia;Back pain;Blister;Dermatitis bullous;Bronchitis;Neoplasm malignant;Cardiovascular disorder;Carpal tunnel syndrome;Cerebral infarction;Neck pain;Chest pain;Infection;Confusional state;Feeling abnormal;Constipation;Co…
ancestim	Cardiomyopathies	0	0.000509398	1	0.999608
angiotensin ii	Cardiomyopathies	0	0.0120448	1	0.896282	Increasebloodpressure
anti-inhibitor coagulant complex	Cardiomyopathies	0.875	0.000981497	0.78125	0.49227	Bleedingdisorder
antithrombin alfa	Cardiomyopathies	0.5	0.0195641	0.875	0.712299	Thrombindeficiency
apomorphine	Cardiomyopathies	1.26667	0.00177445	0.683333	0.946643	Parkinsondisease	Angina pectoris;Anxiety;Arthralgia;Musculoskeletal discomfort;Asthenia;Back pain;Mental disorder;Chest pain;Confusional state;Feeling abnormal;Constipation;Contusion;Dehydration;Diarrhoea;Dizziness;Somnolence;Dyskinesia;Dyspnoea;Ecchymosis;Oedema;Fatigue;Flushing;Granuloma;Hallucination;Headache;Cardiac failure congestive;Hypotension;Orthostatic hypotension;Libido increased;Disturbance in sexual …
apraclonidine	Cardiomyopathies	0.666667	0.000439472	0.833333	0.994669	Intraocularpressurereduction	Gastrointestinal pain;Abdominal pain;Arrhythmia;Asthenia;Asthma;Mental disorder;Blepharitis;Conjunctivitis;Eyelid ptosis;Blepharospasm;Chest pain;Infection;Constipation;Disturbance in sexual arousal;Libido decreased;Dermatitis;Dermatitis contact;Diarrhoea;Dizziness;Dysgeusia;Dyspnoea;Oedema;Eye disorder;Eyelid disorder;Fatigue;Gastrointestinal disorder;Headache;Hyperaemia;Hypersensitivity;Inflamm…
arbutamine	Cardiomyopathies	0	1.25e-06	1	0.999608	Coronaryarterydisease
ardeparin	Cardiomyopathies	1	0.0226421	0.75	0.980578	Deepveinthrombosis
argatroban	Cardiomyopathies	0	0.00202987	1	0.896282	Thrombosis	Gastrointestinal pain;Abdominal pain;Angina pectoris;Angina unstable;Aortic valve stenosis;Apnoea;Atrial fibrillation;Back pain;Cerebrovascular disorder;Chest pain;Infection;Confusional state;Feeling abnormal;Constipation;Coronary artery thrombosis;Cough;Diarrhoea;Disseminated intravascular coagulation;Dizziness;Dyspnoea;Rash;Dermatitis;Body temperature increased;Gastrooesophageal reflux disease;…
aripiprazole	Cardiomyopathies	1.30233	1.51e-07	0.674419	0.249883	Bipolardisorder;Schizophrenia;Majordepressivedisorder	Abdominal distension;Gastrointestinal pain;Abdominal pain;Aggression;Agoraphobia;Agranulocytosis;Albuminuria;Alcoholism;Alcohol abuse;Alopecia;Amblyopia;Amenorrhoea;Amnesia;Anaphylactic shock;Anaemia;Hypochromic anaemia;Anaemia macrocytic;Anger;Angina pectoris;Angioedema;Decreased appetite;Anxiety;Aphasia;Apnoea;Appendicitis;Appetite disorder;Arthralgia;Musculoskeletal discomfort;Arthritis;Rheuma…
aripiprazole lauroxil	Cardiomyopathies	1.28	0.000134268	0.68	0.26049
asenapine	Cardiomyopathies	1.05263	1.65e-06	0.736842	0.976231	Schizophrenia	Anaphylactic shock;Angioedema;Anxiety;Mental disorder;Blister;Dermatitis bullous;Constipation;Dizziness;Dyspnoea;Rash;Dermatitis;Fatigue;Asthenia;Gastrointestinal disorder;Headache;Hypersensitivity;Hypotension;Immune system disorder;Inflammation;Nausea;Nervous system disorder;Schizophrenia;Salivary hypersecretion;Tachycardia;Tremor;Ulcer;Weight increased;Wheezing;Dry mouth;Agitation;Alanine amino…
atenolol	Cardiomyopathies	0	0.00586994	1	0.999608	Hypertension	Aggression;Agranulocytosis;Alopecia;Decreased appetite;Anxiety;Arrhythmia;Ataxia;Atrial fibrillation;Atrial flutter;Atrioventricular block;Bronchospasm;Catatonia;Chest pain;Cholestasis;Confusional state;Feeling abnormal;Constipation;Cough;Disturbance in sexual arousal;Libido decreased;Depression;Dermatitis exfoliative;Diarrhoea;Dizziness;Somnolence;Dyspepsia;Dyspnoea;Oedema;Epistaxis;Rash;Dermati…
atezolizumab	Cardiomyopathies	1	0.0336052	0.75	0.414978	Melanoma;Solidtumour/cancer;Bronchioalveolarcarcinoma;Ulcer
atosiban	Cardiomyopathies	1.25	0.0129455	0.6875	0.275195		Mental disorder;Breast disorder;Dizziness;Dyspnoea;Rash;Dermatitis;Body temperature increased;Gastrointestinal disorder;Headache;Cardiac disorder;Hyperglycaemia;Hypersensitivity;Hypotension;Immune system disorder;Nausea;Nervous system disorder;Multiple pregnancy;Pruritus;Pulmonary oedema;Tachycardia;Uterine haemorrhage;Uterine atony;Uterine hypotonus;Angiopathy;Vomiting;Injection site reaction;Ma…
avelumab	Cardiomyopathies	1	0.0210561	0.75	0.414978	Merkelcellcarcinoma;Solidtumour/cancer
azilsartan medoxomil	Cardiomyopathies	0	0.00794031	1	0.896282
basiliximab	Cardiomyopathies	1.25	0.0113873	0.6875	0.275195	Organtransplantrejection
belatacept	Cardiomyopathies	1	0.00916839	0.75	0.414978	Kidneytransplantrejection
bemiparin	Cardiomyopathies	1	0.00927323	0.75	0.980578
benazepril	Cardiomyopathies	0	0.000253646	1	0.896282	Hypertension	Gastrointestinal pain;Abdominal pain;Agranulocytosis;Alopecia;Haemolytic anaemia;Angina pectoris;Angioedema;Anxiety;Arrhythmia;Arthralgia;Musculoskeletal discomfort;Arthritis;Asthenia;Asthma;Back pain;Bronchitis;Chest pain;Infection;Constipation;Cough;Disturbance in sexual arousal;Libido decreased;Dermatitis;Diarrhoea;Dizziness;Dyspepsia;Dyspnoea;Oedema;Eosinophilia;Rash;Fatigue;Flatulence;Flushi…
benserazide	Cardiomyopathies	1	0.0111956	0.75	0.414978
benzatropine	Cardiomyopathies	1	0.000726147	0.75	0.414978
betaxolol	Cardiomyopathies	0	0.0011438	1	0.999608	Hypertension	Acidosis;Agranulocytosis;Alopecia;Amnesia;Anaemia;Angina pectoris;Pupils unequal;Decreased appetite;Anxiety;Arrhythmia;Arthralgia;Musculoskeletal discomfort;Asthenia;Asthenopia;Asthma;Ataxia;Atrioventricular block;Mental disorder;Blepharitis;Blepharospasm;Breast disorder;Bronchospasm;Bronchitis;Catatonia;Cerebrovascular disorder;Neck pain;Chest pain;Infection;Confusional state;Feeling abnormal;Co…
bethanidine	Cardiomyopathies	0.285714	4.57e-13	0.928571	0.998798	Heartarrhythmia
bevacizumab	Cardiomyopathies	1.1	0.00121191	0.725	0.35585	Glaucoma/ocularhypertension
binimetinib	Cardiomyopathies	0.2	1.22e-12	0.95	0.839778
biotin	Cardiomyopathies	1.11111	0.0346647	0.722222	0.349508
bisoprolol	Cardiomyopathies	0	0.000624464	1	0.999608	Hypertension	Gastrointestinal pain;Abdominal pain;Congenital anomaly;Developmental delay;Agranulocytosis;Alopecia;Angioedema;Anosmia;Anxiety;Aphasia;Arrhythmia;Arthralgia;Musculoskeletal discomfort;Asthenia;Asthma;Atrial fibrillation;Atrioventricular block;Back pain;Mental disorder;Breast disorder;Bronchospasm;Bronchitis;Catatonia;Cerebrovascular disorder;Neck pain;Chest pain;Coma;Infection;Confusional state;…
bivalirudin	Cardiomyopathies	0	0.00442564	1	0.896282	Thrombocytopenia	Gastrointestinal pain;Abdominal pain;Anaphylactic shock;Anaemia;Angina pectoris;Anxiety;Arteriovenous fistula;Pneumothorax;Atelectasis;Atrial fibrillation;Back pain;Coagulopathy;Cardiac tamponade;Chest pain;Infection;Compartment syndrome;Confusional state;Feeling abnormal;Connective tissue disorder;Contusion;Coronary artery thrombosis;Dyspepsia;Dyspnoea;Ecchymosis;Epistaxis;Rash;Dermatitis;Eye di…
bosentan	Cardiomyopathies	0	8.32e-06	1	0.896282	Pulmonaryarterialhypertension	Abdominal distension;Gastrointestinal pain;Abdominal pain;Anaphylactic shock;Anaemia;Angina pectoris;Angioedema;Decreased appetite;Anxiety;Arthralgia;Musculoskeletal discomfort;Ascites;Asthenia;Asthma;Atrial fibrillation;Back pain;Mental disorder;Bone disorder;Bronchospasm;Bronchitis;Chest pain;Infection;Conjunctivitis;Constipation;Contusion;Cough;Cystitis noninfective;Cystitis;Bladder pain;Dehyd…
bosutinib	Cardiomyopathies	0.8	0.00061008	0.8	0.539065	Breastcancer	Gastrointestinal pain;Abdominal pain;Pancreatitis acute;Agranulocytosis;Anaphylactic shock;Anaemia;Arthralgia;Musculoskeletal discomfort;Asthenia;Back pain;Bronchitis;Bronchopneumonia;Chest pain;Infection;Connective tissue disorder;Cough;Dehydration;Drug eruption;Diarrhoea;Dizziness;Drug hypersensitivity;Dysgeusia;Dyspnoea;Oedema;Erythema multiforme;Rash;Dermatitis;Fatigue;Body temperature increa…
brimonidine	Cardiomyopathies	0.333333	7.8e-08	0.916667	0.998552	Ocularhypertension;Glaucoma/ocularhypertension	Anxiety;Apnoea;Arrhythmia;Arthralgia;Musculoskeletal discomfort;Arthritis;Asthenia;Mental disorder;Blepharitis;Conjunctivitis;Bronchitis;Chest pain;Coma;Nasopharyngitis;Rhinitis;Infection;Conjunctival haemorrhage;Conjunctivitis allergic;Corneal oedema;Cough;Cyanosis;Depression;Dermatitis;Dermatitis contact;Diabetes mellitus;Dizziness;Somnolence;Dysgeusia;Dyspepsia;Dyspnoea;Oedema;Rash;Eye disorde…
brolucizumab	Cardiomyopathies	0	0.0118974	1	0.896282
bromocriptine	Cardiomyopathies	1.05556	2.07e-08	0.736111	0.975963	Parkinsondisease	Abdominal pain;Gastrointestinal pain;Acromegaly;Alopecia;Amblyopia;Decreased appetite;Anxiety;Arrhythmia;Asthenia;Ataxia;Mental disorder;Blepharospasm;Cerebrospinal fluid leakage;Infection;Confusional state;Feeling abnormal;Connective tissue disorder;Constipation;Dysphagia;Delirium;Delusion;Dermatitis atopic;Diabetes mellitus;Type 2 diabetes mellitus;Diarrhoea;Diplopia;Disseminated intravascular …
bupivacaine	Cardiomyopathies	1.5	0.035535	0.625	0.876626	Anaesthesia	Acidosis;Anaphylactic shock;Anaemia;Angioedema;Anxiety;Apnoea;Arachnoiditis;Arthralgia;Musculoskeletal discomfort;Asthenia;Back pain;Bone disorder;Cardiac output decreased;Neck pain;Infection;Confusional state;Feeling abnormal;Constipation;Dysphagia;Diplopia;Dizziness;Somnolence;Drug hypersensitivity;Osteoarthritis;Dysarthria;Oedema;Extravasation;Body temperature increased;Gastrointestinal disord…
bupropion	Cardiomyopathies	1.25	0.0323675	0.6875	0.94985	Smokingdependence	Abdominal distension;Gastrointestinal pain;Abdominal pain;Aggression;Alopecia;Amblyopia;Amenorrhoea;Amnesia;Anaphylactic shock;Anaemia;Anger;Angioedema;Decreased appetite;Anxiety;Aphasia;Arrhythmia;Arthralgia;Musculoskeletal discomfort;Arthritis;Asthenia;Asthma;Ataxia;Back injury;Back pain;Mental disorder;Bipolar disorder;Bipolar I disorder;Concussion;Breast cancer;Breast disorder;Bronchospasm;Br…
butriptyline	Cardiomyopathies	0.333333	5.26e-05	0.916667	0.789721
cabergoline	Cardiomyopathies	0.95	5.38e-08	0.7625	0.98398	Hyperprolactinaemia	Gastrointestinal pain;Abdominal pain;Congenital anomaly;Developmental delay;Aggression;Alopecia;Decreased appetite;Anxiety;Arrhythmia;Arthralgia;Musculoskeletal discomfort;Asthenia;Back pain;Bronchitis;Neoplasm malignant;Confusional state;Feeling abnormal;Constipation;Delusion;Depression;Diarrhoea;Dizziness;Duodenal ulcer;Dyskinesia;Dysmenorrhoea;Dyspepsia;Dyspnoea;Oedema;Epistaxis;Rash;Dermatiti…
calcium	Cardiomyopathies	1.21053	0.0441864	0.697368	0.956731	Osteoporosis	Abscess;Decreased appetite;Arrhythmia;Asthenia;Calcinosis;Coma;Confusional state;Feeling abnormal;Constipation;Delirium;Diarrhoea;Dizziness;Oedema;Cardiac arrest;Hypercalcaemia;Hypersensitivity;Hypotension;Nausea;Necrosis;Pruritus;Loss of consciousness;Shock;Syncope;Vasodilation procedure;Vomiting;Vasospasm;Stupor;Depressed level of consciousness;Bradycardia;Sense of oppression;Vasodilatation;Par…
canakinumab	Cardiomyopathies	0	0.000138564	1	0.896282	Urticaria;Vasculitis;Cryopyrin-associatedperiodicsyndromes;Rheumatoidarthritis
candesartan cilexetil	Cardiomyopathies	0	0.00945815	1	0.896282
cannabidiol	Cardiomyopathies	1.39474	0.000691131	0.651316	0.209116	Dravetsyndrome;LennoxGastautsyndrome
captopril	Cardiomyopathies	0.8	0.000766324	0.8	0.539065	Hypertension	Gastrointestinal pain;Abdominal pain;Acidosis;Agranulocytosis;Obstructive airways disorder;Alopecia;Anaemia;Haemolytic anaemia;Angina pectoris;Angioedema;Decreased appetite;Anuria;Arthralgia;Musculoskeletal discomfort;Asthenia;Ataxia;Blister;Dermatitis bullous;Bronchospasm;Chest pain;Cholestasis;Confusional state;Feeling abnormal;Constipation;Muscle contracture;Cough;Dermatitis exfoliative;Diarrh…
carbidopa	Cardiomyopathies	1	0.0103849	0.75	0.414978	Parkinsondisease	Gastrointestinal pain;Abdominal pain;Agranulocytosis;Alopecia;Anaemia;Haemolytic anaemia;Angioedema;Decreased appetite;Anxiety;Asthenia;Ataxia;Back pain;Blepharospasm;Blister;Dermatitis bullous;Bruxism;Chest pain;Chorea;Nasopharyngitis;Rhinitis;Confusional state;Feeling abnormal;Constipation;Cough;Dysphagia;Delusion;Depression;Diarrhoea;Diplopia;Dizziness;Duodenal ulcer;Dyskinesia;Dyspepsia;Dyspn…
carboprost tromethamine	Cardiomyopathies	1	0.0219711	0.75	0.980578	Abortion
cariprazine	Cardiomyopathies	1.16667	0.0218543	0.708333	0.318627	Bipolardisorder
carteolol	Cardiomyopathies	0	0.00299947	1	0.999608	Glaucoma/ocularhypertension	Arrhythmia;Asthenia;Conjunctivitis;Eyelid ptosis;Bronchospasm;Depression;Diplopia;Dizziness;Dysgeusia;Dyspnoea;Oedema;Headache;Atrioventricular block;Cardiac failure congestive;Hypersensitivity;Hypoglycaemia;Hypotension;Keratitis;Nausea;Palpitations;Sinusitis;Cerebrovascular accident;Loss of consciousness;Shock;Syncope;Photophobia;Eye irritation;Diabetes mellitus;Vision blurred;Lacrimation increa…
catumaxomab	Cardiomyopathies	1.14286	0.0104688	0.714286	0.331687	Malignantpleuraleffusion
cefazolin	Cardiomyopathies	0.333333	8.56e-09	0.916667	0.789721	Bacterialinfection	Gastrointestinal pain;Abdominal pain;Agranulocytosis;Anaphylactic shock;Aplastic anaemia;Haemolytic anaemia;Decreased appetite;Oral candidiasis;Candida infection;Cholestasis;Colitis;Diarrhoea;Eosinophilia;Toxic epidermal necrolysis;Erythema multiforme;Rash;Dermatitis;Haemorrhage;Haemoglobin;Hepatitis;Hypersensitivity;Nephropathy;Leukopenia;Hypertonia;Nausea;Tubulointerstitial nephritis;Neutropeni…
celiprolol	Cardiomyopathies	0.166667	6.98e-12	0.958333	0.999246		Alveolitis allergic;Arrhythmia;Asthenia;Atrioventricular block;Bronchospasm;Confusional state;Feeling abnormal;Depression;Diabetes mellitus;Diarrhoea;Dizziness;Dyspnoea;Rash;Dermatitis;Fatigue;Hallucination;Headache;Cardiac failure;Hypoglycaemia;Hypotension;Intermittent claudication;Nausea;Nightmare;Palpitations;Paraesthesia;Psychotic disorder;Raynaud's phenomenon;Skin disorder;Sleep disorder;Tac…
cemiplimab	Cardiomyopathies	0	4.34e-05	1	0.896282	Cutaneoussquamouscellcarcinoma
certolizumab pegol	Cardiomyopathies	0	0.0187431	1	0.896282
cetuximab	Cardiomyopathies	1.18182	0.0335858	0.704545	0.31046	Colorectalcancer
chlorhexidine	Cardiomyopathies	1	0.00854758	0.75	0.414978	Bacterialinfection	Abscess;Anaphylactic shock;Arthralgia;Musculoskeletal discomfort;Back pain;Bronchitis;Tongue coated;Cough;Dysgeusia;Dysmenorrhoea;Dyspepsia;Multiple fractures;Fracture;Gingival bleeding;Gingival hyperplasia;Glossitis;Tongue geographic;Headache;Hypersensitivity;Type I hypersensitivity;Hypertension;Hypoaesthesia;Osteoarthritis;Arthropathy;Pain;Paraesthesia;Pharyngitis;Rhinitis;Sialoadenitis;Sinusit…
chlormerodrin	Cardiomyopathies	1	0.0135431	0.75	0.980578	Diagnosticimaging
chloroquine	Cardiomyopathies	0.666667	0.000995542	0.833333	0.620085	Malaria	Abdominal pain;Agranulocytosis;Alopecia;Aplastic anaemia;Angioedema;Decreased appetite;Anxiety;Asthenia;Confusional state;Feeling abnormal;Corneal opacity;Delirium;Dermatitis exfoliative;Drug eruption;Diarrhoea;Dyskinesia;Eosinophilia;Toxic epidermal necrolysis;Erythema multiforme;Extrapyramidal disorder;Hallucination;Hearing impaired;Hepatitis;Hypotension;Lichen planus;Macular degeneration;Myopa…
chlorpromazine	Cardiomyopathies	1.15385	4.02e-08	0.711538	0.965054	Schizophrenia	Agranulocytosis;Amenorrhoea;Aplastic anaemia;Haemolytic anaemia;Angioedema;Asphyxia;Asthma;Brain oedema;Catatonia;Infection;Constipation;Cough;Sudden death;Dysphagia;Dermatitis exfoliative;Dermatitis contact;Dizziness;Drooling;Somnolence;Dyspnoea;Endocrine disorder;Eosinophilia;Petit mal epilepsy;Body temperature increased;Glycosuria;Gynaecomastia;Cardiac arrest;Blood disorder;Hepatitis A;Hypergl…
chlorpropamide	Cardiomyopathies	1	0.0327686	0.75	0.980578	Non-insulindependentdiabetes	Agranulocytosis;Aplastic anaemia;Haemolytic anaemia;Decreased appetite;Dermatitis exfoliative;Diarrhoea;Dizziness;Eosinophilia;Erythema multiforme;Headache;Hunger;Hypoglycaemia;Hyponatraemia;Inappropriate antidiuretic hormone secretion;Jaundice cholestatic;Leukopenia;Nausea;Pancytopenia;Proctocolitis;Pruritus;Thrombocytopenia;Urticaria;Vomiting;Porphyria non-acute;Photosensitivity reaction;Gastro…
chlorprothixene	Cardiomyopathies	1.33333	0.023455	0.666667	0.931787	Psychoticdisorder
chondroitin sulfate	Cardiomyopathies	0.75	0.000668317	0.8125	0.569933
cilazapril	Cardiomyopathies	0	0.000862106	1	0.896282	Congestiveheartfailure	Gastrointestinal pain;Abdominal pain;Agranulocytosis;Alopecia;Anaemia;Haemolytic anaemia;Angina pectoris;Angioedema;Decreased appetite;Anxiety;Arrhythmia;Arthralgia;Musculoskeletal discomfort;Asthenia;Ataxia;Atrial fibrillation;Atrioventricular block;Bronchospasm;Bronchitis;Cerebrovascular disorder;Chest pain;Confusional state;Feeling abnormal;Conjunctivitis;Constipation;Cough;Disturbance in sexu…
cinnarizine	Cardiomyopathies	1.5	0.00742827	0.625	0.876626	Vertigomenieredisease
ciprofibrate	Cardiomyopathies	0	0.0180458	1	0.999608	Hyperlipoproteinemia
clenbuterol	Cardiomyopathies	0.4	4.57e-06	0.9	0.99812	Chronicbreathingdisorder
clofibrate	Cardiomyopathies	0	0.0109098	1	0.896282	Dysbetalipoproteinemia
clomipramine	Cardiomyopathies	0.666667	9.86e-07	0.833333	0.994669	Depression	Gastrointestinal pain;Abdominal pain;Aggression;Agranulocytosis;Albuminuria;Alopecia;Alveolitis allergic;Amenorrhoea;Anaemia;Aneurysm;Pupils unequal;Decreased appetite;Anxiety;Aphasia;Apraxia;Arrhythmia;Arthralgia;Musculoskeletal discomfort;Asthenia;Ataxia;Atrial flutter;Back pain;Mental disorder;Blepharitis;Blepharospasm;Breast disorder;Bronchospasm;Bronchitis;Bruxism;Bundle branch block;Waxy fl…
clove oil	Cardiomyopathies	0.5	7.44e-05	0.875	0.712299
clozapine	Cardiomyopathies	1.2963	1.61e-06	0.675926	0.94046	Schizophrenia	Abdominal distension;Pancreatitis acute;Amnesia;Anaemia;Angina pectoris;Decreased appetite;Anxiety;Arrhythmia;Arthralgia;Musculoskeletal discomfort;Asthenia;Ataxia;Mental disorder;Ocular hyperaemia;Bone marrow disorder;Bronchitis;Neoplasm malignant;Cataplexy;Chest pain;Cholestasis;Coma;Infection;Confusional state;Feeling abnormal;Constipation;Contusion;Cough;Cyanosis;Sudden death;Dysphagia;Deliri…
coagulation factor ix (recombinant)	Cardiomyopathies	1	0.0133322	0.75	0.414978
coagulation factor ix human	Cardiomyopathies	1	0.0185908	0.75	0.414978
coagulation factor vii human	Cardiomyopathies	1	0.0128956	0.75	0.980578
conestat alfa	Cardiomyopathies	1.16667	0.032071	0.708333	0.318627
conivaptan	Cardiomyopathies	1	0.042665	0.75	0.414978	Euvolemichyponatremia	Anaemia;Atrial fibrillation;Mental disorder;Oral candidiasis;Candida infection;Infection;Confusional state;Feeling abnormal;Constipation;Dehydration;Diarrhoea;Body temperature increased;Gastrointestinal disorder;Headache;Cardiac disorder;Cardiac failure;Haematuria;Hyperglycaemia;Hypertension;Hypoglycaemia;Hypokalaemia;Hyponatraemia;Hypotension;Orthostatic hypotension;Mediastinal disorder;Nausea;N…
copper	Cardiomyopathies	1.18382	0.000237919	0.704044	0.309388	Contraception	Abortion infected;Anaemia;Back pain;Neoplasm malignant;Dysmenorrhoea;Haemorrhage;Haemoglobin;Vaginal discharge;Muscle spasms;Pain;Pelvic infection;Pregnancy;Ectopic pregnancy;Urticaria;Vaginal infection;Vaginal inflammation;Metrorrhagia;Dermatitis atopic;Dyspareunia
curcumin	Cardiomyopathies	0.6	0.00295471	0.85	0.995891	Solidtumour/cancer
cyclobenzaprine	Cardiomyopathies	0.888889	0.000118548	0.777778	0.483595	Depression	Gastrointestinal pain;Abdominal pain;Aggression;Agranulocytosis;Alopecia;Anaphylactic shock;Angioedema;Decreased appetite;Anxiety;Arrhythmia;Asthenia;Ataxia;Chest pain;Cholestasis;Tongue coated;Confusional state;Feeling abnormal;Constipation;Disturbance in sexual arousal;Libido decreased;Delusion;Diarrhoea;Diplopia;Dizziness;Somnolence;Osteoarthritis;Dysarthria;Dysgeusia;Dyspepsia;Dyspnoea;Oedema…
cyproheptadine	Cardiomyopathies	1.14286	0.00274724	0.714286	0.331687	Rhinitis	Agranulocytosis;Haemolytic anaemia;Decreased appetite;Cholestasis;Confusional state;Feeling abnormal;Constipation;Diarrhoea;Diplopia;Dizziness;Somnolence;Oedema;Rash;Dermatitis;Fatigue;Asthenia;Hallucination;Headache;Hepatitis;Hypotension;Conversion disorder;Irritability;Jaundice;Labyrinthitis;Leukopenia;Nasal congestion;Nausea;Nervousness;Tension;Neuritis;Neuropathy peripheral;Palpitations;Parae…
cystine	Cardiomyopathies	1.33333	0.0173671	0.666667	0.931787
dabigatran etexilate	Cardiomyopathies	0	0.00277548	1	0.896282	Venousthromboembolism
dalteparin	Cardiomyopathies	1	0.0243492	0.75	0.414978		Gastrointestinal pain;Abdominal pain;Congenital anomaly;Developmental delay;Abscess;Agranulocytosis;Alopecia;Anaphylactic shock;Anaemia;Angina pectoris;Angioedema;Arrhythmia;Asthenia;Asthma;Back pain;Mental disorder;Calcinosis;Cardiovascular disorder;Cellulitis;Chest pain;Coma;Infection;Confusional state;Feeling abnormal;Connective tissue disorder;Constipation;Coronary artery thrombosis;Cyanosis;…
danazol	Cardiomyopathies	0.6	0.0160148	0.85	0.995891	Breastcancer;Menorrhagia	Alopecia;Amenorrhoea;Anxiety;Arthralgia;Musculoskeletal discomfort;Asthenia;Back pain;Bartholin's cyst;Carpal tunnel syndrome;Pleuritic pain;Constipation;Dizziness;Dyspepsia;Oedema;Eosinophilia;Epilepsy;Erythema multiforme;Rash;Dermatitis;Fatigue;Body temperature increased;Flushing;Gastroenteritis;Gingival bleeding;Guillain-Barre syndrome;Headache;Haematuria;Haemorrhage;Haemoglobin;Hirsutism;Dysp…
dapiprazole	Cardiomyopathies	0.333333	5.69e-05	0.916667	0.789721	Glaucoma/ocularhypertension
debrisoquine	Cardiomyopathies	0	0.000130811	1	0.999608
defibrotide	Cardiomyopathies	0.666667	0.00061243	0.833333	0.620085	Hepaticveno-occlusivedisease;Diabeticnephropathy
desflurane	Cardiomyopathies	1.55556	0.0110183	0.611111	0.851066	Anaesthesia	Gastrointestinal pain;Abdominal pain;Pancreatitis acute;Apnoea;Arrhythmia;Asthenia;Asthma;Atrial fibrillation;Mental disorder;Coagulopathy;Bone disorder;Bronchospasm;Cholestasis;Infection;Conjunctivitis;Ulcerative keratitis;Cyanosis;Dizziness;Dyspnoea;Eye burns;Eye disorder;Fatigue;Body temperature increased;Gastrointestinal disorder;Headache;Cardiac arrest;Cardiac disorder;Haemoptysis;Haemorrhag…
desmopressin	Cardiomyopathies	1	0.000537866	0.75	0.414978	Diabeticcomplication	Abdominal pain;Gastrointestinal pain;Anaphylactic shock;Decreased appetite;Asthenia;Infection;Conjunctivitis;Constipation;Cough;Depression;Diarrhoea;Dizziness;Oedema;Emotional disorder;Epistaxis;Rash;Dermatitis;Flushing;Gastrointestinal disorder;Headache;Hypersensitivity;Hyponatraemia;Nasal congestion;Nausea;Pain;Respiratory tract infection;Rhinitis;Convulsion;Swelling;Loss of consciousness;Shock…
dexchlorpheniramine maleate	Cardiomyopathies	1	0.0336052	0.75	0.414978	Rhinitis
dexibuprofen	Cardiomyopathies	1.16667	0.0303176	0.708333	0.318627	Ankylosingspondylitis
dextroamphetamine	Cardiomyopathies	0.8	3.04e-05	0.8	0.991041	Narcolepsy;Attentiondeficithyperactivitydisorder
diacerein	Cardiomyopathies	1.33333	0.0165704	0.666667	0.235636
dicyclomine	Cardiomyopathies	1	0.0199689	0.75	0.414978	Functionalbowelsyndrome	Abdominal distension;Gastrointestinal pain;Abdominal pain;Amnesia;Anaphylactic shock;Angioedema;Decreased appetite;Apnoea;Asphyxia;Asthenia;Mental disorder;Breast disorder;Confusional state;Feeling abnormal;Constipation;Delirium;Delusion;Dermatitis atopic;Diplopia;Dizziness;Somnolence;Drug hypersensitivity;Dyskinesia;Dyspepsia;Dyspnoea;Oedema;Rash;Dermatitis;Eye disorder;Fatigue;Gastrointestinal …
diethylpropion	Cardiomyopathies	1	0.0162008	0.75	0.980578		Agranulocytosis;Alopecia;Anxiety;Arrhythmia;Constipation;Diarrhoea;Dizziness;Somnolence;Dyskinesia;Dysmenorrhoea;Dyspnoea;Dysuria;Ecchymosis;Epilepsy;Rash;Dermatitis;Gynaecomastia;Headache;Cardiac valve disease;Pulmonary hypertension;Leukopenia;Mydriasis;Nausea;Nervousness;Tension;Palpitations;Polyuria;Urine output increased;Cerebrovascular accident;Tachycardia;Tremor;Erythema;Urticaria;Vomiting;…
dihydroergocornine	Cardiomyopathies	1.08333	2.47e-12	0.729167	0.973271
dihydroergocristine	Cardiomyopathies	1.13793	8.86e-10	0.715517	0.967099	Alcoholdependence
dimenhydrinate	Cardiomyopathies	1	0.0381124	0.75	0.414978	Nausea	Decreased appetite;Dizziness;Somnolence;Dysuria;Rash;Dermatitis;Headache;Nervousness;Tension;Tachycardia;Dry mouth;Agitation;Fatigue;Dyspepsia;Vision blurred;Insomnia
dimetindene	Cardiomyopathies	0.5	0.000451285	0.875	0.712299
diphenhydramine	Cardiomyopathies	0.5	0.000996338	0.875	0.712299	Menieredisease	Agranulocytosis;Haemolytic anaemia;Decreased appetite;Confusional state;Feeling abnormal;Constipation;Drug eruption;Diarrhoea;Diplopia;Dizziness;Somnolence;Fatigue;Asthenia;Headache;Hypotension;Irritability;Labyrinthitis;Nasal congestion;Nausea;Nervousness;Tension;Neuritis;Neuropathy peripheral;Palpitations;Paraesthesia;Convulsion;Tachycardia;Thrombocytopenia;Tinnitus;Tremor;Pollakiuria;Urticaria…
dobutamine	Cardiomyopathies	0.166667	1.36e-08	0.958333	0.999246	Heartfailure	Angina pectoris;Chest pain;Dyspnoea;Headache;Hypokalaemia;Hypotension;Nausea;Palpitations;Phlebitis;Pruritus;Tachycardia;Thrombocytopenia;Ventricular extrasystoles;Skin exfoliation;Skin necrosis;Blood pressure systolic increased
doconexent	Cardiomyopathies	0.666667	0.00699203	0.833333	0.620085
dolasetron	Cardiomyopathies	1	0.044843	0.75	0.414978	Nausea	Abdominal distension;Gastrointestinal pain;Abdominal pain;Anaphylactic shock;Anaemia;Aplastic anaemia;Angioedema;Decreased appetite;Anxiety;Arrhythmia;Sinus arrhythmia;Arthralgia;Musculoskeletal discomfort;Ataxia;Atrial flutter;Atrioventricular block;Bronchospasm;Bundle branch block;Chest pain;Confusional state;Feeling abnormal;Constipation;Cough;Dehydration;Depersonalisation;Diarrhoea;Dizziness;…
donepezil	Cardiomyopathies	1.2	0.0482874	0.7	0.300814	Alzheimerdisease	Gastrointestinal pain;Abdominal pain;Abscess;Aggression;Albuminuria;Alopecia;Anaemia;Haemolytic anaemia;Angina pectoris;Decreased appetite;Anxiety;Aphasia;Arrhythmia;Arteritis;Arthralgia;Musculoskeletal discomfort;Arthritis;Injury;Physical assault;Asthenia;Asthma;Ataxia;Pneumothorax;Atelectasis;Atrial fibrillation;Atrioventricular block;Back pain;Mental disorder;Blepharitis;Bronchitis;Cachexia;Ce…
dopamine	Cardiomyopathies	1.26667	0.0073112	0.683333	0.946643	Hypotension;Parkinsondisease	Angina pectoris;Anxiety;Atrial fibrillation;Dyspnoea;Extravasation;Gangrene;Headache;Hypertension;Nausea;Necrosis;Palpitations;Piloerection;Tachycardia;Vomiting;Ventricular arrhythmia;Cyanosis;Azotaemia;Extrasystoles;Menorrhagia;Bradycardia;Electrocardiogram QRS complex
dosulepin	Cardiomyopathies	0.8125	5.08e-12	0.796875	0.531291
doxapram	Cardiomyopathies	1	0.0165188	0.75	0.414978	Respiratorydisease	Albuminuria;Arrhythmia;Bronchospasm;Chest pain;Clonus;Cough;Diarrhoea;Dizziness;Dyspnoea;Muscle contractions involuntary;Body temperature increased;Flushing;Hallucination;Headache;Hiccups;Hyperventilation;Laryngospasm;Leukopenia;Muscle spasticity;Mydriasis;Nausea;Paraesthesia;Phlebitis;Pruritus;Convulsion;Hyperhidrosis;Ventricular fibrillation;Ventricular tachycardia;Urinary retention;Hyperreflex…
doxepin	Cardiomyopathies	1.10526	9.57e-10	0.723684	0.35284	Depression	Gastrointestinal pain;Abdominal pain;Lymphadenitis;Adjustment disorder;Agranulocytosis;Alopecia;Anaemia;Decreased appetite;Anxiety;Apnoea;Arrhythmia;Arthralgia;Musculoskeletal discomfort;Asthenia;Ataxia;Atrioventricular block;Back injury;Back pain;Mental disorder;Blepharospasm;Breast cyst;Breast disorder;Bronchitis;Neck pain;Chest pain;Infection;Confusional state;Feeling abnormal;Connective tissu…
drotrecogin alfa	Cardiomyopathies	1	0.00017894	0.75	0.414978	Cerebrovascularischaemia;Severesepsis
dupilumab	Cardiomyopathies	0	0.00590364	1	0.896282	Atopicdermatitis;Asthma
durvalumab	Cardiomyopathies	1	0.000343409	0.75	0.414978	Urothelialcarcinoma
dyphylline	Cardiomyopathies	1.25	0.00529524	0.6875	0.275195	Acutebronchialasthma	Albuminuria;Diarrhoea;Polyuria;Flushing;Headache;Haematemesis;Hyperglycaemia;Hypotension;Inappropriate antidiuretic hormone secretion;Irritability;Nausea;Palpitations;Convulsion;Shock;Tachycardia;Vomiting;Ventricular arrhythmia;Agitation;Muscle twitching;Tachypnoea;Abdominal pain upper;Haematuria;Extrasystoles;Insomnia
efalizumab	Cardiomyopathies	1.2	0.0221221	0.7	0.300814	Psoriasisvulgaris;Renaltransplantation
emapalumab	Cardiomyopathies	0	2.16e-05	1	0.896282	Primaryhaemophagocyticlymphohistiocytosis
emedastine	Cardiomyopathies	1	0.0416124	0.75	0.414978	Allergicconjunctivitis	Asthenia;Asthenopia;Mental disorder;Dermatitis;Dysgeusia;Rash;Eye disorder;Headache;Cardiac disorder;Hyperaemia;Eye pruritus;Keratitis;Nervous system disorder;Pruritus;Rhinitis;Sinus headache;Sinusitis;Tachycardia;Eye pain;Lacrimation increased;Endophthalmitis;Ocular hyperaemia;Skin disorder;Discomfort;Abnormal dreams;Eye irritation;Dry eye;Vision blurred;Vital dye staining cornea present;Sensati…
emicizumab	Cardiomyopathies	1	0.0365462	0.75	0.980578	FactorVIIIdeficiency
enalapril	Cardiomyopathies	0	0.000555196	1	0.896282	Hypertension
enalaprilat	Cardiomyopathies	1	0.00733352	0.75	0.414978	Hypertension
encorafenib	Cardiomyopathies	0.5	0.00123422	0.875	0.712299
enprofylline	Cardiomyopathies	0.833333	1.41e-05	0.791667	0.518303	Asthma
ephedrine	Cardiomyopathies	0.75	9.64e-05	0.8125	0.992624	Asthma	Anxiety;Arrhythmia;Rash;Dermatitis;Hallucination;Tachycardia;Tremor;Urinary retention;Agitation;Blood pressure increased;Insomnia;Angina pectoris;Decreased appetite;Asthenia;Confusional state;Feeling abnormal;Delirium;Dizziness;Dyspnoea;Dysuria;Body temperature increased;Headache;Hypertension;Irritability;Nausea;Nervousness;Tension;Pain;Pallor;Palpitations;Psychotic disorder;Muscle spasms;Hyperhi…
epinastine	Cardiomyopathies	1	0.00494529	0.75	0.414978	Allergicconjunctivitis	Infection;Headache;Hyperaemia;Pharyngitis;Pruritus;Rhinitis;Sinusitis;Upper respiratory tract infection;Lacrimation increased;Eye irritation;Cough;Nasopharyngitis
eprosartan	Cardiomyopathies	0	0.0029625	1	0.896282	Hypertension	Gastrointestinal pain;Abdominal pain;Albuminuria;Angina pectoris;Angioedema;Decreased appetite;Anxiety;Arthralgia;Musculoskeletal discomfort;Arthritis;Asthenia;Asthma;Ataxia;Atrial fibrillation;Back pain;Bronchitis;Chest pain;Conjunctivitis;Constipation;Cough;Cystitis noninfective;Cystitis;Bladder pain;Depression;Diabetes mellitus;Diarrhoea;Dizziness;Dyspepsia;Dyspnoea;Eczema;Epistaxis;Oesophagit…
ergoloid mesylate	Cardiomyopathies	1.13793	3.24e-10	0.715517	0.967099	Alzheimerdisease
ergotamine	Cardiomyopathies	1.0625	9.52e-09	0.734375	0.975316	Headache	Asthenia;Cyanosis;Localised oedema;Gangrene;Hypertension;Ischaemia;Nausea;Sensory loss;Hypoaesthesia;Pain;Paraesthesia;Pruritus;Tachycardia;Vertigo;Vomiting;Emotional distress;Myalgia;Musculoskeletal discomfort;Pulse absent;Peripheral coldness;Bradycardia
esmolol	Cardiomyopathies	0	0.00454808	1	0.999608	Acutesupraventriculartachycardia	Angina pectoris;Angina unstable;Angioedema;Decreased appetite;Anxiety;Asthenia;Pneumothorax;Atelectasis;Atrioventricular block;Mental disorder;Blister;Dermatitis bullous;Bronchospasm;Chest pain;Pleuritic pain;Nasopharyngitis;Rhinitis;Confusional state;Feeling abnormal;Constipation;Arteriospasm coronary;Dizziness;Somnolence;Dysgeusia;Dyspepsia;Dyspnoea;Dysuria;Ecchymosis;Oedema;Extravasation;Fatig…
estrone	Cardiomyopathies	0.2	0.000539176	0.95	0.839778	Menopausalandpostmenopausaldisorder	Abdominal pain;Anaphylactic shock;Angioedema;Arthralgia;Musculoskeletal discomfort;Breast cancer;Vulvovaginal candidiasis;Vulvovaginal mycotic infection;Chorea;Depression;Dizziness;Dysmenorrhoea;Oedema;Endometrial hyperplasia;Epilepsy;Erythema multiforme;Erythema nodosum;Rash;Dermatitis;Fibrocystic breast disease;Gallbladder disorder;Headache;Haemangioma;Hirsutism;Hypocalcaemia;Irritability;Jaund…
etanercept	Cardiomyopathies	1.07692	0.000823771	0.730769	0.369181	Arthritis;Pemphigusvulgaris;Sciatica
ethanol	Cardiomyopathies	1.63636	0.0288067	0.590909	0.806289	Cystitis;Chronicpain
exemestane	Cardiomyopathies	0	5.99e-09	1	0.999608	Hormonally-responsivebreastcancer	Gastrointestinal pain;Abdominal pain;Alopecia;Angina pectoris;Decreased appetite;Anxiety;Arthralgia;Musculoskeletal discomfort;Arthritis;Asthenia;Back pain;Mental disorder;Bone disorder;Bronchitis;Neoplasm malignant;Cardiovascular disorder;Carpal tunnel syndrome;Chest pain;Infection;Confusional state;Feeling abnormal;Constipation;Cough;Depression;Dermatitis;Diarrhoea;Dizziness;Dyspepsia;Dyspnoea;…
fenfluramine	Cardiomyopathies	0.75	0.000837865	0.8125	0.569933
fenofibrate	Cardiomyopathies	1	0.0474283	0.75	0.414978	Highcholesterollevel	Gastrointestinal pain;Abdominal pain;Alopecia;Amblyopia;Anaemia;Angina pectoris;Decreased appetite;Anxiety;Arrhythmia;Arthralgia;Musculoskeletal discomfort;Arthritis;Asthenia;Asthma;Arteriosclerosis;Atrial fibrillation;Back pain;Mental disorder;Blister;Dermatitis bullous;Bone disorder;Breast feeding;Bronchitis;Bursitis;Vulvovaginal candidiasis;Vulvovaginal mycotic infection;Cardiovascular disorde…
fenoldopam	Cardiomyopathies	0.625	3.64e-10	0.84375	0.995469	Hypertension	Gastrointestinal pain;Abdominal pain;Angina pectoris;Anxiety;Back pain;Chest pain;Constipation;Muscle spasms;Diarrhoea;Dizziness;Dyspnoea;Body temperature increased;Flushing;Headache;Cardiac failure;Haemorrhage;Haemoglobin;Hypokalaemia;Hypotension;Orthostatic hypotension;Leukocytosis;Myocardial infarction;Acute coronary syndrome;Nasal congestion;Nausea;Nervousness;Tension;Oliguria;Palpitations;Hy…
fenoterol	Cardiomyopathies	0	4.06e-07	1	0.999608	Asthma
ferric pyrophosphate citrate	Cardiomyopathies	0.8	0.00242705	0.8	0.539065
ferrous fumarate	Cardiomyopathies	1.21429	0.0176519	0.696429	0.293357
ferrous succinate	Cardiomyopathies	1.21429	0.0238167	0.696429	0.293357
flavoxate	Cardiomyopathies	1	0.0145346	0.75	0.414978	Nocturia;Suprapubicpain;Urgency;Dysuria	Confusional state;Feeling abnormal;Somnolence;Eosinophilia;Headache;Leukopenia;Nausea;Nervousness;Tension;Skin disorder;Palpitations;Tachycardia;Urticaria;Vertigo;Vomiting;Dry mouth;Vision blurred;Hyperpyrexia
flibanserin	Cardiomyopathies	1	0.0145203	0.75	0.414978	Femalesexualarousaldysfunction;Mooddisorder
flupentixol	Cardiomyopathies	1	0.00353653	0.75	0.414978
fluspirilene	Cardiomyopathies	0.333333	0.000312506	0.916667	0.998552	Schizophrenia
foreskin fibroblast (neonatal)	Cardiomyopathies	0.8	1.88e-05	0.8	0.539065
foreskin keratinocyte (neonatal)	Cardiomyopathies	0.545455	4.21e-09	0.863636	0.688462
formoterol	Cardiomyopathies	0	1.23e-05	1	0.999608	Asthma	Gastrointestinal pain;Abdominal pain;Anaphylactic shock;Angina pectoris;Angioedema;Anxiety;Arrhythmia;Asthma;Atrial fibrillation;Back pain;Mental disorder;Bronchospasm;Bronchitis;Nervous system disorder;Chest pain;Infection;Cough;Diarrhoea;Dizziness;Dysgeusia;Dyspepsia;Dyspnoea;Oedema;Rash;Dermatitis;Fatigue;Asthenia;Body temperature increased;Gastroenteritis;Gastrointestinal disorder;Headache;Ca…
fosinopril	Cardiomyopathies	0	0.000244512	1	0.896282	Hypertension	Abdominal distension;Gastrointestinal pain;Abdominal pain;Agranulocytosis;Anaemia;Haemolytic anaemia;Angina pectoris;Angioedema;Anuria;Arrhythmia;Arthralgia;Musculoskeletal discomfort;Arthritis;Asthenia;Asthma;Blister;Dermatitis bullous;Breast disorder;Bronchospasm;Cardiac tamponade;Cerebral infarction;Transient ischaemic attack;Chest pain;Pleuritic pain;Infection;Confusional state;Feeling abnorm…
fostamatinib	Cardiomyopathies	1.22973	0.0179686	0.692568	0.285417	Rheumatoidarthritis;Immunethrombocytopenicpurpura
gabapentin	Cardiomyopathies	1.33333	0.0146848	0.666667	0.931787	Complexpartialseizure;Solidtumour/cancer	Gastrointestinal pain;Abdominal pain;Abscess;Alopecia;Amblyopia;Amenorrhoea;Amnesia;Anaphylactic shock;Anaemia;Angina pectoris;Angioedema;Decreased appetite;Anuria;Anxiety;Aphasia;Apnoea;Apraxia;Arthralgia;Musculoskeletal discomfort;Arthritis;Asthenia;Asthma;Ataxia;Atrial fibrillation;Back pain;Mental disorder;Blister;Dermatitis bullous;Coagulopathy;Breast cancer;Breast disorder;Breast feeding;Br…
gemfibrozil	Cardiomyopathies	1	0.0320768	0.75	0.414978	Hyperlipidaemia	Gastrointestinal pain;Abdominal pain;Alopecia;Anaphylactic shock;Anaemia;Angioedema;Appendicitis;Arthralgia;Musculoskeletal discomfort;Atrial fibrillation;Bacterial infection;Mental disorder;Breast disorder;Chest pain;Cholecystitis;Cholelithiasis;Colitis;Nasopharyngitis;Rhinitis;Confusional state;Feeling abnormal;Connective tissue disorder;Constipation;Cough;Disturbance in sexual arousal;Libido d…
gemtuzumab ozogamicin	Cardiomyopathies	1.27273	0.0303892	0.681818	0.264008	Acutemyeloidleukaemia
gilteritinib	Cardiomyopathies	1.5	0.0245998	0.625	0.168903	Acutemyeloidleukaemia
ginseng	Cardiomyopathies	1	0.0446622	0.75	0.414978
gliclazide	Cardiomyopathies	0.5	0.00064017	0.875	0.712299	Diabeticcomplication	Gastrointestinal pain;Abdominal pain;Pancreatitis acute;Aggression;Agranulocytosis;Albuminuria;Alcoholism;Alcohol abuse;Anaemia;Haemolytic anaemia;Angina pectoris;Angioedema;Anxiety;Aphasia;Arrhythmia;Arteritis;Arthralgia;Musculoskeletal discomfort;Arthritis;Asthenia;Asthma;Back pain;Balanoposthitis;Mental disorder;Bronchitis;Bursitis;Neoplasm malignant;Carpal tunnel syndrome;Nervous system disor…
glipizide	Cardiomyopathies	0.5	0.000961955	0.875	0.99722	Diabeticcomplication	Gastrointestinal pain;Abdominal pain;Agranulocytosis;Aplastic anaemia;Haemolytic anaemia;Decreased appetite;Anxiety;Arrhythmia;Arthralgia;Musculoskeletal discomfort;Asthenia;Confusional state;Feeling abnormal;Conjunctivitis;Constipation;Disturbance in sexual arousal;Libido decreased;Diarrhoea;Diplopia;Dizziness;Somnolence;Dyspepsia;Dyspnoea;Dysuria;Eczema;Oedema;Rash;Dermatitis;Eye disorder;Flatu…
gluconolactone	Cardiomyopathies	1	0.0157128	0.75	0.414978
glucosamine	Cardiomyopathies	0.25	4.66e-08	0.9375	0.822237	Osteoarthritis
glutathione	Cardiomyopathies	1.26316	8.47e-07	0.684211	0.268682	Humanimmunodeficiencyvirusinfection
glutathione disulfide	Cardiomyopathies	1	0.0474283	0.75	0.414978
glycyrrhizic acid	Cardiomyopathies	0.833333	0.0355706	0.791667	0.518303
glymidine	Cardiomyopathies	1	0.00915651	0.75	0.414978
golimumab	Cardiomyopathies	0	0.0122158	1	0.896282	Inflammatoryboweldisease;Rheumatoidarthritis
granisetron	Cardiomyopathies	1	0.0478137	0.75	0.980578	Nauseaandvomiting	Gastrointestinal pain;Abdominal pain;Alopecia;Anaphylactic shock;Anaemia;Angina pectoris;Anxiety;Arrhythmia;Asthenia;Atrial fibrillation;Atrioventricular block;Infection;Constipation;Cough;Dermatitis;Diarrhoea;Dizziness;Dyspepsia;Dyspnoea;Rash;Extrapyramidal disorder;Body temperature increased;Flatulence;Headache;Hypersensitivity;Hypertension;Hypotension;Leukocytosis;Leukopenia;Nausea;Oliguria;Pa…
guanabenz	Cardiomyopathies	0.5	0.000678895	0.875	0.99722	Highbloodpressure
guanadrel	Cardiomyopathies	0	1.91e-06	1	0.999608
guanethidine	Cardiomyopathies	0	0.000102277	1	0.999608	Moderateandseverehypertension
guanfacine	Cardiomyopathies	0.5	0.00146647	0.875	0.99722		Gastrointestinal pain;Abdominal pain;Alopecia;Amnesia;Anxiety;Sinus arrhythmia;Arthralgia;Musculoskeletal discomfort;Asthenia;Asthma;Atrioventricular block;Chest pain;Confusional state;Feeling abnormal;Conjunctivitis;Constipation;Dysphagia;Dermatitis;Dermatitis exfoliative;Diarrhoea;Dizziness;Somnolence;Dysgeusia;Dyspepsia;Dyspnoea;Oedema;Enuresis;Rash;Eye disorder;Fatigue;Hallucination;Headache;…
haloperidol	Cardiomyopathies	1.22222	0.000673101	0.694444	0.954792	Schizophrenia	Agranulocytosis;Alopecia;Amenorrhoea;Anaphylactic shock;Anaemia;Decreased appetite;Anxiety;Mental disorder;Breast disorder;Bronchospasm;Catatonia;Cholestasis;Confusional state;Feeling abnormal;Connective tissue disorder;Constipation;Sudden death;Disturbance in sexual arousal;Libido decreased;Dysphagia;Depression;Dermatitis exfoliative;Diarrhoea;Dizziness;Somnolence;Dyskinesia;Dysmenorrhoea;Dyspep…
human c1-esterase inhibitor	Cardiomyopathies	1.16667	0.026892	0.708333	0.318627
human immunoglobulin g	Cardiomyopathies	1.3	0.0261247	0.675	0.250974
human thrombin	Cardiomyopathies	1	0.00129829	0.75	0.414978	Bleedingdisorder
hydroxychloroquine	Cardiomyopathies	1	0.0400559	0.75	0.414978	Malaria	Abdominal pain;Gastrointestinal pain;Agranulocytosis;Alopecia;Anaemia;Aplastic anaemia;Angioedema;Decreased appetite;Asthenia;Ataxia;Mental disorder;Bronchospasm;Cardiovascular disorder;Nervous system disorder;Contusion;Depression;Dermatitis exfoliative;Drug eruption;Diarrhoea;Dizziness;Somnolence;Oedema;Eosinophilia;Toxic epidermal necrolysis;Erythema multiforme;Rash;Dermatitis;Eye disorder;Fati…
ibalizumab	Cardiomyopathies	0.666667	0.0203483	0.833333	0.620085	Humanimmunodeficiencyvirus-1infection
ibritumomab tiuxetan	Cardiomyopathies	1.27273	0.0117598	0.681818	0.264008
ibuprofen	Cardiomyopathies	1.1	0.0250811	0.725	0.35585	Pain	Abdominal pain;Abdominal distension;Gastrointestinal pain;Acidosis;Pancreatitis acute;Adrenal insufficiency;Agranulocytosis;Alopecia;Amblyopia;Anaphylactic shock;Anaemia;Aplastic anaemia;Haemolytic anaemia;Angioedema;Decreased appetite;Anxiety;Apnoea;Arrhythmia;Arthralgia;Musculoskeletal discomfort;Arthritis;Asthenia;Asthma;Pneumothorax;Atelectasis;Bacteraemia;Pneumonia bacterial;Mental disorder;…
iloprost	Cardiomyopathies	1.375	0.0349703	0.65625	0.217393	Pulmonaryarterialhypertension	Back pain;Bronchospasm;Chest pain;Connective tissue disorder;Cough;Diarrhoea;Dizziness;Dysgeusia;Dyspnoea;Epistaxis;Rash;Dermatitis;Flushing;Gastrointestinal disorder;Glossodynia;Headache;Cardiac disorder;Cardiac failure congestive;Haemoptysis;Haemorrhage;Haemoglobin;Hypersensitivity;Hypotension;Immune system disorder;Influenza;Mediastinal disorder;Muscle spasms;Nasal congestion;Nausea;Nervous sy…
indigotindisulfonic acid	Cardiomyopathies	0.428571	1.25e-13	0.892857	0.997898
infliximab	Cardiomyopathies	0	0.0129778	1	0.896282	Asthma;Plaquepsoriasis;Rheumatoidarthritis
insulin pork	Cardiomyopathies	1.2	0.0211232	0.7	0.300814
ipilimumab	Cardiomyopathies	0	0.00499868	1	0.896282	Melanoma
irbesartan	Cardiomyopathies	0.5	0.00330464	0.875	0.712299	Hypertension	Abdominal distension;Gastrointestinal pain;Abdominal pain;Agranulocytosis;Anaphylactic shock;Anaemia;Aplastic anaemia;Haemolytic anaemia;Angina pectoris;Angioedema;Decreased appetite;Anxiety;Arrhythmia;Arthralgia;Musculoskeletal discomfort;Arthritis;Asthenia;Asthma;Breast disorder;Breast feeding;Bursitis;Transient ischaemic attack;Chest pain;Nasopharyngitis;Rhinitis;Infection;Conjunctivitis;Conne…
iron	Cardiomyopathies	1.21429	0.018481	0.696429	0.956117	Iron-deficiencyanemia	Gastrointestinal pain;Abdominal pain;Anaphylactic shock;Anxiety;Arthralgia;Musculoskeletal discomfort;Arthritis;Asthenia;Asthma;Back pain;Bronchospasm;Chest pain;Infection;Conjunctivitis;Constipation;Cough;Diarrhoea;Dizziness;Dysgeusia;Dyspnoea;Ear pain;Oedema;Rash;Dermatitis;Eye disorder;Fatigue;Body temperature increased;Flushing;Gastrointestinal disorder;Gout;Headache;Cardiac failure congestiv…
iron dextran	Cardiomyopathies	0.8	0.00018127	0.8	0.539065	Iron-deficiencyanemia
iron sucrose	Cardiomyopathies	1	0.0181808	0.75	0.980578
isoetharine	Cardiomyopathies	0	0.00143353	1	0.999608	Asthma
isometheptene	Cardiomyopathies	1	0.0145346	0.75	0.980578
isoprenaline	Cardiomyopathies	0.625	1.84e-05	0.84375	0.995469
istradefylline	Cardiomyopathies	0	6.92e-06	1	0.896282
ixekizumab	Cardiomyopathies	0	9.91e-07	1	0.999608	Plaquepsoriasis;Psoriaticarthritis
kappadione	Cardiomyopathies	1	0.00231371	0.75	0.414978
keyhole limpet hemocyanin	Cardiomyopathies	0	0.000976987	1	0.999608
lamotrigine	Cardiomyopathies	1.4375	0.000402492	0.640625	0.900784	Bipolardisorder;Epilepsy	Gastrointestinal pain;Abdominal pain;Abscess;Agranulocytosis;Alopecia;Amblyopia;Amenorrhoea;Amnesia;Anaemia;Aplastic anaemia;Haemolytic anaemia;Anaemia macrocytic;Angina pectoris;Angioedema;Decreased appetite;Anxiety;Aphasia;Apnoea;Apraxia;Arthralgia;Musculoskeletal discomfort;Arthritis;Asthenia;Asthma;Ataxia;Atrial fibrillation;Back pain;Balanitis;Mental disorder;Bipolar disorder;Bipolar I disor…
lauric acid	Cardiomyopathies	1.16667	0.00190685	0.708333	0.318627
lenvatinib	Cardiomyopathies	0.9	0.0237935	0.775	0.476661	Melanoma;Ovariancancer;Hepatocellularcarcinoma;Solidtumour/cancer
lepirudin	Cardiomyopathies	0	0.00258847	1	0.896282	Thrombocytopenia
lercanidipine	Cardiomyopathies	0	2.56e-06	1	0.999608	Hypertension	Gastrointestinal pain;Abdominal pain;Agranulocytosis;Alopecia;Alveolitis allergic;Anaemia;Angina pectoris;Angioedema;Decreased appetite;Anxiety;Arthralgia;Musculoskeletal discomfort;Arthritis;Asthenia;Asthma;Autoimmune disorder;Mental disorder;Breast disorder;Bronchospasm;Cardiovascular disorder;Chest pain;Cholestasis;Confusional state;Feeling abnormal;Connective tissue disorder;Constipation;Coug…
letrozole	Cardiomyopathies	0	1.56e-10	1	0.999608	Hormonally-responsivebreastcancer	Gastrointestinal pain;Abdominal pain;Alopecia;Anaphylactic shock;Angina pectoris;Angioedema;Decreased appetite;Anxiety;Arthralgia;Musculoskeletal discomfort;Arthritis;Asthenia;Back pain;Mental disorder;Bone disorder;Breast disorder;Neoplasm malignant;Cardiovascular disorder;Carpal tunnel syndrome;Transient ischaemic attack;Chest pain;Musculoskeletal chest pain;Infection;Connective tissue disorder…
levobetaxolol	Cardiomyopathies	0	0.00275196	1	0.999608	Chronicopen-angleglaucoma
levobunolol	Cardiomyopathies	0	0.000920338	1	0.999608	Open-angleglaucoma	Alopecia;Arrhythmia;Asthenia;Ataxia;Conjunctivitis;Eyelid ptosis;Bronchospasm;Chest pain;Confusional state;Feeling abnormal;Depression;Diarrhoea;Diplopia;Dizziness;Dyspnoea;Headache;Cardiac arrest;Atrioventricular block;Cardiac failure congestive;Hypersensitivity;Hypoglycaemia;Hypotension;Iridocyclitis;Keratitis;Lethargy;Myasthenia gravis;Nasal congestion;Nausea;Palpitations;Paraesthesia;Pruritus…
levocarnitine	Cardiomyopathies	1.54545	0.0293806	0.613636	0.153546
levocetirizine	Cardiomyopathies	1	0.044843	0.75	0.414978
levonordefrin	Cardiomyopathies	0.333333	2.75e-06	0.916667	0.998552
lisinopril	Cardiomyopathies	0.5	0.00061961	0.875	0.712299	Hypertension	Gastrointestinal pain;Abdominal pain;Agranulocytosis;Alopecia;Anaemia;Haemolytic anaemia;Angina pectoris;Angioedema;Decreased appetite;Anuria;Anxiety;Arrhythmia;Arthralgia;Musculoskeletal discomfort;Arthritis;Asthenia;Asthma;Ataxia;Atrial fibrillation;Atrial flutter;Back pain;Mental disorder;Breast disorder;Bronchospasm;Bronchitis;Bursitis;Transient ischaemic attack;Neck pain;Chest pain;Nasophary…
lisuride	Cardiomyopathies	1.2	0.00062138	0.7	0.958408	Fibrosis;Parkinsondisease	Decreased appetite;Anxiety;Mental disorder;Infection;Confusional state;Feeling abnormal;Cough;Dehydration;Dizziness;Dyspnoea;Erythromelalgia;Fatigue;Asthenia;Gastrointestinal disorder;Hallucination;Headache;Cardiac disorder;Cardiac valve disease;Hyperprolactinaemia;Orthostatic hypotension;Immune system disorder;Libido increased;Disturbance in sexual arousal;Mediastinal disorder;Myoclonus;Nervous …
losartan	Cardiomyopathies	0	0.0054917	1	0.896282	Hypertension	Gastrointestinal pain;Abdominal pain;Agranulocytosis;Obstructive airways disorder;Alopecia;Anaphylactic shock;Anaemia;Aplastic anaemia;Haemolytic anaemia;Angina pectoris;Angioedema;Decreased appetite;Anxiety;Anxiety disorder;Arrhythmia;Arthralgia;Musculoskeletal discomfort;Arthritis;Asthenia;Ataxia;Atrial fibrillation;Back pain;Breast disorder;Bronchitis;Cellulitis;Chest pain;Infection;Confusiona…
loxapine	Cardiomyopathies	1.22581	1.09e-08	0.693548	0.954181	Schizophrenia	Agranulocytosis;Alopecia;Amenorrhoea;Asthenia;Bronchospasm;Confusional state;Feeling abnormal;Constipation;Cough;Dysphagia;Dermatitis;Dizziness;Somnolence;Dysgeusia;Dyskinesia;Dyspnoea;Oedema;Rash;Fatigue;Gastrointestinal disorder;Glaucoma;Gynaecomastia;Headache;Hepatitis;Hypersensitivity;Hypertension;Hypotension;Orthostatic hypotension;Jaundice;Leukopenia;Mediastinal disorder;Muscle rigidity;Nas…
lurasidone	Cardiomyopathies	0.833333	0.00533577	0.791667	0.989802		Gastrointestinal pain;Abdominal pain;Agranulocytosis;Amenorrhoea;Anaemia;Angina pectoris;Angioedema;Anxiety;Arrhythmia;Atrioventricular block;Back pain;Mental disorder;Breast disorder;Cardiovascular disorder;Catatonia;Neck pain;Infection;Connective tissue disorder;Sudden death;Dysphagia;Diabetes mellitus;Diarrhoea;Dizziness;Drooling;Osteoarthritis;Dysarthria;Dyskinesia;Dysmenorrhoea;Dyspepsia;Dys…
lyme disease vaccine (recombinant ospa)	Cardiomyopathies	0	0.00415902	1	0.896282
lypressin	Cardiomyopathies	1	0.0158662	0.75	0.414978	Amnesia
macitentan	Cardiomyopathies	0	0.00015771	1	0.896282	Cardiovasculardisease	Anaemia;Bronchitis;Infection;Oedema;Headache;Hypotension;Influenza;Nasopharyngitis;Nervous system disorder;Pharyngitis;Urinary tract infection;Angiopathy;Hepatotoxicity;Right ventricular failure;Fluid retention;Infestation
maprotiline	Cardiomyopathies	0.882353	1.66e-12	0.779412	0.987667	Majordepressivedisorder	Abdominal pain;Gastrointestinal pain;Lymphadenitis;Aggression;Agranulocytosis;Alopecia;Alveolitis allergic;Anxiety;Arrhythmia;Asthenia;Ataxia;Bone disorder;Breast disorder;Bronchospasm;Bundle branch block;Infection;Confusional state;Feeling abnormal;Constipation;Disturbance in sexual arousal;Libido decreased;Dysphagia;Delirium;Delusion;Dental caries;Depersonalisation;Dermatitis atopic;Diarrhoea;D…
maraviroc	Cardiomyopathies	0	0.00165529	1	0.896282	Chronicobstructivepulmonarydisease;Humanimmunodeficiencyvirusinfection	Abdominal neoplasm;Gastrointestinal pain;Abdominal pain;Acquired immunodeficiency syndrome;Autoimmune disorder;Agranulocytosis;Alopecia;Anaemia;Haemolytic anaemia;Angina pectoris;Angina unstable;Decreased appetite;Appetite disorder;Asthenia;Pneumonia bacterial;Mental disorder;Benign neoplasm of skin;Eyelid ptosis;Coagulopathy;Bowen's disease;Breast disorder;Bronchospasm;Bronchitis;Bronchopneumoni…
meclizine	Cardiomyopathies	1	0.0263788	0.75	0.414978	Dizziness
mefloquine	Cardiomyopathies	0.666667	7.61e-05	0.833333	0.620085	Malaria	Gastrointestinal pain;Abdominal pain;Aggression;Agranulocytosis;Alopecia;Anaphylactic shock;Aplastic anaemia;Anxiety;Anxiety disorder;Arthralgia;Musculoskeletal discomfort;Asthenia;Ataxia;Atrioventricular block;Mental disorder;Blister;Dermatitis bullous;Breast feeding;Cardiovascular disorder;Chest pain;Coma;Confusional state;Feeling abnormal;Connective tissue disorder;Diarrhoea;Dizziness;Drug tol…
menadione	Cardiomyopathies	1.15385	0.00343587	0.711538	0.325625	VitaminKdeficiency;Prostatecancer
meperidine	Cardiomyopathies	1.375	0.0418224	0.65625	0.217393	Pain	Anaphylactic shock;Decreased appetite;Anuria;Anxiety;Asthenia;Coma;Confusional state;Feeling abnormal;Constipation;Disturbance in sexual arousal;Libido decreased;Delirium;Dizziness;Somnolence;Oedema;Rash;Dermatitis;Fibrosis;Flushing;Gangrene;Hallucination;Headache;Cardiac arrest;Hypersensitivity;Hypertension;Hypotension;Orthostatic hypotension;Irritability;Miosis;Mydriasis;Myoclonus;Nausea;Pallor…
mephentermine	Cardiomyopathies	0.222222	4.26e-13	0.944444	0.999063	Highbloodpressure
mesoridazine	Cardiomyopathies	0.5	0.00563173	0.875	0.712299	Schizophrenia
methotrimeprazine	Cardiomyopathies	1.05263	2.64e-07	0.736842	0.976231
methoxamine	Cardiomyopathies	0.333333	2.04e-06	0.916667	0.789721	Hypertension
methoxyflurane	Cardiomyopathies	1.55556	0.00363921	0.611111	0.851066	Anaesthesia
methylergometrine	Cardiomyopathies	1	0.0347354	0.75	0.414978		Gastrointestinal pain;Abdominal pain;Anaphylactic shock;Angina pectoris;Atrioventricular block;Chest pain;Diarrhoea;Dizziness;Dyspnoea;Rash;Dermatitis;Hallucination;Headache;Cardiac disorder;Haematuria;Hypertension;Hypotension;Muscle spasms;Nasal congestion;Nausea;Nervous system disorder;Palpitations;Paraesthesia;Convulsion;Cerebrovascular accident;Tachycardia;Thrombophlebitis;Tinnitus;Uterine co…
metipranolol	Cardiomyopathies	0	0.00218819	1	0.999608	Open-angleglaucoma	Angina pectoris;Anxiety;Arthritis;Asthenia;Atrial fibrillation;Blepharitis;Bronchitis;Conjunctivitis;Cough;Dizziness;Dyspnoea;Oedema;Epistaxis;Rash;Dermatitis;Headache;Hypersensitivity;Hypertension;Myocardial infarction;Acute coronary syndrome;Nausea;Nervousness;Tension;Palpitations;Rhinitis;Uveitis;Photophobia;Myalgia;Musculoskeletal discomfort;Discomfort;Vision blurred;Lacrimation increased;Bra…
metoclopramide	Cardiomyopathies	1.25	0.0293098	0.6875	0.94985	Nausea	Agranulocytosis;Amenorrhoea;Angioedema;Anxiety;Asthma;Atrial fibrillation;Atrioventricular block;Bronchospasm;Confusional state;Feeling abnormal;Delirium;Depression;Diarrhoea;Dizziness;Somnolence;Dyspnoea;Oedema;Rash;Dermatitis;Extrapyramidal disorder;Fatigue;Asthenia;Body temperature increased;Flushing;Gynaecomastia;Hallucination;Headache;Cardiac arrest;Cardiac failure congestive;Blood disorder;…
metoprolol	Cardiomyopathies	0	0.000191898	1	0.999608	Hypertension	Gastrointestinal pain;Abdominal pain;Agranulocytosis;Alopecia;Amnesia;Angina pectoris;Anxiety;Arrhythmia;Arterial insufficiency;Arthralgia;Musculoskeletal discomfort;Arthritis;Asthenia;Atrioventricular block;Mental disorder;Breast disorder;Bronchospasm;Cardiac output decreased;Catatonia;Cerebrovascular disorder;Chest pain;Coma;Confusional state;Feeling abnormal;Conjunctivitis;Connective tissue di…
metyrapone	Cardiomyopathies	1	0.0142994	0.75	0.414978	Cushingdisease	Gastrointestinal pain;Abdominal pain;Adrenal insufficiency;Alopecia;Dermatitis atopic;Dizziness;Endocrine disorder;Gastrointestinal disorder;Headache;Hirsutism;Hypertension;Hypotension;Nausea;Nervous system disorder;Pain;Pancytopenia;Angiopathy;Vomiting;Skin disorder;Abdominal discomfort;White blood cell count decreased
mianserin	Cardiomyopathies	1.08696	1.44e-08	0.728261	0.972899	Depression	Agranulocytosis;Anaemia;Arthralgia;Musculoskeletal discomfort;Arthritis;Asthenia;Mental disorder;Breast disorder;Confusional state;Feeling abnormal;Connective tissue disorder;Constipation;Diplopia;Dizziness;Somnolence;Oedema;Rash;Dermatitis;Eye disorder;Fatigue;Gastrointestinal disorder;Gynaecomastia;Headache;Cardiac arrest;Cardiac disorder;Cardiac failure;Blood disorder;Hepatitis;Hypertension;Hy…
midodrine	Cardiomyopathies	0.333333	1.77e-05	0.916667	0.789721	Orthostatichypotension	Gastrointestinal pain;Abdominal pain;Anxiety;Asthenia;Back pain;Mental disorder;Confusional state;Feeling abnormal;Dizziness;Dyspepsia;Dyspnoea;Dysuria;Erythema multiforme;Rash;Dermatitis;Flatulence;Flushing;Gastrointestinal disorder;Hair disorder;Headache;Cardiac disorder;Hyperaesthesia;Hypertension;Irritability;Muscle spasms;Nausea;Nervous system disorder;Nervousness;Tension;Pain;Paraesthesia;P…
midostaurin	Cardiomyopathies	0.666667	0.0143204	0.833333	0.620085	Acutemyeloidleukaemia;Chronicmyelomonocyticleukaemia;Colorectalcancer;Systemicmastocytosis
migalastat	Cardiomyopathies	0	0.00307442	1	0.999608	Fabrydisease
minaprine	Cardiomyopathies	1.11111	0.000271651	0.722222	0.349508	Depression
minocycline	Cardiomyopathies	0.714286	0.000844668	0.821429	0.591667	Bacterialinfection	Gastrointestinal pain;Abdominal pain;Agranulocytosis;Alopecia;Anaphylactic shock;Haemolytic anaemia;Angioedema;Decreased appetite;Arthralgia;Musculoskeletal discomfort;Arthritis;Ataxia;Back pain;Balanitis;Bronchospasm;Bronchitis;Neoplasm malignant;Cholestasis;Temperature intolerance;Infection;Constipation;Cough;Dysphagia;Dental caries;Tooth hypoplasia;Dermatitis;Dermatitis exfoliative;Diarrhoea;D…
mirabegron	Cardiomyopathies	0	2.57e-11	1	0.999608	Overactivebladder	Abdominal distension;Gastrointestinal pain;Abdominal pain;Arthralgia;Musculoskeletal discomfort;Atrial fibrillation;Back pain;Breast cancer;Breast disorder;Infection;Connective tissue disorder;Constipation;Cystitis noninfective;Cystitis;Bladder pain;Diarrhoea;Dizziness;Dyspepsia;Rash;Dermatitis;Eye disorder;Fatigue;Asthenia;Gastritis;Gastrointestinal disorder;Glaucoma;Headache;Cardiac disorder;Hy…
mirtazapine	Cardiomyopathies	0.875	1.79e-05	0.78125	0.49227	Depression	Acute abdomen;Gastrointestinal pain;Abdominal pain;Aggression;Agranulocytosis;Alopecia;Amblyopia;Amenorrhoea;Amnesia;Anaemia;Aplastic anaemia;Angina pectoris;Decreased appetite;Anxiety;Aphasia;Arrhythmia;Arthralgia;Musculoskeletal discomfort;Arthritis;Asphyxia;Asthenia;Asthma;Ataxia;Back pain;Mental disorder;Blepharitis;Blister;Dermatitis bullous;Coagulopathy;Bone disorder;Breast feeding;Bronchit…
mitotane	Cardiomyopathies	0.6	0.00412853	0.85	0.658491	Adrenocorticalcarcinoma	Adrenal insufficiency;Aggression;Albuminuria;Anaemia;Decreased appetite;Asthenia;Ataxia;Mental disorder;Breast disorder;Infection;Confusional state;Feeling abnormal;Connective tissue disorder;Diarrhoea;Diplopia;Dizziness;Somnolence;Osteoarthritis;Dysarthria;Dysgeusia;Dyspepsia;Endocrine disorder;Rash;Dermatitis;Eye disorder;Body temperature increased;Flushing;Gastrointestinal disorder;Gynaecomast…
moexipril	Cardiomyopathies	0	2.71e-06	1	0.896282	Hypertension
moxonidine	Cardiomyopathies	1	0.0484406	0.75	0.414978	Alcoholdependence	Gastrointestinal pain;Abdominal pain;Angioedema;Anxiety;Asthenia;Back pain;Bronchitis;Infection;Diarrhoea;Dizziness;Rash;Dermatitis;Headache;Hypotension;Orthostatic hypotension;Nausea;Pain;Pharyngitis;Pruritus;Sinusitis;Sleep disorder;Urticaria;Vertigo;Dry mouth;Oedema peripheral;Insomnia;Somnolence
muromonab	Cardiomyopathies	1.28571	0.0253817	0.678571	0.257748	Organtransplantrejection
myrrh	Cardiomyopathies	0.666667	0.0281097	0.833333	0.620085
nadh	Cardiomyopathies	1.46269	0.0420591	0.634328	0.182405	Parkinsondisease
nadolol	Cardiomyopathies	0	0.000648821	1	0.999608	Highbloodpressure	Pancreatitis acute;Adams-Stokes syndrome;Agranulocytosis;Alopecia;Decreased appetite;Atrioventricular block;Bronchospasm;Catatonia;Chest pain;Conjunctivitis;Constipation;Cough;Disturbance in sexual arousal;Libido decreased;Depression;Diarrhoea;Diplopia;Dizziness;Dyspepsia;Dyspnoea;Oedema;Rash;Dermatitis;Fatigue;Asthenia;Body temperature increased;Flatulence;Gastritis;Hallucination;Cardiomegaly;Ca…
natalizumab	Cardiomyopathies	1.09091	0.0104376	0.727273	0.361076
nebivolol	Cardiomyopathies	0	1.67e-09	1	0.999608	Hypertension	Gastrointestinal pain;Abdominal pain;Angioedema;Asthenia;Atrioventricular block;Mental disorder;Bronchospasm;Chest pain;Diarrhoea;Dizziness;Dyspnoea;Rash;Dermatitis;Fatigue;Gastrointestinal disorder;Headache;Cardiac disorder;Hypercholesterolaemia;Hypersensitivity;Renal failure acute;Myocardial infarction;Acute coronary syndrome;Nausea;Nervous system disorder;Paraesthesia;Pruritus;Psoriasis;Skin d…
nesiritide	Cardiomyopathies	1	0.0127114	0.75	0.414978	Congestiveheartfailure	Arrhythmia;Back pain;Diabetes mellitus;Dizziness;Dyspnoea;Rash;Dermatitis;Headache;Cardiac failure;Hypersensitivity;Hypertension;Hypoglycaemia;Hypotension;Immune system disorder;Musculoskeletal disorder;Nausea;Nervous system disorder;Pruritus;Hyperhidrosis;Angiopathy;Vomiting;Ventricular arrhythmia;Blood creatinine increased;Ventricular extrasystoles;Bradycardia;Drug interaction;Renal impairment;…
netarsudil	Cardiomyopathies	0.666667	0.00523495	0.833333	0.620085	Open-angleglaucoma
nicorandil	Cardiomyopathies	0	8.22e-07	1	0.999608	Anginapectoris	Gastrointestinal pain;Abdominal pain;Abscess;Angina pectoris;Angioedema;Decreased appetite;Arrhythmia;Asthenia;Back pain;Bronchitis;Neck pain;Chest pain;Cholestasis;Infection;Conjunctivitis;Connective tissue disorder;Constipation;Ulcerative keratitis;Diarrhoea;Diplopia;Dizziness;Dyspepsia;Dyspnoea;Oedema;Epistaxis;Rash;Dermatitis;Eye disorder;Body temperature increased;Anal fissure;Flushing;Foot …
nilotinib	Cardiomyopathies	0.5	0.000756916	0.875	0.712299	Chronicmyelogenousleukaemia	Abdominal distension;Gastrointestinal pain;Abdominal pain;Alopecia;Amnesia;Anaemia;Angina pectoris;Decreased appetite;Anxiety;Appetite disorder;Arrhythmia;Arteriosclerosis;Arthralgia;Musculoskeletal discomfort;Arthritis;Asthenia;Atrial fibrillation;Atrioventricular block;Back pain;Mental disorder;Blepharitis;Blister;Dermatitis bullous;Breast disorder;Bronchitis;Candida infection;Oral candidiasis;…
nitrazepam	Cardiomyopathies	1.6875	0.0434141	0.578125	0.112828	Insomnia;Epilepsy	Congenital anomaly;Developmental delay;Aggression;Agranulocytosis;Delirium tremens;Amnesia;Retrograde amnesia;Anxiety;Asthenia;Ataxia;Infection;Confusional state;Feeling abnormal;Constipation;Dysphagia;Diarrhoea;Diplopia;Dizziness;Somnolence;Dyspnoea;Rash;Dermatitis;Fatigue;Hallucination;Headache;Dyspepsia;Blood disorder;Hypersensitivity;Hypotension;Hypothermia;Body temperature decreased;Illusion…
nitroprusside	Cardiomyopathies	1	0.0424109	0.75	0.414978	Hypertension	Gastrointestinal pain;Abdominal pain;Dizziness;Rash;Dermatitis;Flushing;Headache;Hypotension;Hypothyroidism;Miosis;Nausea;Palpitations;Tachycardia;Tinnitus;Agitation;Intracranial pressure increased;Hyperreflexia;Muscle twitching;Retching;Anxiety;Platelet count decreased;Bradycardia;Hyperhidrosis;Electrocardiogram change;Chest discomfort;Ileus
nitrous acid	Cardiomyopathies	1	0.000140738	0.75	0.414978
nivolumab	Cardiomyopathies	0	3.53e-05	1	0.896282	Non-small-celllungcancer;Melanoma
nomifensine	Cardiomyopathies	1.28571	0.00101756	0.678571	0.257748
noscapine	Cardiomyopathies	1	0.0336052	0.75	0.414978
olanzapine	Cardiomyopathies	1.42424	0.000376255	0.643939	0.197178	Schizophrenia	Abdominal distension;Gastrointestinal pain;Abdominal pain;Acidosis;Albuminuria;Alopecia;Dementia Alzheimer's type;Amblyopia;Amenorrhoea;Amnesia;Anaemia;Angioedema;Decreased appetite;Anxiety;Apnoea;Arteritis;Arthralgia;Musculoskeletal discomfort;Arthritis;Rheumatoid arthritis;Phonological disorder;Asthenia;Asthma;Ataxia;Pneumothorax;Atelectasis;Atrial fibrillation;Atrioventricular block;Back pain;…
olmesartan	Cardiomyopathies	0	0.00499868	1	0.896282		Gastrointestinal pain;Abdominal pain;Alopecia;Angioedema;Arthralgia;Musculoskeletal discomfort;Arthritis;Asthenia;Back pain;Mental disorder;Bronchitis;Chest pain;Cough;Diarrhoea;Dizziness;Dyspepsia;Rash;Dermatitis;Fatigue;Gastroenteritis;Headache;Haematuria;Hypercholesterolaemia;Hyperglycaemia;Hyperlipidaemia;Hypertriglyceridaemia;Blood triglycerides increased;Renal failure acute;Nausea;Pain;Phar…
olopatadine	Cardiomyopathies	1.375	0.0102645	0.65625	0.217393	Allergicconjunctivitis;Ocularallergy	Gastrointestinal pain;Abdominal pain;Anosmia;Asthenia;Back pain;Blepharospasm;Infection;Conjunctival disorder;Conjunctivitis;Corneal oedema;Cough;Depression;Dermatitis;Dermatitis contact;Diarrhoea;Dizziness;Dysgeusia;Dyspnoea;Oedema;Epistaxis;Rash;Eye disorder;Eyelid disorder;Fatigue;Body temperature increased;Gastrointestinal disorder;Headache;Hyperaemia;Hypersensitivity;Hypoaesthesia;Immune sys…
olsalazine	Cardiomyopathies	1	0.00484436	0.75	0.414978	Ulcerativecolitis	Gastrointestinal pain;Abdominal pain;Alopecia;Anaemia;Aplastic anaemia;Haemolytic anaemia;Angioedema;Decreased appetite;Arthralgia;Musculoskeletal discomfort;Mental disorder;Breast disorder;Bronchospasm;Chest pain;Infection;Connective tissue disorder;Dehydration;Depression;Diarrhoea;Dizziness;Somnolence;Dyspepsia;Dyspnoea;Dysuria;Eosinophilia;Erythema nodosum;Rash;Dermatitis;Eye disorder;Fatigue;…
omega-3 fatty acids	Cardiomyopathies	0.333333	0.00240464	0.916667	0.789721
oprelvekin	Cardiomyopathies	1	0.0113831	0.75	0.414978	Thrombocytopenia
orphenadrine	Cardiomyopathies	1.28571	0.0408254	0.678571	0.942742	Parkinsondisease	Anaphylactic shock;Aplastic anaemia;Asthenia;Confusional state;Feeling abnormal;Constipation;Dizziness;Somnolence;Hallucination;Headache;Hypersensitivity;Mydriasis;Nausea;Skin disorder;Palpitations;Pruritus;Tachycardia;Tremor;Urticaria;Vomiting;Agitation;Urinary hesitation;Tension;Vision blurred;Epigastric discomfort
oxprenolol	Cardiomyopathies	0	3.26e-07	1	0.999608	Hypertension	Arthralgia;Musculoskeletal discomfort;Bronchospasm;Diarrhoea;Diplopia;Dizziness;Dyspepsia;Fatigue;Asthenia;Headache;Cardiac failure;Hypersensitivity;Hypoglycaemia;Hypotension;Orthostatic hypotension;Nausea;Palpitations;Pruritus;Psychotic disorder;Schizophrenia;Thrombocytopenia;Trigeminal neuralgia;Abdominal pain;Abnormal dreams;Bradycardia;Emotional distress;Hyperhidrosis;Feeling cold;Insomnia
oxtriphylline	Cardiomyopathies	0.8	0.00102955	0.8	0.991041	Cough
oxygen	Cardiomyopathies	1.2	0.00502087	0.7	0.300814
oxymetholone	Cardiomyopathies	0	0.0052208	1	0.999608	Aplasticanemia	Alopecia;Disturbance in sexual arousal;Libido decreased;Diarrhoea;Oedema;Epididymitis;Gynaecomastia;Haemorrhage;Haemoglobin;Hirsutism;Irritability;Jaundice cholestatic;Leukaemia;Muscle spasms;Nausea;Neoplasm;Azoospermia;Peliosis hepatis;Priapism;Vomiting;Chills;Glucose tolerance decreased;Hepatic necrosis;Testicular atrophy;Enlarged clitoris;Menstruation irregular;Androgenetic alopecia;Iron defic…
paliperidone	Cardiomyopathies	1	8.18e-07	0.75	0.980578	Schizophrenia	Gastrointestinal pain;Abdominal pain;Adenocarcinoma;Adenoma benign;Aggression;Agranulocytosis;Albinism;Alopecia;Amenorrhoea;Anaphylactic shock;Anaemia;Angioedema;Decreased appetite;Anxiety;Sinus arrhythmia;Arthralgia;Musculoskeletal discomfort;Asthenia;Athetosis;Atrial fibrillation;Atrioventricular block;Back pain;Mental disorder;Bipolar disorder;Bipolar I disorder;Blepharospasm;Breast disorder;B…
palivizumab	Cardiomyopathies	1.22222	0.0283747	0.694444	0.28926	Respiratorysyncytialvirusinfection
palonosetron	Cardiomyopathies	1	0.0407019	0.75	0.980578	Nausea	Gastrointestinal pain;Abdominal pain;Amblyopia;Decreased appetite;Anxiety;Sinus arrhythmia;Arthralgia;Musculoskeletal discomfort;Asthenia;Constipation;Cyanosis;Dermatitis atopic;Diarrhoea;Abdominal distension;Dizziness;Dyspepsia;Rash;Dermatitis;Fatigue;Body temperature increased;Flatulence;Glycosuria;Headache;Hiccups;Hyperglycaemia;Hyperkalaemia;Hypersensitivity;Hypertension;Hypotension;Motion si…
papain	Cardiomyopathies	0	0.00714422	1	0.896282
paroxetine	Cardiomyopathies	1.11429	1.35e-15	0.721429	0.969925	Depression	Gastrointestinal pain;Abdominal pain;Abscess;Pancreatitis acute;Aggression;Agranulocytosis;Albuminuria;Alopecia;Alveolitis allergic;Amblyopia;Amenorrhoea;Amnesia;Anaphylactic shock;Anaemia;Aplastic anaemia;Haemolytic anaemia;Hypochromic anaemia;Angina pectoris;Angioedema;Pupils unequal;Anxiety;Anxiety disorder;Aphasia;Arrhythmia;Arthralgia;Musculoskeletal discomfort;Arthritis;Rheumatoid arthritis…
pembrolizumab	Cardiomyopathies	0	6.59e-06	1	0.896282	Melanoma
penbutolol	Cardiomyopathies	1	0.0453504	0.75	0.414978	Hypertension	Agranulocytosis;Asthenia;Atrioventricular block;Catatonia;Cough;Depression;Diarrhoea;Dizziness;Dyspepsia;Dyspnoea;Fatigue;Body temperature increased;Headache;Laryngospasm;Nausea;Pain;Peyronie's disease;Hyperhidrosis;Upper respiratory tract infection;Mood swings;Affect lability;Arterial thrombosis;Colitis ischaemic;Disorientation;Rash erythematous;Erectile dysfunction;Oropharyngeal discomfort;Orop…
pentaerythritol tetranitrate	Cardiomyopathies	0.666667	0.000845623	0.833333	0.620085	Anginapectoris
pentagastrin	Cardiomyopathies	1	0.0463972	0.75	0.980578	Diagnosticimaging
pentoxifylline	Cardiomyopathies	1.16667	0.0028707	0.708333	0.318627	Intermittentclaudication	Gastrointestinal pain;Abdominal pain;Anaphylactic shock;Anaemia;Aplastic anaemia;Angina pectoris;Angioedema;Decreased appetite;Anxiety;Arrhythmia;Asthenia;Back pain;Bronchospasm;Chest pain;Cholecystitis;Cholestasis;Infection;Confusional state;Feeling abnormal;Conjunctivitis;Constipation;Diarrhoea;Dizziness;Somnolence;Dyspepsia;Dyspnoea;Ear pain;Oedema;Epistaxis;Eructation;Rash;Dermatitis;Body tem…
pergolide	Cardiomyopathies	1.05882	8.65e-08	0.735294	0.975661	Parkinsondisease	Acute abdomen;Gastrointestinal pain;Abdominal pain;Abscess;Acidosis;Adenoma benign;Alopecia;Amenorrhoea;Amnesia;Anaemia;Anaemia megaloblastic;Angina pectoris;Decreased appetite;Anxiety;Apnoea;Arrhythmia;Arthralgia;Musculoskeletal discomfort;Arthritis;Asthenia;Asthma;Ataxia;Atrial fibrillation;Atrioventricular block;Back pain;Benign neoplasm of skin;Bronchitis;Bursitis;Cachexia;Candida infection;C…
periciazine	Cardiomyopathies	0.5	0.000213332	0.875	0.712299
perindopril	Cardiomyopathies	0.5	0.00282375	0.875	0.712299	Hypertension	Gastrointestinal pain;Abdominal pain;Pancreatitis acute;Agranulocytosis;Alopecia;Amnesia;Anaphylactic shock;Anaemia;Haemolytic anaemia;Angina pectoris;Angioedema;Decreased appetite;Anxiety;Arrhythmia;Arthralgia;Musculoskeletal discomfort;Arthritis;Asthenia;Asthma;Back pain;Bronchospasm;Bronchitis;Neck pain;Chest pain;Confusional state;Feeling abnormal;Conjunctivitis;Constipation;Cough;Dermatitis;…
permethrin	Cardiomyopathies	0.666667	0.0401181	0.833333	0.620085	Sarcoptesscabieiinfection	Gastrointestinal pain;Abdominal pain;Diarrhoea;Dizziness;Rash;Dermatitis;Body temperature increased;Headache;Nausea;Sensory loss;Hypoaesthesia;Pruritus;Erythema;Vomiting;Pain;Paraesthesia
pexidartinib	Cardiomyopathies	0.75	0.027645	0.8125	0.569933	Neurofibromatosistype1
phenacemide	Cardiomyopathies	1	0.0198172	0.75	0.414978	Epilepsy
phendimetrazine	Cardiomyopathies	0.333333	2.27e-06	0.916667	0.998552	Obesity	Decreased appetite;Constipation;Diarrhoea;Dizziness;Drug abuse;Dysuria;Flushing;Headache;Cardiac valve disease;Nausea;Palpitations;Hyperhidrosis;Tachycardia;Tremor;Pollakiuria;Agitation;Pulmonary arterial hypertension;Abdominal pain upper;Abdominal pain;Psychotic disorder;Vision blurred;Blood pressure increased;Insomnia
phenformin	Cardiomyopathies	0.5	0.0066699	0.875	0.99722
phenmetrazine	Cardiomyopathies	1	0.0224675	0.75	0.980578	Obesity
phenylephrine	Cardiomyopathies	0.333333	1.69e-06	0.916667	0.789721	Ophthalmicgravesdisease	Arrhythmia;Atrioventricular block;Mental disorder;Neck pain;Chest pain;Corneal oedema;Arteriospasm coronary;Dyspnoea;Extravasation;Vitreous floaters;Gastrointestinal disorder;Headache;Cardiac disorder;Hyperaemia;Hypersensitivity;Hypertension;Hypertensive crisis;Orthostatic hypotension;Immune system disorder;Ischaemia;Keratitis;Mediastinal disorder;Miosis;Myocardial infarction;Acute coronary syndr…
phenylpropanolamine	Cardiomyopathies	0.333333	4.11e-10	0.916667	0.998552		Anxiety;Arrhythmia;Ataxia;Confusional state;Feeling abnormal;Constipation;Dizziness;Somnolence;Dyskinesia;Dyspnoea;Rash;Dermatitis;Flushing;Hallucination;Hypersensitivity;Hypotension;Irritability;Renal tubular necrosis;Nausea;Nervousness;Tension;Psychotic disorder;Tachycardia;Tremor;Vomiting;Urinary retention;Agitation;Hepatocellular injury;Liver injury;Urinary hesitation;Dysphoria;Pulmonary func…
pidolic acid	Cardiomyopathies	1.44444	0.0135917	0.638889	0.189305
pimavanserin	Cardiomyopathies	0.5	0.00426153	0.875	0.712299	Parkinsondisease
pindolol	Cardiomyopathies	0.8	0.000432805	0.8	0.991041	Hypertension	Gastrointestinal pain;Abdominal pain;Aggression;Anxiety;Arthralgia;Musculoskeletal discomfort;Asthenia;Mental disorder;Bronchospasm;Chest pain;Confusional state;Feeling abnormal;Conjunctivitis;Constipation;Depression;Diarrhoea;Dizziness;Somnolence;Dyspnoea;Oedema;Rash;Dermatitis;Fatigue;Flatulence;Gastrointestinal disorder;Hallucination;Headache;Atrioventricular block;Cardiac disorder;Cardiac fai…
pipotiazine	Cardiomyopathies	1	0.0229839	0.75	0.414978	Schizophrenia
pirbuterol	Cardiomyopathies	0	0.00256625	1	0.999608	Asthma	Gastrointestinal pain;Abdominal pain;Alopecia;Decreased appetite;Anxiety;Asthenia;Back pain;Chest pain;Confusional state;Feeling abnormal;Contusion;Cough;Dermatitis;Diarrhoea;Dizziness;Somnolence;Oedema;Rash;Fatigue;Flushing;Glossitis;Headache;Dysphonia;Hypotension;Ischaemia;Muscle spasms;Nasal congestion;Nausea;Nervousness;Tension;Sensory loss;Hypoaesthesia;Palpitations;Pruritus;Stomatitis;Loss …
piretanide	Cardiomyopathies	1	0.0113831	0.75	0.980578
pizotifen	Cardiomyopathies	1	1.49e-07	0.75	0.414978		Asthenia;Confusional state;Feeling abnormal;Dizziness;Somnolence;Oedema;Fatigue;Headache;Hypotension;Nausea;Nervousness;Tension;Weight increased;Dry mouth;Dyspepsia;Myalgia;Musculoskeletal discomfort;Increased appetite;Erectile dysfunction
polyethylene glycol 400	Cardiomyopathies	1	0.00102549	0.75	0.414978
practolol	Cardiomyopathies	0	0.00310575	1	0.999608	Cardiacarrhythmias
pramlintide	Cardiomyopathies	1	0.00116329	0.75	0.414978	Type-1/2diabetes
prasterone	Cardiomyopathies	1.37931	0.0175613	0.655172	0.215565	Cardiovasculardisease;Chronicobstructivepulmonarydisease
proflavine	Cardiomyopathies	0	0.0112399	1	0.896282	Sepsis
promazine	Cardiomyopathies	1.07143	2.13e-06	0.732143	0.974459	Psychomotoragitation
promethazine	Cardiomyopathies	1.27273	0.0032566	0.681818	0.264008	Nausea	Abscess;Agranulocytosis;Anaphylactic shock;Aplastic anaemia;Anxiety;Apnoea;Arrhythmia;Asthma;Catatonia;Coma;Confusional state;Feeling abnormal;Constipation;Delirium;Depression;Dermatitis;Dermatitis contact;Diarrhoea;Diplopia;Dizziness;Somnolence;Dyskinesia;Oedema;Rash;Extravasation;Fatigue;Asthenia;Gangrene;Hallucination;Headache;Hypotension;Conversion disorder;Irritability;Jaundice;Jaundice chol…
propiomazine	Cardiomyopathies	1.07143	2.2e-05	0.732143	0.974459	Insomnia
propiverine	Cardiomyopathies	1.28571	0.0178136	0.678571	0.942742	Urinaryincontinence
propranolol	Cardiomyopathies	0.8	0.000188515	0.8	0.991041	Migraine	Abdominal pain;Gastrointestinal pain;Agranulocytosis;Alopecia;Arterial insufficiency;Asthenia;Atrioventricular block;Mental disorder;Bronchospasm;Bronchiolitis;Bronchitis;Catatonia;Nervous system disorder;Infection;Constipation;Cough;Depression;Dermatitis exfoliative;Diarrhoea;Dizziness;Dyspnoea;Toxic epidermal necrolysis;Erythema multiforme;Rash;Dermatitis;Fatigue;Body temperature increased;Gast…
propylhexedrine	Cardiomyopathies	1	0.0298018	0.75	0.980578	Obesity
protein s human	Cardiomyopathies	0.666667	0.00465333	0.833333	0.620085
prucalopride	Cardiomyopathies	1	0.0030591	0.75	0.980578		Abdominal distension;Gastrointestinal pain;Abdominal pain;Decreased appetite;Back pain;Mental disorder;Breast disorder;Infection;Connective tissue disorder;Diarrhoea;Dizziness;Dyspepsia;Fatigue;Asthenia;Body temperature increased;Flatulence;Gastrointestinal disorder;Headache;Cardiac disorder;Influenza;Mediastinal disorder;Nasopharyngitis;Nausea;Nervous system disorder;Palpitations;Polyuria;Urine …
pseudoephedrine	Cardiomyopathies	0.857143	7.8e-05	0.785714	0.50343	Nasalcongestion
quetiapine	Cardiomyopathies	1.23077	3.06e-08	0.692308	0.284887	Schizophrenia	Abdominal distension;Gastrointestinal pain;Abdominal pain;Aggression;Agranulocytosis;Amblyopia;Amenorrhoea;Amnesia;Retrograde amnesia;Anaphylactic shock;Anaemia;Hypochromic anaemia;Angina pectoris;Angioedema;Decreased appetite;Anxiety;Aphasia;Arthralgia;Musculoskeletal discomfort;Arthritis;Asthenia;Asthma;Ataxia;Atrial fibrillation;Back pain;Mental disorder;Blepharitis;Brain neoplasm;Breast cance…
quinapril	Cardiomyopathies	0	0.000494791	1	0.896282	Hypertension	Gastrointestinal pain;Abdominal pain;Agranulocytosis;Alopecia;Amblyopia;Haemolytic anaemia;Angina pectoris;Angioedema;Arrhythmia;Arthralgia;Musculoskeletal discomfort;Back pain;Mental disorder;Breast disorder;Chest pain;Infection;Connective tissue disorder;Constipation;Cough;Depression;Dermatitis exfoliative;Dermatomyositis;Diarrhoea;Dizziness;Dyspepsia;Dyspnoea;Oedema;Rash;Dermatitis;Eye disorde…
ramipril	Cardiomyopathies	1	0.00316458	0.75	0.414978	Congestiveheartfailure	Gastrointestinal pain;Abdominal pain;Agranulocytosis;Alopecia;Amnesia;Haemolytic anaemia;Angina pectoris;Angioedema;Decreased appetite;Anxiety;Arrhythmia;Arthralgia;Musculoskeletal discomfort;Arthritis;Asthenia;Atrial fibrillation;Mental disorder;Breast disorder;Bronchospasm;Bronchitis;Transient ischaemic attack;Cerebrovascular disorder;Chest pain;Confusional state;Feeling abnormal;Conjunctivitis…
ranibizumab	Cardiomyopathies	0	0.00472805	1	0.896282	Hereditaryhemorrhagictelangiectasia
rapacuronium	Cardiomyopathies	0	0.000423244	1	0.896282
reboxetine	Cardiomyopathies	0	0.00119083	1	0.999608	Depression	Gastrointestinal pain;Abdominal pain;Albuminuria;Amenorrhoea;Anaemia;Decreased appetite;Anxiety;Aphasia;Asthenia;Mental disorder;Breast disorder;Bronchitis;Neck pain;Cheilitis;Infection;Confusional state;Feeling abnormal;Conjunctivitis;Connective tissue disorder;Constipation;Disturbance in sexual arousal;Libido decreased;Dehydration;Delusion;Depersonalisation;Diarrhoea;Diplopia;Dizziness;Duodenal…
regadenoson	Cardiomyopathies	0	0.0115981	1	0.896282	Radionuclideimaging	Angina pectoris;Atrial fibrillation;Atrioventricular block;Chest pain;Dizziness;Dysgeusia;Dyspnoea;Flushing;Cardiac flutter;Headache;Nausea;Ventricular arrhythmia;Atrioventricular block first degree;Abdominal discomfort;Chest discomfort;Atrioventricular block second degree;Electrocardiogram ST segment depression;Electrocardiogram PR prolongation;Wandering pacemaker;Feeling hot;Abdominal distensio…
regorafenib	Cardiomyopathies	0.833333	0.00959107	0.791667	0.518303	Metastaticcolorectalcancer	Gastrointestinal pain;Abdominal pain;Alopecia;Anaemia;Asthenia;Squamous cell carcinoma;Infection;Connective tissue disorder;Cyst;Diarrhoea;Endocrine disorder;Toxic epidermal necrolysis;Erythema multiforme;Rash;Dermatitis;Fatigue;Body temperature increased;Fistula;Gastroenteritis;Gastrooesophageal reflux disease;Gastrointestinal disorder;Headache;Cardiac disorder;Haemorrhage;Haemoglobin;Hyperbilir…
repaglinide	Cardiomyopathies	0.5	0.00224737	0.875	0.99722	Diabeticcomplication	Gastrointestinal pain;Abdominal pain;Alopecia;Anaphylactic shock;Haemolytic anaemia;Angina pectoris;Arrhythmia;Arthralgia;Musculoskeletal discomfort;Back pain;Bronchitis;Cardiovascular disorder;Chest pain;Constipation;Diarrhoea;Dyspepsia;Oedema;Rash;Dermatitis;Eye disorder;Gastrointestinal disorder;Headache;Cardiac disorder;Cardiac failure congestive;Hepatitis;Hyperglycaemia;Hypersensitivity;Hype…
rescinnamine	Cardiomyopathies	0	0.00123024	1	0.896282	Hypertension	Gastrointestinal pain;Abdominal pain;Abscess;Angina pectoris;Back pain;Bronchitis;Bursitis;Infection;Conjunctivitis;Constipation;Dermatitis contact;Dizziness;Oedema;Endocrine disorder;Rash;Dermatitis;Gastritis;Gingivitis;Headache;Herpes zoster;Hypersensitivity;Hypertension;Hypertrichosis;Hypothyroidism;Influenza;Hypertonia;Myocardial infarction;Acute coronary syndrome;Nausea;Osteoporosis;Pain;Pha…
resveratrol	Cardiomyopathies	1	0.0462805	0.75	0.414978
ribavirin	Cardiomyopathies	1	0.0433055	0.75	0.414978	HepatitisCvirusinfection	Abdominal distension;Gastrointestinal pain;Abdominal pain;Lactic acidosis;Aggression;Alopecia;Amenorrhoea;Amnesia;Anaphylactic shock;Anaemia;Aplastic anaemia;Haemolytic anaemia;Anger;Angina pectoris;Angioedema;Decreased appetite;Anxiety;Apnoea;Arrhythmia;Arthralgia;Musculoskeletal discomfort;Arthritis;Rheumatoid arthritis;Ascariasis;Asthenia;Asthma;Ataxia;Pneumothorax;Atelectasis;Back pain;Bacter…
rilonacept	Cardiomyopathies	0	1.08e-08	1	0.896282	Arthritis;Acutegoutflare
rimonabant	Cardiomyopathies	1	0.0424109	0.75	0.414978		Gastrointestinal pain;Abdominal pain;Aggression;Anger;Decreased appetite;Anxiety;Asthenia;Mental disorder;Infection;Connective tissue disorder;Contusion;Delusion;Dysthymic disorder;Depression;Diarrhoea;Dizziness;Rash;Dermatitis;Fatigue;Gastroenteritis;Gastrointestinal disorder;Hallucination;Headache;Hiccups;Hyperhidrosis;Hypoaesthesia;Hypoglycaemia;Influenza;Irritability;Lethargy;Mediastinal diso…
risankizumab	Cardiomyopathies	0.5	2.22e-06	0.875	0.712299	Plaquepsoriasis;Psoriaticarthritis
risperidone	Cardiomyopathies	1	5.83e-08	0.75	0.980578	Schizophrenia	Gastrointestinal pain;Abdominal pain;Abscess;Adenocarcinoma;Adenoma benign;Agranulocytosis;Albinism;Alopecia;Amenorrhoea;Amnesia;Anaphylactic shock;Anaemia;Hypochromic anaemia;Angina pectoris;Angioedema;Decreased appetite;Anxiety;Aphasia;Apnoea;Apraxia;Arrhythmia;Sinus arrhythmia;Arthralgia;Musculoskeletal discomfort;Arthritis;Ascites;Asthenia;Asthma;Ataxia;Athetosis;Atrial fibrillation;Atriovent…
rocuronium	Cardiomyopathies	1.33333	0.0302964	0.666667	0.931787	Musclespasm	Anaphylactic shock;Apnoea;Arrhythmia;Asthma;Bronchospasm;Cardiovascular disorder;Rash;Dermatitis;Hiccups;Hypersensitivity;Hypertension;Hypotension;Myopathy;Nausea;Pruritus;Respiratory failure;Rhonchi;Shock;Tachycardia;Vascular resistance systemic;Vomiting;Wheezing;Injection site swelling;Muscular weakness;Paralysis;Anaphylactoid reaction;Electrocardiogram abnormal;Vascular resistance pulmonary in…
rotigotine	Cardiomyopathies	1.28571	0.0281673	0.678571	0.942742		Road traffic accident;Aggression;Angioedema;Decreased appetite;Arthralgia;Musculoskeletal discomfort;Asthenia;Mental disorder;Breast disorder;Infection;Confusional state;Feeling abnormal;Connective tissue disorder;Constipation;Contusion;Cough;Depression;Dermatitis;Diarrhoea;Dizziness;Dyskinesia;Dyspepsia;Eating disorder;Eczema;Rash;Fatigue;Gastrointestinal disorder;Hallucination;Headache;Hiccups;…
salbutamol	Cardiomyopathies	0	2.72e-06	1	0.999608	Acuteasthma	Gastrointestinal pain;Abdominal pain;Lactic acidosis;Aggression;Anaphylactic shock;Angina pectoris;Angioedema;Decreased appetite;Anxiety;Arrhythmia;Arthralgia;Musculoskeletal discomfort;Asthenia;Asthma;Ataxia;Atrial fibrillation;Back pain;Mental disorder;Coagulopathy;Bronchospasm;Bronchitis;Chest pain;Infection;Conjunctivitis;Connective tissue disorder;Constipation;Cough;Diabetes mellitus;Diarrho…
salmeterol	Cardiomyopathies	0	4.46e-07	1	0.999608	Chronicobstructivepulmonarydisease	Gastrointestinal pain;Abdominal pain;Anaphylactic shock;Angioedema;Anxiety;Arrhythmia;Arthralgia;Musculoskeletal discomfort;Asthma;Atrial fibrillation;Back pain;Bronchospasm;Bronchitis;Candida infection;Oral candidiasis;Neck pain;Chest pain;Varicella;Choking;Nasopharyngitis;Rhinitis;Infection;Conjunctivitis;Connective tissue disorder;Constipation;Cough;Dermatitis contact;Diarrhoea;Dizziness;Dysme…
sarilumab	Cardiomyopathies	1	0.0011601	0.75	0.414978	Rheumatoidarthritis
secretin human	Cardiomyopathies	1	0.0268133	0.75	0.980578
secukinumab	Cardiomyopathies	0	0.000104344	1	0.999608	Alopecia;Atopicdermatitis;Plaquepsoriasis;Psoriaticarthritis;Dryeyedisease;Multiplesclerosis;Rheumatoidarthritis;Type-1diabetes
sevoflurane	Cardiomyopathies	1.55556	0.00562735	0.611111	0.851066	Anaesthesia	Acidosis;Obstructive airways disorder;Albuminuria;Amblyopia;Anaphylactic shock;Apnoea;Arrhythmia;Asthenia;Atrial fibrillation;Mental disorder;Bone disorder;Bronchospasm;Confusional state;Feeling abnormal;Conjunctivitis;Cough;Dermatitis contact;Dizziness;Dysgeusia;Dyspnoea;Oedema;Rash;Dermatitis;Body temperature increased;Fluorosis;Gastrointestinal disorder;Glycosuria;Headache;Cardiac arrest;Cardi…
silodosin	Cardiomyopathies	0.333333	2.16e-07	0.916667	0.789721	Benignprostatichyperplasia	Gastrointestinal pain;Abdominal pain;Asthenia;Mental disorder;Breast disorder;Disturbance in sexual arousal;Libido decreased;Drug eruption;Diarrhoea;Dizziness;Rash;Dermatitis;Gastrointestinal disorder;Headache;Cardiac disorder;Hypotension;Orthostatic hypotension;Immune system disorder;Jaundice;Mediastinal disorder;Nasal congestion;Nasopharyngitis;Nausea;Nervous system disorder;Palpitations;Priapi…
siltuximab	Cardiomyopathies	0	0.000207094	1	0.896282	Anemia
sitaxentan	Cardiomyopathies	0	5.01e-06	1	0.896282
sodium ferric gluconate complex	Cardiomyopathies	0.75	0.000220323	0.8125	0.569933	Iron-deficiencyanemia
solriamfetol	Cardiomyopathies	1	0.0311666	0.75	0.980578
sorafenib	Cardiomyopathies	0.7	0.00438131	0.825	0.600267	Hepatocellularcarcinoma;Myelodysplasticsyndrome;Renalcellcarcinoma	Gastrointestinal pain;Abdominal pain;Alopecia;Anaphylactic shock;Anaemia;Angioedema;Decreased appetite;Arrhythmia;Arthralgia;Musculoskeletal discomfort;Ascites;Asthenia;Mental disorder;Bone disorder;Breast disorder;Burning mouth syndrome;Neoplasm malignant;Skin cancer;Squamous cell carcinoma;Transient ischaemic attack;Cholangitis;Cholecystitis;Infection;Connective tissue disorder;Constipation;Cou…
soybean oil	Cardiomyopathies	0	0.00887351	1	0.999608	Bupicavainetoxicity
spirapril	Cardiomyopathies	0	3.64e-05	1	0.896282	Hypertension
stearic acid	Cardiomyopathies	0.5	5.61e-05	0.875	0.712299
sucralfate	Cardiomyopathies	1	0.0480624	0.75	0.414978	Acnevulgaris
sulodexide	Cardiomyopathies	1	0.0339588	0.75	0.980578	Tinnitus
sunitinib	Cardiomyopathies	0.875	0.0163457	0.78125	0.49227	Gastrointestinalcancer	Abdominal distension;Gastrointestinal pain;Abdominal pain;Abscess;Adrenal insufficiency;Alopecia;Anaemia;Angioedema;Decreased appetite;Arrhythmia;Arthralgia;Musculoskeletal discomfort;Asthenia;Back pain;Bacterial infection;Mental disorder;Blister;Dermatitis bullous;Bronchitis;Burkitt's lymphoma;Neoplasm malignant;Candida infection;Oral candidiasis;Cellulitis;Cerebral infarction;Transient ischaemi…
tafamidis	Cardiomyopathies	0	0.00171759	1	0.999608		Infection;Diarrhoea;Gastrointestinal disorder;Urinary tract infection;Abdominal pain upper;Vaginal infection;Infestation
tamsulosin	Cardiomyopathies	0.333333	2.51e-08	0.916667	0.789721	Benignprostatichyperplasia	Gastrointestinal pain;Abdominal pain;Amblyopia;Angioedema;Arrhythmia;Arthralgia;Musculoskeletal discomfort;Arthritis;Asthenia;Atrial fibrillation;Back pain;Breast disorder;Neck pain;Chest pain;Nasopharyngitis;Rhinitis;Infection;Connective tissue disorder;Constipation;Cough;Disturbance in sexual arousal;Libido decreased;Dermatitis exfoliative;Diarrhoea;Dizziness;Dyspepsia;Dyspnoea;Dysuria;Epistaxi…
tegaserod	Cardiomyopathies	1	0.00315424	0.75	0.414978	Irritablebowelsyndrome	Abdominal distension;Gastrointestinal pain;Abdominal pain;Abortion spontaneous;Albuminuria;Alopecia;Angina pectoris;Appendicitis;Arrhythmia;Asthma;Back pain;Mental disorder;Breast disorder;Bundle branch block;Chest pain;Cholecystitis;Cholelithiasis;Infection;Connective tissue disorder;Cyst;Depression;Diarrhoea;Dizziness;Dysmenorrhoea;Dyspepsia;Dyspnoea;Eosinophilia;Eructation;Rash;Dermatitis;Eye …
telmisartan	Cardiomyopathies	0	4.33e-05	1	0.896282	Hypertension	Gastrointestinal pain;Abdominal pain;Abscess;Anaphylactic shock;Anaemia;Angina pectoris;Angioedema;Decreased appetite;Anxiety;Arrhythmia;Arthralgia;Musculoskeletal discomfort;Arthritis;Asthenia;Asthma;Atrial fibrillation;Back pain;Mental disorder;Bone disorder;Breast disorder;Bronchospasm;Bronchitis;Bursitis;Cardiovascular disorder;Cerebrovascular disorder;Chest pain;Infection;Conjunctivitis;Conn…
terbutaline	Cardiomyopathies	0	2.11e-08	1	0.999608	Asthma	Anxiety;Asthenia;Dizziness;Somnolence;Dyspnoea;Rash;Dermatitis;Flushing;Hallucination;Headache;Muscle spasms;Hypertonia;Nausea;Nervousness;Tension;Palpitations;Paraesthesia;Hyperhidrosis;Tachycardia;Tremor;Vomiting;Dry mouth;Leukocytoclastic vasculitis;Ventricular extrasystoles;Injection site pain;Chest pain;Chest discomfort;Insomnia
terfenadine	Cardiomyopathies	1.28571	0.00184281	0.678571	0.257748
terlipressin	Cardiomyopathies	1	0.00865944	0.75	0.414978	Hypertension	Abdominal pain;Atrial fibrillation;Chest pain;Diarrhoea;Dyspnoea;Gastrointestinal disorder;Headache;Cardiac disorder;Cardiac failure;Hypertension;Hyponatraemia;Myocardial infarction;Acute coronary syndrome;Nausea;Nervous system disorder;Pregnancy;Pulmonary oedema;Tachycardia;Torsade de pointes;Angiopathy;Ventricular fibrillation;Vomiting;Ventricular extrasystoles;Injection site necrosis;Skin exfo…
testolactone	Cardiomyopathies	0	3.84e-05	1	0.999608	Breastcancer	Alopecia;Decreased appetite;Oedema;Glossitis;Nausea;Paraesthesia;Erythema;Vomiting;Malaise;Discomfort;Feeling abnormal;Ill-defined disorder;Pain;Blood pressure increased
thrombin alfa	Cardiomyopathies	1	0.00025874	0.75	0.414978
thrombomodulin alfa	Cardiomyopathies	0	5.11e-05	1	0.896282
tildrakizumab	Cardiomyopathies	0.5	0.000129975	0.875	0.712299	Plaquepsoriasis
tiludronic acid	Cardiomyopathies	0.5	0.000756916	0.875	0.712299	Osteoporosis
timolol	Cardiomyopathies	0	0.00170668	1	0.999608	Highbloodpressure	Gastrointestinal pain;Abdominal pain;Agranulocytosis;Alopecia;Anaphylactic shock;Angina pectoris;Angioedema;Decreased appetite;Anxiety;Arrhythmia;Arterial insufficiency;Arthralgia;Musculoskeletal discomfort;Asthenia;Atrioventricular block;Mental disorder;Blepharitis;Eyelid ptosis;Breast disorder;Bronchospasm;Catatonia;Cerebrovascular disorder;Chest pain;Nasopharyngitis;Rhinitis;Infection;Confusio…
tinzaparin	Cardiomyopathies	0.666667	0.000834825	0.833333	0.620085
tizanidine	Cardiomyopathies	0.428571	2.26e-13	0.892857	0.997898	Spasm	Gastrointestinal pain;Abdominal pain;Congenital anomaly;Developmental delay;Abscess;Respiratory acidosis;Agranulocytosis;Albuminuria;Alopecia;Amblyopia;Anaphylactic shock;Anaemia;Angina pectoris;Anxiety;Arrhythmia;Arthralgia;Musculoskeletal discomfort;Arthritis;Asthenia;Asthma;Back pain;Mental disorder;Bronchitis;Bursitis;Candida infection;Vulvovaginal candidiasis;Vulvovaginal mycotic infection;N…
tolazoline	Cardiomyopathies	0.833333	5.08e-07	0.791667	0.989802	Pulmonaryhypertension
tolbutamide	Cardiomyopathies	1	0.0237503	0.75	0.414978	Non-insulindependentdiabetes	Agranulocytosis;Aplastic anaemia;Haemolytic anaemia;Headache;Dyspepsia;Hypoglycaemia;Hyponatraemia;Inappropriate antidiuretic hormone secretion;Jaundice cholestatic;Leukopenia;Nausea;Pancytopenia;Pruritus;Thrombocytopenia;Erythema;Urticaria;Porphyria non-acute;Photosensitivity reaction;Gastrointestinal disorder;Abdominal distension;Rash;Alcohol intolerance
tositumomab	Cardiomyopathies	1.2	0.0100851	0.7	0.300814	Non-hodgkinlymphoma
trandolapril	Cardiomyopathies	0	0.000111639	1	0.896282	Hypertension	Abdominal distension;Gastrointestinal pain;Abdominal pain;Agranulocytosis;Alopecia;Anaemia;Haemolytic anaemia;Angina pectoris;Angioedema;Decreased appetite;Anxiety;Arrhythmia;Arthralgia;Musculoskeletal discomfort;Arthritis;Asthenia;Atrial flutter;Atrioventricular block;Back pain;Mental disorder;Blepharitis;Platelet disorder;Breast disorder;Bronchitis;Transient ischaemic attack;Chest pain;Infectio…
trastuzumab	Cardiomyopathies	1.16667	0.0154002	0.708333	0.318627	Breastcancer
trazodone	Cardiomyopathies	1	0.000642416	0.75	0.414978	Depression	Gastrointestinal pain;Abdominal pain;Alopecia;Amnesia;Anaemia;Haemolytic anaemia;Anger;Decreased appetite;Anxiety;Aphasia;Apnoea;Arrhythmia;Arthralgia;Musculoskeletal discomfort;Asthenia;Ataxia;Atrial fibrillation;Back pain;Chest pain;Cholestasis;Confusional state;Feeling abnormal;Constipation;Disturbance in sexual arousal;Libido decreased;Delusion;Diarrhoea;Diplopia;Polyuria;Dizziness;Somnolence…
triclosan	Cardiomyopathies	0.8	0.0289399	0.8	0.539065	Bacterialinfection;InfectionofP.falciparum;Trypanosomiasis	Hypersensitivity
trifluoperazine	Cardiomyopathies	1	0.0437757	0.75	0.980578	Schizophrenia	Agranulocytosis;Amenorrhoea;Anaphylactic shock;Aplastic anaemia;Haemolytic anaemia;Angioedema;Decreased appetite;Asphyxia;Asthma;Brain oedema;Bronchospasm;Catatonia;Cholestasis;Constipation;Cough;Sudden death;Dysphagia;Dermatitis exfoliative;Dizziness;Drooling;Somnolence;Dyskinesia;Dyspnoea;Eczema;Eosinophilia;Petit mal epilepsy;Rash;Dermatitis;Fatigue;Asthenia;Body temperature increased;Glycosur…
triflupromazine	Cardiomyopathies	1	0.00103092	0.75	0.414978	Psychoticdisorder
trimipramine	Cardiomyopathies	1	2.44e-09	0.75	0.980578	Majordepressivedisorder	Abdominal pain;Lymphadenitis;Agranulocytosis;Alopecia;Decreased appetite;Anxiety;Arrhythmia;Asthenia;Ataxia;Confusional state;Feeling abnormal;Constipation;Disturbance in sexual arousal;Libido decreased;Delusion;Diarrhoea;Dizziness;Somnolence;Oedema;Eosinophilia;Rash;Dermatitis;Fatigue;Body temperature increased;Flushing;Gynaecomastia;Hallucination;Headache;Atrioventricular block;Hypertension;Hyp…
tripelennamine	Cardiomyopathies	1	0.0381124	0.75	0.414978	Hypersensitivity
tropisetron	Cardiomyopathies	1	0.00330464	0.75	0.980578	Fibromyalgia	Gastrointestinal pain;Abdominal pain;Anaphylactic shock;Decreased appetite;Bronchospasm;Constipation;Diarrhoea;Dizziness;Dyspnoea;Rash;Dermatitis;Fatigue;Asthenia;Flushing;Gastrointestinal disorder;Headache;Hypersensitivity;Hypertension;Hypotension;Immune system disorder;Mediastinal disorder;Nervous system disorder;Chills;Shock;Loss of consciousness;Syncope;Erythema;Angiopathy;Skin disorder;Chest…
tuberculin purified protein derivative	Cardiomyopathies	0	0.00335696	1	0.896282
turoctocog alfa	Cardiomyopathies	0.666667	0.00931121	0.833333	0.620085	HaemophiliaA
turoctocog alfa pegol	Cardiomyopathies	0.666667	0.00981221	0.833333	0.620085
ustekinumab	Cardiomyopathies	0.5	1.72e-07	0.875	0.712299	Inflammatoryboweldisease;Malaria;Plaquepsoriasis;Psoriasisvulgaris	Anaphylactic shock;Angioedema;Anxiety;Appendicitis;Arthralgia;Musculoskeletal discomfort;Back pain;Mental disorder;Breast cancer;Neoplasm malignant;Skin cancer;Cellulitis;Cholecystitis;Infection;Connective tissue disorder;Contusion;Depression;Diarrhoea;Diverticulitis;Dizziness;Rash;Dermatitis;VIIth nerve paralysis;Fatigue;Asthenia;Gastroenteritis;Gastrointestinal disorder;Headache;Haematoma;Haemo…
valsartan	Cardiomyopathies	0	0.00463768	1	0.896282	Hypertension	Gastrointestinal pain;Abdominal pain;Alopecia;Anaphylactic shock;Angioedema;Decreased appetite;Anxiety;Arthralgia;Musculoskeletal discomfort;Asthenia;Atrial fibrillation;Back pain;Mental disorder;Bronchitis;Chest pain;Infection;Connective tissue disorder;Constipation;Cough;Diarrhoea;Dizziness;Dysgeusia;Dyspepsia;Dyspnoea;Oedema;Epistaxis;Rash;Dermatitis;Fatigue;Flatulence;Gastrointestinal disorde…
vandetanib	Cardiomyopathies	0.6	0.0201192	0.85	0.658491	Solidtumour/cancer	Gastrointestinal pain;Abdominal pain;Alopecia;Anuria;Anxiety;Appendicitis;Arrhythmia;Arthralgia;Musculoskeletal discomfort;Asthenia;Atrial fibrillation;Mental disorder;Bipolar disorder;Bipolar I disorder;Bronchospasm;Bronchitis;Cellulitis;Transient ischaemic attack;Chest pain;Cholecystitis;Cholelithiasis;Chylothorax;Clonus;Colitis;Infection;Conjunctivitis;Constipation;Corneal opacity;Cough;Cystit…
vasopressin	Cardiomyopathies	1	0.00607307	0.75	0.414978	Diabetesinsipidus;Enuresis;Polyuria	Abdominal pain;Anaphylactic shock;Angina pectoris;Arrhythmia;Cardiac output decreased;Polyuria;Gangrene;Cardiac arrest;Hypersensitivity;Nausea;Pallor;Urine output increased;Shock;Hyperhidrosis;Tremor;Urticaria;Vertigo;Vomiting;Water intoxication;Bronchospasm;Myocardial ischaemia;Vasoconstriction
vemurafenib	Cardiomyopathies	0	0.00217036	1	0.999608	Melanoma	Alopecia;Anaphylactic shock;Arthralgia;Musculoskeletal discomfort;Arthritis;Asthenia;Atrial fibrillation;Back pain;Neoplasm malignant;Basal cell carcinoma;Squamous cell carcinoma;Infection;Connective tissue disorder;Constipation;Cough;Cyst;Diarrhoea;Dizziness;Dysgeusia;Eosinophilia;Toxic epidermal necrolysis;Erythema nodosum;Palmar erythema;Rash;Dermatitis;Eye disorder;Fatigue;Body temperature in…
viloxazine	Cardiomyopathies	0	0.000491544	1	0.999608	Majordepressivedisorder
vinblastine	Cardiomyopathies	1.16667	0.045787	0.708333	0.318627	Solidtumour/cancer	Gastrointestinal pain;Abdominal pain;Agranulocytosis;Alopecia;Anaemia;Angina pectoris;Decreased appetite;Asthenia;Cellulitis;Constipation;Depression;Diarrhoea;Dizziness;Extravasation;Headache;Haemorrhage;Haemoglobin;Hypertension;Inappropriate antidiuretic hormone secretion;Ischaemia;Leukopenia;Myocardial infarction;Acute coronary syndrome;Nausea;Neoplasm;Neuritis;Neuropathy peripheral;Sensory los…
vortioxetine	Cardiomyopathies	0.857143	0.00014697	0.785714	0.988815	Mooddisorder;Majordepressivedisorder
voxelotor	Cardiomyopathies	1	0.0152812	0.75	0.414978
xamoterol	Cardiomyopathies	0	0.00179138	1	0.999608
ximelagatran	Cardiomyopathies	0	0.00141807	1	0.896282
zinc	Cardiomyopathies	1.27826	7.02e-05	0.680435	0.261329		Pancreatitis;Epigastric discomfort;Nausea
zinc acetate	Cardiomyopathies	1.27826	0.000414724	0.680435	0.261329	Wilsondisease
zinc chloride	Cardiomyopathies	1.27826	9.1e-05	0.680435	0.261329	Commoncold
ziprasidone	Cardiomyopathies	1.28	8.99e-06	0.68	0.26049	Schizophrenia	Gastrointestinal pain;Abdominal pain;Albuminuria;Respiratory alkalosis;Alopecia;Dementia Alzheimer's type;Amblyopia;Amenorrhoea;Amnesia;Anaemia;Hypochromic anaemia;Angina pectoris;Angioedema;Decreased appetite;Anxiety;Arrhythmia;Arthralgia;Musculoskeletal discomfort;Asthenia;Ataxia;Atrial fibrillation;Atrioventricular block;Back pain;Mental disorder;Blepharitis;Breast disorder;Breast feeding;Bund…
zofenopril	Cardiomyopathies	0	0.000110241	1	0.896282
zotepine	Cardiomyopathies	0.875	3.23e-05	0.78125	0.988014	Anxietydisorder
zuclopenthixol	Cardiomyopathies	1	0.00135314	0.75	0.414978	Schizophrenia	Gastrointestinal pain;Abdominal pain;Agranulocytosis;Amenorrhoea;Amnesia;Anaphylactic shock;Haemolytic anaemia;Decreased appetite;Anxiety;Arrhythmia;Asthenia;Ataxia;Mental disorder;Breast disorder;Connective tissue disorder;Constipation;Disturbance in sexual arousal;Libido decreased;Dermatitis;Diarrhoea;Dizziness;Somnolence;Dyskinesia;Dyspepsia;Dyspnoea;Endocrine disorder;Eosinophilia;Rash;Extrap…

## Sheet: Cerebral Arterial Diseases
drug	disease	proximity	pval	similarity	adjusted_similarity	TTD	SIDER
abciximab	Cerebral Arterial Diseases	1	1.76e-05	0.75	0.970595	Anginapectoris
acetohydroxamic acid	Cerebral Arterial Diseases	0	0.00123024	1	0.999309	Urinarytractinfection
adalimumab	Cerebral Arterial Diseases	0	0.000720233	1	0.999309	Rheumatoidarthritis
aflibercept	Cerebral Arterial Diseases	0.666667	0.000272557	0.833333	0.99148	Metastaticcolorectalcancer
agkistrodon piscivorus antivenin	Cerebral Arterial Diseases	1	0.00811657	0.75	0.414978
alefacept	Cerebral Arterial Diseases	1.1	0.00372757	0.725	0.957659	Pain
alemtuzumab	Cerebral Arterial Diseases	1.2	0.00699947	0.7	0.939388	Chroniclymphocyticleukaemia;Multiplesclerosis
almotriptan	Cerebral Arterial Diseases	0.5	5.3e-05	0.875	0.995444		Abdominal pain;Gastrointestinal pain;Anaphylactic shock;Angina pectoris;Angioedema;Anxiety;Arthralgia;Musculoskeletal discomfort;Arthritis;Asthenia;Back pain;Mental disorder;Blepharospasm;Bone disorder;Breast disorder;Bronchitis;Neck pain;Chest pain;Colitis;Confusional state;Feeling abnormal;Conjunctivitis;Arteriospasm coronary;Dermatitis;Diarrhoea;Diplopia;Dizziness;Dysgeusia;Dysmenorrhoea;Dyspe…
alteplase	Cerebral Arterial Diseases	0.75	0.00665752	0.8125	0.988362	Pulmonaryembolism
aluminium phosphate	Cerebral Arterial Diseases	0.5	0.0032615	0.875	0.995444
aluminum acetate	Cerebral Arterial Diseases	0.5	0.00365998	0.875	0.712299
ambrisentan	Cerebral Arterial Diseases	0.5	0.00346963	0.875	0.995444	Pulmonaryarterialhypertension	Gastrointestinal pain;Abdominal pain;Constipation;Dyspnoea;Flushing;Headache;Pulmonary hypertension;Nasal congestion;Nasopharyngitis;Palpitations;Sinusitis;Oedema peripheral;Fluid retention;Anaemia;Angina pectoris;Angioedema;Decreased appetite;Arthralgia;Musculoskeletal discomfort;Asthenia;Mental disorder;Breast disorder;Bronchitis;Chest pain;Infection;Contusion;Cough;Diarrhoea;Dizziness;Oedema;E…
amcinonide	Cerebral Arterial Diseases	0	0.000751149	1	0.999309	Inflammation	Folliculitis;Hypertrichosis;Miliaria;Pruritus;Pyoderma;Dermatitis infected;Telangiectasia;Skin atrophy;Skin striae;Dermatitis contact;Leukoderma;Dermatitis acneiform;Tenderness;Cataract subcapsular;Rash pustular;Dermatitis;Secondary adrenocortical insufficiency;Atrophy;Infection;Pain
aminocaproic acid	Cerebral Arterial Diseases	0.333333	1.36e-05	0.916667	0.997568	Postoperativehemorrhage;Bleedingdisorder
aminoglutethimide	Cerebral Arterial Diseases	1	0.00774354	0.75	0.970595	Cushingdisease	Adrenal insufficiency;Agranulocytosis;Alveolitis allergic;Anaemia;Haemolytic anaemia;Decreased appetite;Dizziness;Somnolence;Rash;Dermatitis;Body temperature increased;Goitre;Headache;Hirsutism;Hypersensitivity;Hypotension;Hypothyroidism;Leukopenia;Nausea;Neutropenia;Pancytopenia;Pruritus;Precocious puberty;Tachycardia;Urticaria;Vascular resistance systemic;Virilism;Vomiting;Myalgia;Musculoskelet…
amlexanox	Cerebral Arterial Diseases	0.5	1.3e-06	0.875	0.995444	Respiratorytractinflammation	Gastrointestinal disorder;Headache;Nausea;Nervous system disorder;Pain;Paraesthesia;Aphthous stomatitis;Mouth ulceration;Stomatitis;Liver function test abnormal;Oropharyngeal discomfort;Oropharyngeal pain
angiotensin ii	Cerebral Arterial Diseases	0	0.00330464	1	0.999309	Increasebloodpressure
anistreplase	Cerebral Arterial Diseases	0.75	0.012764	0.8125	0.988362	Acutecoronarysyndrome
anti-inhibitor coagulant complex	Cerebral Arterial Diseases	0.5	3.83e-07	0.875	0.995444	Bleedingdisorder
antihemophilic factor, human recombinant	Cerebral Arterial Diseases	0.909091	0.00228211	0.772727	0.978967
antithrombin alfa	Cerebral Arterial Diseases	0.5	0.0224223	0.875	0.995444	Thrombindeficiency
aprotinin	Cerebral Arterial Diseases	0.75	0.000880815	0.8125	0.569933	Bleedingdisorder
argatroban	Cerebral Arterial Diseases	0	0.0120222	1	0.999309	Thrombosis	Gastrointestinal pain;Abdominal pain;Angina pectoris;Angina unstable;Aortic valve stenosis;Apnoea;Atrial fibrillation;Back pain;Cerebrovascular disorder;Chest pain;Infection;Confusional state;Feeling abnormal;Constipation;Coronary artery thrombosis;Cough;Diarrhoea;Disseminated intravascular coagulation;Dizziness;Dyspnoea;Rash;Dermatitis;Body temperature increased;Gastrooesophageal reflux disease;…
axitinib	Cerebral Arterial Diseases	0.666667	0.0205186	0.833333	0.99148	Renalcellcarcinoma	Gastrointestinal pain;Abdominal pain;Alopecia;Anaemia;Arthralgia;Musculoskeletal discomfort;Asthenia;Neoplasm malignant;Transient ischaemic attack;Connective tissue disorder;Constipation;Cough;Dehydration;Diarrhoea;Dizziness;Dysgeusia;Dyspepsia;Dyspnoea;Endocrine disorder;Epistaxis;Rash;Dermatitis;Fatigue;Fistula;Flatulence;Gastrointestinal disorder;Gastrointestinal haemorrhage;Gingival bleeding;…
azatadine	Cerebral Arterial Diseases	1	0.0416124	0.75	0.970595	Allergicrhinitis
azilsartan medoxomil	Cerebral Arterial Diseases	0	0.00577697	1	0.999309
basiliximab	Cerebral Arterial Diseases	1.08333	0.00518254	0.729167	0.960141	Organtransplantrejection
becaplermin	Cerebral Arterial Diseases	0.333333	0.00642868	0.916667	0.789721	Diabeticcomplication
bemiparin	Cerebral Arterial Diseases	1	0.0290277	0.75	0.414978
benazepril	Cerebral Arterial Diseases	0	0.000138564	1	0.999309	Hypertension	Gastrointestinal pain;Abdominal pain;Agranulocytosis;Alopecia;Haemolytic anaemia;Angina pectoris;Angioedema;Anxiety;Arrhythmia;Arthralgia;Musculoskeletal discomfort;Arthritis;Asthenia;Asthma;Back pain;Bronchitis;Chest pain;Infection;Constipation;Cough;Disturbance in sexual arousal;Libido decreased;Dermatitis;Diarrhoea;Dizziness;Dyspepsia;Dyspnoea;Oedema;Eosinophilia;Rash;Fatigue;Flatulence;Flushi…
benserazide	Cerebral Arterial Diseases	1	0.023134	0.75	0.970595
benzylpenicilloyl polylysine	Cerebral Arterial Diseases	1	0.0383695	0.75	0.414978	Bacterialinfection
bevacizumab	Cerebral Arterial Diseases	1	0.000530586	0.75	0.970595	Glaucoma/ocularhypertension
binimetinib	Cerebral Arterial Diseases	0.4	2.78e-07	0.9	0.996874
bivalirudin	Cerebral Arterial Diseases	0	0.0175874	1	0.999309	Thrombocytopenia	Gastrointestinal pain;Abdominal pain;Anaphylactic shock;Anaemia;Angina pectoris;Anxiety;Arteriovenous fistula;Pneumothorax;Atelectasis;Atrial fibrillation;Back pain;Coagulopathy;Cardiac tamponade;Chest pain;Infection;Compartment syndrome;Confusional state;Feeling abnormal;Connective tissue disorder;Contusion;Coronary artery thrombosis;Dyspepsia;Dyspnoea;Ecchymosis;Epistaxis;Rash;Dermatitis;Eye di…
bosentan	Cerebral Arterial Diseases	0.5	0.00123492	0.875	0.995444	Pulmonaryarterialhypertension	Abdominal distension;Gastrointestinal pain;Abdominal pain;Anaphylactic shock;Anaemia;Angina pectoris;Angioedema;Decreased appetite;Anxiety;Arthralgia;Musculoskeletal discomfort;Ascites;Asthenia;Asthma;Atrial fibrillation;Back pain;Mental disorder;Bone disorder;Bronchospasm;Bronchitis;Chest pain;Infection;Conjunctivitis;Constipation;Contusion;Cough;Cystitis noninfective;Cystitis;Bladder pain;Dehyd…
bosutinib	Cerebral Arterial Diseases	0.9	0.0374035	0.775	0.979663	Breastcancer	Gastrointestinal pain;Abdominal pain;Pancreatitis acute;Agranulocytosis;Anaphylactic shock;Anaemia;Arthralgia;Musculoskeletal discomfort;Asthenia;Back pain;Bronchitis;Bronchopneumonia;Chest pain;Infection;Connective tissue disorder;Cough;Dehydration;Drug eruption;Diarrhoea;Dizziness;Drug hypersensitivity;Dysgeusia;Dyspnoea;Oedema;Erythema multiforme;Rash;Dermatitis;Fatigue;Body temperature increa…
brigatinib	Cerebral Arterial Diseases	0.888889	0.0403345	0.777778	0.980483	Non-small-celllungcancer;Anaplasticlargecelllymphoma
brolucizumab	Cerebral Arterial Diseases	0	0.00472805	1	0.999309
bromodiphenhydramine	Cerebral Arterial Diseases	1	0.0343388	0.75	0.970595	Hayfever
budesonide	Cerebral Arterial Diseases	0	0.000976987	1	0.999309	Asthma	Gastrointestinal pain;Abdominal pain;Hyperadrenocorticism;Angioedema;Anxiety;Arthralgia;Musculoskeletal discomfort;Asthenia;Back pain;Bronchospasm;Oral candidiasis;Candida infection;Neck pain;Infection;Dermatitis contact;Dysgeusia;Dyspepsia;Ecchymosis;Rash;Dermatitis;Body temperature increased;Multiple fractures;Fracture;Gastroenteritis;Glaucoma;Headache;Type IV hypersensitivity reaction;Influenz…
bufexamac	Cerebral Arterial Diseases	1	0.0455868	0.75	0.970595	Dermatitis
butriptyline	Cerebral Arterial Diseases	0.666667	0.00243475	0.833333	0.620085
canakinumab	Cerebral Arterial Diseases	0	0.00341486	1	0.999309	Urticaria;Vasculitis;Cryopyrin-associatedperiodicsyndromes;Rheumatoidarthritis
candesartan cilexetil	Cerebral Arterial Diseases	0	0.00803001	1	0.999309
captopril	Cerebral Arterial Diseases	0.6	2.42e-05	0.85	0.993365	Hypertension	Gastrointestinal pain;Abdominal pain;Acidosis;Agranulocytosis;Obstructive airways disorder;Alopecia;Anaemia;Haemolytic anaemia;Angina pectoris;Angioedema;Decreased appetite;Anuria;Arthralgia;Musculoskeletal discomfort;Asthenia;Ataxia;Blister;Dermatitis bullous;Bronchospasm;Chest pain;Cholestasis;Confusional state;Feeling abnormal;Constipation;Muscle contracture;Cough;Dermatitis exfoliative;Diarrh…
carbidopa	Cerebral Arterial Diseases	1	0.0366724	0.75	0.970595	Parkinsondisease	Gastrointestinal pain;Abdominal pain;Agranulocytosis;Alopecia;Anaemia;Haemolytic anaemia;Angioedema;Decreased appetite;Anxiety;Asthenia;Ataxia;Back pain;Blepharospasm;Blister;Dermatitis bullous;Bruxism;Chest pain;Chorea;Nasopharyngitis;Rhinitis;Confusional state;Feeling abnormal;Constipation;Cough;Dysphagia;Delusion;Depression;Diarrhoea;Diplopia;Dizziness;Duodenal ulcer;Dyskinesia;Dyspepsia;Dyspn…
catridecacog	Cerebral Arterial Diseases	1	0.041438	0.75	0.970595
cefazolin	Cerebral Arterial Diseases	1	0.00144683	0.75	0.970595	Bacterialinfection	Gastrointestinal pain;Abdominal pain;Agranulocytosis;Anaphylactic shock;Aplastic anaemia;Haemolytic anaemia;Decreased appetite;Oral candidiasis;Candida infection;Cholestasis;Colitis;Diarrhoea;Eosinophilia;Toxic epidermal necrolysis;Erythema multiforme;Rash;Dermatitis;Haemorrhage;Haemoglobin;Hepatitis;Hypersensitivity;Nephropathy;Leukopenia;Hypertonia;Nausea;Tubulointerstitial nephritis;Neutropeni…
cemiplimab	Cerebral Arterial Diseases	1	0.0383142	0.75	0.414978	Cutaneoussquamouscellcarcinoma
certolizumab pegol	Cerebral Arterial Diseases	0	0.000958758	1	0.999309
cetuximab	Cerebral Arterial Diseases	1.09091	0.000689182	0.727273	0.959031	Colorectalcancer
chlormezanone	Cerebral Arterial Diseases	0	0.000343409	1	0.999309	Anxietydisorder
chloroquine	Cerebral Arterial Diseases	1	0.0394201	0.75	0.414978	Malaria	Abdominal pain;Agranulocytosis;Alopecia;Aplastic anaemia;Angioedema;Decreased appetite;Anxiety;Asthenia;Confusional state;Feeling abnormal;Corneal opacity;Delirium;Dermatitis exfoliative;Drug eruption;Diarrhoea;Dyskinesia;Eosinophilia;Toxic epidermal necrolysis;Erythema multiforme;Extrapyramidal disorder;Hallucination;Hearing impaired;Hepatitis;Hypotension;Lichen planus;Macular degeneration;Myopa…
chondroitin sulfate	Cerebral Arterial Diseases	0.75	0.00196986	0.8125	0.988362
chymopapain	Cerebral Arterial Diseases	1	0.0381124	0.75	0.970595	Musculoskeletaldisorder
cilazapril	Cerebral Arterial Diseases	0	0.00234119	1	0.999309	Congestiveheartfailure	Gastrointestinal pain;Abdominal pain;Agranulocytosis;Alopecia;Anaemia;Haemolytic anaemia;Angina pectoris;Angioedema;Decreased appetite;Anxiety;Arrhythmia;Arthralgia;Musculoskeletal discomfort;Asthenia;Ataxia;Atrial fibrillation;Atrioventricular block;Bronchospasm;Bronchitis;Cerebrovascular disorder;Chest pain;Confusional state;Feeling abnormal;Conjunctivitis;Constipation;Cough;Disturbance in sexu…
citrulline	Cerebral Arterial Diseases	1.33333	0.0439389	0.666667	0.903499
clomipramine	Cerebral Arterial Diseases	1.16667	0.037529	0.708333	0.318627	Depression	Gastrointestinal pain;Abdominal pain;Aggression;Agranulocytosis;Albuminuria;Alopecia;Alveolitis allergic;Amenorrhoea;Anaemia;Aneurysm;Pupils unequal;Decreased appetite;Anxiety;Aphasia;Apraxia;Arrhythmia;Arthralgia;Musculoskeletal discomfort;Asthenia;Ataxia;Atrial flutter;Back pain;Mental disorder;Blepharitis;Blepharospasm;Breast disorder;Bronchospasm;Bronchitis;Bruxism;Bundle branch block;Waxy fl…
coagulation factor ix (recombinant)	Cerebral Arterial Diseases	0.571429	1.14e-05	0.857143	0.674368
coagulation factor ix human	Cerebral Arterial Diseases	0.571429	1.62e-06	0.857143	0.99404
coagulation factor viia recombinant human	Cerebral Arterial Diseases	1	0.000973113	0.75	0.970595
collagenase clostridium histolyticum	Cerebral Arterial Diseases	0.5	0.000579812	0.875	0.995444	Sarcoidosis
conestat alfa	Cerebral Arterial Diseases	0.833333	0.000508199	0.791667	0.984121
copper	Cerebral Arterial Diseases	1.11029	8.56e-08	0.722426	0.956053	Contraception	Abortion infected;Anaemia;Back pain;Neoplasm malignant;Dysmenorrhoea;Haemorrhage;Haemoglobin;Vaginal discharge;Muscle spasms;Pain;Pelvic infection;Pregnancy;Ectopic pregnancy;Urticaria;Vaginal infection;Vaginal inflammation;Metrorrhagia;Dermatitis atopic;Dyspareunia
crisaborole	Cerebral Arterial Diseases	1.25	0.0423541	0.6875	0.92769	Atopicdermatitis
crizanlizumab	Cerebral Arterial Diseases	0	0.000249074	1	0.999309
crotalus adamanteus antivenin	Cerebral Arterial Diseases	1	0.0210978	0.75	0.414978
cyanocobalamin	Cerebral Arterial Diseases	1.16667	0.00054058	0.708333	0.318627	Anemia	Anaphylactic shock;Anxiety;Arthritis;Asthenia;Back pain;Infection;Diarrhoea;Dizziness;Dyspepsia;Dyspnoea;Rash;Dermatitis;Glossitis;Headache;Cardiac failure congestive;Hypoaesthesia;Nausea;Nervousness;Tension;Paraesthesia;Polycythaemia vera;Pruritus;Pulmonary oedema;Rhinitis;Swelling;Thrombosis;Vomiting;Peripheral vascular disorder;Myalgia;Musculoskeletal discomfort;Pain;Coordination abnormal;Gait…
cyclizine	Cerebral Arterial Diseases	1	0.0460148	0.75	0.414978	Nausea	Agranulocytosis;Anaphylactic shock;Angioedema;Apnoea;Asthenia;Mental disorder;Blister;Dermatitis bullous;Bronchospasm;Chorea;Connective tissue disorder;Constipation;Drug eruption;Dizziness;Somnolence;Dyskinesia;Eye disorder;Headache;Hepatitis;Hypersensitivity;Hypertension;Hypotension;Jaundice cholestatic;Nervous system disorder;Nervousness;Tension;Pain;Paraesthesia;Pruritus;Convulsion;Skin disord…
cyclobenzaprine	Cerebral Arterial Diseases	1.11111	0.00336188	0.722222	0.955923	Depression	Gastrointestinal pain;Abdominal pain;Aggression;Agranulocytosis;Alopecia;Anaphylactic shock;Angioedema;Decreased appetite;Anxiety;Arrhythmia;Asthenia;Ataxia;Chest pain;Cholestasis;Tongue coated;Confusional state;Feeling abnormal;Constipation;Disturbance in sexual arousal;Libido decreased;Delusion;Diarrhoea;Diplopia;Dizziness;Somnolence;Osteoarthritis;Dysarthria;Dysgeusia;Dyspepsia;Dyspnoea;Oedema…
cysteine	Cerebral Arterial Diseases	1.23077	0.00876851	0.692308	0.284887
dabigatran etexilate	Cerebral Arterial Diseases	0	0.00775945	1	0.999309	Venousthromboembolism
dalteparin	Cerebral Arterial Diseases	0.5	5.73e-05	0.875	0.995444		Gastrointestinal pain;Abdominal pain;Congenital anomaly;Developmental delay;Abscess;Agranulocytosis;Alopecia;Anaphylactic shock;Anaemia;Angina pectoris;Angioedema;Arrhythmia;Asthenia;Asthma;Back pain;Mental disorder;Calcinosis;Cardiovascular disorder;Cellulitis;Chest pain;Coma;Infection;Confusional state;Feeling abnormal;Connective tissue disorder;Constipation;Coronary artery thrombosis;Cyanosis;…
damoctocog alfa pegol	Cerebral Arterial Diseases	0	0.00425939	1	0.896282
dasatinib	Cerebral Arterial Diseases	1	0.0106872	0.75	0.970595	Chronicmyelogenousleukaemia;Multiplemyeloma	Abdominal distension;Gastrointestinal pain;Abdominal pain;Alopecia;Amnesia;Anaemia;Angina pectoris;Decreased appetite;Anxiety;Arrhythmia;Arthralgia;Musculoskeletal discomfort;Ascites;Asthenia;Asthma;Atrial fibrillation;Atrial flutter;Mental disorder;Coagulopathy;Breast disorder;Bronchospasm;Neoplasm malignant;Congestive cardiomyopathy;Cardiovascular disorder;Transient ischaemic attack;Chest pain;…
dexamethasone	Cerebral Arterial Diseases	0.6	0.011703	0.85	0.658491	Rheumatoidarthritis	Abdominal distension;Gastrointestinal pain;Abdominal pain;Abscess;Pancreatitis acute;Amenorrhoea;Angioedema;Decreased appetite;Anxiety;Arthralgia;Musculoskeletal discomfort;Blister;Dermatitis bullous;Hypertrophic cardiomyopathy;Delusion;Dermatitis atopic;Diabetes mellitus;Diarrhoea;Dizziness;Dyspepsia;Ecchymosis;Epilepsy;Oesophagitis;Exophthalmos;Eye infection;Eye infection viral;Fatigue;Asthenia…
dexchlorpheniramine maleate	Cerebral Arterial Diseases	1	0.0168486	0.75	0.970595	Rhinitis
dexibuprofen	Cerebral Arterial Diseases	0.916667	8.67e-05	0.770833	0.978369	Ankylosingspondylitis
diacerein	Cerebral Arterial Diseases	1.11111	0.00308829	0.722222	0.349508
dihydroergotamine	Cerebral Arterial Diseases	1	0.00202675	0.75	0.970595	Migraine	Gastrointestinal pain;Abdominal pain;Angina pectoris;Decreased appetite;Anxiety;Aphonia;Arthralgia;Musculoskeletal discomfort;Asthenia;Bronchospasm;Bronchitis;Pleuritic pain;Confusional state;Feeling abnormal;Conjunctivitis;Arteriospasm coronary;Cystitis noninfective;Cystitis;Bladder pain;Dysphagia;Diarrhoea;Dizziness;Dyspepsia;Dyspnoea;Ear pain;Oedema;Epistaxis;Oesophageal spasm;Rash;Dermatitis;…
dimenhydrinate	Cerebral Arterial Diseases	1	0.0232969	0.75	0.970595	Nausea	Decreased appetite;Dizziness;Somnolence;Dysuria;Rash;Dermatitis;Headache;Nervousness;Tension;Tachycardia;Dry mouth;Agitation;Fatigue;Dyspepsia;Vision blurred;Insomnia
dipyrithione	Cerebral Arterial Diseases	0.5	0.0264116	0.875	0.995444
drotrecogin alfa	Cerebral Arterial Diseases	0.666667	9.15e-08	0.833333	0.99148	Cerebrovascularischaemia;Severesepsis
efalizumab	Cerebral Arterial Diseases	1.1	0.002863	0.725	0.957659	Psoriasisvulgaris;Renaltransplantation
eletriptan	Cerebral Arterial Diseases	1.14286	0.000896477	0.714286	0.331687	Migraine	Gastrointestinal pain;Abdominal pain;Abscess;Alopecia;Amnesia;Anaemia;Angina pectoris;Prinzmetal angina;Angioedema;Decreased appetite;Anxiety;Aphasia;Arrhythmia;Arthralgia;Musculoskeletal discomfort;Arthritis;Rheumatoid arthritis;Asthenia;Asthma;Ataxia;Atrial fibrillation;Atrioventricular block;Back pain;Bone neoplasm;Bronchitis;Candida infection;Cerebrovascular disorder;Confusional state;Feeling…
emapalumab	Cerebral Arterial Diseases	0	0.000656823	1	0.999309	Primaryhaemophagocyticlymphohistiocytosis
enalapril	Cerebral Arterial Diseases	0	0.00328319	1	0.999309	Hypertension
enalaprilat	Cerebral Arterial Diseases	1	0.0114226	0.75	0.970595	Hypertension
eprosartan	Cerebral Arterial Diseases	0	0.00342342	1	0.999309	Hypertension	Gastrointestinal pain;Abdominal pain;Albuminuria;Angina pectoris;Angioedema;Decreased appetite;Anxiety;Arthralgia;Musculoskeletal discomfort;Arthritis;Asthenia;Asthma;Ataxia;Atrial fibrillation;Back pain;Bronchitis;Chest pain;Conjunctivitis;Constipation;Cough;Cystitis noninfective;Cystitis;Bladder pain;Depression;Diabetes mellitus;Diarrhoea;Dizziness;Dyspepsia;Dyspnoea;Eczema;Epistaxis;Oesophagit…
eptifibatide	Cerebral Arterial Diseases	0	0.00743375	1	0.999309	Acutecardiacischemicevents	Gastrointestinal pain;Abdominal pain;Anaphylactic shock;Atrial fibrillation;Atrioventricular block;Cerebral infarction;Chest pain;Infection;Dyspepsia;Dyspnoea;Epistaxis;Rash;Dermatitis;Body temperature increased;Gastrointestinal haemorrhage;Headache;Cardiac arrest;Cardiac failure;Cardiac failure congestive;Haematemesis;Haematoma;Haematuria;Haemorrhage;Haemoglobin;Hypersensitivity;Hypertension;Hyp…
erdafitinib	Cerebral Arterial Diseases	0.888889	0.0474884	0.777778	0.483595	Urothelialcarcinoma
estrone	Cerebral Arterial Diseases	0.4	0.0449609	0.9	0.76071	Menopausalandpostmenopausaldisorder	Abdominal pain;Anaphylactic shock;Angioedema;Arthralgia;Musculoskeletal discomfort;Breast cancer;Vulvovaginal candidiasis;Vulvovaginal mycotic infection;Chorea;Depression;Dizziness;Dysmenorrhoea;Oedema;Endometrial hyperplasia;Epilepsy;Erythema multiforme;Erythema nodosum;Rash;Dermatitis;Fibrocystic breast disease;Gallbladder disorder;Headache;Haemangioma;Hirsutism;Hypocalcaemia;Irritability;Jaund…
etanercept	Cerebral Arterial Diseases	0.923077	3.47e-05	0.769231	0.97785	Arthritis;Pemphigusvulgaris;Sciatica
exemestane	Cerebral Arterial Diseases	1	0.0261533	0.75	0.414978	Hormonally-responsivebreastcancer	Gastrointestinal pain;Abdominal pain;Alopecia;Angina pectoris;Decreased appetite;Anxiety;Arthralgia;Musculoskeletal discomfort;Arthritis;Asthenia;Back pain;Mental disorder;Bone disorder;Bronchitis;Neoplasm malignant;Cardiovascular disorder;Carpal tunnel syndrome;Chest pain;Infection;Confusional state;Feeling abnormal;Constipation;Cough;Depression;Dermatitis;Diarrhoea;Dizziness;Dyspepsia;Dyspnoea;…
fenfluramine	Cerebral Arterial Diseases	1	0.00370684	0.75	0.414978
flibanserin	Cerebral Arterial Diseases	1	0.0409278	0.75	0.414978	Femalesexualarousaldysfunction;Mooddisorder
fluocinolone acetonide	Cerebral Arterial Diseases	0.666667	0.00279702	0.833333	0.99148	Inflammation
foreskin fibroblast (neonatal)	Cerebral Arterial Diseases	0.5	2.39e-09	0.875	0.712299
foreskin keratinocyte (neonatal)	Cerebral Arterial Diseases	0.454545	4.69e-12	0.886364	0.735014
fosinopril	Cerebral Arterial Diseases	0	0.000417402	1	0.999309	Hypertension	Abdominal distension;Gastrointestinal pain;Abdominal pain;Agranulocytosis;Anaemia;Haemolytic anaemia;Angina pectoris;Angioedema;Anuria;Arrhythmia;Arthralgia;Musculoskeletal discomfort;Arthritis;Asthenia;Asthma;Blister;Dermatitis bullous;Breast disorder;Bronchospasm;Cardiac tamponade;Cerebral infarction;Transient ischaemic attack;Chest pain;Pleuritic pain;Infection;Confusional state;Feeling abnorm…
fostamatinib	Cerebral Arterial Diseases	1.21622	0.00329287	0.695946	0.292357	Rheumatoidarthritis;Immunethrombocytopenicpurpura
frovatriptan	Cerebral Arterial Diseases	0.5	3.12e-07	0.875	0.995444	Migraine	Gastrointestinal pain;Abdominal pain;Amnesia;Anaphylactic shock;Prinzmetal angina;Decreased appetite;Anxiety;Arrhythmia;Arthralgia;Musculoskeletal discomfort;Asthenia;Ataxia;Back pain;Mental disorder;Coagulopathy;Cardiovascular disorder;Cheilitis;Chest pain;Confusional state;Feeling abnormal;Conjunctivitis;Constipation;Arteriospasm coronary;Dysphagia;Dehydration;Depersonalisation;Diarrhoea;Dizzin…
gallium nitrate	Cerebral Arterial Diseases	0.75	0.0101819	0.8125	0.988362	Hypercalcaemia
gemfibrozil	Cerebral Arterial Diseases	1	0.040788	0.75	0.970595	Hyperlipidaemia	Gastrointestinal pain;Abdominal pain;Alopecia;Anaphylactic shock;Anaemia;Angioedema;Appendicitis;Arthralgia;Musculoskeletal discomfort;Atrial fibrillation;Bacterial infection;Mental disorder;Breast disorder;Chest pain;Cholecystitis;Cholelithiasis;Colitis;Nasopharyngitis;Rhinitis;Confusional state;Feeling abnormal;Connective tissue disorder;Constipation;Cough;Disturbance in sexual arousal;Libido d…
gemtuzumab ozogamicin	Cerebral Arterial Diseases	1.09091	0.00112774	0.727273	0.959031	Acutemyeloidleukaemia
gentamicin	Cerebral Arterial Diseases	0.5	0.00500821	0.875	0.995444	Bacterialinfection	Agranulocytosis;Alopecia;Anaemia;Arthralgia;Musculoskeletal discomfort;Confusional state;Feeling abnormal;Dizziness;Eosinophilia;Rash;Dermatitis;Extravasation;Fat necrosis;Body temperature increased;Hallucination;Headache;Hepatomegaly;Hypersensitivity;Hypertension;Hypocalcaemia;Hypokalaemia;Hypotension;Laryngeal oedema;Lethargy;Leukopenia;Nausea;Sensory loss;Hypoaesthesia;Oliguria;Mental disorder…
ginseng	Cerebral Arterial Diseases	0.666667	0.00667	0.833333	0.99148
glucosamine	Cerebral Arterial Diseases	0.25	4.42e-08	0.9375	0.998224	Osteoarthritis
glutathione	Cerebral Arterial Diseases	1.52632	0.0475891	0.618421	0.159868	Humanimmunodeficiencyvirusinfection
glycyrrhizic acid	Cerebral Arterial Diseases	0.666667	0.00445962	0.833333	0.99148
golimumab	Cerebral Arterial Diseases	0	0.0031375	1	0.999309	Inflammatoryboweldisease;Rheumatoidarthritis
heparin	Cerebral Arterial Diseases	0.916667	1.71e-05	0.770833	0.466279		Alopecia;Asthma;Infection;Cyanosis;Oedema;Extravasation;Body temperature increased;Gangrene;Headache;Cardiac failure congestive;Haematoma;Haemorrhage;Haemoglobin;Hyperlipidaemia;Hypernatraemia;Hypersensitivity;Myocardial infarction;Acute coronary syndrome;Nausea;Necrosis;Osteoporosis;Pain;Phlebitis;Priapism;Pruritus;Rhinitis;Shock;Cerebrovascular accident;Thrombocytopenia;Thrombosis;Ulcer;Erythem…
human c1-esterase inhibitor	Cerebral Arterial Diseases	0.833333	0.00111595	0.791667	0.984121
human immunoglobulin g	Cerebral Arterial Diseases	1.1	0.00394497	0.725	0.957659
human thrombin	Cerebral Arterial Diseases	0.625	1.32e-08	0.84375	0.992712	Bleedingdisorder
hyaluronic acid	Cerebral Arterial Diseases	1.08333	0.00344287	0.729167	0.365457
hydrocortisone	Cerebral Arterial Diseases	0	0.00515894	1	0.999309	Inflammation	Folliculitis;Hypersensitivity;Hypertrichosis;Miliaria;Pruritus;Vascular purpura;Purpura;Rosacea;Telangiectasia;Viral infection;Cataract;Skin atrophy;Skin striae;Dermatitis contact;Leukoderma;Dermatitis acneiform;Intraocular pressure increased;Dermatitis;Infection;Rebound effect
hydrocortisone acetate	Cerebral Arterial Diseases	0.666667	0.0115087	0.833333	0.620085
hydrocortisone butyrate	Cerebral Arterial Diseases	0.666667	0.0290059	0.833333	0.620085
hydrocortisone cypionate	Cerebral Arterial Diseases	0.666667	0.0118765	0.833333	0.620085
hydrocortisone phosphate	Cerebral Arterial Diseases	0.666667	0.0169466	0.833333	0.620085
hydrocortisone probutate	Cerebral Arterial Diseases	0.666667	0.0277367	0.833333	0.620085
hydrocortisone valerate	Cerebral Arterial Diseases	0.666667	0.0174266	0.833333	0.620085
hydroxyzine	Cerebral Arterial Diseases	1	0.0232969	0.75	0.970595	Anxietydisorder	Somnolence;Rash;Dermatitis;Hallucination;Headache;Hypersensitivity;Hypotension;Convulsion;Tremor;Urticaria;Dry mouth;Stupor;Depressed level of consciousness;Drug eruption
ibritumomab tiuxetan	Cerebral Arterial Diseases	1.09091	0.000815279	0.727273	0.959031
ibuprofen	Cerebral Arterial Diseases	0.8	7.64e-06	0.8	0.985975	Pain	Abdominal pain;Abdominal distension;Gastrointestinal pain;Acidosis;Pancreatitis acute;Adrenal insufficiency;Agranulocytosis;Alopecia;Amblyopia;Anaphylactic shock;Anaemia;Aplastic anaemia;Haemolytic anaemia;Angioedema;Decreased appetite;Anxiety;Apnoea;Arrhythmia;Arthralgia;Musculoskeletal discomfort;Arthritis;Asthenia;Asthma;Pneumothorax;Atelectasis;Bacteraemia;Pneumonia bacterial;Mental disorder;…
imiquimod	Cerebral Arterial Diseases	1	0.0242489	0.75	0.970595	Skincancer	Gastrointestinal pain;Abdominal pain;Alopecia;Angioedema;Decreased appetite;Anxiety;Arrhythmia;Arthralgia;Musculoskeletal discomfort;Arthritis;Asthenia;Atrial fibrillation;Back pain;Bacterial infection;Mental disorder;Breast disorder;Bronchitis;Basal cell carcinoma;Squamous cell carcinoma;Cardiovascular disorder;Cheilitis;Chest pain;Infection;Conjunctivitis;Connective tissue disorder;Febrile conv…
infliximab	Cerebral Arterial Diseases	0	0.000996272	1	0.999309	Asthma;Plaquepsoriasis;Rheumatoidarthritis
insulin degludec	Cerebral Arterial Diseases	0.5	0.0338054	0.875	0.995444	Type-1/2diabetes
insulin detemir	Cerebral Arterial Diseases	0.5	0.0150337	0.875	0.995444
insulin glargine	Cerebral Arterial Diseases	0.5	0.0106997	0.875	0.995444
insulin glulisine	Cerebral Arterial Diseases	0.5	0.0384254	0.875	0.995444
insulin human	Cerebral Arterial Diseases	0.75	0.0351616	0.8125	0.569933
insulin lispro	Cerebral Arterial Diseases	0.5	0.0232623	0.875	0.995444
insulin pork	Cerebral Arterial Diseases	1.06667	0.000561837	0.733333	0.962484
iopodic acid	Cerebral Arterial Diseases	1	0.0122158	0.75	0.970595
irbesartan	Cerebral Arterial Diseases	0.5	0.00454808	0.875	0.995444	Hypertension	Abdominal distension;Gastrointestinal pain;Abdominal pain;Agranulocytosis;Anaphylactic shock;Anaemia;Aplastic anaemia;Haemolytic anaemia;Angina pectoris;Angioedema;Decreased appetite;Anxiety;Arrhythmia;Arthralgia;Musculoskeletal discomfort;Arthritis;Asthenia;Asthma;Breast disorder;Breast feeding;Bursitis;Transient ischaemic attack;Chest pain;Nasopharyngitis;Rhinitis;Infection;Conjunctivitis;Conne…
irinotecan	Cerebral Arterial Diseases	1	0.0141366	0.75	0.414978	Colorectalcancer	Abdominal pain;Gastrointestinal pain;Alopecia;Anaemia;Angina pectoris;Decreased appetite;Arrhythmia;Asthenia;Back pain;Neoplasm malignant;Colon cancer;Cerebral infarction;Colitis;Colitis ulcerative;Proctocolitis;Infection;Confusional state;Feeling abnormal;Connective tissue disorder;Constipation;Cough;Sudden death;Dehydration;Dermatitis exfoliative;Diarrhoea;Dizziness;Osteoarthritis;Dysarthria;Dy…
isoniazid	Cerebral Arterial Diseases	1.25	0.00863147	0.6875	0.275195	Tuberculosis	Agranulocytosis;Aplastic anaemia;Decreased appetite;Asthenia;Eosinophilia;Fatigue;Body temperature increased;Gynaecomastia;Hepatitis;Hyperbilirubinaemia;Hyperglycaemia;Hypersensitivity;Jaundice;Systemic lupus erythematosus;Malaise;Nausea;Neuritis;Neuropathy peripheral;Optic neuritis;Nicotinic acid deficiency;Psychotic disorder;Convulsion;Thrombocytopenia;Vasculitis;Vomiting;Hepatic function abnor…
kappadione	Cerebral Arterial Diseases	0.857143	0.000457612	0.785714	0.982652
ketoprofen	Cerebral Arterial Diseases	1	0.032389	0.75	0.414978	Pain;Musculoskeletalpain	Gastrointestinal pain;Abdominal pain;Agranulocytosis;Alopecia;Amnesia;Anaphylactic shock;Anaemia;Aplastic anaemia;Angioedema;Decreased appetite;Anxiety;Arrhythmia;Asthma;Bronchospasm;Colitis;Colitis ulcerative;Proctocolitis;Infection;Confusional state;Feeling abnormal;Conjunctivitis;Constipation;Crohn's disease;Dermatitis exfoliative;Diabetes mellitus;Diarrhoea;Dizziness;Somnolence;Dysgeusia;Dysp…
lansoprazole	Cerebral Arterial Diseases	0.5	0.022186	0.875	0.712299		Gastrointestinal pain;Abdominal pain;Agranulocytosis;Albuminuria;Alopecia;Amblyopia;Amnesia;Anaphylactic shock;Anaemia;Aplastic anaemia;Haemolytic anaemia;Angina pectoris;Angioedema;Decreased appetite;Anxiety;Arrhythmia;Arthralgia;Musculoskeletal discomfort;Arthritis;Asthenia;Asthma;Back pain;Blepharitis;Bone disorder;Bronchitis;Candida infection;Oral candidiasis;Neoplasm malignant;Cerebral infar…
lasmiditan	Cerebral Arterial Diseases	1	0.00602079	0.75	0.970595	Migraine
lauric acid	Cerebral Arterial Diseases	1.33333	0.0277526	0.666667	0.903499
lepirudin	Cerebral Arterial Diseases	0	0.0124524	1	0.999309	Thrombocytopenia
letrozole	Cerebral Arterial Diseases	1	0.035535	0.75	0.414978	Hormonally-responsivebreastcancer	Gastrointestinal pain;Abdominal pain;Alopecia;Anaphylactic shock;Angina pectoris;Angioedema;Decreased appetite;Anxiety;Arthralgia;Musculoskeletal discomfort;Arthritis;Asthenia;Back pain;Mental disorder;Bone disorder;Breast disorder;Neoplasm malignant;Cardiovascular disorder;Carpal tunnel syndrome;Transient ischaemic attack;Chest pain;Musculoskeletal chest pain;Infection;Connective tissue disorder…
levonorgestrel	Cerebral Arterial Diseases	0.4	0.0237503	0.9	0.76071	Contraception	Abdominal distension;Gastrointestinal pain;Abdominal pain;Acute tonsillitis;Alopecia;Amenorrhoea;Anaemia;Hypochromic anaemia;Angioedema;Decreased appetite;Anxiety;Arrhythmia;Asthenia;Asthma;Back pain;Mental disorder;Breast cancer;Breast disorder;Bronchitis;Candida infection;Cervicitis;Chest pain;Infection;Connective tissue disorder;Constipation;Contusion;Ovarian cyst;Cough;Cystitis noninfective;C…
levothyroxine	Cerebral Arterial Diseases	0.75	0.0101262	0.8125	0.988362	Hypothyroidism
lisinopril	Cerebral Arterial Diseases	0.5	0.000303593	0.875	0.995444	Hypertension	Gastrointestinal pain;Abdominal pain;Agranulocytosis;Alopecia;Anaemia;Haemolytic anaemia;Angina pectoris;Angioedema;Decreased appetite;Anuria;Anxiety;Arrhythmia;Arthralgia;Musculoskeletal discomfort;Arthritis;Asthenia;Asthma;Ataxia;Atrial fibrillation;Atrial flutter;Back pain;Mental disorder;Breast disorder;Bronchospasm;Bronchitis;Bursitis;Transient ischaemic attack;Neck pain;Chest pain;Nasophary…
lomitapide	Cerebral Arterial Diseases	1	0.0314066	0.75	0.970595		Abdominal distension;Gastrointestinal pain;Abdominal pain;Aerophagia;Anaemia;Angina pectoris;Arthralgia;Musculoskeletal discomfort;Asthenia;Back pain;Blister;Dermatitis bullous;Chest pain;Infection;Connective tissue disorder;Constipation;Dehydration;Diarrhoea;Dizziness;Dyspepsia;Ecchymosis;Eructation;Gastrooesophageal reflux disease;Eye disorder;Fatigue;Body temperature increased;Flatulence;Gastr…
losartan	Cerebral Arterial Diseases	0	0.00803001	1	0.999309	Hypertension	Gastrointestinal pain;Abdominal pain;Agranulocytosis;Obstructive airways disorder;Alopecia;Anaphylactic shock;Anaemia;Aplastic anaemia;Haemolytic anaemia;Angina pectoris;Angioedema;Decreased appetite;Anxiety;Anxiety disorder;Arrhythmia;Arthralgia;Musculoskeletal discomfort;Arthritis;Asthenia;Ataxia;Atrial fibrillation;Back pain;Breast disorder;Bronchitis;Cellulitis;Chest pain;Infection;Confusiona…
lyme disease vaccine (recombinant ospa)	Cerebral Arterial Diseases	0	0.00597914	1	0.896282
macitentan	Cerebral Arterial Diseases	0.5	0.000737257	0.875	0.995444	Cardiovasculardisease	Anaemia;Bronchitis;Infection;Oedema;Headache;Hypotension;Influenza;Nasopharyngitis;Nervous system disorder;Pharyngitis;Urinary tract infection;Angiopathy;Hepatotoxicity;Right ventricular failure;Fluid retention;Infestation
mecasermin rinfabate	Cerebral Arterial Diseases	0.666667	0.0232781	0.833333	0.99148
menadione	Cerebral Arterial Diseases	0.923077	5.02e-05	0.769231	0.97785	VitaminKdeficiency;Prostatecancer
mesalazine	Cerebral Arterial Diseases	1	0.00444413	0.75	0.970595	Ulcerativecolitis
methdilazine	Cerebral Arterial Diseases	1	0.0463972	0.75	0.970595	Allergicrhinitis
methionine	Cerebral Arterial Diseases	1.2	0.0182953	0.7	0.300814
methotrexate	Cerebral Arterial Diseases	0.666667	0.00482997	0.833333	0.620085	Solidtumour/cancer;leukaemia	Gastrointestinal pain;Abdominal pain;Abscess;Agranulocytosis;Alopecia;Alveolitis allergic;Anaphylactic shock;Anaemia;Aplastic anaemia;Anaemia megaloblastic;Decreased appetite;Anuria;Aphasia;Apnoea;Arachnoiditis;Arthralgia;Musculoskeletal discomfort;Asthenia;Asthma;Ataxia;Back pain;Bacterial infection;Mental disorder;Bone disorder;Breast disorder;Burkitt's lymphoma;Cardiac tamponade;Chest pain;Com…
methylprednisolone	Cerebral Arterial Diseases	0	0.00865944	1	0.999309		Abdominal distension;Gastrointestinal pain;Abdominal pain;Abscess;Amnesia;Anaphylactic shock;Angioedema;Anxiety;Arachnoiditis;Arrhythmia;Arthralgia;Musculoskeletal discomfort;Neuropathic arthropathy;Mental disorder;Bronchospasm;Cognitive disorder;Infection;Confusional state;Feeling abnormal;Delusion;Diarrhoea;Dizziness;Dyspepsia;Ecchymosis;Oesophagitis;Rash;Dermatitis;Exophthalmos;Glaucoma;Halluc…
methysergide	Cerebral Arterial Diseases	1.25	0.0103587	0.6875	0.275195	Migraine	Gastrointestinal pain;Abdominal pain;Alopecia;Arthralgia;Musculoskeletal discomfort;Asthenia;Ataxia;Back pain;Chest pain;Constipation;Diarrhoea;Dizziness;Somnolence;Dyspnoea;Dysuria;Oedema;Eosinophilia;Rash;Dermatitis;Fatigue;Body temperature increased;Flank pain;Flushing;Cardiac murmur;Dyspepsia;Hyperaesthesia;Orthostatic hypotension;Pain in extremity;Leriche syndrome;Aortic embolus;Mydriasis;Na…
metyrapone	Cerebral Arterial Diseases	1	0.0127313	0.75	0.970595	Cushingdisease	Gastrointestinal pain;Abdominal pain;Adrenal insufficiency;Alopecia;Dermatitis atopic;Dizziness;Endocrine disorder;Gastrointestinal disorder;Headache;Hirsutism;Hypertension;Hypotension;Nausea;Nervous system disorder;Pain;Pancytopenia;Angiopathy;Vomiting;Skin disorder;Abdominal discomfort;White blood cell count decreased
midostaurin	Cerebral Arterial Diseases	0.666667	0.00203722	0.833333	0.99148	Acutemyeloidleukaemia;Chronicmyelomonocyticleukaemia;Colorectalcancer;Systemicmastocytosis
migalastat	Cerebral Arterial Diseases	0	0.0135984	1	0.896282	Fabrydisease
miglustat	Cerebral Arterial Diseases	1	0.0466152	0.75	0.414978	Type1gaucherdisease	Abdominal distension;Gastrointestinal pain;Abdominal pain;Amnesia;Decreased appetite;Asthenia;Ataxia;Back pain;Mental disorder;Bladder cancer;Coagulopathy;Nervous system disorder;Cerebellar syndrome;Connective tissue disorder;Constipation;Disturbance in sexual arousal;Libido decreased;Depression;Diarrhoea;Dizziness;Dyspepsia;Congenital eye disorder;Eye disorder;Fatigue;Flatulence;Gastrointestinal…
minaprine	Cerebral Arterial Diseases	1.33333	0.0492962	0.666667	0.235636	Depression
minocycline	Cerebral Arterial Diseases	0.571429	9.61e-06	0.857143	0.99404	Bacterialinfection	Gastrointestinal pain;Abdominal pain;Agranulocytosis;Alopecia;Anaphylactic shock;Haemolytic anaemia;Angioedema;Decreased appetite;Arthralgia;Musculoskeletal discomfort;Arthritis;Ataxia;Back pain;Balanitis;Bronchospasm;Bronchitis;Neoplasm malignant;Cholestasis;Temperature intolerance;Infection;Constipation;Cough;Dysphagia;Dental caries;Tooth hypoplasia;Dermatitis;Dermatitis exfoliative;Diarrhoea;D…
mitotane	Cerebral Arterial Diseases	0.6	0.00685715	0.85	0.993365	Adrenocorticalcarcinoma	Adrenal insufficiency;Aggression;Albuminuria;Anaemia;Decreased appetite;Asthenia;Ataxia;Mental disorder;Breast disorder;Infection;Confusional state;Feeling abnormal;Connective tissue disorder;Diarrhoea;Diplopia;Dizziness;Somnolence;Osteoarthritis;Dysarthria;Dysgeusia;Dyspepsia;Endocrine disorder;Rash;Dermatitis;Eye disorder;Body temperature increased;Flushing;Gastrointestinal disorder;Gynaecomast…
moexipril	Cerebral Arterial Diseases	0	2.28e-05	1	0.999309	Hypertension
muromonab	Cerebral Arterial Diseases	1.07143	0.000935998	0.732143	0.961828	Organtransplantrejection
nadroparin	Cerebral Arterial Diseases	0.75	0.010658	0.8125	0.988362
naratriptan	Cerebral Arterial Diseases	0.75	1.35e-06	0.8125	0.569933	Migraine	Aggression;Alopecia;Anaphylactic shock;Anaemia;Angina pectoris;Prinzmetal angina;Anxiety;Aphasia;Arrhythmia;Arthralgia;Musculoskeletal discomfort;Asthma;Atrial fibrillation;Atrial flutter;Bronchitis;Cerebral infarction;Transient ischaemic attack;Cognitive disorder;Infection;Confusional state;Feeling abnormal;Constipation;Arteriospasm coronary;Cough;Cystitis noninfective;Cystitis;Bladder pain;Dist…
natalizumab	Cerebral Arterial Diseases	1	0.0011581	0.75	0.970595
nintedanib	Cerebral Arterial Diseases	0.833333	0.00193319	0.791667	0.518303	Mesothelioma
nitric oxide	Cerebral Arterial Diseases	1	0.00310889	0.75	0.970595	Solidtumour/cancer;Respiratoryfailure
nitrous acid	Cerebral Arterial Diseases	1.25	0.0388363	0.6875	0.92769
norethisterone	Cerebral Arterial Diseases	0.333333	0.0277037	0.916667	0.789721		Abdominal pain;Gastrointestinal pain;Abortion spontaneous;Adenoma benign;Alopecia;Amenorrhoea;Anovulatory cycle;Mental disorder;Breast disorder;Breast feeding;Neoplasm malignant;Uterine cervical erosion;Connective tissue disorder;Depression;Dizziness;Somnolence;Oedema;Embolism;Erythema multiforme;Erythema nodosum;Rash;Dermatitis;Fatigue;Asthenia;Gastrointestinal disorder;Headache;Haemorrhage;Haem…
noscapine	Cerebral Arterial Diseases	0	0.000656823	1	0.999309
ocriplasmin	Cerebral Arterial Diseases	0.666667	0.0340734	0.833333	0.99148	Symptomaticvitreomacularadhesion
olmesartan	Cerebral Arterial Diseases	0	0.00640275	1	0.999309		Gastrointestinal pain;Abdominal pain;Alopecia;Angioedema;Arthralgia;Musculoskeletal discomfort;Arthritis;Asthenia;Back pain;Mental disorder;Bronchitis;Chest pain;Cough;Diarrhoea;Dizziness;Dyspepsia;Rash;Dermatitis;Fatigue;Gastroenteritis;Headache;Haematuria;Hypercholesterolaemia;Hyperglycaemia;Hyperlipidaemia;Hypertriglyceridaemia;Blood triglycerides increased;Renal failure acute;Nausea;Pain;Phar…
olsalazine	Cerebral Arterial Diseases	0.5	1.72e-07	0.875	0.995444	Ulcerativecolitis	Gastrointestinal pain;Abdominal pain;Alopecia;Anaemia;Aplastic anaemia;Haemolytic anaemia;Angioedema;Decreased appetite;Arthralgia;Musculoskeletal discomfort;Mental disorder;Breast disorder;Bronchospasm;Chest pain;Infection;Connective tissue disorder;Dehydration;Depression;Diarrhoea;Dizziness;Somnolence;Dyspepsia;Dyspnoea;Dysuria;Eosinophilia;Erythema nodosum;Rash;Dermatitis;Eye disorder;Fatigue;…
omalizumab	Cerebral Arterial Diseases	1	0.0463935	0.75	0.414978	Asthma;Chronicidiopathicurticaria
omega-3-carboxylic acids	Cerebral Arterial Diseases	1.16667	0.018299	0.708333	0.318627
ondansetron	Cerebral Arterial Diseases	1.4	0.0496879	0.65	0.879184	Alcoholdependence;Chemotherapy-inducednausea	Gastrointestinal pain;Abdominal pain;Anaphylactic shock;Angina pectoris;Angioedema;Anxiety;Arrhythmia;Asthenia;Asthma;Atrial fibrillation;Bronchospasm;Neoplasm malignant;Cardiovascular disorder;Chest pain;Constipation;Cough;Diarrhoea;Dizziness;Somnolence;Dyskinesia;Dyspnoea;Dysuria;Ear disorder;Toxic epidermal necrolysis;Rash;Dermatitis;Eye disorder;Fatigue;Body temperature increased;Flatulence;F…
palifermin	Cerebral Arterial Diseases	0.833333	0.0393242	0.791667	0.518303	Oralmucositis
palivizumab	Cerebral Arterial Diseases	1.11111	0.00298917	0.722222	0.955923	Respiratorysyncytialvirusinfection
papain	Cerebral Arterial Diseases	0	0.00717831	1	0.999309
pazopanib	Cerebral Arterial Diseases	0.8	0.000656505	0.8	0.539065		Abdominal distension;Gastrointestinal pain;Abdominal pain;Alopecia;Anaemia;Decreased appetite;Arthralgia;Musculoskeletal discomfort;Asthenia;Mental disorder;Breast disorder;Neoplasm malignant;Restrictive cardiomyopathy;Cerebral infarction;Transient ischaemic attack;Chest pain;Infection;Connective tissue disorder;Cough;Cyst;Dehydration;Diarrhoea;Dizziness;Dysgeusia;Dyspepsia;Dyspnoea;Oedema;Locali…
pegvisomant	Cerebral Arterial Diseases	0	0.00304941	1	0.999309	Acromegaly
penbutolol	Cerebral Arterial Diseases	1	0.0157465	0.75	0.970595	Hypertension	Agranulocytosis;Asthenia;Atrioventricular block;Catatonia;Cough;Depression;Diarrhoea;Dizziness;Dyspepsia;Dyspnoea;Fatigue;Body temperature increased;Headache;Laryngospasm;Nausea;Pain;Peyronie's disease;Hyperhidrosis;Upper respiratory tract infection;Mood swings;Affect lability;Arterial thrombosis;Colitis ischaemic;Disorientation;Rash erythematous;Erectile dysfunction;Oropharyngeal discomfort;Orop…
pentosan polysulfate	Cerebral Arterial Diseases	0.666667	0.000726935	0.833333	0.620085	Painfulbladdersyndrome;Interstitialcystitis
perindopril	Cerebral Arterial Diseases	0.5	0.00194825	0.875	0.995444	Hypertension	Gastrointestinal pain;Abdominal pain;Pancreatitis acute;Agranulocytosis;Alopecia;Amnesia;Anaphylactic shock;Anaemia;Haemolytic anaemia;Angina pectoris;Angioedema;Decreased appetite;Anxiety;Arrhythmia;Arthralgia;Musculoskeletal discomfort;Arthritis;Asthenia;Asthma;Back pain;Bronchospasm;Bronchitis;Neck pain;Chest pain;Confusional state;Feeling abnormal;Conjunctivitis;Constipation;Cough;Dermatitis;…
phenacemide	Cerebral Arterial Diseases	1	0.0187353	0.75	0.970595	Epilepsy
phenindamine	Cerebral Arterial Diseases	1	0.0416124	0.75	0.970595	Commoncold
phenylbutazone	Cerebral Arterial Diseases	1	0.0126522	0.75	0.970595	Chronicpain
phylloquinone	Cerebral Arterial Diseases	1	0.013228	0.75	0.414978
pidolic acid	Cerebral Arterial Diseases	1.11111	4.13e-05	0.722222	0.955923
pirfenidone	Cerebral Arterial Diseases	0	0.000715687	1	0.999309	Idiopathicpulmonaryfibrosis	Abdominal distension;Gastrointestinal pain;Abdominal pain;Decreased appetite;Arthralgia;Musculoskeletal discomfort;Asthenia;Mental disorder;Infection;Connective tissue disorder;Constipation;Cough;Diarrhoea;Dizziness;Dysgeusia;Dyspepsia;Dyspnoea;Rash;Dermatitis;Fatigue;Flatulence;Gastritis;Gastrooesophageal reflux disease;Gastrointestinal disorder;Headache;Mediastinal disorder;Nausea;Nervous syste…
porfimer sodium	Cerebral Arterial Diseases	0.5	0.00750767	0.875	0.995444	Non-small-celllungcancer
pralatrexate	Cerebral Arterial Diseases	0.5	0.00222774	0.875	0.712299	Breastcancer;PeripheralT-celllymphoma	Gastrointestinal pain;Abdominal pain;Anaemia;Decreased appetite;Asthenia;Back pain;Neoplasm malignant;Constipation;Cough;Dehydration;Diarrhoea;Dyspnoea;Oedema;Toxic epidermal necrolysis;Epistaxis;Rash;Dermatitis;Fatigue;Body temperature increased;Hypokalaemia;Renal failure chronic;Leukopenia;Nausea;Neutropenia;Night sweats;Pain in extremity;Pancytopenia;Pruritus;Tachycardia;Thrombocytopenia;Tumou…
proflavine	Cerebral Arterial Diseases	0	0.0146321	1	0.999309	Sepsis
proguanil	Cerebral Arterial Diseases	0	0.00131245	1	0.999309	Malaria	Gastrointestinal pain;Abdominal pain;Decreased appetite;Mental disorder;Cough;Diarrhoea;Rash;Dermatitis;Body temperature increased;Gastrointestinal disorder;Hallucination;Headache;Immune system disorder;Mediastinal disorder;Nausea;Nervous system disorder;Pancytopenia;Stomatitis;Erythema;Vomiting;Amylase increased;Malnutrition;Skin disorder;Hepatobiliary disease;Hepatic enzyme increased
propylene glycol	Cerebral Arterial Diseases	0	0.00114361	1	0.999309
protein s human	Cerebral Arterial Diseases	0.666667	0.00703474	0.833333	0.99148
quinapril	Cerebral Arterial Diseases	0	0.00216093	1	0.999309	Hypertension	Gastrointestinal pain;Abdominal pain;Agranulocytosis;Alopecia;Amblyopia;Haemolytic anaemia;Angina pectoris;Angioedema;Arrhythmia;Arthralgia;Musculoskeletal discomfort;Back pain;Mental disorder;Breast disorder;Chest pain;Infection;Connective tissue disorder;Constipation;Cough;Depression;Dermatitis exfoliative;Dermatomyositis;Diarrhoea;Dizziness;Dyspepsia;Dyspnoea;Oedema;Rash;Dermatitis;Eye disorde…
ramipril	Cerebral Arterial Diseases	1	0.0067497	0.75	0.970595	Congestiveheartfailure	Gastrointestinal pain;Abdominal pain;Agranulocytosis;Alopecia;Amnesia;Haemolytic anaemia;Angina pectoris;Angioedema;Decreased appetite;Anxiety;Arrhythmia;Arthralgia;Musculoskeletal discomfort;Arthritis;Asthenia;Atrial fibrillation;Mental disorder;Breast disorder;Bronchospasm;Bronchitis;Transient ischaemic attack;Cerebrovascular disorder;Chest pain;Confusional state;Feeling abnormal;Conjunctivitis…
ramucirumab	Cerebral Arterial Diseases	0	0.00130605	1	0.999309	Gastricadenocarcinoma
ranibizumab	Cerebral Arterial Diseases	0	0.00423808	1	0.999309	Hereditaryhemorrhagictelangiectasia
regorafenib	Cerebral Arterial Diseases	0.944444	0.034193	0.763889	0.976031	Metastaticcolorectalcancer	Gastrointestinal pain;Abdominal pain;Alopecia;Anaemia;Asthenia;Squamous cell carcinoma;Infection;Connective tissue disorder;Cyst;Diarrhoea;Endocrine disorder;Toxic epidermal necrolysis;Erythema multiforme;Rash;Dermatitis;Fatigue;Body temperature increased;Fistula;Gastroenteritis;Gastrooesophageal reflux disease;Gastrointestinal disorder;Headache;Cardiac disorder;Haemorrhage;Haemoglobin;Hyperbilir…
rescinnamine	Cerebral Arterial Diseases	0	0.000110241	1	0.999309	Hypertension	Gastrointestinal pain;Abdominal pain;Abscess;Angina pectoris;Back pain;Bronchitis;Bursitis;Infection;Conjunctivitis;Constipation;Dermatitis contact;Dizziness;Oedema;Endocrine disorder;Rash;Dermatitis;Gastritis;Gingivitis;Headache;Herpes zoster;Hypersensitivity;Hypertension;Hypertrichosis;Hypothyroidism;Influenza;Hypertonia;Myocardial infarction;Acute coronary syndrome;Nausea;Osteoporosis;Pain;Pha…
reteplase	Cerebral Arterial Diseases	0.75	0.0171692	0.8125	0.988362	Heartattack
rilonacept	Cerebral Arterial Diseases	0	7.95e-09	1	0.999309	Arthritis;Acutegoutflare
risankizumab	Cerebral Arterial Diseases	0.5	0.00119342	0.875	0.712299	Plaquepsoriasis;Psoriaticarthritis
rizatriptan	Cerebral Arterial Diseases	0.666667	2.45e-06	0.833333	0.99148	Migraine	Abdominal distension;Anaphylactic shock;Angina pectoris;Prinzmetal angina;Angioedema;Decreased appetite;Anxiety;Arrhythmia;Arthralgia;Musculoskeletal discomfort;Asthenia;Ataxia;Mental disorder;Chest pain;Confusional state;Feeling abnormal;Constipation;Arteriospasm coronary;Cough;Dysphagia;Dehydration;Depersonalisation;Diarrhoea;Dizziness;Osteoarthritis;Dysarthria;Dysgeusia;Dyspepsia;Dyspnoea;Dysu…
rofecoxib	Cerebral Arterial Diseases	0.5	0.0168486	0.875	0.995444	Osteoarthritis	Abdominal distension;Gastrointestinal pain;Abdominal pain;Congenital anomaly;Developmental delay;Abscess;Agranulocytosis;Alopecia;Aplastic anaemia;Angina pectoris;Angina unstable;Angioedema;Anxiety;Arthralgia;Musculoskeletal discomfort;Asthenia;Asthma;Atrial fibrillation;Back pain;Mental disorder;Blister;Dermatitis bullous;Breast cancer;Bronchospasm;Bronchitis;Bursitis;Neoplasm malignant;Basal ce…
rosuvastatin	Cerebral Arterial Diseases	1	0.0471149	0.75	0.970595	ElevatedC-reactiveprotein;Hypercholesterolaemia	Gastrointestinal pain;Abdominal pain;Amnesia;Angioedema;Arrhythmia;Arthralgia;Musculoskeletal discomfort;Asthenia;Mental disorder;Breast disorder;Bronchitis;Infection;Confusional state;Feeling abnormal;Constipation;Depression;Diabetes mellitus;Diarrhoea;Dizziness;Dyspepsia;Rash;Dermatitis;Flatulence;Gastroenteritis;Gynaecomastia;Headache;Blood disorder;Haematuria;Hepatitis;Hypersensitivity;Influe…
sapropterin	Cerebral Arterial Diseases	1	0.0289984	0.75	0.414978
sarilumab	Cerebral Arterial Diseases	1.14286	0.0286033	0.714286	0.331687	Rheumatoidarthritis
segesterone acetate	Cerebral Arterial Diseases	0.333333	0.0366247	0.916667	0.789721
sennosides	Cerebral Arterial Diseases	1	0.0266398	0.75	0.414978
siltuximab	Cerebral Arterial Diseases	0	0.00073119	1	0.999309	Anemia
sirolimus	Cerebral Arterial Diseases	0.666667	0.0345142	0.833333	0.620085	Dutchelmdisease;Organtransplantrejection
sitaxentan	Cerebral Arterial Diseases	0.5	0.00516872	0.875	0.995444
somatrem	Cerebral Arterial Diseases	0	2.13e-05	1	0.999309	Hormonedeficiency
sorafenib	Cerebral Arterial Diseases	0.9	0.0334689	0.775	0.979663	Hepatocellularcarcinoma;Myelodysplasticsyndrome;Renalcellcarcinoma	Gastrointestinal pain;Abdominal pain;Alopecia;Anaphylactic shock;Anaemia;Angioedema;Decreased appetite;Arrhythmia;Arthralgia;Musculoskeletal discomfort;Ascites;Asthenia;Mental disorder;Bone disorder;Breast disorder;Burning mouth syndrome;Neoplasm malignant;Skin cancer;Squamous cell carcinoma;Transient ischaemic attack;Cholangitis;Cholecystitis;Infection;Connective tissue disorder;Constipation;Cou…
spirapril	Cerebral Arterial Diseases	0	0.000484202	1	0.999309	Hypertension
sucralfate	Cerebral Arterial Diseases	0.8	0.00557991	0.8	0.985975	Acnevulgaris
sulodexide	Cerebral Arterial Diseases	1	0.0256585	0.75	0.414978	Tinnitus
sumatriptan	Cerebral Arterial Diseases	0.75	3.13e-06	0.8125	0.988362	Migraine	Abdominal distension;Gastrointestinal pain;Abdominal pain;Aggression;Anaphylactic shock;Anaemia;Haemolytic anaemia;Angina pectoris;Prinzmetal angina;Angioedema;Anxiety;Arrhythmia;Sinus arrhythmia;Arthralgia;Musculoskeletal discomfort;Arthritis;Asthenia;Asthma;Arteriosclerosis;Atrial fibrillation;Back pain;Blister;Dermatitis bullous;Breast cancer;Breast feeding;Breast swelling;Bronchospasm;Bronchi…
sunitinib	Cerebral Arterial Diseases	0.875	0.0205929	0.78125	0.981463	Gastrointestinalcancer	Abdominal distension;Gastrointestinal pain;Abdominal pain;Abscess;Adrenal insufficiency;Alopecia;Anaemia;Angioedema;Decreased appetite;Arrhythmia;Arthralgia;Musculoskeletal discomfort;Asthenia;Back pain;Bacterial infection;Mental disorder;Blister;Dermatitis bullous;Bronchitis;Burkitt's lymphoma;Neoplasm malignant;Candida infection;Oral candidiasis;Cellulitis;Cerebral infarction;Transient ischaemi…
telaprevir	Cerebral Arterial Diseases	1	0.0245369	0.75	0.414978	HepatitisCvirusinfection
telmisartan	Cerebral Arterial Diseases	0.5	0.00800781	0.875	0.995444	Hypertension	Gastrointestinal pain;Abdominal pain;Abscess;Anaphylactic shock;Anaemia;Angina pectoris;Angioedema;Decreased appetite;Anxiety;Arrhythmia;Arthralgia;Musculoskeletal discomfort;Arthritis;Asthenia;Asthma;Atrial fibrillation;Back pain;Mental disorder;Bone disorder;Breast disorder;Bronchospasm;Bronchitis;Bursitis;Cardiovascular disorder;Cerebrovascular disorder;Chest pain;Infection;Conjunctivitis;Conn…
tenecteplase	Cerebral Arterial Diseases	0.727273	0.000184332	0.818182	0.98931	Myocardialinfarction
testolactone	Cerebral Arterial Diseases	1	0.0232623	0.75	0.414978	Breastcancer	Alopecia;Decreased appetite;Oedema;Glossitis;Nausea;Paraesthesia;Erythema;Vomiting;Malaise;Discomfort;Feeling abnormal;Ill-defined disorder;Pain;Blood pressure increased
tetracycline	Cerebral Arterial Diseases	0.5	0.0262923	0.875	0.995444	Bacterialinfection	Anaphylactic shock;Haemolytic anaemia;Angioedema;Decreased appetite;Arthralgia;Musculoskeletal discomfort;Dysphagia;Tooth hypoplasia;Dermatitis exfoliative;Diarrhoea;Enterocolitis;Eosinophilia;Oesophagitis;Rash;Dermatitis;Body temperature increased;Glossitis;Hypersensitivity;Systemic lupus erythematosus;Nausea;Neutropenia;Pericarditis;Henoch-Schonlein purpura;Serum sickness;Thrombocytopenia;Urtic…
thalidomide	Cerebral Arterial Diseases	0.857143	0.0326749	0.785714	0.982652	Multiplemyeloma	Gastrointestinal pain;Abdominal pain;Multiple congenital abnormalities;Acquired immunodeficiency syndrome;Autoimmune disorder;Agranulocytosis;Albuminuria;Alopecia;Amblyopia;Amenorrhoea;Amnesia;Amyloidosis;Anaemia;Aplastic anaemia;Hypochromic anaemia;Anaemia macrocytic;Anaemia megaloblastic;Angina pectoris;Angioedema;Decreased appetite;Anxiety;Apnoea;Arrhythmia;Arthralgia;Musculoskeletal discomfor…
thrombin alfa	Cerebral Arterial Diseases	0.625	4.8e-07	0.84375	0.992712
thrombomodulin alfa	Cerebral Arterial Diseases	0	0.000488584	1	0.999309
tiaprofenic acid	Cerebral Arterial Diseases	1	0.0471149	0.75	0.970595	Pain
tildrakizumab	Cerebral Arterial Diseases	0.5	0.000345597	0.875	0.712299	Plaquepsoriasis
tinzaparin	Cerebral Arterial Diseases	0.666667	0.00335839	0.833333	0.620085
tirofiban	Cerebral Arterial Diseases	0.5	0.00374932	0.875	0.995444	Acutecoronarysyndrome	Anaphylactic shock;Cardiac tamponade;Dizziness;Oedema;Body temperature increased;Headache;Haematemesis;Pericardial haemorrhage;Haemoptysis;Haemorrhage;Haemoglobin;Hypercholesterolaemia;Hypersensitivity;Hypertension;Nausea;Pain;Hyperhidrosis;Swelling;Thrombocytopenia;Urticaria;Chills;Haemorrhage intracranial;Retroperitoneal haemorrhage;Acute myocardial infarction;Haemoglobin decreased;Bradycardia;…
[truncated: 27 more rows]

## Sheet: Coronary artery disease
drug	disease	proximity	pval	similarity	adjusted_similarity	TTD	SIDER
2-mercaptobenzothiazole	Coronary artery disease	0	0.00102074	1	0.99841
abatacept	Coronary artery disease	0.5	0.0190075	0.875	0.712299	Rheumatoidarthritis
abciximab	Coronary artery disease	0.538462	8.16e-07	0.865385	0.6922	Anginapectoris
[truncated: 678 more rows]

## Sheet: Coronary heart disease
drug	disease	proximity	pval	similarity	adjusted_similarity	TTD	SIDER
[truncated: 138 more rows]

[truncated: 4 more sheets: Diabetes Mellitus, Cardiac Arrest, Myocardial Infarction, Long QT syndrome]
