# Supplementary material for: Comprehensive network medicine-based drug repositioning via integration of therapeutic efficacy and side effects
Source: NPJ Syst Biol Appl. 2022 Apr 20;8:12. doi: 10.1038/s41540-022-00221-0 (PMC9021283; doi:10.1038/s41540-022-00221-0)
Supplement: Supplementary file 5 — Supplementary Table 4 [file 41540_2022_221_MOESM5_ESM.xlsx]

## Sheet: Angina Pectoris
drug	disease	proximity	pval	similarity	adjusted_similarity	TTD	SIDER
aflibercept	Angina Pectoris	0.666667	1.7e-07	0.833333	0.99148	Metastaticcolorectalcancer
albutrepenonacog alfa	Angina Pectoris	1	0.0341459	0.75	0.414978
alirocumab	Angina Pectoris	1	0.045787	0.75	0.970595
aliskiren	Angina Pectoris	0	5.27e-07	1	0.896282	Hypertension	Gastrointestinal pain;Abdominal pain;Anaphylactic shock;Anaemia;Angioedema;Arthralgia;Musculoskeletal discomfort;Asthenia;Back pain;Bronchitis;Colon cancer;Neck pain;Connective tissue disorder;Constipation;Cough;Diarrhoea;Dizziness;Dyspepsia;Oedema;Toxic epidermal necrolysis;Epistaxis;Rash;Dermatitis;Fatigue;Gastrooesophageal reflux disease;Gastrointestinal disorder;Gout;Headache;Cardiac disorder…
alverine	Angina Pectoris	1	0.0226772	0.75	0.970595
alvimopan	Angina Pectoris	1	0.00339833	0.75	0.414978	Gastrointestinaldisease	Anaemia;Back pain;Connective tissue disorder;Constipation;Dyspepsia;Flatulence;Gastrointestinal disorder;Hypokalaemia;Urethral disorder;Urinary tract disorder;Urinary retention;Malnutrition
aminoglutethimide	Angina Pectoris	1.5	0.00819754	0.625	0.832955	Cushingdisease	Adrenal insufficiency;Agranulocytosis;Alveolitis allergic;Anaemia;Haemolytic anaemia;Decreased appetite;Dizziness;Somnolence;Rash;Dermatitis;Body temperature increased;Goitre;Headache;Hirsutism;Hypersensitivity;Hypotension;Hypothyroidism;Leukopenia;Nausea;Neutropenia;Pancytopenia;Pruritus;Precocious puberty;Tachycardia;Urticaria;Vascular resistance systemic;Virilism;Vomiting;Myalgia;Musculoskelet…
amoxapine	Angina Pectoris	1.78049	0.0132539	0.554878	0.0915677	Majordepressivedisorder	Gastrointestinal pain;Abdominal pain;Lymphadenitis;Agranulocytosis;Alopecia;Decreased appetite;Asthenia;Ataxia;Atrial fibrillation;Confusional state;Feeling abnormal;Constipation;Disturbance in sexual arousal;Libido decreased;Delusion;Diarrhoea;Dizziness;Somnolence;Oedema;Eosinophilia;Rash;Dermatitis;Fatigue;Body temperature increased;Flatulence;Gynaecomastia;Hallucination;Headache;Atrioventricul…
amphetamine	Angina Pectoris	1.52941	0.000624813	0.617647	0.158831	Attentiondeficithyperactivitydisorder	Gastrointestinal pain;Abdominal pain;Anaphylactic shock;Angioedema;Decreased appetite;Anxiety;Asthenia;Chest pain;Infection;Constipation;Sudden death;Disturbance in sexual arousal;Libido decreased;Depression;Diarrhoea;Dizziness;Dyskinesia;Dysmenorrhoea;Dyspepsia;Dyspnoea;Toxic epidermal necrolysis;Rash;Dermatitis;Fatigue;Body temperature increased;Headache;Hypersensitivity;Hypertension;Irritabili…
amyl nitrite	Angina Pectoris	1	0.0138285	0.75	0.414978	Anginapectoris
amylmetacresol	Angina Pectoris	1	0.000756916	0.75	0.414978
ancrod	Angina Pectoris	0	0.00417891	1	0.896282	Bloodformingorgandisorder
andexanet alfa	Angina Pectoris	1	0.0463972	0.75	0.414978	Bleedingdisorder;Harmfuleffectsofdrugs,medicamentsorbiologicalsubstances
angiotensin ii	Angina Pectoris	0	0.00427193	1	0.999309	Increasebloodpressure
anisindione	Angina Pectoris	1	0.00683051	0.75	0.414978	Coagulationdefect
antihemophilic factor human	Angina Pectoris	1	0.00150798	0.75	0.414978
antithrombin iii human	Angina Pectoris	1	0.0407019	0.75	0.414978
antithymocyte immunoglobulin (rabbit)	Angina Pectoris	1.22222	0.000806216	0.694444	0.28926
apomorphine	Angina Pectoris	1.66667	0.0348293	0.583333	0.118148	Parkinsondisease	Angina pectoris;Anxiety;Arthralgia;Musculoskeletal discomfort;Asthenia;Back pain;Mental disorder;Chest pain;Confusional state;Feeling abnormal;Constipation;Contusion;Dehydration;Diarrhoea;Dizziness;Somnolence;Dyskinesia;Dyspnoea;Ecchymosis;Oedema;Fatigue;Flushing;Granuloma;Hallucination;Headache;Cardiac failure congestive;Hypotension;Orthostatic hypotension;Libido increased;Disturbance in sexual …
ardeparin	Angina Pectoris	1	1.7e-07	0.75	0.414978	Deepveinthrombosis
atosiban	Angina Pectoris	1	1.15e-08	0.75	0.414978		Mental disorder;Breast disorder;Dizziness;Dyspnoea;Rash;Dermatitis;Body temperature increased;Gastrointestinal disorder;Headache;Cardiac disorder;Hyperglycaemia;Hypersensitivity;Hypotension;Immune system disorder;Nausea;Nervous system disorder;Multiple pregnancy;Pruritus;Pulmonary oedema;Tachycardia;Uterine haemorrhage;Uterine atony;Uterine hypotonus;Angiopathy;Vomiting;Injection site reaction;Ma…
axitinib	Angina Pectoris	0.666667	0.00225909	0.833333	0.99148	Renalcellcarcinoma	Gastrointestinal pain;Abdominal pain;Alopecia;Anaemia;Arthralgia;Musculoskeletal discomfort;Asthenia;Neoplasm malignant;Transient ischaemic attack;Connective tissue disorder;Constipation;Cough;Dehydration;Diarrhoea;Dizziness;Dysgeusia;Dyspepsia;Dyspnoea;Endocrine disorder;Epistaxis;Rash;Dermatitis;Fatigue;Fistula;Flatulence;Gastrointestinal disorder;Gastrointestinal haemorrhage;Gingival bleeding;…
azilsartan medoxomil	Angina Pectoris	0	0.000656823	1	0.999309
bemiparin	Angina Pectoris	1	0.000139596	0.75	0.414978
benserazide	Angina Pectoris	1	0.000826394	0.75	0.970595
biotin	Angina Pectoris	1.22222	0.00315729	0.694444	0.934425
botulinum toxin type a	Angina Pectoris	1	0.0354323	0.75	0.970595	Blepharospasm
brexpiprazole	Angina Pectoris	1.2	0.00473089	0.7	0.300814
bupivacaine	Angina Pectoris	1.5	0.0151664	0.625	0.168903	Anaesthesia	Acidosis;Anaphylactic shock;Anaemia;Angioedema;Anxiety;Apnoea;Arachnoiditis;Arthralgia;Musculoskeletal discomfort;Asthenia;Back pain;Bone disorder;Cardiac output decreased;Neck pain;Infection;Confusional state;Feeling abnormal;Constipation;Dysphagia;Diplopia;Dizziness;Somnolence;Drug hypersensitivity;Osteoarthritis;Dysarthria;Oedema;Extravasation;Body temperature increased;Gastrointestinal disord…
buprenorphine	Angina Pectoris	1.25	0.0133191	0.6875	0.92769	Pain	Abdominal distension;Gastrointestinal pain;Abdominal pain;Abscess;Amblyopia;Anaphylactic shock;Angina pectoris;Angioedema;Decreased appetite;Anxiety;Apnoea;Arthralgia;Musculoskeletal discomfort;Asthenia;Back pain;Mental disorder;Breast disorder;Bronchospasm;Bronchitis;Neck pain;Chest pain;Coma;Infection;Confusional state;Feeling abnormal;Conjunctivitis;Connective tissue disorder;Constipation;Coug…
butorphanol	Angina Pectoris	1	0.012472	0.75	0.414978	Pain	Gastrointestinal pain;Abdominal pain;Decreased appetite;Anxiety;Apnoea;Arrhythmia;Asthenia;Ataxia;Back pain;Bronchitis;Chest pain;Confusional state;Feeling abnormal;Constipation;Cough;Dysphagia;Delusion;Depression;Diplopia;Dizziness;Somnolence;Osteoarthritis;Dysarthria;Dyspnoea;Ear disorder;Ear pain;Oedema;Epistaxis;Rash;Dermatitis;Eye disorder;Body temperature increased;Flatulence;Hallucination;…
calcifediol	Angina Pectoris	0	0.00270521	1	0.896282	VitaminDdeficiency
calcipotriol	Angina Pectoris	0	0.00601678	1	0.896282	Psoriasisvulgaris	Dermatitis;Rash;Folliculitis;Hypercalcaemia;Hypersensitivity;Pruritus;Erythema;Skin atrophy;Dry skin;Skin irritation;Skin hyperpigmentation;Koebner phenomenon;Skin exfoliation;Instillation site pain;Application site pain;Pain;Application site erythema;Paraesthesia
calcium chloride	Angina Pectoris	1	0.00892913	0.75	0.970595	Magnesiumintoxication
candesartan cilexetil	Angina Pectoris	0	4.96e-05	1	0.999309
cantharidin	Angina Pectoris	0	0.00160166	1	0.896282	Molluscumcontagiosuminfection
carbetocin	Angina Pectoris	1	0.000120539	0.75	0.970595	Postpartumhaemorrhage
carbidopa	Angina Pectoris	1	0.000109655	0.75	0.970595	Parkinsondisease	Gastrointestinal pain;Abdominal pain;Agranulocytosis;Alopecia;Anaemia;Haemolytic anaemia;Angioedema;Decreased appetite;Anxiety;Asthenia;Ataxia;Back pain;Blepharospasm;Blister;Dermatitis bullous;Bruxism;Chest pain;Chorea;Nasopharyngitis;Rhinitis;Confusional state;Feeling abnormal;Constipation;Cough;Dysphagia;Delusion;Depression;Diarrhoea;Diplopia;Dizziness;Duodenal ulcer;Dyskinesia;Dyspepsia;Dyspn…
catridecacog	Angina Pectoris	1	0.000511768	0.75	0.970595
celecoxib	Angina Pectoris	1.25	0.0187922	0.6875	0.92769	Pain;Rheumatoidarthritis	Gastrointestinal pain;Abdominal pain;Pancreatitis acute;Adenoma benign;Agranulocytosis;Albuminuria;Alopecia;Anaphylactic shock;Anaemia;Aplastic anaemia;Angina pectoris;Angina unstable;Angioedema;Decreased appetite;Anosmia;Anxiety;Aortic valve incompetence;Arrhythmia;Arthralgia;Musculoskeletal discomfort;Asthenia;Ataxia;Back pain;Bacterial infection;Bacteriuria;Mental disorder;Coagulopathy;Bone di…
cerivastatin	Angina Pectoris	1	0.0341459	0.75	0.414978	Hyperlipidaemia;Multiplemyeloma	Gastrointestinal pain;Abdominal pain;Alopecia;Anaphylactic shock;Anaemia;Haemolytic anaemia;Angina pectoris;Angioedema;Decreased appetite;Anxiety;Arthralgia;Musculoskeletal discomfort;Arthritis;Asthenia;Back pain;Bronchitis;Chest pain;Colitis;Constipation;Cough;Dermatomyositis;Diarrhoea;Dizziness;Duodenal ulcer;Dysgeusia;Dyspepsia;Dyspnoea;Oedema;Eosinophilia;Toxic epidermal necrolysis;Epistaxis;…
cholecalciferol	Angina Pectoris	0	0.0115544	1	0.896282	VitaminDdeficiency
chymopapain	Angina Pectoris	1	0.00330464	0.75	0.970595	Musculoskeletaldisorder
ciprofibrate	Angina Pectoris	0	0.0079687	1	0.896282	Hyperlipoproteinemia
citrulline	Angina Pectoris	1.41667	0.00162857	0.645833	0.87233
clofibrate	Angina Pectoris	0	0.00803149	1	0.896282	Dysbetalipoproteinemia
coagulation factor ix (recombinant)	Angina Pectoris	0.714286	9.22e-08	0.821429	0.591667
coagulation factor ix human	Angina Pectoris	0.714286	1.71e-06	0.821429	0.989817
coagulation factor vii human	Angina Pectoris	1	0.000364188	0.75	0.414978
coagulation factor viia recombinant human	Angina Pectoris	0.833333	1.63e-08	0.791667	0.984121
codeine	Angina Pectoris	1	0.00605923	0.75	0.414978	Pain;Cough	Abdominal pain;Gastrointestinal pain;Angioedema;Decreased appetite;Anxiety;Asthenia;Bone disorder;Breast disorder;Confusional state;Feeling abnormal;Constipation;Dehydration;Depression;Diplopia;Dizziness;Somnolence;Dyspnoea;Rash;Dermatitis;Eye disorder;Fatigue;Body temperature increased;Flushing;Gastrointestinal disorder;Hallucination;Cardiac arrest;Cardiac disorder;Hypersensitivity;Hypotension;O…
collagenase clostridium histolyticum	Angina Pectoris	0.75	0.00111403	0.8125	0.988362	Sarcoidosis
conestat alfa	Angina Pectoris	0.666667	7.02e-09	0.833333	0.99148
conivaptan	Angina Pectoris	1	0.000417402	0.75	0.414978	Euvolemichyponatremia	Anaemia;Atrial fibrillation;Mental disorder;Oral candidiasis;Candida infection;Infection;Confusional state;Feeling abnormal;Constipation;Dehydration;Diarrhoea;Body temperature increased;Gastrointestinal disorder;Headache;Cardiac disorder;Cardiac failure;Haematuria;Hyperglycaemia;Hypertension;Hypoglycaemia;Hypokalaemia;Hyponatraemia;Hypotension;Orthostatic hypotension;Mediastinal disorder;Nausea;N…
copper	Angina Pectoris	1.27941	5.55e-11	0.680147	0.919868	Contraception	Abortion infected;Anaemia;Back pain;Neoplasm malignant;Dysmenorrhoea;Haemorrhage;Haemoglobin;Vaginal discharge;Muscle spasms;Pain;Pelvic infection;Pregnancy;Ectopic pregnancy;Urticaria;Vaginal infection;Vaginal inflammation;Metrorrhagia;Dermatitis atopic;Dyspareunia
cupric chloride	Angina Pectoris	1	0.0296792	0.75	0.414978	Fungalinfection
cyproterone acetate	Angina Pectoris	0.5	0.0157596	0.875	0.995444
danaparoid	Angina Pectoris	1	0.0134721	0.75	0.414978	Deepvenousclot
danazol	Angina Pectoris	0.6	0.0027594	0.85	0.658491	Breastcancer;Menorrhagia	Alopecia;Amenorrhoea;Anxiety;Arthralgia;Musculoskeletal discomfort;Asthenia;Back pain;Bartholin's cyst;Carpal tunnel syndrome;Pleuritic pain;Constipation;Dizziness;Dyspepsia;Oedema;Eosinophilia;Epilepsy;Erythema multiforme;Rash;Dermatitis;Fatigue;Body temperature increased;Flushing;Gastroenteritis;Gingival bleeding;Guillain-Barre syndrome;Headache;Haematuria;Haemorrhage;Haemoglobin;Hirsutism;Dysp…
desmopressin	Angina Pectoris	1	6.34e-05	0.75	0.414978	Diabeticcomplication	Abdominal pain;Gastrointestinal pain;Anaphylactic shock;Decreased appetite;Asthenia;Infection;Conjunctivitis;Constipation;Cough;Depression;Diarrhoea;Dizziness;Oedema;Emotional disorder;Epistaxis;Rash;Dermatitis;Flushing;Gastrointestinal disorder;Headache;Hypersensitivity;Hyponatraemia;Nasal congestion;Nausea;Pain;Respiratory tract infection;Rhinitis;Convulsion;Swelling;Loss of consciousness;Shock…
dihydroergocornine	Angina Pectoris	1.625	0.00189888	0.59375	0.12944
dihydroergocristine	Angina Pectoris	1.68966	0.0209392	0.577586	0.11229	Alcoholdependence
dihydrotachysterol	Angina Pectoris	0	0.00729818	1	0.896282	Hypocalcemia
diosmin	Angina Pectoris	0	0.00160166	1	0.896282	Hemorrhoids
diphenylpyraline	Angina Pectoris	1.5	0.0490827	0.625	0.168903	Allergicrhinitis
disulfiram	Angina Pectoris	1	0.00426817	0.75	0.414978	Alcoholdependence	Asthenia;Dermatitis atopic;Dizziness;Somnolence;Fatigue;Breath odour;Headache;Hepatitis;Jaundice;Neuritis;Neuropathy peripheral;Sensory loss;Hypoaesthesia;Optic neuritis;Pain;Polyneuropathy;Psychotic disorder;Stress;Hepatic failure;Hepatic necrosis;Eye pain;Dermatitis acneiform;Tenderness;Abdominal discomfort;Erectile dysfunction;Rash;Hepatitis fulminant;Peripheral sensorimotor neuropathy;Paraest…
drospirenone	Angina Pectoris	0.75	0.0434489	0.8125	0.569933	Contraception	Mental disorder;Breast disorder;Cerebral infarction;Depression;Embolism;Erythema multiforme;Gastrointestinal disorder;Haemorrhage;Haemoglobin;Infarction;Breast pain;Myocardial infarction;Acute coronary syndrome;Nausea;Nervous system disorder;Cerebrovascular accident;Thrombosis;Uterine haemorrhage;Angiopathy;Mood swings;Affect lability;Migraine;Skin disorder;Venous occlusion;Vascular occlusion;Emb…
eluxadoline	Angina Pectoris	1	0.00441759	0.75	0.414978	Diarrhea-predominantirritablebowelsyndrome
emicizumab	Angina Pectoris	1	0.00252264	0.75	0.414978	FactorVIIIdeficiency
enasidenib	Angina Pectoris	1	0.0226772	0.75	0.970595
enoxaparin	Angina Pectoris	1	0.0104749	0.75	0.414978	Venousthrombosis;Thrombosis
eprosartan	Angina Pectoris	0	0.000130811	1	0.999309	Hypertension	Gastrointestinal pain;Abdominal pain;Albuminuria;Angina pectoris;Angioedema;Decreased appetite;Anxiety;Arthralgia;Musculoskeletal discomfort;Arthritis;Asthenia;Asthma;Ataxia;Atrial fibrillation;Back pain;Bronchitis;Chest pain;Conjunctivitis;Constipation;Cough;Cystitis noninfective;Cystitis;Bladder pain;Depression;Diabetes mellitus;Diarrhoea;Dizziness;Dyspepsia;Dyspnoea;Eczema;Epistaxis;Oesophagit…
ergoloid mesylate	Angina Pectoris	1.68966	0.00615115	0.577586	0.11229	Alzheimerdisease
erythrityl tetranitrate	Angina Pectoris	1	0.022184	0.75	0.414978	Anginapectoris
estazolam	Angina Pectoris	1.86667	0.0443369	0.533333	0.0751539	Insomnia	Gastrointestinal pain;Abdominal pain;Agranulocytosis;Amnesia;Anxiety;Arrhythmia;Arthralgia;Musculoskeletal discomfort;Arthritis;Asthenia;Asthma;Ataxia;Back pain;Breast swelling;Neck pain;Chest pain;Confusional state;Feeling abnormal;Constipation;Cough;Disturbance in sexual arousal;Libido decreased;Depression;Diplopia;Dizziness;Dysmenorrhoea;Dyspepsia;Dyspnoea;Ear pain;Oedema;Enterocolitis;Epistax…
ethanolamine oleate	Angina Pectoris	0	0.000656823	1	0.896282	Bleedingdisorder
fenoldopam	Angina Pectoris	1.625	0.0312067	0.59375	0.12944	Hypertension	Gastrointestinal pain;Abdominal pain;Angina pectoris;Anxiety;Back pain;Chest pain;Constipation;Muscle spasms;Diarrhoea;Dizziness;Dyspnoea;Body temperature increased;Flushing;Headache;Cardiac failure;Haemorrhage;Haemoglobin;Hypokalaemia;Hypotension;Orthostatic hypotension;Leukocytosis;Myocardial infarction;Acute coronary syndrome;Nasal congestion;Nausea;Nervousness;Tension;Oliguria;Palpitations;Hy…
fish oil	Angina Pectoris	1.57692	0.03654	0.605769	0.143597
flufenamic acid	Angina Pectoris	0.5	5.29e-06	0.875	0.712299	Dysmenorrhea
flurazepam	Angina Pectoris	1.86667	0.0461573	0.533333	0.0751539	Insomnia	Agranulocytosis;Decreased appetite;Arthralgia;Musculoskeletal discomfort;Asthenia;Ataxia;Chest pain;Coma;Confusional state;Feeling abnormal;Constipation;Diarrhoea;Dizziness;Somnolence;Dyspnoea;Rash;Dermatitis;Flushing;Hallucination;Headache;Dyspepsia;Hypotension;Irritability;Lethargy;Leukopenia;Nausea;Nervousness;Tension;Palpitations;Pruritus;Salivary hypersecretion;Withdrawal syndrome;Hyperhidro…
fluvastatin	Angina Pectoris	1	0.0303162	0.75	0.414978	Hypercholesterolaemia	Gastrointestinal pain;Abdominal pain;Pancreatitis acute;Alopecia;Amnesia;Anaphylactic shock;Haemolytic anaemia;Angioedema;Decreased appetite;Anxiety;Arrhythmia;Arthralgia;Musculoskeletal discomfort;Arthritis;Asthenia;Atrial fibrillation;Back pain;Mental disorder;Breast disorder;Bronchitis;Chest pain;Infection;Confusional state;Feeling abnormal;Conjunctivitis;Connective tissue disorder;Constipatio…
fondaparinux	Angina Pectoris	1	0.0195116	0.75	0.414978		Anaemia;Confusional state;Feeling abnormal;Constipation;Diarrhoea;Dizziness;Dyspepsia;Oedema;Rash;Dermatitis;Body temperature increased;Headache;Haematoma;Haemorrhage;Haemoglobin;Hypokalaemia;Hypotension;Hepatocellular injury;Liver disorder;Foetor hepaticus;Nausea;Pain;Post procedural haemorrhage;Pruritus;Vascular purpura;Purpura;Thrombocytopenia;Urinary tract infection;Vomiting;Urinary retention…
gentamicin	Angina Pectoris	1	0.0138258	0.75	0.970595	Bacterialinfection	Agranulocytosis;Alopecia;Anaemia;Arthralgia;Musculoskeletal discomfort;Confusional state;Feeling abnormal;Dizziness;Eosinophilia;Rash;Dermatitis;Extravasation;Fat necrosis;Body temperature increased;Hallucination;Headache;Hepatomegaly;Hypersensitivity;Hypertension;Hypocalcaemia;Hypokalaemia;Hypotension;Laryngeal oedema;Lethargy;Leukopenia;Nausea;Sensory loss;Hypoaesthesia;Oliguria;Mental disorder…
guanidine	Angina Pectoris	1.25	0.010658	0.6875	0.275195
halazepam	Angina Pectoris	1.86667	0.0411262	0.533333	0.0751539	Anxietydisorder
halothane	Angina Pectoris	1.74074	0.00156008	0.564815	0.100176	Anaesthesia
hydromorphone	Angina Pectoris	1	0.00936551	0.75	0.414978	Pain	Abdominal distension;Gastrointestinal pain;Abdominal pain;Addison's disease;Aggression;Alcoholism;Alcohol abuse;Amnesia;Anaphylactic shock;Angioedema;Decreased appetite;Anxiety;Apnoea;Arrhythmia;Arthralgia;Musculoskeletal discomfort;Asthenia;Asthma;Back pain;Barrett's oesophagus;Mental disorder;Breast disorder;Breast feeding;Bronchospasm;Chest pain;Cheyne-Stokes respiration;Cognitive disorder;Com…
icatibant	Angina Pectoris	1	0.000896403	0.75	0.970595	Hereditaryangioedema
iloperidone	Angina Pectoris	1.54545	0.0259839	0.613636	0.153546	Schizophrenia	Aggression;Amenorrhoea;Amnesia;Anaemia;Arrhythmia;Arthralgia;Musculoskeletal discomfort;Asthma;Mental disorder;Blepharitis;Breast disorder;Catatonia;Cholelithiasis;Infection;Confusional state;Feeling abnormal;Conjunctivitis;Connective tissue disorder;Disturbance in sexual arousal;Libido decreased;Dehydration;Delirium;Delusion;Diarrhoea;Dizziness;Duodenal ulcer;Dyskinesia;Dyspnoea;Dysuria;Oedema;E…
irbesartan	Angina Pectoris	0.5	0.000110241	0.875	0.995444	Hypertension	Abdominal distension;Gastrointestinal pain;Abdominal pain;Agranulocytosis;Anaphylactic shock;Anaemia;Aplastic anaemia;Haemolytic anaemia;Angina pectoris;Angioedema;Decreased appetite;Anxiety;Arrhythmia;Arthralgia;Musculoskeletal discomfort;Arthritis;Asthenia;Asthma;Breast disorder;Breast feeding;Bursitis;Transient ischaemic attack;Chest pain;Nasopharyngitis;Rhinitis;Infection;Conjunctivitis;Conne…
isosorbide dinitrate	Angina Pectoris	1	0.00495439	0.75	0.414978	Analfissure;Anginapectoris
ketamine	Angina Pectoris	1.65217	0.0011127	0.586957	0.121975	Anaesthesia	Obstructive airways disorder;Anaphylactic shock;Decreased appetite;Apnoea;Arrhythmia;Cystitis noninfective;Cystitis;Bladder pain;Diplopia;Epilepsy;Rash;Dermatitis;Hypotension;Laryngospasm;Nausea;Nystagmus;Pain;Convulsion;Shock;Salivary hypersecretion;Erythema;Vomiting;Muscle twitching;Rash morbilliform;Pulmonary function test decreased;Respiratory depression;Vision blurred;Bradycardia;Clonus
lamotrigine	Angina Pectoris	1.65625	6.61e-05	0.585938	0.120888	Bipolardisorder;Epilepsy	Gastrointestinal pain;Abdominal pain;Abscess;Agranulocytosis;Alopecia;Amblyopia;Amenorrhoea;Amnesia;Anaemia;Aplastic anaemia;Haemolytic anaemia;Anaemia macrocytic;Angina pectoris;Angioedema;Decreased appetite;Anxiety;Aphasia;Apnoea;Apraxia;Arthralgia;Musculoskeletal discomfort;Arthritis;Asthenia;Asthma;Ataxia;Atrial fibrillation;Back pain;Balanitis;Mental disorder;Bipolar disorder;Bipolar I disor…
lauric acid	Angina Pectoris	1.41667	0.000882592	0.645833	0.87233
leflunomide	Angina Pectoris	1	0.0214235	0.75	0.414978	Arthritis;Multiplesclerosis	Gastrointestinal pain;Abdominal pain;Congenital anomaly;Developmental delay;Abscess;Acquired immunodeficiency syndrome;Autoimmune disorder;Acute yellow liver atrophy;Agranulocytosis;Albuminuria;Alopecia;Amblyopia;Anaphylactic shock;Anaemia;Angina pectoris;Angioedema;Decreased appetite;Anxiety;Arrhythmia;Arthralgia;Musculoskeletal discomfort;Arthritis;Asthenia;Asthma;Back pain;Mental disorder;Brea…
lenalidomide	Angina Pectoris	1	0.00323098	0.75	0.414978	Multiplemyeloma	Abdominal distension;Gastrointestinal pain;Abdominal pain;Congenital anomaly;Developmental delay;Abscess;Agranulocytosis;Alopecia;Alveolitis allergic;Amenorrhoea;Anaemia;Haemolytic anaemia;Autoimmune haemolytic anaemia;Refractory cytopenia with unilineage dysplasia;Angina pectoris;Angioedema;Decreased appetite;Anxiety;Aortic disorder;Aortic valve stenosis;Aphasia;Arrhythmia;Arthralgia;Musculoskel…
levocabastine	Angina Pectoris	1.5	0.0142545	0.625	0.168903	Allergicconjunctivitis	Cough;Dyspnoea;Rash;Dermatitis;Fatigue;Asthenia;Headache;Nausea;Pharyngitis;Erythema;Dry mouth;Eye pain;Eyelid oedema;Ocular hyperaemia;Lacrimation increased;Visual impairment;Pain;Somnolence
levocarnitine	Angina Pectoris	1.72727	0.0406752	0.568182	0.103252
levorphanol	Angina Pectoris	1	0.00584077	0.75	0.414978	Ischemicstroke;Pain
lifitegrast	Angina Pectoris	1	0.0422008	0.75	0.414978	Dryeyedisease;Allergicconjunctivitis
lisinopril	Angina Pectoris	0	5.22e-10	1	0.999309	Hypertension	Gastrointestinal pain;Abdominal pain;Agranulocytosis;Alopecia;Anaemia;Haemolytic anaemia;Angina pectoris;Angioedema;Decreased appetite;Anuria;Anxiety;Arrhythmia;Arthralgia;Musculoskeletal discomfort;Arthritis;Asthenia;Asthma;Ataxia;Atrial fibrillation;Atrial flutter;Back pain;Mental disorder;Breast disorder;Bronchospasm;Bronchitis;Bursitis;Transient ischaemic attack;Neck pain;Chest pain;Nasophary…
lisuride	Angina Pectoris	1.6	0.03422	0.6	0.136647	Fibrosis;Parkinsondisease	Decreased appetite;Anxiety;Mental disorder;Infection;Confusional state;Feeling abnormal;Cough;Dehydration;Dizziness;Dyspnoea;Erythromelalgia;Fatigue;Asthenia;Gastrointestinal disorder;Hallucination;Headache;Cardiac disorder;Cardiac valve disease;Hyperprolactinaemia;Orthostatic hypotension;Immune system disorder;Libido increased;Disturbance in sexual arousal;Mediastinal disorder;Myoclonus;Nervous …
lomitapide	Angina Pectoris	1	0.00148246	0.75	0.970595		Abdominal distension;Gastrointestinal pain;Abdominal pain;Aerophagia;Anaemia;Angina pectoris;Arthralgia;Musculoskeletal discomfort;Asthenia;Back pain;Blister;Dermatitis bullous;Chest pain;Infection;Connective tissue disorder;Constipation;Dehydration;Diarrhoea;Dizziness;Dyspepsia;Ecchymosis;Eructation;Gastrooesophageal reflux disease;Eye disorder;Fatigue;Body temperature increased;Flatulence;Gastr…
losartan	Angina Pectoris	0	0.000232629	1	0.999309	Hypertension	Gastrointestinal pain;Abdominal pain;Agranulocytosis;Obstructive airways disorder;Alopecia;Anaphylactic shock;Anaemia;Aplastic anaemia;Haemolytic anaemia;Angina pectoris;Angioedema;Decreased appetite;Anxiety;Anxiety disorder;Arrhythmia;Arthralgia;Musculoskeletal discomfort;Arthritis;Asthenia;Ataxia;Atrial fibrillation;Back pain;Breast disorder;Bronchitis;Cellulitis;Chest pain;Infection;Confusiona…
lovastatin	Angina Pectoris	1	0.00269781	0.75	0.414978	Cardiovasculardisease;Hypercholesterolaemia	Gastrointestinal pain;Abdominal pain;Alopecia;Amnesia;Anaphylactic shock;Haemolytic anaemia;Angioedema;Decreased appetite;Anxiety;Arthralgia;Musculoskeletal discomfort;Arthritis;Asthenia;Back pain;Chest pain;Infection;Confusional state;Feeling abnormal;Constipation;Dermatomyositis;Diarrhoea;Dizziness;Dysgeusia;Dyspepsia;Dyspnoea;Eosinophilia;Toxic epidermal necrolysis;Erythema multiforme;Rash;Der…
lurasidone	Angina Pectoris	1.16667	0.00047531	0.708333	0.318627		Gastrointestinal pain;Abdominal pain;Agranulocytosis;Amenorrhoea;Anaemia;Angina pectoris;Angioedema;Anxiety;Arrhythmia;Atrioventricular block;Back pain;Mental disorder;Breast disorder;Cardiovascular disorder;Catatonia;Neck pain;Infection;Connective tissue disorder;Sudden death;Dysphagia;Diabetes mellitus;Diarrhoea;Dizziness;Drooling;Osteoarthritis;Dysarthria;Dyskinesia;Dysmenorrhoea;Dyspepsia;Dys…
lypressin	Angina Pectoris	1	1.58e-05	0.75	0.414978	Amnesia
medroxyprogesterone acetate	Angina Pectoris	1.625	0.00855573	0.59375	0.12944
metamfetamine	Angina Pectoris	1.66667	0.0208554	0.583333	0.118148
metergoline	Angina Pectoris	1	0.0122158	0.75	0.414978
methoxyflurane	Angina Pectoris	1.83333	0.0421909	0.541667	0.081155	Anaesthesia
methyldopa	Angina Pectoris	1	0.000616748	0.75	0.414978	Hypertension	Agranulocytosis;Amenorrhoea;Haemolytic anaemia;Angina pectoris;Arthralgia;Musculoskeletal discomfort;Asthenia;Mental disorder;Breast disorder;Colitis;Infection;Connective tissue disorder;Constipation;Disturbance in sexual arousal;Libido decreased;Diarrhoea;Abdominal distension;Dizziness;Eczema;Oedema;Endocrine disorder;Eosinophilia;Toxic epidermal necrolysis;Rash;Dermatitis;Body temperature incre…
metyrapone	Angina Pectoris	1	0.0143011	0.75	0.970595	Cushingdisease	Gastrointestinal pain;Abdominal pain;Adrenal insufficiency;Alopecia;Dermatitis atopic;Dizziness;Endocrine disorder;Gastrointestinal disorder;Headache;Hirsutism;Hypertension;Hypotension;Nausea;Nervous system disorder;Pain;Pancytopenia;Angiopathy;Vomiting;Skin disorder;Abdominal discomfort;White blood cell count decreased
minoxidil	Angina Pectoris	1	0.000293168	0.75	0.414978	Hypertension	Angina pectoris;Breast disorder;Cardiac tamponade;Oedema;Toxic epidermal necrolysis;Rash;Dermatitis;Gastrointestinal disorder;Cardiac disorder;Hypertrichosis;Hypotension;Leukopenia;Mediastinal disorder;Nausea;Pericardial effusion;Pericarditis;Pleural effusion;Stevens-Johnson syndrome;Erythema multiforme;Tachycardia;Thrombocytopenia;Virilism;Vomiting;Weight increased;Oedema peripheral;Dermatitis b…
mirabegron	Angina Pectoris	1	1.61e-05	0.75	0.414978	Overactivebladder	Abdominal distension;Gastrointestinal pain;Abdominal pain;Arthralgia;Musculoskeletal discomfort;Atrial fibrillation;Back pain;Breast cancer;Breast disorder;Infection;Connective tissue disorder;Constipation;Cystitis noninfective;Cystitis;Bladder pain;Diarrhoea;Dizziness;Dyspepsia;Rash;Dermatitis;Eye disorder;Fatigue;Asthenia;Gastritis;Gastrointestinal disorder;Glaucoma;Headache;Cardiac disorder;Hy…
mitotane	Angina Pectoris	0.6	0.001453	0.85	0.993365	Adrenocorticalcarcinoma	Adrenal insufficiency;Aggression;Albuminuria;Anaemia;Decreased appetite;Asthenia;Ataxia;Mental disorder;Breast disorder;Infection;Confusional state;Feeling abnormal;Connective tissue disorder;Diarrhoea;Diplopia;Dizziness;Somnolence;Osteoarthritis;Dysarthria;Dysgeusia;Dyspepsia;Endocrine disorder;Rash;Dermatitis;Eye disorder;Body temperature increased;Flushing;Gastrointestinal disorder;Gynaecomast…
moxonidine	Angina Pectoris	1	0.00109144	0.75	0.970595	Alcoholdependence	Gastrointestinal pain;Abdominal pain;Angioedema;Anxiety;Asthenia;Back pain;Bronchitis;Infection;Diarrhoea;Dizziness;Rash;Dermatitis;Headache;Hypotension;Orthostatic hypotension;Nausea;Pain;Pharyngitis;Pruritus;Sinusitis;Sleep disorder;Urticaria;Vertigo;Dry mouth;Oedema peripheral;Insomnia;Somnolence
nalbuphine	Angina Pectoris	1	0.00489448	0.75	0.414978	Pain	Gastrointestinal pain;Abdominal pain;Anxiety;Asthenia;Asthma;Bronchospasm;Confusional state;Feeling abnormal;Delusion;Depersonalisation;Depression;Dizziness;Dyspepsia;Dyspnoea;Oedema;Rash;Dermatitis;Foetal death;Body temperature increased;Flushing;Hallucination;Headache;Cardiac arrest;Hostility;Hypersensitivity;Hypertension;Hypotension;Laryngeal oedema;Muscle spasms;Nausea;Nervousness;Tension;Sen…
naldemedine	Angina Pectoris	1	0.0242032	0.75	0.414978
nalmefene	Angina Pectoris	1	0.0065298	0.75	0.414978	Opioiddependence	Abdominal pain;Arrhythmia;Arthralgia;Musculoskeletal discomfort;Asthenia;Mental disorder;Confusional state;Feeling abnormal;Connective tissue disorder;Disturbance in sexual arousal;Libido decreased;Diarrhoea;Dizziness;Fatigue;Body temperature increased;Gastrointestinal disorder;Hallucination;Headache;Cardiac disorder;Hepatitis;Hyperhidrosis;Hypertension;Hypoaesthesia;Hypotension;Myoclonus;Nausea;…
naltrexone	Angina Pectoris	1	0.0253558	0.75	0.414978	Alcoholdependence;Humanimmunodeficiencyvirusinfection	Abdominal pain;Gastrointestinal pain;Abortion missed;Pancreatitis acute;Alcoholism;Alcohol abuse;Alopecia;Dementia Alzheimer's type;Anaphylactic shock;Angina pectoris;Angina unstable;Angioedema;Decreased appetite;Anxiety;Appetite disorder;Arthralgia;Musculoskeletal discomfort;Arthritis;Asthenia;Atrial fibrillation;Back pain;Mental disorder;Bronchitis;Cellulitis;Chest pain;Cholelithiasis;Colitis;I…
naphazoline	Angina Pectoris	1.5	0.0336052	0.625	0.168903	Itching;Hyperaemia	Asthenia;Dizziness;Somnolence;Eye disorder;Headache;Hyperglycaemia;Hypertension;Keratitis;Mydriasis;Nausea;Nervousness;Tension;Hyperhidrosis;Eye pain;Endophthalmitis;Ocular hyperaemia;Discomfort;Intraocular pressure increased;Punctate keratitis;Xerosis;Erythema;Vision blurred;Lacrimation increased;Eye oedema;Accidental exposure to product;Ocular discomfort
nesiritide	Angina Pectoris	1	6.98e-05	0.75	0.414978	Congestiveheartfailure	Arrhythmia;Back pain;Diabetes mellitus;Dizziness;Dyspnoea;Rash;Dermatitis;Headache;Cardiac failure;Hypersensitivity;Hypertension;Hypoglycaemia;Hypotension;Immune system disorder;Musculoskeletal disorder;Nausea;Nervous system disorder;Pruritus;Hyperhidrosis;Angiopathy;Vomiting;Ventricular arrhythmia;Blood creatinine increased;Ventricular extrasystoles;Bradycardia;Drug interaction;Renal impairment;…
nitroglycerin	Angina Pectoris	1	0.00475263	0.75	0.414978	Diabeticfootulcer;Anginapectoris	Gastrointestinal pain;Abdominal pain;Anaphylactic shock;Angina unstable;Angina pectoris;Angioedema;Arrhythmia;Asthenia;Mental disorder;Coma;Infection;Confusional state;Feeling abnormal;Cyanosis;Dermatitis exfoliative;Drug eruption;Dermatitis atopic;Dermatitis contact;Dizziness;Somnolence;Dyspnoea;Eczema;Rash;Dermatitis;Body temperature increased;Flushing;Gastrointestinal disorder;Breath odour;Hea…
nitroprusside	Angina Pectoris	1	0.0111956	0.75	0.414978	Hypertension	Gastrointestinal pain;Abdominal pain;Dizziness;Rash;Dermatitis;Flushing;Headache;Hypotension;Hypothyroidism;Miosis;Nausea;Palpitations;Tachycardia;Tinnitus;Agitation;Intracranial pressure increased;Hyperreflexia;Muscle twitching;Retching;Anxiety;Platelet count decreased;Bradycardia;Hyperhidrosis;Electrocardiogram change;Chest discomfort;Ileus
nonacog beta pegol	Angina Pectoris	0.666667	0.000181744	0.833333	0.620085
obinutuzumab	Angina Pectoris	1	0.0168486	0.75	0.414978	Chroniclymphocyticleukaemia
ocrelizumab	Angina Pectoris	1	0.0381124	0.75	0.414978	DiffuselargeB-celllymphoma;Multiplesclerosis
ocriplasmin	Angina Pectoris	1	0.0462471	0.75	0.970595	Symptomaticvitreomacularadhesion
ofatumumab	Angina Pectoris	1	0.0139557	0.75	0.414978	Chroniclymphocyticleukaemia;DiffuselargeB-celllymphoma;Rheumatoidarthritis	Agranulocytosis;Anaphylactic shock;Anaemia;Arthralgia;Musculoskeletal discomfort;Asthenia;Back pain;Bacteraemia;Coagulopathy;Bronchospasm;Bronchitis;Bronchopneumonia;Infection;Connective tissue disorder;Cough;Pancytopenia;Diarrhoea;Dyspnoea;Rash;Dermatitis;Fatigue;Body temperature increased;Flushing;Gastrointestinal disorder;Headache;Cardiac arrest;Cardiac disorder;Hepatitis B;Herpes virus infect…
olanzapine	Angina Pectoris	1.69697	0.00507074	0.575758	0.11048	Schizophrenia	Abdominal distension;Gastrointestinal pain;Abdominal pain;Acidosis;Albuminuria;Alopecia;Dementia Alzheimer's type;Amblyopia;Amenorrhoea;Amnesia;Anaemia;Angioedema;Decreased appetite;Anxiety;Apnoea;Arteritis;Arthralgia;Musculoskeletal discomfort;Arthritis;Rheumatoid arthritis;Phonological disorder;Asthenia;Asthma;Ataxia;Pneumothorax;Atelectasis;Atrial fibrillation;Atrioventricular block;Back pain;…
oleic acid	Angina Pectoris	1.16667	0.0259557	0.708333	0.318627
olmesartan	Angina Pectoris	0	0.000111639	1	0.999309		Gastrointestinal pain;Abdominal pain;Alopecia;Angioedema;Arthralgia;Musculoskeletal discomfort;Arthritis;Asthenia;Back pain;Mental disorder;Bronchitis;Chest pain;Cough;Diarrhoea;Dizziness;Dyspepsia;Rash;Dermatitis;Fatigue;Gastroenteritis;Headache;Haematuria;Hypercholesterolaemia;Hyperglycaemia;Hyperlipidaemia;Hypertriglyceridaemia;Blood triglycerides increased;Renal failure acute;Nausea;Pain;Phar…
omega-3 fatty acids	Angina Pectoris	0.333333	0.00250805	0.916667	0.997568
omeprazole	Angina Pectoris	0.5	0.00309432	0.875	0.712299	Gastroesophagealrefluxdisease	Gastrointestinal pain;Abdominal pain;Aggression;Agranulocytosis;Alopecia;Anaphylactic shock;Anaemia;Haemolytic anaemia;Angina pectoris;Angioedema;Decreased appetite;Anxiety;Arthralgia;Musculoskeletal discomfort;Asthenia;Back pain;Mental disorder;Bone disorder;Breast disorder;Bronchospasm;Candida infection;Carcinoid tumour;Chest pain;Infection;Confusional state;Feeling abnormal;Connective tissue d…
ondansetron	Angina Pectoris	1.4	0.0103538	0.65	0.879184	Alcoholdependence;Chemotherapy-inducednausea	Gastrointestinal pain;Abdominal pain;Anaphylactic shock;Angina pectoris;Angioedema;Anxiety;Arrhythmia;Asthenia;Asthma;Atrial fibrillation;Bronchospasm;Neoplasm malignant;Cardiovascular disorder;Chest pain;Constipation;Cough;Diarrhoea;Dizziness;Somnolence;Dyskinesia;Dyspnoea;Dysuria;Ear disorder;Toxic epidermal necrolysis;Rash;Dermatitis;Eye disorder;Fatigue;Body temperature increased;Flatulence;F…
opium	Angina Pectoris	1	0.00542454	0.75	0.414978
oxycodone	Angina Pectoris	1	0.0169474	0.75	0.414978	Pain;Backpain	Abdominal pain;Gastrointestinal pain;Addison's disease;Alcoholism;Alcohol abuse;Amblyopia;Amenorrhoea;Amnesia;Anaphylactic shock;Anaemia;Angioedema;Decreased appetite;Anxiety;Apnoea;Arthralgia;Musculoskeletal discomfort;Arthritis;Asthenia;Asthma;Back pain;Mental disorder;Blister;Dermatitis bullous;Breast disorder;Breast feeding;Bronchospasm;Bronchitis;Cellulitis;Neck pain;Chest pain;Cheyne-Stokes…
oxytocin	Angina Pectoris	1.5	0.011865	0.625	0.832955	Autismspectrumdisorder	Arrhythmia;Asphyxia;Disseminated intravascular coagulation;Dyspnoea;Effusion;Rash;Dermatitis;Foetal distress syndrome;Flushing;Gastrointestinal disorder;Headache;Cardiac disorder;Hyponatraemia;Hypotension;Immune system disorder;Mediastinal disorder;Nausea;Nervous system disorder;Shock;Tachycardia;Angiopathy;Vomiting;Water intoxication;Myocardial ischaemia;Acute pulmonary oedema;Malnutrition;Skin …
paricalcitol	Angina Pectoris	0	0.0200182	1	0.896282	Hyperparathyroidism	Gastrointestinal pain;Abdominal pain;Alopecia;Anaemia;Angioedema;Decreased appetite;Anxiety;Arrhythmia;Arthralgia;Musculoskeletal discomfort;Arthritis;Asthenia;Asthma;Atrial flutter;Back pain;Mental disorder;Blister;Dermatitis bullous;Breast cancer;Breast disorder;Calcinosis;Chest pain;Colitis;Infection;Confusional state;Feeling abnormal;Conjunctivitis;Connective tissue disorder;Constipation;Coug…
paroxetine	Angina Pectoris	1.68571	0.00665138	0.578571	0.113276	Depression	Gastrointestinal pain;Abdominal pain;Abscess;Pancreatitis acute;Aggression;Agranulocytosis;Albuminuria;Alopecia;Alveolitis allergic;Amblyopia;Amenorrhoea;Amnesia;Anaphylactic shock;Anaemia;Aplastic anaemia;Haemolytic anaemia;Hypochromic anaemia;Angina pectoris;Angioedema;Pupils unequal;Anxiety;Anxiety disorder;Aphasia;Arrhythmia;Arthralgia;Musculoskeletal discomfort;Arthritis;Rheumatoid arthritis…
pentazocine	Angina Pectoris	1.33333	0.0446622	0.666667	0.235636	Pain	Agranulocytosis;Anaphylactic shock;Decreased appetite;Apnoea;Asthenia;Confusional state;Feeling abnormal;Constipation;Dermatitis;Diarrhoea;Diplopia;Dizziness;Dysgeusia;Dyspnoea;Eosinophilia;Toxic epidermal necrolysis;Grand mal convulsion;Erythema multiforme;Flushing;Hallucination;Headache;Hypersensitivity;Hypertension;Hypotension;Irritability;Miosis;Muscle spasms;Nausea;Nodule;Nystagmus;Paraesthe…
pergolide	Angina Pectoris	1.64706	0.0126185	0.588235	0.123351	Parkinsondisease	Acute abdomen;Gastrointestinal pain;Abdominal pain;Abscess;Acidosis;Adenoma benign;Alopecia;Amenorrhoea;Amnesia;Anaemia;Anaemia megaloblastic;Angina pectoris;Decreased appetite;Anxiety;Apnoea;Arrhythmia;Arthralgia;Musculoskeletal discomfort;Arthritis;Asthenia;Asthma;Ataxia;Atrial fibrillation;Atrioventricular block;Back pain;Benign neoplasm of skin;Bronchitis;Bursitis;Cachexia;Candida infection;C…
pholcodine	Angina Pectoris	1	0.0142635	0.75	0.414978
pioglitazone	Angina Pectoris	0.75	0.00501593	0.8125	0.569933	Obesity;Diabeticcomplication;Type-2diabetes	Congenital anomaly;Developmental delay;Anaphylactic shock;Anaemia;Angina pectoris;Angioedema;Arthralgia;Musculoskeletal discomfort;Asthenia;Back pain;Bladder cancer;Bladder neoplasm;Breast disorder;Breast feeding;Bronchitis;Transient ischaemic attack;Chest pain;Infection;Connective tissue disorder;Cyst;Diarrhoea;Dizziness;Dyspnoea;Oedema;Eye disorder;Fatigue;Flatulence;Multiple fractures;Fracture…
pitavastatin	Angina Pectoris	1	0.00161746	0.75	0.414978		Gastrointestinal pain;Abdominal pain;Amnesia;Arthralgia;Musculoskeletal discomfort;Asthenia;Back pain;Confusional state;Feeling abnormal;Constipation;Diarrhoea;Dizziness;Dyspepsia;Rash;Dermatitis;Fatigue;Headache;Hepatitis;Hypersensitivity;Hypoaesthesia;Influenza;Jaundice;Renal failure acute;Myopathy;Myoglobin urine present;Myoglobinuria;Myositis;Nasopharyngitis;Nausea;Pain in extremity;Pruritus;…
porfimer sodium	Angina Pectoris	0.5	3.23e-05	0.875	0.995444	Non-small-celllungcancer
pravastatin	Angina Pectoris	1	0.0199689	0.75	0.414978	Hypercholesterolaemia	Abdominal distension;Gastrointestinal pain;Abdominal pain;Alopecia;Amnesia;Anaphylactic shock;Anaemia;Haemolytic anaemia;Angina pectoris;Angioedema;Decreased appetite;Anxiety;Arrhythmia;Arthralgia;Musculoskeletal discomfort;Arthritis;Asthenia;Breast feeding;Chest pain;Nasopharyngitis;Rhinitis;Infection;Confusional state;Feeling abnormal;Constipation;Cough;Depression;Dermatitis;Dermatomyositis;Dia…
proguanil	Angina Pectoris	1	0.0193921	0.75	0.970595	Malaria	Gastrointestinal pain;Abdominal pain;Decreased appetite;Mental disorder;Cough;Diarrhoea;Rash;Dermatitis;Body temperature increased;Gastrointestinal disorder;Hallucination;Headache;Immune system disorder;Mediastinal disorder;Nausea;Nervous system disorder;Pancytopenia;Stomatitis;Erythema;Vomiting;Amylase increased;Malnutrition;Skin disorder;Hepatobiliary disease;Hepatic enzyme increased
propafenone	Angina Pectoris	1	0.0310563	0.75	0.414978	Tachyarrhythmias	Abdominal distension;Gastrointestinal pain;Abdominal pain;Agranulocytosis;Alopecia;Amnesia;Anaemia;Angina pectoris;Angina unstable;Decreased appetite;Anxiety;Apnoea;Arrhythmia;Sinus arrhythmia;Arthritis;Asthenia;Ataxia;Pneumothorax;Atelectasis;Atrial fibrillation;Atrial flutter;Atrioventricular block;Atrioventricular dissociation;Mental disorder;Eyelid ptosis;Blister;Dermatitis bullous;Bone disor…
protamine sulfate	Angina Pectoris	1	0.0416363	0.75	0.414978
prothrombin	Angina Pectoris	0	1.55e-10	1	0.896282
quinine	Angina Pectoris	1.5	0.0210561	0.625	0.168903	Malaria
remifentanil	Angina Pectoris	1	0.0117149	0.75	0.414978	Anaesthesia	Amnesia;Anaphylactic shock;Anaemia;Anxiety;Apnoea;Arrhythmia;Pneumothorax;Atelectasis;Atrial fibrillation;Atrial flutter;Coagulopathy;Bronchospasm;Bronchitis;Cardiac output decreased;Cerebral infarction;Confusional state;Feeling abnormal;Constipation;Cough;Dysphagia;Diarrhoea;Dizziness;Dyspnoea;Dysuria;Oedema;Rash;Dermatitis;Body temperature increased;Flushing;Gastrooesophageal reflux disease;Gas…
rosiglitazone	Angina Pectoris	0.857143	0.00705884	0.785714	0.50343		Anaphylactic shock;Anaemia;Angioedema;Arthralgia;Musculoskeletal discomfort;Back pain;Infection;Connective tissue disorder;Constipation;Diabetes mellitus;Diarrhoea;Dizziness;Oedema;Rash;Dermatitis;Eye disorder;Fatigue;Asthenia;Multiple fractures;Fracture;Gastrointestinal disorder;Headache;Cardiac disorder;Cardiac failure;Cardiac failure congestive;Hepatitis;Hyperbilirubinaemia;Hypercholesterolaem…
rosuvastatin	Angina Pectoris	1	0.000755368	0.75	0.970595	ElevatedC-reactiveprotein;Hypercholesterolaemia	Gastrointestinal pain;Abdominal pain;Amnesia;Angioedema;Arrhythmia;Arthralgia;Musculoskeletal discomfort;Asthenia;Mental disorder;Breast disorder;Bronchitis;Infection;Confusional state;Feeling abnormal;Constipation;Depression;Diabetes mellitus;Diarrhoea;Dizziness;Dyspepsia;Rash;Dermatitis;Flatulence;Gastroenteritis;Gynaecomastia;Headache;Blood disorder;Haematuria;Hepatitis;Hypersensitivity;Influe…
salmon calcitonin	Angina Pectoris	1	0.023134	0.75	0.970595	Osteoporosis
simvastatin	Angina Pectoris	1	0.000751149	0.75	0.414978	Hypercholesterolaemia	Gastrointestinal pain;Abdominal pain;Alopecia;Amnesia;Anaphylactic shock;Anaemia;Haemolytic anaemia;Angioedema;Decreased appetite;Anxiety;Arthralgia;Musculoskeletal discomfort;Arthritis;Asthenia;Atrial fibrillation;Mental disorder;Breast feeding;Bronchitis;Chest pain;Infection;Confusional state;Feeling abnormal;Constipation;Depression;Dermatomyositis;Diabetes mellitus;Diarrhoea;Dizziness;Dysgeusi…
sodium tetradecyl sulfate	Angina Pectoris	1	0.0010999	0.75	0.414978	Hemangioma;Varicoseandspiderveinsofleg
sorafenib	Angina Pectoris	1.1	0.0354706	0.725	0.957659	Hepatocellularcarcinoma;Myelodysplasticsyndrome;Renalcellcarcinoma	Gastrointestinal pain;Abdominal pain;Alopecia;Anaphylactic shock;Anaemia;Angioedema;Decreased appetite;Arrhythmia;Arthralgia;Musculoskeletal discomfort;Ascites;Asthenia;Mental disorder;Bone disorder;Breast disorder;Burning mouth syndrome;Neoplasm malignant;Skin cancer;Squamous cell carcinoma;Transient ischaemic attack;Cholangitis;Cholecystitis;Infection;Connective tissue disorder;Constipation;Cou…
soybean oil	Angina Pectoris	0	0.0105847	1	0.896282	Bupicavainetoxicity
stearic acid	Angina Pectoris	0.5	0.000124627	0.875	0.712299
sucralfate	Angina Pectoris	0.8	5.88e-05	0.8	0.985975	Acnevulgaris
sufentanil	Angina Pectoris	1	0.00236447	0.75	0.414978	Analgesia	Anaphylactic shock;Apnoea;Arrhythmia;Bronchospasm;Confusional state;Feeling abnormal;Dizziness;Rash;Dermatitis;Body temperature increased;Headache;Cardiac arrest;Hypersensitivity;Hypertension;Hypotension;Laryngospasm;Miosis;Muscle rigidity;Nausea;Pruritus;Chills;Tachycardia;Erythema;Urinary incontinence;Urethral disorder;Urinary tract disorder;Vomiting;Urinary retention;Injection site pain;Pulmon…
sulodexide	Angina Pectoris	1	8.94e-05	0.75	0.414978	Tinnitus
telmisartan	Angina Pectoris	0	1.35e-05	1	0.999309	Hypertension	Gastrointestinal pain;Abdominal pain;Abscess;Anaphylactic shock;Anaemia;Angina pectoris;Angioedema;Decreased appetite;Anxiety;Arrhythmia;Arthralgia;Musculoskeletal discomfort;Arthritis;Asthenia;Asthma;Atrial fibrillation;Back pain;Mental disorder;Bone disorder;Breast disorder;Bronchospasm;Bronchitis;Bursitis;Cardiovascular disorder;Cerebrovascular disorder;Chest pain;Infection;Conjunctivitis;Conn…
terlipressin	Angina Pectoris	1	0.000305665	0.75	0.414978	Hypertension	Abdominal pain;Atrial fibrillation;Chest pain;Diarrhoea;Dyspnoea;Gastrointestinal disorder;Headache;Cardiac disorder;Cardiac failure;Hypertension;Hyponatraemia;Myocardial infarction;Acute coronary syndrome;Nausea;Nervous system disorder;Pregnancy;Pulmonary oedema;Tachycardia;Torsade de pointes;Angiopathy;Ventricular fibrillation;Vomiting;Ventricular extrasystoles;Injection site necrosis;Skin exfo…
testosterone	Angina Pectoris	0.333333	0.0359303	0.916667	0.789721	Hormonedeficiency;Malehormonaldeficiency;Osteoporosis	Abdominal pain;Gastrointestinal pain;Aggression;Alopecia;Amenorrhoea;Amnesia;Anaphylactic shock;Anaemia;Anger;Angina pectoris;Angioedema;Anxiety;Appetite disorder;Arthralgia;Musculoskeletal discomfort;Arthritis;Asthenia;Asthma;Back pain;Mental disorder;Benign prostatic hyperplasia;Blister;Dermatitis bullous;Coagulopathy;Breast cyst;Breast disorder;Bronchitis;Thermal burn;Neoplasm malignant;Cerebr…
tetradecyl hydrogen sulfate (ester)	Angina Pectoris	0	8.94e-05	1	0.896282
thalidomide	Angina Pectoris	1	0.0130312	0.75	0.970595	Multiplemyeloma	Gastrointestinal pain;Abdominal pain;Multiple congenital abnormalities;Acquired immunodeficiency syndrome;Autoimmune disorder;Agranulocytosis;Albuminuria;Alopecia;Amblyopia;Amenorrhoea;Amnesia;Amyloidosis;Anaemia;Aplastic anaemia;Hypochromic anaemia;Anaemia macrocytic;Anaemia megaloblastic;Angina pectoris;Angioedema;Decreased appetite;Anxiety;Apnoea;Arrhythmia;Arthralgia;Musculoskeletal discomfor…
tolvaptan	Angina Pectoris	1	0.00785805	0.75	0.414978	Heartfailure;Hyponatraemia	Anaphylactic shock;Decreased appetite;Asthenia;Breast disorder;Connective tissue disorder;Constipation;Dehydration;Diabetic ketoacidosis;Diarrhoea;Disseminated intravascular coagulation;Dizziness;Dysgeusia;Ecchymosis;Body temperature increased;Gastrointestinal disorder;Gastrointestinal haemorrhage;Headache;Cardiac disorder;Hyperglycaemia;Hyperkalaemia;Hypernatraemia;Hypersensitivity;Hypoglycaemia…
trimetrexate	Angina Pectoris	1	0.0167089	0.75	0.970595	Toxoplasmosis	Anaemia;Confusional state;Feeling abnormal;Rash;Dermatitis;Fatigue;Asthenia;Body temperature increased;Hypocalcaemia;Hyponatraemia;Nausea;Neutropenia;Pruritus;Thrombocytopenia;Vomiting;Blood alkaline phosphatase increased;Aspartate aminotransferase increased;Alanine aminotransferase increased;Hepatotoxicity;Blood bilirubin increased;Electrolyte imbalance;Blood creatinine increased
troglitazone	Angina Pectoris	1	0.00216093	0.75	0.414978	Diabeticcomplication	Gastrointestinal pain;Abdominal pain;Anaemia;Decreased appetite;Oedema;Fatigue;Asthenia;Body temperature increased;Cardiac failure congestive;Hepatitis;Hyperglycaemia;Jaundice;Nausea;Dizziness;Loss of consciousness;Shock;Syncope;Vomiting;Weight increased;Hepatic function abnormal;Liver function test abnormal;Alanine aminotransferase increased;Malaise;Discomfort;Feeling abnormal;Ill-defined disord…
tromethamine	Angina Pectoris	1.4	0.00346697	0.65	0.879184	Acidosis
turoctocog alfa	Angina Pectoris	0.666667	2.49e-05	0.833333	0.99148	HaemophiliaA
turoctocog alfa pegol	Angina Pectoris	0.666667	0.000247641	0.833333	0.99148
tyloxapol	Angina Pectoris	0	0.000343409	1	0.999309	Cysticfibrosis
valdecoxib	Angina Pectoris	1.33333	0.0452551	0.666667	0.903499	Osteoarthritis	Gastrointestinal pain;Abdominal pain;Albuminuria;Alopecia;Amenorrhoea;Anaphylactic shock;Anaemia;Aneurysm;Angina pectoris;Angina unstable;Angioedema;Decreased appetite;Anxiety;Aortic valve stenosis;Apnoea;Appendicitis;Arrhythmia;Arthralgia;Musculoskeletal discomfort;Asthenia;Atrial fibrillation;Back pain;Coagulopathy;Bronchospasm;Bronchitis;Candida infection;Neoplasm malignant;Basal cell carcinom…
valproic acid	Angina Pectoris	1.44444	0.00266621	0.638889	0.189305
valsartan	Angina Pectoris	0	0.000203834	1	0.999309	Hypertension	Gastrointestinal pain;Abdominal pain;Alopecia;Anaphylactic shock;Angioedema;Decreased appetite;Anxiety;Arthralgia;Musculoskeletal discomfort;Asthenia;Atrial fibrillation;Back pain;Mental disorder;Bronchitis;Chest pain;Infection;Connective tissue disorder;Constipation;Cough;Diarrhoea;Dizziness;Dysgeusia;Dyspepsia;Dyspnoea;Oedema;Epistaxis;Rash;Dermatitis;Fatigue;Flatulence;Gastrointestinal disorde…
vasopressin	Angina Pectoris	1	0.000232541	0.75	0.414978	Diabetesinsipidus;Enuresis;Polyuria	Abdominal pain;Anaphylactic shock;Angina pectoris;Arrhythmia;Cardiac output decreased;Polyuria;Gangrene;Cardiac arrest;Hypersensitivity;Nausea;Pallor;Urine output increased;Shock;Hyperhidrosis;Tremor;Urticaria;Vertigo;Vomiting;Water intoxication;Bronchospasm;Myocardial ischaemia;Vasoconstriction
vinblastine	Angina Pectoris	1.16667	0.0231915	0.708333	0.946177	Solidtumour/cancer	Gastrointestinal pain;Abdominal pain;Agranulocytosis;Alopecia;Anaemia;Angina pectoris;Decreased appetite;Asthenia;Cellulitis;Constipation;Depression;Diarrhoea;Dizziness;Extravasation;Headache;Haemorrhage;Haemoglobin;Hypertension;Inappropriate antidiuretic hormone secretion;Ischaemia;Leukopenia;Myocardial infarction;Acute coronary syndrome;Nausea;Neoplasm;Neuritis;Neuropathy peripheral;Sensory los…
zinc	Angina Pectoris	1.36522	1.3e-08	0.658696	0.892468		Pancreatitis;Epigastric discomfort;Nausea
zinc acetate	Angina Pectoris	1.36522	8.09e-11	0.658696	0.892468	Wilsondisease
zinc chloride	Angina Pectoris	1.36522	2.9e-10	0.658696	0.892468	Commoncold

## Sheet: Arrhythmia
drug	disease	proximity	pval	similarity	adjusted_similarity	TTD	SIDER
acenocoumarol	Arrhythmia	0	0.0032615	1	0.896282	Thrombosis	Alopecia;Coagulopathy;Dermatitis;Diarrhoea;Body temperature increased;Gastrointestinal disorder;Haemobilia;Haemorrhage;Haemoglobin;Hypersensitivity;Melaena;Menorrhagia;Metrorrhagia;Nausea;Neoplasm;Ulcer;Urticaria;Vomiting;Hepatocellular injury;Liver injury;Skin exfoliation;Skin necrosis;Haematuria;Protein C deficiency;Abdominal symptom;Decreased appetite
acetophenazine	Arrhythmia	0.666667	0.00348476	0.833333	0.994669	Bipolardisorder
adenosine phosphate	Arrhythmia	1.33333	0.0479454	0.666667	0.235636
ajmaline	Arrhythmia	0	0.00562322	1	0.999608	Atrialfibrillation
aliskiren	Arrhythmia	0	0.000454726	1	0.999608	Hypertension	Gastrointestinal pain;Abdominal pain;Anaphylactic shock;Anaemia;Angioedema;Arthralgia;Musculoskeletal discomfort;Asthenia;Back pain;Bronchitis;Colon cancer;Neck pain;Connective tissue disorder;Constipation;Cough;Diarrhoea;Dizziness;Dyspepsia;Oedema;Toxic epidermal necrolysis;Epistaxis;Rash;Dermatitis;Fatigue;Gastrooesophageal reflux disease;Gastrointestinal disorder;Gout;Headache;Cardiac disorder…
ambenonium	Arrhythmia	1	0.0424109	0.75	0.414978	Myastheniagravis
amifampridine	Arrhythmia	1	0.0198172	0.75	0.980578	LambertEatonmyasthenicsyndrome
amoxapine	Arrhythmia	1.39024	1.82e-08	0.652439	0.916161	Majordepressivedisorder	Gastrointestinal pain;Abdominal pain;Lymphadenitis;Agranulocytosis;Alopecia;Decreased appetite;Asthenia;Ataxia;Atrial fibrillation;Confusional state;Feeling abnormal;Constipation;Disturbance in sexual arousal;Libido decreased;Delusion;Diarrhoea;Dizziness;Somnolence;Oedema;Eosinophilia;Rash;Dermatitis;Fatigue;Body temperature increased;Flatulence;Gynaecomastia;Hallucination;Headache;Atrioventricul…
amphetamine	Arrhythmia	0.882353	1.39e-10	0.779412	0.987667	Attentiondeficithyperactivitydisorder	Gastrointestinal pain;Abdominal pain;Anaphylactic shock;Angioedema;Decreased appetite;Anxiety;Asthenia;Chest pain;Infection;Constipation;Sudden death;Disturbance in sexual arousal;Libido decreased;Depression;Diarrhoea;Dizziness;Dyskinesia;Dysmenorrhoea;Dyspepsia;Dyspnoea;Toxic epidermal necrolysis;Rash;Dermatitis;Fatigue;Body temperature increased;Headache;Hypersensitivity;Hypertension;Irritabili…
amsacrine	Arrhythmia	0.75	0.00442564	0.8125	0.992624	Acutelymphoblasticleukaemia	Gastrointestinal pain;Abdominal pain;Agranulocytosis;Alopecia;Anaemia;Aplastic anaemia;Decreased appetite;Arrhythmia;Asthenia;Atrial fibrillation;Mental disorder;Infection;Confusional state;Feeling abnormal;Connective tissue disorder;Dysphagia;Diarrhoea;Dizziness;Dyspnoea;Rash;Dermatitis;Extravasation;Fatigue;Body temperature increased;Gastrointestinal disorder;Gingival bleeding;Gingivitis;Headac…
amyl nitrite	Arrhythmia	1	0.0304997	0.75	0.414978	Anginapectoris
amylmetacresol	Arrhythmia	0	7.8e-05	1	0.999608
amylocaine	Arrhythmia	0.285714	6.51e-21	0.928571	0.998798
angiotensin ii	Arrhythmia	0	0.00445102	1	0.896282	Increasebloodpressure
anisindione	Arrhythmia	0	0.000203834	1	0.999608	Coagulationdefect
antihemophilic factor (recombinant), pegylated	Arrhythmia	0	0.000138734	1	0.896282
antihemophilic factor human	Arrhythmia	1	0.0266594	0.75	0.414978
antihemophilic factor, human recombinant	Arrhythmia	1.09091	0.0100195	0.727273	0.361076
antithrombin iii human	Arrhythmia	1	0.0416124	0.75	0.980578
apomorphine	Arrhythmia	1.2	3.75e-05	0.7	0.958408	Parkinsondisease	Angina pectoris;Anxiety;Arthralgia;Musculoskeletal discomfort;Asthenia;Back pain;Mental disorder;Chest pain;Confusional state;Feeling abnormal;Constipation;Contusion;Dehydration;Diarrhoea;Dizziness;Somnolence;Dyskinesia;Dyspnoea;Ecchymosis;Oedema;Fatigue;Flushing;Granuloma;Hallucination;Headache;Cardiac failure congestive;Hypotension;Orthostatic hypotension;Libido increased;Disturbance in sexual …
ardeparin	Arrhythmia	1	0.00244301	0.75	0.980578	Deepveinthrombosis
astemizole	Arrhythmia	0.5	5.96e-08	0.875	0.99722
atomoxetine	Arrhythmia	1.18182	0.00188957	0.704545	0.961159	Attentiondeficithyperactivitydisorder	Gastrointestinal pain;Abdominal pain;Aggression;Decreased appetite;Anxiety;Arthralgia;Musculoskeletal discomfort;Asthenia;Back pain;Mental disorder;Bone disorder;Breast disorder;Chest pain;Coma;Infection;Conjunctivitis;Constipation;Cough;Disturbance in sexual arousal;Libido decreased;Delirium;Depression;Dermatitis;Diarrhoea;Dizziness;Drug abuse;Dysgeusia;Dysmenorrhoea;Dyspepsia;Dysuria;Rash;Excor…
atosiban	Arrhythmia	0.75	4.42e-09	0.8125	0.569933		Mental disorder;Breast disorder;Dizziness;Dyspnoea;Rash;Dermatitis;Body temperature increased;Gastrointestinal disorder;Headache;Cardiac disorder;Hyperglycaemia;Hypersensitivity;Hypotension;Immune system disorder;Nausea;Nervous system disorder;Multiple pregnancy;Pruritus;Pulmonary oedema;Tachycardia;Uterine haemorrhage;Uterine atony;Uterine hypotonus;Angiopathy;Vomiting;Injection site reaction;Ma…
avanafil	Arrhythmia	1	0.00819754	0.75	0.980578	Erectiledysfunction	Angina pectoris;Angina unstable;Arthralgia;Musculoskeletal discomfort;Asthenia;Back pain;Balanitis;Mental disorder;Breast disorder;Bronchitis;Chest pain;Infection;Connective tissue disorder;Constipation;Cough;Diabetes mellitus;Diarrhoea;Dizziness;Dyspepsia;Epistaxis;Rash;Dermatitis;Eye disorder;Fatigue;Body temperature increased;Flank pain;Flushing;Gastritis;Gastrooesophageal reflux disease;Gastr…
axitinib	Arrhythmia	1	0.0496835	0.75	0.414978	Renalcellcarcinoma	Gastrointestinal pain;Abdominal pain;Alopecia;Anaemia;Arthralgia;Musculoskeletal discomfort;Asthenia;Neoplasm malignant;Transient ischaemic attack;Connective tissue disorder;Constipation;Cough;Dehydration;Diarrhoea;Dizziness;Dysgeusia;Dyspepsia;Dyspnoea;Endocrine disorder;Epistaxis;Rash;Dermatitis;Fatigue;Fistula;Flatulence;Gastrointestinal disorder;Gastrointestinal haemorrhage;Gingival bleeding;…
azilsartan medoxomil	Arrhythmia	0	0.0010994	1	0.896282
bemiparin	Arrhythmia	1	0.00927993	0.75	0.980578
benzocaine	Arrhythmia	0	8.44e-08	1	0.999608	Anaesthesia	Cyanosis;Dermatitis contact;Dyspnoea;Oedema;Rash;Dermatitis;Hypersensitivity;Methaemoglobinaemia;Pruritus;Swelling;Erythema;Urticaria;Tenderness;Respiratory distress;Oral discomfort
benzonatate	Arrhythmia	0	0.00585041	1	0.999608	Cough	Bronchospasm;Confusional state;Feeling abnormal;Constipation;Dizziness;Headache;Hypersensitivity;Laryngospasm;Nasal congestion;Nausea;Sensory loss;Hypoaesthesia;Pruritus;Convulsion;Shock;Tremor;Agitation;Depressed level of consciousness;Hallucination, visual;Clonic convulsion;Rash;Abdominal discomfort;Gastrointestinal tract irritation
bepridil	Arrhythmia	0.9	2.81e-06	0.775	0.986795	Chronic/stableangina	Gastrointestinal pain;Abdominal pain;Angina pectoris;Decreased appetite;Anxiety;Arrhythmia;Arthritis;Asthenia;Constipation;Cough;Sudden death;Depression;Diarrhoea;Dizziness;Somnolence;Dyspepsia;Dyspnoea;Oedema;Rash;Dermatitis;Body temperature increased;Flatulence;Gastritis;Headache;Cardiac disorder;Cardiac failure;Hypertension;Influenza;Nausea;Nervousness;Tension;Pain;Palpitations;Paraesthesia;Ph…
bioallethrin	Arrhythmia	1.14286	1.34e-17	0.714286	0.966478
brexpiprazole	Arrhythmia	1.2	0.0400578	0.7	0.958408
brivaracetam	Arrhythmia	0.272727	1.83e-32	0.931818	0.998858	Complexpartialseizure;Pain;Epilepsy
bromocriptine	Arrhythmia	1.22222	5.25e-05	0.694444	0.954792	Parkinsondisease	Abdominal pain;Gastrointestinal pain;Acromegaly;Alopecia;Amblyopia;Decreased appetite;Anxiety;Arrhythmia;Asthenia;Ataxia;Mental disorder;Blepharospasm;Cerebrospinal fluid leakage;Infection;Confusional state;Feeling abnormal;Connective tissue disorder;Constipation;Dysphagia;Delirium;Delusion;Dermatitis atopic;Diabetes mellitus;Type 2 diabetes mellitus;Diarrhoea;Diplopia;Disseminated intravascular …
bupivacaine	Arrhythmia	0.5	2.62e-07	0.875	0.99722	Anaesthesia	Acidosis;Anaphylactic shock;Anaemia;Angioedema;Anxiety;Apnoea;Arachnoiditis;Arthralgia;Musculoskeletal discomfort;Asthenia;Back pain;Bone disorder;Cardiac output decreased;Neck pain;Infection;Confusional state;Feeling abnormal;Constipation;Dysphagia;Diplopia;Dizziness;Somnolence;Drug hypersensitivity;Osteoarthritis;Dysarthria;Oedema;Extravasation;Body temperature increased;Gastrointestinal disord…
bupropion	Arrhythmia	1.25	0.00476547	0.6875	0.94985	Smokingdependence	Abdominal distension;Gastrointestinal pain;Abdominal pain;Aggression;Alopecia;Amblyopia;Amenorrhoea;Amnesia;Anaphylactic shock;Anaemia;Anger;Angioedema;Decreased appetite;Anxiety;Aphasia;Arrhythmia;Arthralgia;Musculoskeletal discomfort;Arthritis;Asthenia;Asthma;Ataxia;Back injury;Back pain;Mental disorder;Bipolar disorder;Bipolar I disorder;Concussion;Breast cancer;Breast disorder;Bronchospasm;Br…
buspirone	Arrhythmia	1.28571	0.0179368	0.678571	0.942742	Anxietydisorder	Alopecia;Amenorrhoea;Anger;Angioedema;Decreased appetite;Aphonia;Arthralgia;Musculoskeletal discomfort;Asthenia;Ataxia;Blister;Dermatitis bullous;Chest pain;Claustrophobia;Temperature intolerance;Confusional state;Feeling abnormal;Conjunctivitis;Constipation;Depersonalisation;Depression;Diarrhoea;Dissociative disorder;Dizziness;Somnolence;Dyskinesia;Dyspnoea;Dysuria;Ecchymosis;Oedema;Enuresis;Eos…
butamben	Arrhythmia	1.34483	4.04e-07	0.663793	0.928866
calcium	Arrhythmia	1.10526	4.44e-05	0.723684	0.97094	Osteoporosis	Abscess;Decreased appetite;Arrhythmia;Asthenia;Calcinosis;Coma;Confusional state;Feeling abnormal;Constipation;Delirium;Diarrhoea;Dizziness;Oedema;Cardiac arrest;Hypercalcaemia;Hypersensitivity;Hypotension;Nausea;Necrosis;Pruritus;Loss of consciousness;Shock;Syncope;Vasodilation procedure;Vomiting;Vasospasm;Stupor;Depressed level of consciousness;Bradycardia;Sense of oppression;Vasodilatation;Par…
calcium chloride	Arrhythmia	1	0.0422008	0.75	0.414978	Magnesiumintoxication
calcium citrate	Arrhythmia	1.25806	0.000717581	0.685484	0.948322
calcium phosphate	Arrhythmia	1.25806	2.5e-05	0.685484	0.948322
calcium phosphate dihydrate	Arrhythmia	1.25806	0.000589597	0.685484	0.948322
candesartan cilexetil	Arrhythmia	0	0.00689922	1	0.896282
caplacizumab	Arrhythmia	0	0.00131245	1	0.999608
carbamazepine	Arrhythmia	0.666667	9.73e-17	0.833333	0.994669	Epilepsy	Gastrointestinal pain;Abdominal pain;Adams-Stokes syndrome;Aggression;Agranulocytosis;Albuminuria;Alopecia;Amblyopia;Amnesia;Anaphylactic shock;Anaemia;Aplastic anaemia;Haemolytic anaemia;Anaemia macrocytic;Anaemia megaloblastic;Angioedema;Decreased appetite;Anuria;Anxiety;Arrhythmia;Arterial insufficiency;Arthralgia;Musculoskeletal discomfort;Asthenia;Ataxia;Atrioventricular block;Back pain;Ment…
carbetocin	Arrhythmia	1	0.0134721	0.75	0.414978	Postpartumhaemorrhage
catridecacog	Arrhythmia	1	0.00397108	0.75	0.414978
chlorobutanol	Arrhythmia	0	0.00515894	1	0.999608
chloroprocaine	Arrhythmia	1.25	0.000811001	0.6875	0.94985	Anaesthesia	Acidosis;Angioedema;Anxiety;Apnoea;Arachnoiditis;Back pain;Dizziness;Somnolence;Body temperature increased;Headache;Cardiac arrest;Hypotension;Laryngeal oedema;Nausea;Pruritus;Convulsion;Sneezing;Loss of consciousness;Shock;Syncope;Tachycardia;Tinnitus;Tremor;Erythema;Urticaria;Vomiting;Ventricular arrhythmia;Agitation;Respiratory arrest;Pseudocholinesterase deficiency;Vision blurred;Bradycardia;…
chlorpheniramine	Arrhythmia	0.5	1.42e-05	0.875	0.99722	Allergicrhinitis	Agranulocytosis;Haemolytic anaemia;Decreased appetite;Anxiety;Confusional state;Feeling abnormal;Constipation;Drug eruption;Diarrhoea;Diplopia;Dizziness;Somnolence;Dyskinesia;Fatigue;Asthenia;Hallucination;Headache;Hypertension;Hypotension;Conversion disorder;Irritability;Labyrinthitis;Mydriasis;Nasal congestion;Nausea;Nervousness;Tension;Neuritis;Neuropathy peripheral;Palpitations;Paraesthesia;C…
chlorpropamide	Arrhythmia	1	0.0129229	0.75	0.980578	Non-insulindependentdiabetes	Agranulocytosis;Aplastic anaemia;Haemolytic anaemia;Decreased appetite;Dermatitis exfoliative;Diarrhoea;Dizziness;Eosinophilia;Erythema multiforme;Headache;Hunger;Hypoglycaemia;Hyponatraemia;Inappropriate antidiuretic hormone secretion;Jaundice cholestatic;Leukopenia;Nausea;Pancytopenia;Proctocolitis;Pruritus;Thrombocytopenia;Urticaria;Vomiting;Porphyria non-acute;Photosensitivity reaction;Gastro…
cholecystokinin	Arrhythmia	0.833333	0.0101105	0.791667	0.518303
choriogonadotropin alfa	Arrhythmia	1	0.0399427	0.75	0.414978	Femaleinfertility
chorionic gonadotropin (human)	Arrhythmia	1	0.045787	0.75	0.414978
cinchocaine	Arrhythmia	0	8.87e-06	1	0.999608
cinnarizine	Arrhythmia	1.3125	1.68e-06	0.671875	0.936801	Vertigomenieredisease
citrulline	Arrhythmia	1.33333	0.00160868	0.666667	0.235636
clarithromycin	Arrhythmia	0	0.00739265	1	0.999608	Bacterialinfection	Abdominal distension;Gastrointestinal pain;Abdominal pain;Acquired immunodeficiency syndrome;Autoimmune disorder;Pancreatitis acute;Agranulocytosis;Anaphylactic shock;Anaemia;Angioedema;Decreased appetite;Anosmia;Anxiety;Asthenia;Asthma;Atrial fibrillation;Back pain;Bacteraemia;Mental disorder;Breast disorder;Candida infection;Oral candidiasis;Vulvovaginal candidiasis;Vulvovaginal mycotic infecti…
clevidipine	Arrhythmia	1.25	0.00167601	0.6875	0.94985		Atrial fibrillation;Dyspnoea;Headache;Hypersensitivity;Hypotension;Renal failure acute;Myocardial infarction;Acute coronary syndrome;Nausea;Vomiting;Oxygen saturation decreased;Blood triglycerides increased;Ileus;Tachycardia
coagulation factor ix (recombinant)	Arrhythmia	0.571429	4.25e-07	0.857143	0.674368
coagulation factor ix human	Arrhythmia	0.571429	6.42e-08	0.857143	0.674368
coagulation factor vii human	Arrhythmia	1	0.00234434	0.75	0.980578
coagulation factor viia recombinant human	Arrhythmia	0.666667	3.85e-09	0.833333	0.620085
cocaine	Arrhythmia	0.444444	1.53e-18	0.888889	0.997763	Anaesthesia	Grand mal convulsion;Hypersensitivity;Mydriasis;Nervousness;Tension;Tremor;Ulcer;Vomiting;Agitation;Respiratory failure;Sensitisation
collagenase clostridium histolyticum	Arrhythmia	1	0.0468169	0.75	0.414978	Sarcoidosis
conestat alfa	Arrhythmia	0.833333	1.74e-05	0.791667	0.518303
conivaptan	Arrhythmia	0.5	0.000104316	0.875	0.712299	Euvolemichyponatremia	Anaemia;Atrial fibrillation;Mental disorder;Oral candidiasis;Candida infection;Infection;Confusional state;Feeling abnormal;Constipation;Dehydration;Diarrhoea;Body temperature increased;Gastrointestinal disorder;Headache;Cardiac disorder;Cardiac failure;Haematuria;Hyperglycaemia;Hypertension;Hypoglycaemia;Hypokalaemia;Hyponatraemia;Hypotension;Orthostatic hypotension;Mediastinal disorder;Nausea;N…
copper	Arrhythmia	1.19118	1.85e-10	0.702206	0.305474	Contraception	Abortion infected;Anaemia;Back pain;Neoplasm malignant;Dysmenorrhoea;Haemorrhage;Haemoglobin;Vaginal discharge;Muscle spasms;Pain;Pelvic infection;Pregnancy;Ectopic pregnancy;Urticaria;Vaginal infection;Vaginal inflammation;Metrorrhagia;Dermatitis atopic;Dyspareunia
cupric chloride	Arrhythmia	1	0.0388803	0.75	0.414978	Fungalinfection
cyanocobalamin	Arrhythmia	1	1.53e-05	0.75	0.414978	Anemia	Anaphylactic shock;Anxiety;Arthritis;Asthenia;Back pain;Infection;Diarrhoea;Dizziness;Dyspepsia;Dyspnoea;Rash;Dermatitis;Glossitis;Headache;Cardiac failure congestive;Hypoaesthesia;Nausea;Nervousness;Tension;Paraesthesia;Polycythaemia vera;Pruritus;Pulmonary oedema;Rhinitis;Swelling;Thrombosis;Vomiting;Peripheral vascular disorder;Myalgia;Musculoskeletal discomfort;Pain;Coordination abnormal;Gait…
cyclandelate	Arrhythmia	0	6.83e-13	1	0.999608	Dementia
dalfampridine	Arrhythmia	1.07143	3.23e-07	0.732143	0.974459	Multiplesclerosis
danazol	Arrhythmia	0.8	0.00288489	0.8	0.991041	Breastcancer;Menorrhagia	Alopecia;Amenorrhoea;Anxiety;Arthralgia;Musculoskeletal discomfort;Asthenia;Back pain;Bartholin's cyst;Carpal tunnel syndrome;Pleuritic pain;Constipation;Dizziness;Dyspepsia;Oedema;Eosinophilia;Epilepsy;Erythema multiforme;Rash;Dermatitis;Fatigue;Body temperature increased;Flushing;Gastroenteritis;Gingival bleeding;Guillain-Barre syndrome;Headache;Haematuria;Haemorrhage;Haemoglobin;Hirsutism;Dysp…
debrisoquine	Arrhythmia	0	0.000130811	1	0.999608
desflurane	Arrhythmia	1.5	3.23e-05	0.625	0.876626	Anaesthesia	Gastrointestinal pain;Abdominal pain;Pancreatitis acute;Apnoea;Arrhythmia;Asthenia;Asthma;Atrial fibrillation;Mental disorder;Coagulopathy;Bone disorder;Bronchospasm;Cholestasis;Infection;Conjunctivitis;Ulcerative keratitis;Cyanosis;Dizziness;Dyspnoea;Eye burns;Eye disorder;Fatigue;Body temperature increased;Gastrointestinal disorder;Headache;Cardiac arrest;Cardiac disorder;Haemoptysis;Haemorrhag…
desmopressin	Arrhythmia	0.666667	5.58e-05	0.833333	0.620085	Diabeticcomplication	Abdominal pain;Gastrointestinal pain;Anaphylactic shock;Decreased appetite;Asthenia;Infection;Conjunctivitis;Constipation;Cough;Depression;Diarrhoea;Dizziness;Oedema;Emotional disorder;Epistaxis;Rash;Dermatitis;Flushing;Gastrointestinal disorder;Headache;Hypersensitivity;Hyponatraemia;Nasal congestion;Nausea;Pain;Respiratory tract infection;Rhinitis;Convulsion;Swelling;Loss of consciousness;Shock…
desvenlafaxine	Arrhythmia	0.333333	2.32e-08	0.916667	0.998552	Majordepressivedisorder;Menopausesymptom	Alopecia;Angioedema;Anxiety;Asthenia;Mental disorder;Bone disorder;Breast disorder;Bruxism;Cerebrovascular disorder;Connective tissue disorder;Constipation;Disturbance in sexual arousal;Libido decreased;Depersonalisation;Diarrhoea;Dizziness;Dysgeusia;Toxic epidermal necrolysis;Epistaxis;Erythema multiforme;Rash;Dermatitis;Extrapyramidal disorder;Eye disorder;Fasting;Fatigue;Gastrointestinal disor…
dexlansoprazole	Arrhythmia	1	0.00101039	0.75	0.980578	Erosiveesophagitis;NSAID-associatedgastriculcer;Non-erosivegastro-esophagealrefluxdisease;Pepticulcer
dexmethylphenidate	Arrhythmia	0.333333	1.02e-05	0.916667	0.998552
dextroamphetamine	Arrhythmia	1.4	0.0253437	0.65	0.913175	Narcolepsy;Attentiondeficithyperactivitydisorder
dextropropoxyphene	Arrhythmia	1	0.00413476	0.75	0.980578	Pain
diamorphine	Arrhythmia	1	0.00105762	0.75	0.980578
diazoxide	Arrhythmia	1.16667	0.00913736	0.708333	0.963318	Hypertension	Gastrointestinal pain;Abdominal pain;Albuminuria;Decreased appetite;Anxiety;Asthenia;Chest pain;Dermatitis;Diabetic ketoacidosis;Diarrhoea;Diplopia;Dizziness;Oedema;Eosinophilia;Rash;Body temperature increased;Flushing;Glycosuria;Headache;Haematuria;Haemorrhage;Haemoglobin;Herpes virus infection;Hirsutism;Hyperglycaemia;Diabetic hyperosmolar coma;Hypersensitivity;Hypertension;Hypokalaemia;Hypoten…
dichlorobenzyl alcohol	Arrhythmia	0.2	1.29e-52	0.95	0.999141
diethylpropion	Arrhythmia	0.5	4.61e-06	0.875	0.99722		Agranulocytosis;Alopecia;Anxiety;Arrhythmia;Constipation;Diarrhoea;Dizziness;Somnolence;Dyskinesia;Dysmenorrhoea;Dyspnoea;Dysuria;Ecchymosis;Epilepsy;Rash;Dermatitis;Gynaecomastia;Headache;Cardiac valve disease;Pulmonary hypertension;Leukopenia;Mydriasis;Nausea;Nervousness;Tension;Palpitations;Polyuria;Urine output increased;Cerebrovascular accident;Tachycardia;Tremor;Erythema;Urticaria;Vomiting;…
dihydroergocornine	Arrhythmia	1.375	3.18e-05	0.65625	0.92064
dihydroergocristine	Arrhythmia	1.31034	8.8e-07	0.672414	0.937299	Alcoholdependence
diltiazem	Arrhythmia	1	0.00661627	0.75	0.980578	Hypertension	Agranulocytosis;Albuminuria;Alopecia;Amblyopia;Amnesia;Haemolytic anaemia;Angioedema;Decreased appetite;Arrhythmia;Arthralgia;Musculoskeletal discomfort;Asthenia;Atrioventricular block;Bronchitis;Bundle branch block;Bursitis;Neck pain;Chest pain;Colitis;Infection;Conjunctivitis;Constipation;Cough;Cystitis noninfective;Cystitis;Bladder pain;Dermatitis;Dermatitis exfoliative;Dermatitis contact;Diar…
diphenylpyraline	Arrhythmia	1	0.00824911	0.75	0.414978	Allergicrhinitis
dofetilide	Arrhythmia	0	8.05e-05	1	0.999608	Sinusrhythmdisorder	Gastrointestinal pain;Abdominal pain;Angina pectoris;Angioedema;Anxiety;Arrhythmia;Arthralgia;Musculoskeletal discomfort;Asthenia;Atrioventricular block;Back pain;Bundle branch block;Chest pain;Sudden death;Diarrhoea;Dizziness;Dyspnoea;Oedema;Rash;Dermatitis;VIIth nerve paralysis;Headache;Cardiac arrest;Cardiac failure;Hypertension;Influenza;Myocardial infarction;Acute coronary syndrome;Nausea;Pa…
dopamine	Arrhythmia	1.26667	0.000254081	0.683333	0.946643	Hypotension;Parkinsondisease	Angina pectoris;Anxiety;Atrial fibrillation;Dyspnoea;Extravasation;Gangrene;Headache;Hypertension;Nausea;Necrosis;Palpitations;Piloerection;Tachycardia;Vomiting;Ventricular arrhythmia;Cyanosis;Azotaemia;Extrasystoles;Menorrhagia;Bradycardia;Electrocardiogram QRS complex
dronedarone	Arrhythmia	0.72	1.03e-17	0.82	0.993437	Anginapectoris	Gastrointestinal pain;Abdominal pain;Anaphylactic shock;Angioedema;Asthenia;Atrial flutter;Dermatitis;Dermatitis atopic;Diarrhoea;Dysgeusia;Dyspepsia;Eczema;Rash;Fatigue;Gastrointestinal disorder;Cardiac disorder;Cardiac failure;Cardiac failure congestive;Hypokalaemia;Immune system disorder;Mediastinal disorder;Nausea;Nervous system disorder;Pneumonia;Pruritus;Pulmonary fibrosis;Erythema;Angiopat…
drospirenone	Arrhythmia	0.75	0.032389	0.8125	0.569933	Contraception	Mental disorder;Breast disorder;Cerebral infarction;Depression;Embolism;Erythema multiforme;Gastrointestinal disorder;Haemorrhage;Haemoglobin;Infarction;Breast pain;Myocardial infarction;Acute coronary syndrome;Nausea;Nervous system disorder;Cerebrovascular accident;Thrombosis;Uterine haemorrhage;Angiopathy;Mood swings;Affect lability;Migraine;Skin disorder;Venous occlusion;Vascular occlusion;Emb…
drotaverine	Arrhythmia	1	0.039301	0.75	0.980578	Irritablebowelsyndrome
duloxetine	Arrhythmia	0.333333	1.3e-07	0.916667	0.998552	Depression	Gastrointestinal pain;Abdominal pain;Aggression;Alopecia;Anaphylactic shock;Anaemia;Anger;Angioedema;Decreased appetite;Anxiety;Arrhythmia;Arthralgia;Musculoskeletal discomfort;Asthenia;Ataxia;Atrial fibrillation;Back pain;Mental disorder;Breast disorder;Bruxism;Neck pain;Chest pain;Colitis;Infection;Confusional state;Feeling abnormal;Conjunctivitis;Connective tissue disorder;Constipation;Contusi…
dyclonine	Arrhythmia	0	1.97e-08	1	0.999608	Pain
efmoroctocog alfa	Arrhythmia	0	0.00307442	1	0.999608
emicizumab	Arrhythmia	1	0.0181808	0.75	0.980578	FactorVIIIdeficiency
encainide	Arrhythmia	0	0.000253646	1	0.999608
enflurane	Arrhythmia	1.57895	0.00143499	0.605263	0.83906	Anaesthesia	Arrhythmia;Body temperature increased;Hyperkalaemia;Hypotension;Nausea;Convulsion;Chills;Vomiting;Hypocapnia;Carbon dioxide decreased;Hepatic failure;Hepatic necrosis;Liver injury;Traumatic liver injury;Pulmonary function test decreased;Respiratory depression;Hepatotoxicity
enoxaparin	Arrhythmia	1	0.0386439	0.75	0.414978	Venousthrombosis;Thrombosis
ephedrine	Arrhythmia	1.25	0.0113988	0.6875	0.94985	Asthma	Anxiety;Arrhythmia;Rash;Dermatitis;Hallucination;Tachycardia;Tremor;Urinary retention;Agitation;Blood pressure increased;Insomnia;Angina pectoris;Decreased appetite;Asthenia;Confusional state;Feeling abnormal;Delirium;Dizziness;Dyspnoea;Dysuria;Body temperature increased;Headache;Hypertension;Irritability;Nausea;Nervousness;Tension;Pain;Pallor;Palpitations;Psychotic disorder;Muscle spasms;Hyperhi…
epicriptine	Arrhythmia	1	0.00387935	0.75	0.980578
eprosartan	Arrhythmia	0	0.00445102	1	0.896282	Hypertension	Gastrointestinal pain;Abdominal pain;Albuminuria;Angina pectoris;Angioedema;Decreased appetite;Anxiety;Arthralgia;Musculoskeletal discomfort;Arthritis;Asthenia;Asthma;Ataxia;Atrial fibrillation;Back pain;Bronchitis;Chest pain;Conjunctivitis;Constipation;Cough;Cystitis noninfective;Cystitis;Bladder pain;Depression;Diabetes mellitus;Diarrhoea;Dizziness;Dyspepsia;Dyspnoea;Eczema;Epistaxis;Oesophagit…
ergocalciferol	Arrhythmia	1.40909	2.85e-05	0.647727	0.910306	Hypoparathyroidism
ergoloid mesylate	Arrhythmia	1.31034	1.78e-08	0.672414	0.937299	Alzheimerdisease
ergotamine	Arrhythmia	1.25	1.17e-09	0.6875	0.94985	Headache	Asthenia;Cyanosis;Localised oedema;Gangrene;Hypertension;Ischaemia;Nausea;Sensory loss;Hypoaesthesia;Pain;Paraesthesia;Pruritus;Tachycardia;Vertigo;Vomiting;Emotional distress;Myalgia;Musculoskeletal discomfort;Pulse absent;Peripheral coldness;Bradycardia
erythromycin	Arrhythmia	1	0.0239213	0.75	0.980578	Bacterialinfection	Pruritus;Erythema;Burning sensation;Skin irritation;Tenderness;Eye irritation;Skin exfoliation;Urticaria;Abdominal pain;Gastrointestinal pain;Anaphylactic shock;Decreased appetite;Arrhythmia;Chest pain;Chlamydial infection;Confusional state;Feeling abnormal;Diarrhoea;Dizziness;Toxic epidermal necrolysis;Erythema multiforme;Hallucination;Hypersensitivity;Irritability;Jaundice;Nausea;Tubulointersti…
esomeprazole	Arrhythmia	0.5	1.18e-05	0.875	0.99722	Pepticulcer	Gastrointestinal pain;Abdominal pain;Aggression;Agranulocytosis;Albuminuria;Alopecia;Anaphylactic shock;Anaemia;Hypochromic anaemia;Angioedema;Decreased appetite;Arthralgia;Musculoskeletal discomfort;Asthenia;Back pain;Barrett's oesophagus;Bronchospasm;Candida infection;Chest pain;Infection;Confusional state;Feeling abnormal;Conjunctivitis;Constipation;Cough;Cystitis noninfective;Cystitis;Bladder…
etacrynic acid	Arrhythmia	0.75	0.00358548	0.8125	0.569933
ethanol	Arrhythmia	1.68182	0.00115511	0.579545	0.776922	Cystitis;Chronicpain
etomidate	Arrhythmia	1.71429	0.009487	0.571429	0.106297	Anaesthesia	Apnoea;Arrhythmia;Hiccups;Hypertension;Hyperventilation;Hypotension;Laryngospasm;Myoclonus;Pain;Convulsion;Snoring;Tachycardia;Vomiting;Vascular pain;Disinhibition;Bradycardia;Procedural nausea;Upper airway obstruction;Hypoxia;Hypoventilation;Respiratory failure
ezogabine	Arrhythmia	1.25	0.00186632	0.6875	0.94985
felodipine	Arrhythmia	0.846154	6.79e-13	0.788462	0.989282	Hypertension	Gastrointestinal pain;Abdominal pain;Anaemia;Angina pectoris;Angioedema;Anxiety disorder;Arrhythmia;Arthralgia;Musculoskeletal discomfort;Asthenia;Back pain;Bronchitis;Chest pain;Confusional state;Feeling abnormal;Constipation;Contusion;Cough;Disturbance in sexual arousal;Libido decreased;Diarrhoea;Dizziness;Dyspepsia;Dyspnoea;Dysuria;Epistaxis;Erythema multiforme;Erythema nodosum;Rash;Dermatitis…
fenoldopam	Arrhythmia	1.125	4.05e-05	0.71875	0.968675	Hypertension	Gastrointestinal pain;Abdominal pain;Angina pectoris;Anxiety;Back pain;Chest pain;Constipation;Muscle spasms;Diarrhoea;Dizziness;Dyspnoea;Body temperature increased;Flushing;Headache;Cardiac failure;Haemorrhage;Haemoglobin;Hypokalaemia;Hypotension;Orthostatic hypotension;Leukocytosis;Myocardial infarction;Acute coronary syndrome;Nasal congestion;Nausea;Nervousness;Tension;Oliguria;Palpitations;Hy…
ferrous ascorbate	Arrhythmia	1.28571	0.0124878	0.678571	0.942742
ferrous fumarate	Arrhythmia	1.28571	0.017826	0.678571	0.257748
ferrous gluconate	Arrhythmia	1.28571	0.0083042	0.678571	0.942742
ferrous glycine sulfate	Arrhythmia	1.28571	0.00906801	0.678571	0.942742
ferrous succinate	Arrhythmia	1.28571	0.00766705	0.678571	0.257748
fish oil	Arrhythmia	0.769231	6.23e-31	0.807692	0.992051
flecainide	Arrhythmia	0	7.84e-08	1	0.999608	Tachyarrhythmias;Atrialfibrillation	Gastrointestinal pain;Abdominal pain;Agranulocytosis;Alopecia;Amnesia;Angina pectoris;Decreased appetite;Anxiety;Arthralgia;Musculoskeletal discomfort;Asthenia;Ataxia;Atrioventricular block;Bronchospasm;Chest pain;Cholestasis;Coma;Confusional state;Feeling abnormal;Constipation;Cough;Deafness;Disturbance in sexual arousal;Libido decreased;Depersonalisation;Dermatitis;Dermatitis exfoliative;Diarrh…
fluciclovine (18f)	Arrhythmia	1.38462	0.0481682	0.653846	0.213331
flufenamic acid	Arrhythmia	0.833333	0.000830483	0.791667	0.518303	Dysmenorrhea
flunarizine	Arrhythmia	1	0.00138943	0.75	0.980578	Migraine
fluphenazine	Arrhythmia	0.833333	0.00382784	0.791667	0.989802	Psychoticdisorder	Agranulocytosis;Angioedema;Asthma;Brain oedema;Catatonia;Constipation;Corneal opacity;Dysphagia;Dermatitis exfoliative;Somnolence;Dyskinesia;Dyspnoea;Eczema;Eosinophilia;Faecalith;Faecaloma;Body temperature increased;Glaucoma;Gynaecomastia;Headache;Cardiac arrest;Blood disorder;Hypersensitivity;Hypertension;Hypotension;Libido increased;Disturbance in sexual arousal;Jaundice cholestatic;Renal fail…
fondaparinux	Arrhythmia	1	0.0242489	0.75	0.414978		Anaemia;Confusional state;Feeling abnormal;Constipation;Diarrhoea;Dizziness;Dyspepsia;Oedema;Rash;Dermatitis;Body temperature increased;Headache;Haematoma;Haemorrhage;Haemoglobin;Hypokalaemia;Hypotension;Hepatocellular injury;Liver disorder;Foetor hepaticus;Nausea;Pain;Post procedural haemorrhage;Pruritus;Vascular purpura;Purpura;Thrombocytopenia;Urinary tract infection;Vomiting;Urinary retention…
fosphenytoin	Arrhythmia	0	0.00144283	1	0.999608	Epilepsy	Acidosis;Albuminuria;Alkalosis;Amblyopia;Amnesia;Anaphylactic shock;Anaemia;Hypochromic anaemia;Decreased appetite;Aphasia;Apnoea;Arthralgia;Musculoskeletal discomfort;Asthenia;Asthma;Ataxia;Pneumothorax;Atelectasis;Atrial flutter;Back pain;Bronchitis;Bundle branch block;Cachexia;Vulvovaginal candidiasis;Vulvovaginal mycotic infection;Cerebral infarction;Coma;Infection;Confusional state;Feeling a…
fremanezumab	Arrhythmia	1	0.0168486	0.75	0.414978	Hyperprolactinaemia
gabapentin	Arrhythmia	1.16667	5.73e-05	0.708333	0.963318	Complexpartialseizure;Solidtumour/cancer	Gastrointestinal pain;Abdominal pain;Abscess;Alopecia;Amblyopia;Amenorrhoea;Amnesia;Anaphylactic shock;Anaemia;Angina pectoris;Angioedema;Decreased appetite;Anuria;Anxiety;Aphasia;Apnoea;Apraxia;Arthralgia;Musculoskeletal discomfort;Arthritis;Asthenia;Asthma;Ataxia;Atrial fibrillation;Back pain;Mental disorder;Blister;Dermatitis bullous;Coagulopathy;Breast cancer;Breast disorder;Breast feeding;Br…
gabapentin enacarbil	Arrhythmia	1	0.000552825	0.75	0.980578	Alcoholdependence
gallium nitrate	Arrhythmia	1	0.00791707	0.75	0.414978	Hypercalcaemia
gamma-hydroxybutyric acid	Arrhythmia	1.5	0.0471167	0.625	0.876626
ginkgo biloba	Arrhythmia	1.4	0.043982	0.65	0.206948
gliclazide	Arrhythmia	1	0.0207111	0.75	0.414978	Diabeticcomplication	Gastrointestinal pain;Abdominal pain;Pancreatitis acute;Aggression;Agranulocytosis;Albuminuria;Alcoholism;Alcohol abuse;Anaemia;Haemolytic anaemia;Angina pectoris;Angioedema;Anxiety;Aphasia;Arrhythmia;Arteritis;Arthralgia;Musculoskeletal discomfort;Arthritis;Asthenia;Asthma;Back pain;Balanoposthitis;Mental disorder;Bronchitis;Bursitis;Neoplasm malignant;Carpal tunnel syndrome;Nervous system disor…
glimepiride	Arrhythmia	1	0.00184302	0.75	0.980578	Diabeticcomplication	Gastrointestinal pain;Abdominal pain;Aggression;Agranulocytosis;Anaphylactic shock;Anaemia;Aplastic anaemia;Haemolytic anaemia;Angina pectoris;Angioedema;Decreased appetite;Anxiety;Aphasia;Arrhythmia;Asthenia;Cholestasis;Coma;Confusional state;Feeling abnormal;Delirium;Drug eruption;Diarrhoea;Dizziness;Somnolence;Dyspepsia;Dyspnoea;Eosinophilia;Rash;Dermatitis;Headache;Hepatitis;Hunger;Hyperbilir…
glipizide	Arrhythmia	0.5	0.000519452	0.875	0.99722	Diabeticcomplication	Gastrointestinal pain;Abdominal pain;Agranulocytosis;Aplastic anaemia;Haemolytic anaemia;Decreased appetite;Anxiety;Arrhythmia;Arthralgia;Musculoskeletal discomfort;Asthenia;Confusional state;Feeling abnormal;Conjunctivitis;Constipation;Disturbance in sexual arousal;Libido decreased;Diarrhoea;Diplopia;Dizziness;Somnolence;Dyspepsia;Dyspnoea;Dysuria;Eczema;Oedema;Rash;Dermatitis;Eye disorder;Flatu…
gliquidone	Arrhythmia	0.5	3.65e-05	0.875	0.99722	Diabeticcomplication
glucagon	Arrhythmia	1	0.00145951	0.75	0.414978	Hypoglycemia	Anaphylactic shock;Hypersensitivity;Hypertension;Hypoglycaemic coma;Hypotension;Nausea;Tachycardia;Vomiting;Blood pressure increased;Drug interaction
glutamic acid	Arrhythmia	1.64179	0.0155989	0.589552	0.124782
glyburide	Arrhythmia	0.888889	1.65e-08	0.777778	0.987351
guanadrel	Arrhythmia	0	7.89e-08	1	0.999608
guanethidine	Arrhythmia	0	9.49e-13	1	0.999608	Moderateandseverehypertension
halofantrine	Arrhythmia	0	0.0102339	1	0.999608	Malaria	Abdominal distension;Gastrointestinal pain;Abdominal pain;Anaphylactic shock;Haemolytic anaemia;Decreased appetite;Arrhythmia;Arthralgia;Musculoskeletal discomfort;Asthenia;Back pain;Chest pain;Confusional state;Feeling abnormal;Constipation;Cough;Diarrhoea;Dizziness;Dyspepsia;Rash;Dermatitis;Fatigue;Headache;Hypertensive crisis;Orthostatic hypotension;Nausea;Palpitations;Paraesthesia;Pruritus;Pu…
halothane	Arrhythmia	1.51852	0.000334676	0.62037	0.868554	Anaesthesia
hexylcaine	Arrhythmia	0	1.01e-06	1	0.999608	Anaesthesia
hyaluronic acid	Arrhythmia	1.33333	0.0270243	0.666667	0.235636
hydrochlorothiazide	Arrhythmia	1	0.0487536	0.75	0.980578	Hypertension	Gastrointestinal pain;Abdominal pain;Agranulocytosis;Obstructive airways disorder;Alopecia;Anaphylactic shock;Anaemia;Aplastic anaemia;Haemolytic anaemia;Angina pectoris;Angioedema;Decreased appetite;Anxiety;Anxiety disorder;Arrhythmia;Arthralgia;Musculoskeletal discomfort;Arthritis;Asthenia;Ataxia;Atrial fibrillation;Back pain;Chest pain;Confusional state;Feeling abnormal;Conjunctivitis;Constipa…
hydrocodone	Arrhythmia	1	0.00688201	0.75	0.980578	Pain	Gastrointestinal pain;Abdominal pain;Agranulocytosis;Anxiety;Arthralgia;Musculoskeletal discomfort;Back pain;Mental disorder;Neck pain;Connective tissue disorder;Constipation;Contusion;Cough;Dehydration;Dizziness;Somnolence;Dyspnoea;Rash;Dermatitis;Fatigue;Asthenia;Body temperature increased;Gastrooesophageal reflux disease;Gastrointestinal disorder;Headache;Hyperhidrosis;Hypersensitivity;Hypokal…
hydroxocobalamin	Arrhythmia	1.44444	0.00104709	0.638889	0.189305	VitaminB12deficiency;Lunginjury	Anaphylactic shock;Angioedema;Arrhythmia;Mental disorder;Chest pain;Dysphagia;Diarrhoea;Dizziness;Dyspepsia;Dyspnoea;Eczema;Rash;Dermatitis;Eye disorder;Body temperature increased;Folliculitis;Gastrointestinal disorder;Headache;Cardiac arrest;Cardiac disorder;Cardiac failure congestive;Haematochezia;Hypersensitivity;Hypokalaemia;Immune system disorder;Mediastinal disorder;Nausea;Nervous system di…
ibutilide	Arrhythmia	1	8.3e-06	0.75	0.980578	Atrialfibrillation	Atrioventricular block;Bundle branch block;Headache;Cardiac failure congestive;Hypertension;Hypotension;Orthostatic hypotension;Nausea;Palpitations;Supraventricular extrasystoles;Renal failure;Dizziness;Loss of consciousness;Shock;Syncope;Tachycardia;Sinus tachycardia;Supraventricular tachycardia;Sinus bradycardia;Ventricular extrasystoles;Nodal arrhythmia;Ventricular tachycardia;Bradycardia;Rhyt…
icatibant	Arrhythmia	1	0.00221375	0.75	0.414978	Hereditaryangioedema
iloperidone	Arrhythmia	1.09091	7.88e-05	0.727273	0.972487	Schizophrenia	Aggression;Amenorrhoea;Amnesia;Anaemia;Arrhythmia;Arthralgia;Musculoskeletal discomfort;Asthma;Mental disorder;Blepharitis;Breast disorder;Catatonia;Cholelithiasis;Infection;Confusional state;Feeling abnormal;Conjunctivitis;Connective tissue disorder;Disturbance in sexual arousal;Libido decreased;Dehydration;Delirium;Delusion;Diarrhoea;Dizziness;Duodenal ulcer;Dyskinesia;Dyspnoea;Dysuria;Oedema;E…
imipramine	Arrhythmia	1.08	8.7e-11	0.73	0.973609	Depression	Abdominal pain;Gastrointestinal pain;Lymphadenitis;Aggression;Agranulocytosis;Alopecia;Alveolitis allergic;Anaphylactic shock;Decreased appetite;Anxiety;Arrhythmia;Asthenia;Ataxia;Mental disorder;Breast disorder;Bundle branch block;Infection;Confusional state;Feeling abnormal;Constipation;Sudden death;Disturbance in sexual arousal;Libido decreased;Delirium;Delusion;Dental caries;Dermatitis atopic…
indecainide	Arrhythmia	0	0.00562322	1	0.999608	Dysrhythmias
irbesartan	Arrhythmia	0.5	0.00329523	0.875	0.712299	Hypertension	Abdominal distension;Gastrointestinal pain;Abdominal pain;Agranulocytosis;Anaphylactic shock;Anaemia;Aplastic anaemia;Haemolytic anaemia;Angina pectoris;Angioedema;Decreased appetite;Anxiety;Arrhythmia;Arthralgia;Musculoskeletal discomfort;Arthritis;Asthenia;Asthma;Breast disorder;Breast feeding;Bursitis;Transient ischaemic attack;Chest pain;Nasopharyngitis;Rhinitis;Infection;Conjunctivitis;Conne…
iron	Arrhythmia	1.28571	0.0120024	0.678571	0.942742	Iron-deficiencyanemia	Gastrointestinal pain;Abdominal pain;Anaphylactic shock;Anxiety;Arthralgia;Musculoskeletal discomfort;Arthritis;Asthenia;Asthma;Back pain;Bronchospasm;Chest pain;Infection;Conjunctivitis;Constipation;Cough;Diarrhoea;Dizziness;Dysgeusia;Dyspnoea;Ear pain;Oedema;Rash;Dermatitis;Eye disorder;Fatigue;Body temperature increased;Flushing;Gastrointestinal disorder;Gout;Headache;Cardiac failure congestiv…
isavuconazole	Arrhythmia	0.222222	3.05e-16	0.944444	0.999063	Candidemia;Invasiveaspergillosis;Invasivecandidiasis
isoflurane	Arrhythmia	1.55	0.00683427	0.6125	0.853806	Anaesthesia	Arrhythmia;Bronchospasm;Cough;Delirium;Rash;Dermatitis;Body temperature increased;Hallucination;Cardiac arrest;Cardiac disorder;Hepatitis;Hiccups;Carbon dioxide increased;Hypercapnia;Hyperglycaemia;Hyperkalaemia;Hypotension;Jaundice;Laryngospasm;Muscle rigidity;Nausea;Necrosis;Salivary hypersecretion;Chills;Vomiting;Hepatic failure;Hepatic function abnormal;Hepatocellular injury;Liver injury;Hepa…
isradipine	Arrhythmia	0.857143	4.17e-08	0.785714	0.988815	Hypertension	Anaphylactic shock;Anaemia;Angina pectoris;Angioedema;Anxiety;Arthralgia;Musculoskeletal discomfort;Asthenia;Atrial fibrillation;Back pain;Mental disorder;Breast disorder;Transient ischaemic attack;Chest pain;Connective tissue disorder;Constipation;Cough;Disturbance in sexual arousal;Libido decreased;Depression;Dermatitis atopic;Diarrhoea;Dizziness;Somnolence;Dyspnoea;Oedema;Rash;Dermatitis;Eye d…
ivabradine	Arrhythmia	1	0.0490827	0.75	0.980578	Anginapectoris	Angioedema;Asthenia;Atrial fibrillation;Connective tissue disorder;Constipation;Diarrhoea;Diplopia;Dizziness;Dyspnoea;Eosinophilia;Rash;Dermatitis;Eye disorder;Fatigue;Gastrointestinal disorder;Headache;Cardiac disorder;Hypotension;Mediastinal disorder;Muscle spasms;Nausea;Nervous system disorder;Palpitations;Supraventricular extrasystoles;Pruritus;Sick sinus syndrome;Loss of consciousness;Shock;…
ketamine	Arrhythmia	1.47826	0.000204632	0.630435	0.17667	Anaesthesia	Obstructive airways disorder;Anaphylactic shock;Decreased appetite;Apnoea;Arrhythmia;Cystitis noninfective;Cystitis;Bladder pain;Diplopia;Epilepsy;Rash;Dermatitis;Hypotension;Laryngospasm;Nausea;Nystagmus;Pain;Convulsion;Shock;Salivary hypersecretion;Erythema;Vomiting;Muscle twitching;Rash morbilliform;Pulmonary function test decreased;Respiratory depression;Vision blurred;Bradycardia;Clonus
lacidipine	Arrhythmia	1.22222	0.000134033	0.694444	0.954792
lacosamide	Arrhythmia	0	9.75e-15	1	0.999608	Convulsion;Epilepsy;Diabeticneuropathy	Aggression;Agranulocytosis;Anaemia;Angioedema;Asthenia;Ataxia;Atrial fibrillation;Atrial flutter;Atrioventricular block;Mental disorder;Nervous system disorder;Cerebellar syndrome;Chest pain;Cognitive disorder;Confusional state;Feeling abnormal;Connective tissue disorder;Constipation;Contusion;Depression;Diarrhoea;Diplopia;Dizziness;Drug hypersensitivity;Osteoarthritis;Dysarthria;Dyspepsia;Eosino…
lamotrigine	Arrhythmia	1.5	6.52e-06	0.625	0.876626	Bipolardisorder;Epilepsy	Gastrointestinal pain;Abdominal pain;Abscess;Agranulocytosis;Alopecia;Amblyopia;Amenorrhoea;Amnesia;Anaemia;Aplastic anaemia;Haemolytic anaemia;Anaemia macrocytic;Angina pectoris;Angioedema;Decreased appetite;Anxiety;Aphasia;Apnoea;Apraxia;Arthralgia;Musculoskeletal discomfort;Arthritis;Asthenia;Asthma;Ataxia;Atrial fibrillation;Back pain;Balanitis;Mental disorder;Bipolar disorder;Bipolar I disor…
lasmiditan	Arrhythmia	1	0.00410287	0.75	0.414978	Migraine
lauric acid	Arrhythmia	1.41667	0.0451469	0.645833	0.200193
lenalidomide	Arrhythmia	0.75	0.00838805	0.8125	0.569933	Multiplemyeloma	Abdominal distension;Gastrointestinal pain;Abdominal pain;Congenital anomaly;Developmental delay;Abscess;Agranulocytosis;Alopecia;Alveolitis allergic;Amenorrhoea;Anaemia;Haemolytic anaemia;Autoimmune haemolytic anaemia;Refractory cytopenia with unilineage dysplasia;Angina pectoris;Angioedema;Decreased appetite;Anxiety;Aortic disorder;Aortic valve stenosis;Aphasia;Arrhythmia;Arthralgia;Musculoskel…
lesinurad	Arrhythmia	1.5	0.0441359	0.625	0.168903	Hyperuricaemia
levamlodipine	Arrhythmia	0.5	3.04e-05	0.875	0.99722	Hypertension
levobupivacaine	Arrhythmia	0	7.79e-07	1	0.999608	Anaesthesia
levocarnitine	Arrhythmia	1.63636	0.0438277	0.590909	0.126272
levodopa	Arrhythmia	1	0.000939076	0.75	0.414978	Parkinsondisease
levomenthol	Arrhythmia	1.46154	0.00296765	0.634615	0.892034
levosimendan	Arrhythmia	0.5	3.14e-07	0.875	0.99722	Congestiveheartfailure	Atrial fibrillation;Mental disorder;Constipation;Diarrhoea;Dizziness;Gastrointestinal disorder;Headache;Cardiac disorder;Cardiac failure;Hypokalaemia;Hypotension;Nausea;Nervous system disorder;Tachycardia;Angiopathy;Ventricular fibrillation;Ventricular tachycardia;Vomiting;Ventricular extrasystoles;Myocardial ischaemia;Haemoglobin decreased;Malnutrition;Extrasystoles;Insomnia
lidocaine	Arrhythmia	0.666667	3.62e-11	0.833333	0.994669	Anaesthesia;Dysmenorrhea	Acidosis;Anaphylactic shock;Angioedema;Aphonia;Apnoea;Arachnoiditis;Asthenia;Asthma;Back pain;Blister;Dermatitis bullous;Bronchospasm;Chest pain;Coma;Confusional state;Feeling abnormal;Contusion;Dysphagia;Dermatitis;Dermatitis contact;Diplopia;Dizziness;Somnolence;Osteoarthritis;Dysarthria;Dysgeusia;Dyspnoea;Oedema;Electric shock;Rash;Eye disorder;Flushing;Gastrointestinal disorder;Gingivitis;Hea…
lisinopril	Arrhythmia	0	8.06e-10	1	0.896282	Hypertension	Gastrointestinal pain;Abdominal pain;Agranulocytosis;Alopecia;Anaemia;Haemolytic anaemia;Angina pectoris;Angioedema;Decreased appetite;Anuria;Anxiety;Arrhythmia;Arthralgia;Musculoskeletal discomfort;Arthritis;Asthenia;Asthma;Ataxia;Atrial fibrillation;Atrial flutter;Back pain;Mental disorder;Breast disorder;Bronchospasm;Bronchitis;Bursitis;Transient ischaemic attack;Neck pain;Chest pain;Nasophary…
lisuride	Arrhythmia	1.13333	1.31e-06	0.716667	0.967668	Fibrosis;Parkinsondisease	Decreased appetite;Anxiety;Mental disorder;Infection;Confusional state;Feeling abnormal;Cough;Dehydration;Dizziness;Dyspnoea;Erythromelalgia;Fatigue;Asthenia;Gastrointestinal disorder;Hallucination;Headache;Cardiac disorder;Cardiac valve disease;Hyperprolactinaemia;Orthostatic hypotension;Immune system disorder;Libido increased;Disturbance in sexual arousal;Mediastinal disorder;Myoclonus;Nervous …
lomitapide	Arrhythmia	1	0.0231828	0.75	0.414978		Abdominal distension;Gastrointestinal pain;Abdominal pain;Aerophagia;Anaemia;Angina pectoris;Arthralgia;Musculoskeletal discomfort;Asthenia;Back pain;Blister;Dermatitis bullous;Chest pain;Infection;Connective tissue disorder;Constipation;Dehydration;Diarrhoea;Dizziness;Dyspepsia;Ecchymosis;Eructation;Gastrooesophageal reflux disease;Eye disorder;Fatigue;Body temperature increased;Flatulence;Gastr…
lonoctocog alfa	Arrhythmia	1.09091	0.0285922	0.727273	0.972487
lorcaserin	Arrhythmia	1	0.0343388	0.75	0.414978	Obesity;Drugabuse	Anxiety;Aortic valve incompetence;Back pain;Mental disorder;Infection;Confusional state;Feeling abnormal;Connective tissue disorder;Constipation;Cough;Depression;Diabetes mellitus;Diarrhoea;Dizziness;Drug abuse;Rash;Dermatitis;Eye disorder;Fatigue;Asthenia;Gastroenteritis;Gastrointestinal disorder;Seasonal allergy;Rhinitis seasonal;Headache;Cardiac failure congestive;Cardiac valve disease;Hyperhi…
losartan	Arrhythmia	0	0.00406597	1	0.896282	Hypertension	Gastrointestinal pain;Abdominal pain;Agranulocytosis;Obstructive airways disorder;Alopecia;Anaphylactic shock;Anaemia;Aplastic anaemia;Haemolytic anaemia;Angina pectoris;Angioedema;Decreased appetite;Anxiety;Anxiety disorder;Arrhythmia;Arthralgia;Musculoskeletal discomfort;Arthritis;Asthenia;Ataxia;Atrial fibrillation;Back pain;Breast disorder;Bronchitis;Cellulitis;Chest pain;Infection;Confusiona…
lurasidone	Arrhythmia	1	0.00132293	0.75	0.980578		Gastrointestinal pain;Abdominal pain;Agranulocytosis;Amenorrhoea;Anaemia;Angina pectoris;Angioedema;Anxiety;Arrhythmia;Atrioventricular block;Back pain;Mental disorder;Breast disorder;Cardiovascular disorder;Catatonia;Neck pain;Infection;Connective tissue disorder;Sudden death;Dysphagia;Diabetes mellitus;Diarrhoea;Dizziness;Drooling;Osteoarthritis;Dysarthria;Dyskinesia;Dysmenorrhoea;Dyspepsia;Dys…
lusutrombopag	Arrhythmia	1	0.0268133	0.75	0.980578	Thrombocytopenia
lypressin	Arrhythmia	0.666667	6.39e-06	0.833333	0.620085	Amnesia
magnesium sulfate	Arrhythmia	0.833333	5.27e-08	0.791667	0.989802	Acutepain
manidipine	Arrhythmia	1.25	1.72e-05	0.6875	0.94985
mazindol	Arrhythmia	0.75	6.47e-06	0.8125	0.992624	Obesity
medroxyprogesterone acetate	Arrhythmia	1.5625	0.0316022	0.609375	0.148088
mepivacaine	Arrhythmia	0	9.68e-08	1	0.999608	Analgesia	Acidosis;Angioedema;Anxiety;Apnoea;Asthenia;Back pain;Cardiac output decreased;Dizziness;Somnolence;Oedema;Body temperature increased;Headache;Cardiac arrest;Atrioventricular block;Hypersensitivity;Hypertension;Hypotension;Laryngeal oedema;Meningism;Meningitis;Nausea;Nervousness;Tension;Paraesthesia;Pruritus;Respiratory paralysis;Convulsion;Sneezing;Hyperhidrosis;Swelling;Loss of consciousness;Sh…
metamfetamine	Arrhythmia	0.888889	4.73e-09	0.777778	0.987351
metergoline	Arrhythmia	0	1.59e-06	1	0.999608
methionine	Arrhythmia	1.4	0.0222825	0.65	0.913175
methohexital	Arrhythmia	1	0.00811657	0.75	0.414978	Anaesthesia	Gastrointestinal pain;Abdominal pain;Anaphylactic shock;Anxiety;Apnoea;Bronchospasm;Delirium;Dyspnoea;Headache;Hiccups;Hypotension;Laryngospasm;Nausea;Procedural pain;Pruritus;Rhinitis;Salivary hypersecretion;Convulsion;Shock;Tachycardia;Thrombophlebitis;Erythema;Urticaria;Vomiting;Agitation;Liver function test abnormal;Injection site pain;Muscle twitching;Pulmonary function test decreased;Respir…
methoxyflurane	Arrhythmia	1.5	6.31e-05	0.625	0.876626	Anaesthesia
methylergometrine	Arrhythmia	1	0.0185671	0.75	0.414978		Gastrointestinal pain;Abdominal pain;Anaphylactic shock;Angina pectoris;Atrioventricular block;Chest pain;Diarrhoea;Dizziness;Dyspnoea;Rash;Dermatitis;Hallucination;Headache;Cardiac disorder;Haematuria;Hypertension;Hypotension;Muscle spasms;Nasal congestion;Nausea;Nervous system disorder;Palpitations;Paraesthesia;Convulsion;Cerebrovascular accident;Tachycardia;Thrombophlebitis;Tinnitus;Uterine co…
methylphenidate	Arrhythmia	1	0.000348513	0.75	0.980578	Attentiondeficithyperactivitydisorder;Traumaticbraininjury	Gastrointestinal pain;Abdominal pain;Abscess;Aggression;Albuminuria;Alopecia;Anaphylactic shock;Anaemia;Aplastic anaemia;Anger;Angina pectoris;Angioedema;Decreased appetite;Anxiety;Arrhythmia;Arthralgia;Musculoskeletal discomfort;Asthenia;Asthma;Back pain;Mental disorder;Bone disorder;Breast disorder;Bronchitis;Bruxism;Cerebral arteritis;Cerebrovascular disorder;Neck pain;Chest pain;Coma;Infectio…
metyrapone	Arrhythmia	1	0.000748195	0.75	0.414978	Cushingdisease	Gastrointestinal pain;Abdominal pain;Adrenal insufficiency;Alopecia;Dermatitis atopic;Dizziness;Endocrine disorder;Gastrointestinal disorder;Headache;Hirsutism;Hypertension;Hypotension;Nausea;Nervous system disorder;Pain;Pancytopenia;Angiopathy;Vomiting;Skin disorder;Abdominal discomfort;White blood cell count decreased
metyrosine	Arrhythmia	0	0.00579285	1	0.999608	Pheochromocytoma
mexiletine	Arrhythmia	0.5	0.0141246	0.875	0.99722	Ventriculartachycardia	Gastrointestinal pain;Abdominal pain;Acute yellow liver atrophy;Agranulocytosis;Alopecia;Angina pectoris;Arrhythmia;Arthralgia;Musculoskeletal discomfort;Asthenia;Ataxia;Atrioventricular block;Chest pain;Confusional state;Feeling abnormal;Constipation;Disturbance in sexual arousal;Libido decreased;Dysphagia;Depression;Dermatitis exfoliative;Diarrhoea;Dizziness;Somnolence;Dyspepsia;Dyspnoea;Oedema…
milnacipran	Arrhythmia	1.22222	0.00660881	0.694444	0.954792	Depression	Abdominal distension;Gastrointestinal pain;Abdominal pain;Aggression;Anger;Decreased appetite;Anxiety;Mental disorder;Breast disorder;Chest pain;Infection;Connective tissue disorder;Constipation;Contusion;Cystitis noninfective;Cystitis;Bladder pain;Disturbance in sexual arousal;Libido decreased;Delirium;Diarrhoea;Dizziness;Dysgeusia;Dyspepsia;Dyspnoea;Dysuria;Endocrine disorder;Erythema multiform…
minoxidil	Arrhythmia	1	0.00107591	0.75	0.414978	Hypertension	Angina pectoris;Breast disorder;Cardiac tamponade;Oedema;Toxic epidermal necrolysis;Rash;Dermatitis;Gastrointestinal disorder;Cardiac disorder;Hypertrichosis;Hypotension;Leukopenia;Mediastinal disorder;Nausea;Pericardial effusion;Pericarditis;Pleural effusion;Stevens-Johnson syndrome;Erythema multiforme;Tachycardia;Thrombocytopenia;Virilism;Vomiting;Weight increased;Oedema peripheral;Dermatitis b…
mirabegron	Arrhythmia	0	4.18e-06	1	0.999608	Overactivebladder	Abdominal distension;Gastrointestinal pain;Abdominal pain;Arthralgia;Musculoskeletal discomfort;Atrial fibrillation;Back pain;Breast cancer;Breast disorder;Infection;Connective tissue disorder;Constipation;Cystitis noninfective;Cystitis;Bladder pain;Diarrhoea;Dizziness;Dyspepsia;Rash;Dermatitis;Eye disorder;Fatigue;Asthenia;Gastritis;Gastrointestinal disorder;Glaucoma;Headache;Cardiac disorder;Hy…
mitotane	Arrhythmia	0.8	0.00901557	0.8	0.539065	Adrenocorticalcarcinoma	Adrenal insufficiency;Aggression;Albuminuria;Anaemia;Decreased appetite;Asthenia;Ataxia;Mental disorder;Breast disorder;Infection;Confusional state;Feeling abnormal;Connective tissue disorder;Diarrhoea;Diplopia;Dizziness;Somnolence;Osteoarthritis;Dysarthria;Dysgeusia;Dyspepsia;Endocrine disorder;Rash;Dermatitis;Eye disorder;Body temperature increased;Flushing;Gastrointestinal disorder;Gynaecomast…
moricizine	Arrhythmia	0	0.0145449	1	0.999608	Arrhythmia
moroctocog alfa	Arrhythmia	1.09091	0.0224438	0.727273	0.972487	Hemophilia
nateglinide	Arrhythmia	0.5	0.000881598	0.875	0.99722	Diabeticcomplication	Back pain;Bronchitis;Cough;Diarrhoea;Dizziness;Rash;Dermatitis;Hypersensitivity;Hypoglycaemia;Jaundice;Osteoarthritis;Arthropathy;Nausea;Pruritus;Upper respiratory tract infection;Urticaria;Injury;Oedema peripheral;Hepatitis cholestatic;Hepatic enzyme increased;Gastrointestinal disorder;Influenza;Gastrointestinal pain;Abdominal pain;Asthenia;Dyspepsia;Erythema multiforme;Fatigue;Immune system dis…
neostigmine	Arrhythmia	1	0.0304997	0.75	0.414978	Myastheniagravis	Abdominal pain;Anaphylactic shock;Arrhythmia;Arthralgia;Musculoskeletal discomfort;Asthenia;Atrioventricular block;Mental disorder;Bronchospasm;Cardiovascular disorder;Coma;Connective tissue disorder;Diarrhoea;Dizziness;Somnolence;Osteoarthritis;Dysarthria;Dyspnoea;Rash;Dermatitis;Muscle contractions involuntary;Flatulence;Flushing;Gastrointestinal disorder;Headache;Cardiac arrest;Hypersensitivit…
nesiritide	Arrhythmia	1	0.00765461	0.75	0.414978	Congestiveheartfailure	Arrhythmia;Back pain;Diabetes mellitus;Dizziness;Dyspnoea;Rash;Dermatitis;Headache;Cardiac failure;Hypersensitivity;Hypertension;Hypoglycaemia;Hypotension;Immune system disorder;Musculoskeletal disorder;Nausea;Nervous system disorder;Pruritus;Hyperhidrosis;Angiopathy;Vomiting;Ventricular arrhythmia;Blood creatinine increased;Ventricular extrasystoles;Bradycardia;Drug interaction;Renal impairment;…
netarsudil	Arrhythmia	0.666667	0.00119342	0.833333	0.620085	Open-angleglaucoma
nicardipine	Arrhythmia	1.2	1.16e-06	0.7	0.958408	Highbloodpressure	Gastrointestinal pain;Abdominal pain;Angina pectoris;Anxiety;Arthralgia;Musculoskeletal discomfort;Asthenia;Atrial fibrillation;Atrioventricular block;Neck pain;Chest pain;Infection;Confusional state;Feeling abnormal;Conjunctivitis;Constipation;Diarrhoea;Dizziness;Dyspepsia;Dyspnoea;Ear disorder;Oedema;Rash;Dermatitis;Body temperature increased;Flushing;Headache;Haematuria;Pericardial haemorrhage…
nicorandil	Arrhythmia	0	5.27e-07	1	0.999608	Anginapectoris	Gastrointestinal pain;Abdominal pain;Abscess;Angina pectoris;Angioedema;Decreased appetite;Arrhythmia;Asthenia;Back pain;Bronchitis;Neck pain;Chest pain;Cholestasis;Infection;Conjunctivitis;Connective tissue disorder;Constipation;Ulcerative keratitis;Diarrhoea;Diplopia;Dizziness;Dyspepsia;Dyspnoea;Oedema;Epistaxis;Rash;Dermatitis;Eye disorder;Body temperature increased;Anal fissure;Flushing;Foot …
nifedipine	Arrhythmia	0.777778	3.75e-08	0.805556	0.991782	Anginapectoris	Gastrointestinal pain;Abdominal pain;Agranulocytosis;Alopecia;Amblyopia;Amnesia;Anaphylactic shock;Anaemia;Haemolytic anaemia;Angina pectoris;Angioedema;Decreased appetite;Anxiety;Arrhythmia;Arthralgia;Musculoskeletal discomfort;Arthritis;Asthenia;Ataxia;Atrial fibrillation;Back pain;Mental disorder;Blister;Dermatitis bullous;Breast disorder;Bronchospasm;Cardiovascular disorder;Cellulitis;Neck pa…
nilvadipine	Arrhythmia	1	4.63e-06	0.75	0.980578
nimodipine	Arrhythmia	1.1	7.82e-06	0.725	0.971517	Cerebralvasospasm	Anaemia;Depression;Diarrhoea;Disseminated intravascular coagulation;Dizziness;Dyspnoea;Oedema;Rash;Dermatitis;Flushing;Gastrointestinal disorder;Gastrointestinal haemorrhage;Headache;Cardiac disorder;Cardiac failure congestive;Haematoma;Hepatitis;Hypersensitivity;Hypertension;Hyponatraemia;Hypotension;Immune system disorder;Jaundice;Muscle spasms;Nausea;Nervous system disorder;Palpitations;Phlebi…
nintedanib	Arrhythmia	1	0.0487981	0.75	0.414978	Mesothelioma
nisoldipine	Arrhythmia	0.6	2.41e-11	0.85	0.995891	Hypertension	Alopecia;Amblyopia;Amnesia;Anaemia;Angioedema;Decreased appetite;Anxiety;Arthralgia;Musculoskeletal discomfort;Arthritis;Asthma;Ataxia;Atrial fibrillation;Blepharitis;Cellulitis;Chest pain;Colitis;Confusional state;Feeling abnormal;Conjunctivitis;Disturbance in sexual arousal;Libido decreased;Dysphagia;Dermatitis exfoliative;Fungal skin infection;Diabetes mellitus;Diarrhoea;Dizziness;Dysgeusia;Dy…
nitisinone	Arrhythmia	1	0.0316813	0.75	0.980578	Hereditarytyrosinemiatype1
nitrendipine	Arrhythmia	1	8.44e-11	0.75	0.980578	Hypertension
nitroprusside	Arrhythmia	1	0.0290059	0.75	0.414978	Hypertension	Gastrointestinal pain;Abdominal pain;Dizziness;Rash;Dermatitis;Flushing;Headache;Hypotension;Hypothyroidism;Miosis;Nausea;Palpitations;Tachycardia;Tinnitus;Agitation;Intracranial pressure increased;Hyperreflexia;Muscle twitching;Retching;Anxiety;Platelet count decreased;Bradycardia;Hyperhidrosis;Electrocardiogram change;Chest discomfort;Ileus
nomifensine	Arrhythmia	1.14286	0.000150034	0.714286	0.331687
nonacog beta pegol	Arrhythmia	0.666667	0.000550533	0.833333	0.994669
noscapine	Arrhythmia	1	0.00892913	0.75	0.414978
olanzapine	Arrhythmia	1.45455	2.05e-05	0.636364	0.18546	Schizophrenia	Abdominal distension;Gastrointestinal pain;Abdominal pain;Acidosis;Albuminuria;Alopecia;Dementia Alzheimer's type;Amblyopia;Amenorrhoea;Amnesia;Anaemia;Angioedema;Decreased appetite;Anxiety;Apnoea;Arteritis;Arthralgia;Musculoskeletal discomfort;Arthritis;Rheumatoid arthritis;Phonological disorder;Asthenia;Asthma;Ataxia;Pneumothorax;Atelectasis;Atrial fibrillation;Atrioventricular block;Back pain;…
olmesartan	Arrhythmia	0	0.00374932	1	0.896282		Gastrointestinal pain;Abdominal pain;Alopecia;Angioedema;Arthralgia;Musculoskeletal discomfort;Arthritis;Asthenia;Back pain;Mental disorder;Bronchitis;Chest pain;Cough;Diarrhoea;Dizziness;Dyspepsia;Rash;Dermatitis;Fatigue;Gastroenteritis;Headache;Haematuria;Hypercholesterolaemia;Hyperglycaemia;Hyperlipidaemia;Hypertriglyceridaemia;Blood triglycerides increased;Renal failure acute;Nausea;Pain;Phar…
olopatadine	Arrhythmia	1.375	0.00358498	0.65625	0.217393	Allergicconjunctivitis;Ocularallergy	Gastrointestinal pain;Abdominal pain;Anosmia;Asthenia;Back pain;Blepharospasm;Infection;Conjunctival disorder;Conjunctivitis;Corneal oedema;Cough;Depression;Dermatitis;Dermatitis contact;Diarrhoea;Dizziness;Dysgeusia;Dyspnoea;Oedema;Epistaxis;Rash;Eye disorder;Eyelid disorder;Fatigue;Body temperature increased;Gastrointestinal disorder;Headache;Hyperaemia;Hypersensitivity;Hypoaesthesia;Immune sys…
orphenadrine	Arrhythmia	1	3.96e-06	0.75	0.980578	Parkinsondisease	Anaphylactic shock;Aplastic anaemia;Asthenia;Confusional state;Feeling abnormal;Constipation;Dizziness;Somnolence;Hallucination;Headache;Hypersensitivity;Mydriasis;Nausea;Skin disorder;Palpitations;Pruritus;Tachycardia;Tremor;Urticaria;Vomiting;Agitation;Urinary hesitation;Tension;Vision blurred;Epigastric discomfort
oxcarbazepine	Arrhythmia	0.2	2.8e-35	0.95	0.999141	Epilepsy	Gastrointestinal pain;Abdominal pain;Agranulocytosis;Alopecia;Amnesia;Anaphylactic shock;Aplastic anaemia;Angioedema;Decreased appetite;Anxiety;Aphasia;Arrhythmia;Arthralgia;Musculoskeletal discomfort;Asthenia;Asthma;Ataxia;Atrioventricular block;Back pain;Mental disorder;Bone disorder;Bronchospasm;Bronchitis;Chest pain;Cholelithiasis;Colitis;Infection;Confusional state;Feeling abnormal;Conjuncti…
oxetacaine	Arrhythmia	1	0.000137263	0.75	0.980578
oxybuprocaine	Arrhythmia	0	1.7e-06	1	0.999608	Anaesthesia
pantoprazole	Arrhythmia	0.5	1.33e-07	0.875	0.99722	Gastroesophagealrefluxdisease	Abdominal distension;Gastrointestinal pain;Abdominal pain;Abscess;Agranulocytosis;Albuminuria;Alopecia;Amblyopia;Anaphylactic shock;Anaemia;Hypochromic anaemia;Angina pectoris;Angioedema;Decreased appetite;Anxiety;Arrhythmia;Arthralgia;Musculoskeletal discomfort;Arthritis;Asthenia;Asthma;Atrial fibrillation;Back pain;Balanitis;Mental disorder;Coagulopathy;Bone disorder;Breast disorder;Bronchitis;…
parachlorophenol	Arrhythmia	0	0.000484202	1	0.999608
parathyroid hormone	Arrhythmia	1	0.0039634	0.75	0.980578
paroxetine	Arrhythmia	1.28571	8.21e-10	0.678571	0.942742	Depression	Gastrointestinal pain;Abdominal pain;Abscess;Pancreatitis acute;Aggression;Agranulocytosis;Albuminuria;Alopecia;Alveolitis allergic;Amblyopia;Amenorrhoea;Amnesia;Anaphylactic shock;Anaemia;Aplastic anaemia;Haemolytic anaemia;Hypochromic anaemia;Angina pectoris;Angioedema;Pupils unequal;Anxiety;Anxiety disorder;Aphasia;Arrhythmia;Arthralgia;Musculoskeletal discomfort;Arthritis;Rheumatoid arthritis…
pentoxyverine	Arrhythmia	0.545455	2.17e-17	0.863636	0.996679
pergolide	Arrhythmia	1.23529	9.54e-08	0.691176	0.952527	Parkinsondisease	Acute abdomen;Gastrointestinal pain;Abdominal pain;Abscess;Acidosis;Adenoma benign;Alopecia;Amenorrhoea;Amnesia;Anaemia;Anaemia megaloblastic;Angina pectoris;Decreased appetite;Anxiety;Apnoea;Arrhythmia;Arthralgia;Musculoskeletal discomfort;Arthritis;Asthenia;Asthma;Ataxia;Atrial fibrillation;Atrioventricular block;Back pain;Benign neoplasm of skin;Bronchitis;Bursitis;Cachexia;Candida infection;C…
permethrin	Arrhythmia	0.666667	0.0216874	0.833333	0.620085	Sarcoptesscabieiinfection	Gastrointestinal pain;Abdominal pain;Diarrhoea;Dizziness;Rash;Dermatitis;Body temperature increased;Headache;Nausea;Sensory loss;Hypoaesthesia;Pruritus;Erythema;Vomiting;Pain;Paraesthesia
perphenazine	Arrhythmia	0.333333	0.00230566	0.916667	0.998552	Schizophrenia	Agranulocytosis;Amenorrhoea;Haemolytic anaemia;Angioedema;Decreased appetite;Asphyxia;Asthma;Ataxia;Brain oedema;Catatonia;Cholestasis;Infection;Constipation;Cough;Sudden death;Dysphagia;Dermatitis exfoliative;Dermatitis contact;Diarrhoea;Dizziness;Somnolence;Dyskinesia;Dyspnoea;Eczema;Eosinophilia;Faecalith;Faecaloma;Body temperature increased;Glaucoma;Glycosuria;Gynaecomastia;Headache;Cardiac a…
phenacemide	Arrhythmia	0	7.67e-09	1	0.896282	Epilepsy
phenazopyridine	Arrhythmia	0	4.04e-05	1	0.999608	Pain
phendimetrazine	Arrhythmia	1.33333	0.0473375	0.666667	0.931787	Obesity	Decreased appetite;Constipation;Diarrhoea;Dizziness;Drug abuse;Dysuria;Flushing;Headache;Cardiac valve disease;Nausea;Palpitations;Hyperhidrosis;Tachycardia;Tremor;Pollakiuria;Agitation;Pulmonary arterial hypertension;Abdominal pain upper;Abdominal pain;Psychotic disorder;Vision blurred;Blood pressure increased;Insomnia
phenformin	Arrhythmia	0	2.6e-09	1	0.999608
phenindione	Arrhythmia	0	0.00235702	1	0.896282	Coagulationdefect;Pulmonaryembolism
phenmetrazine	Arrhythmia	0.5	2.95e-05	0.875	0.99722	Obesity
phenprocoumon	Arrhythmia	0	0.00601678	1	0.896282	Thrombosis
phentermine	Arrhythmia	1.16667	0.00126986	0.708333	0.963318	Obesity	Abdominal pain;Angina pectoris;Constipation;Diarrhoea;Dizziness;Drug abuse;Oedema;Rash;Dermatitis;Fatigue;Asthenia;Hallucination;Headache;Cardiac arrest;Cardiac failure;Cardiac valve disease;Hypertension;Pulmonary hypertension;Myocardial infarction;Acute coronary syndrome;Nausea;Nervousness;Tension;Palpitations;Psychotic disorder;Cerebrovascular accident;Tachycardia;Tremor;Urticaria;Vomiting;Dry …
phenytoin	Arrhythmia	1.3	1.9e-13	0.675	0.939642	Epilepsy	Acidosis;Agranulocytosis;Albuminuria;Alkalosis;Amblyopia;Amnesia;Anaphylactic shock;Anaemia;Hypochromic anaemia;Anaemia megaloblastic;Decreased appetite;Aphasia;Apnoea;Arthralgia;Musculoskeletal discomfort;Asthenia;Asthma;Ataxia;Pneumothorax;Atelectasis;Atrial flutter;Back pain;Breast disorder;Bronchitis;Bundle branch block;Cachexia;Vulvovaginal candidiasis;Vulvovaginal mycotic infection;Cerebral…
phylloquinone	Arrhythmia	0.5	1.42e-05	0.875	0.99722
pimozide	Arrhythmia	0.5	0.00303332	0.875	0.99722	Schizophrenia	Agranulocytosis;Amenorrhoea;Anaemia;Aplastic anaemia;Haemolytic anaemia;Decreased appetite;Asthenia;Mental disorder;Breast disorder;Chest pain;Connective tissue disorder;Constipation;Dysphagia;Depression;Diarrhoea;Dizziness;Somnolence;Dyskinesia;Endocrine disorder;Eosinophilia;Grand mal convulsion;Eructation;Rash;Dermatitis;Extrapyramidal disorder;Eye disorder;Faecal incontinence;Gastrointestinal…
piretanide	Arrhythmia	1	0.00566367	0.75	0.980578
porfimer sodium	Arrhythmia	0.5	0.00589652	0.875	0.712299	Non-small-celllungcancer
potassium nitrate	Arrhythmia	0	0.00411673	1	0.999608
pramipexole	Arrhythmia	1	0.0031396	0.75	0.980578	Parkinsondisease	Abdominal distension;Abdominal neoplasm;Gastrointestinal pain;Abdominal pain;Abscess;Acute tonsillitis;Adenocarcinoma;Adenoma benign;Aggression;Respiratory alkalosis;Alopecia;Amenorrhoea;Amnesia;Anaemia;Aneurysm;Angina pectoris;Decreased appetite;Anxiety;Aphasia;Apnoea;Appendicitis;Sinus arrhythmia;Arteriosclerosis;Arthralgia;Musculoskeletal discomfort;Arthritis;Rheumatoid arthritis;Ascites;Asthe…
pramocaine	Arrhythmia	0.285714	2.04e-20	0.928571	0.998798
pregabalin	Arrhythmia	0	2.17e-08	1	0.999608	Chronicobstructivepulmonarydisease	Abdominal distension;Gastrointestinal pain;Abdominal pain;Abscess;Acidosis;Lactic acidosis;Adenoma benign;Adrenal insufficiency;Aggression;Albuminuria;Alopecia;Amblyopia;Amenorrhoea;Amnesia;Anaemia;Hypochromic anaemia;Anaemia macrocytic;Anaemia megaloblastic;Angina pectoris;Angioedema;Pupils unequal;Decreased appetite;Anxiety;Aortic valve stenosis;Aphasia;Apnoea;Arachnoiditis;Arrhythmia;Sinus arr…
prilocaine	Arrhythmia	0	0.00562322	1	0.999608	Pain	Acidosis;Anaphylactic shock;Arachnoiditis;Arrhythmia;Asthenia;Bronchospasm;Confusional state;Feeling abnormal;Cyanosis;Dermatitis atopic;Diplopia;Dizziness;Somnolence;Osteoarthritis;Dysarthria;Oedema;Extravasation;Cardiac arrest;Cardiac failure;Hypersensitivity;Hypertension;Hypotension;Nausea;Nervousness;Tension;Sensory loss;Hypoaesthesia;Pain;Paraesthesia;Hyperacusis;Respiratory failure;Shock;Hy…
probucol	Arrhythmia	0	1.38e-07	1	0.999608	Coronaryarterydisease
procainamide	Arrhythmia	0.333333	0.000142935	0.916667	0.998552	Ventriculararrhythmias	Gastrointestinal pain;Abdominal pain;Agranulocytosis;Haemolytic anaemia;Angioedema;Decreased appetite;Arthralgia;Musculoskeletal discomfort;Arthritis;Asthenia;Atrial fibrillation;Confusional state;Feeling abnormal;Depression;Diarrhoea;Dizziness;Eosinophilia;Body temperature increased;Flushing;Hallucination;Cardiac arrest;Cardiac disorder;Cardiac failure;Hepatomegaly;Hypergammaglobulinaemia;Hypers…
procaine	Arrhythmia	1.33333	1e-06	0.666667	0.931787	Anaesthesia	Acidosis;Angioedema;Anxiety;Apnoea;Arachnoiditis;Cardiac output decreased;Dizziness;Somnolence;Oedema;Body temperature increased;Cardiac arrest;Atrioventricular block;Hypersensitivity;Hypertension;Hypotension;Laryngeal oedema;Meningism;Nausea;Nervousness;Tension;Pruritus;Convulsion;Sneezing;Loss of consciousness;Shock;Syncope;Tachycardia;Tinnitus;Tremor;Erythema;Urticaria;Vasodilation procedure;V…
procaterol	Arrhythmia	0	0.0466152	1	0.999608	Asthma
proguanil	Arrhythmia	1	0.0381124	0.75	0.414978	Malaria	Gastrointestinal pain;Abdominal pain;Decreased appetite;Mental disorder;Cough;Diarrhoea;Rash;Dermatitis;Body temperature increased;Gastrointestinal disorder;Hallucination;Headache;Immune system disorder;Mediastinal disorder;Nausea;Nervous system disorder;Pancytopenia;Stomatitis;Erythema;Vomiting;Amylase increased;Malnutrition;Skin disorder;Hepatobiliary disease;Hepatic enzyme increased
propafenone	Arrhythmia	0	1.19e-06	1	0.999608	Tachyarrhythmias	Abdominal distension;Gastrointestinal pain;Abdominal pain;Agranulocytosis;Alopecia;Amnesia;Anaemia;Angina pectoris;Angina unstable;Decreased appetite;Anxiety;Apnoea;Arrhythmia;Sinus arrhythmia;Arthritis;Asthenia;Ataxia;Pneumothorax;Atelectasis;Atrial fibrillation;Atrial flutter;Atrioventricular block;Atrioventricular dissociation;Mental disorder;Eyelid ptosis;Blister;Dermatitis bullous;Bone disor…
proparacaine	Arrhythmia	0	4.83e-10	1	0.999608	Anaesthesia	Haemorrhage;Haemoglobin;Iritis;Keratitis;Mydriasis;Necrosis;Dermatitis contact;Conjunctival hyperaemia;Lacrimation increased;Pain;Liver disorder
propofol	Arrhythmia	1.6	0.00268615	0.6	0.827596	Anaesthesia	Abdominal pain;Respiratory acidosis;Amblyopia;Anaphylactic shock;Angioedema;Anxiety;Apnoea;Arrhythmia;Asthenia;Atrial fibrillation;Atrioventricular block;Coagulopathy;Bronchospasm;Bundle branch block;Cardiac output decreased;Chest pain;Confusional state;Feeling abnormal;Cough;Dehydration;Delirium;Depression;Diarrhoea;Diplopia;Dizziness;Dysgeusia;Dyspnoea;Ear pain;Oedema;Epilepsy;Rash;Dermatitis;E…
propoxycaine	Arrhythmia	0.285714	8.31e-30	0.928571	0.998798	Pain
prothrombin	Arrhythmia	0.25	8.22e-07	0.9375	0.998955
quinagolide	Arrhythmia	1	0.00441759	0.75	0.414978	Hyperprolactinaemia
quinidine	Arrhythmia	1.16667	0.0132116	0.708333	0.963318		Agranulocytosis;Haemolytic anaemia;Angina pectoris;Angioedema;Arrhythmia;Arthralgia;Musculoskeletal discomfort;Asthenia;Ataxia;Bronchospasm;Confusional state;Feeling abnormal;Deafness;Delirium;Diarrhoea;Diplopia;Dizziness;Oesophagitis;Rash;Dermatitis;Fatigue;Body temperature increased;Flushing;Headache;Dyspepsia;Hypotension;Systemic lupus erythematosus;Mydriasis;Nausea;Nervousness;Tension;Night b…
quinidine barbiturate	Arrhythmia	1.2	0.00335891	0.7	0.958408
quinine	Arrhythmia	1	0.00127315	0.75	0.980578	Malaria
ranolazine	Arrhythmia	0.72	1.76e-33	0.82	0.993437	Chronic/stableangina;Paroxysmalatrialfibrillation	Gastrointestinal pain;Abdominal pain;Amnesia;Angioedema;Decreased appetite;Anxiety;Asthenia;Mental disorder;Breast disorder;Confusional state;Feeling abnormal;Connective tissue disorder;Constipation;Cough;Dehydration;Dermatitis atopic;Diplopia;Dizziness;Dyspepsia;Dyspnoea;Dysuria;Eosinophilia;Epistaxis;Rash;Dermatitis;Eye disorder;Fatigue;Flatulence;Gastrointestinal disorder;Hallucination;Headach…
reboxetine	Arrhythmia	0	9.81e-05	1	0.999608	Depression	Gastrointestinal pain;Abdominal pain;Albuminuria;Amenorrhoea;Anaemia;Decreased appetite;Anxiety;Aphasia;Asthenia;Mental disorder;Breast disorder;Bronchitis;Neck pain;Cheilitis;Infection;Confusional state;Feeling abnormal;Conjunctivitis;Connective tissue disorder;Constipation;Disturbance in sexual arousal;Libido decreased;Dehydration;Delusion;Depersonalisation;Diarrhoea;Diplopia;Dizziness;Duodenal…
remoxipride	Arrhythmia	1	0.0054374	0.75	0.980578
repaglinide	Arrhythmia	0.5	0.0020376	0.875	0.99722	Diabeticcomplication	Gastrointestinal pain;Abdominal pain;Alopecia;Anaphylactic shock;Haemolytic anaemia;Angina pectoris;Arrhythmia;Arthralgia;Musculoskeletal discomfort;Back pain;Bronchitis;Cardiovascular disorder;Chest pain;Constipation;Diarrhoea;Dyspepsia;Oedema;Rash;Dermatitis;Eye disorder;Gastrointestinal disorder;Headache;Cardiac disorder;Cardiac failure congestive;Hepatitis;Hyperglycaemia;Hypersensitivity;Hype…
riboflavin	Arrhythmia	1.5	0.035535	0.625	0.876626	Acnevulgaris
riluzole	Arrhythmia	1	0.0135431	0.75	0.980578	Amyotrophiclateralsclerosis	Gastrointestinal pain;Abdominal pain;Abscess;Respiratory acidosis;Acrodynia;Agranulocytosis;Alopecia;Alveolitis allergic;Amblyopia;Amenorrhoea;Amnesia;Anaphylactic shock;Anaemia;Aplastic anaemia;Hypochromic anaemia;Angina pectoris;Angina unstable;Angioedema;Decreased appetite;Anxiety;Apnoea;Arrhythmia;Arthralgia;Musculoskeletal discomfort;Arthritis;Rheumatoid arthritis;Asphyxia;Asthenia;Asthma;At…
romiplostim	Arrhythmia	1	0.0254008	0.75	0.980578	Multiplemyeloma;Myelodysplasticsyndrome;Thrombocytopenia
ropivacaine	Arrhythmia	0	9.54e-11	1	0.999608	Anaesthesia	Gastrointestinal pain;Abdominal pain;Acidosis;Albuminuria;Amnesia;Anaphylactic shock;Anaemia;Angioedema;Anxiety;Apnoea;Arachnoiditis;Arrhythmia;Arthralgia;Musculoskeletal discomfort;Asthenia;Pneumothorax;Atelectasis;Atrial fibrillation;Back pain;Mental disorder;Breast disorder;Breast feeding;Bronchospasm;Cardiac output decreased;Chest pain;Coma;Infection;Confusional state;Feeling abnormal;Constip…
rotigotine	Arrhythmia	1	1.57e-05	0.75	0.980578		Road traffic accident;Aggression;Angioedema;Decreased appetite;Arthralgia;Musculoskeletal discomfort;Asthenia;Mental disorder;Breast disorder;Infection;Confusional state;Feeling abnormal;Connective tissue disorder;Constipation;Contusion;Cough;Depression;Dermatitis;Diarrhoea;Dizziness;Dyskinesia;Dyspepsia;Eating disorder;Eczema;Rash;Fatigue;Gastrointestinal disorder;Hallucination;Headache;Hiccups;…
secretin human	Arrhythmia	1	0.0298018	0.75	0.980578
sennosides	Arrhythmia	1	0.00819754	0.75	0.414978
sertraline	Arrhythmia	0.6	1.42e-06	0.85	0.995891	Depression	Gastrointestinal pain;Abdominal pain;Adenoma benign;Adhesion;Aggression;Agranulocytosis;Alopecia;Amenorrhoea;Amnesia;Anaemia;Aplastic anaemia;Angioedema;Decreased appetite;Anxiety;Anxiety disorder;Apnoea;Arrhythmia;Arthralgia;Musculoskeletal discomfort;Asthenia;Ataxia;Atrioventricular block;Back pain;Balanoposthitis;Mental disorder;Blister;Dermatitis bullous;Breast disorder;Breast feeding;Broncho…
sevoflurane	Arrhythmia	1.5	0.00027123	0.625	0.876626	Anaesthesia	Acidosis;Obstructive airways disorder;Albuminuria;Amblyopia;Anaphylactic shock;Apnoea;Arrhythmia;Asthenia;Atrial fibrillation;Mental disorder;Bone disorder;Bronchospasm;Confusional state;Feeling abnormal;Conjunctivitis;Cough;Dermatitis contact;Dizziness;Dysgeusia;Dyspnoea;Oedema;Rash;Dermatitis;Body temperature increased;Fluorosis;Gastrointestinal disorder;Glycosuria;Headache;Cardiac arrest;Cardi…
sibutramine	Arrhythmia	0.333333	4.3e-09	0.916667	0.998552	Obesity	Gastrointestinal pain;Abdominal pain;Abscess;Albuminuria;Alopecia;Amblyopia;Amenorrhoea;Amnesia;Anaphylactic shock;Anaemia;Anger;Angina pectoris;Angioedema;Decreased appetite;Anxiety;Apnoea;Arrhythmia;Arthralgia;Musculoskeletal discomfort;Arthritis;Rheumatoid arthritis;Asthenia;Asthma;Ataxia;Atrial fibrillation;Back pain;Blister;Dermatitis bullous;Bone disorder;Brain neoplasm;Bronchitis;Bundle br…
simoctocog alfa	Arrhythmia	0	0.0015149	1	0.999608
sodium tetradecyl sulfate	Arrhythmia	0.5	0.000181738	0.875	0.99722	Hemangioma;Varicoseandspiderveinsofleg
solriamfetol	Arrhythmia	0.5	0.000120599	0.875	0.99722
spironolactone	Arrhythmia	1.33333	2.97e-07	0.666667	0.931787	Congestiveheartfailure	Agranulocytosis;Alopecia;Amenorrhoea;Anaphylactic shock;Ataxia;Confusional state;Feeling abnormal;Drug eruption;Diarrhoea;Dizziness;Somnolence;Eosinophilia;Toxic epidermal necrolysis;Rash;Dermatitis;Body temperature increased;Gastritis;Gynaecomastia;Headache;Hyperkalaemia;Hypersensitivity;Hypertrichosis;Renal failure acute;Muscle spasms;Lethargy;Leukopenia;Breast pain;Nausea;Pruritus;Renal failur…
stearic acid	Arrhythmia	1	0.0158213	0.75	0.414978
sucralfate	Arrhythmia	0.8	0.00350969	0.8	0.539065	Acnevulgaris
sulodexide	Arrhythmia	1	0.0151989	0.75	0.980578	Tinnitus
susoctocog alfa	Arrhythmia	0	0.00307442	1	0.999608
tacrine	Arrhythmia	1.33333	0.0139708	0.666667	0.235636	Alzheimerdisease
tapentadol	Arrhythmia	1	0.000187964	0.75	0.980578		Anaphylactic shock;Angioedema;Anxiety;Arthralgia;Musculoskeletal discomfort;Asthenia;Ataxia;Mental disorder;Breast disorder;Infection;Confusional state;Feeling abnormal;Connective tissue disorder;Constipation;Cough;Depression;Diarrhoea;Dizziness;Drug abuse;Drug hypersensitivity;Osteoarthritis;Dysarthria;Dyspepsia;Dyspnoea;Oedema;Rash;Dermatitis;Eye disorder;Fatigue;Gastrointestinal disorder;Hallu…
teduglutide	Arrhythmia	1	0.000697973	0.75	0.980578	Shortbowelsyndrome	Gastrointestinal pain;Abdominal pain;Anxiety;Arthralgia;Musculoskeletal discomfort;Mental disorder;Chest pain;Cholecystitis;Cholestasis;Infection;Connective tissue disorder;Cough;Dermatitis atopic;Dyspnoea;Flushing;Gastrointestinal disorder;Headache;Cardiac disorder;Cardiac failure congestive;Influenza;Intestinal obstruction;Mediastinal disorder;Nausea;Nervous system disorder;Night sweats;Pancrea…
telmisartan	Arrhythmia	0	0.000984236	1	0.896282	Hypertension	Gastrointestinal pain;Abdominal pain;Abscess;Anaphylactic shock;Anaemia;Angina pectoris;Angioedema;Decreased appetite;Anxiety;Arrhythmia;Arthralgia;Musculoskeletal discomfort;Arthritis;Asthenia;Asthma;Atrial fibrillation;Back pain;Mental disorder;Bone disorder;Breast disorder;Bronchospasm;Bronchitis;Bursitis;Cardiovascular disorder;Cerebrovascular disorder;Chest pain;Infection;Conjunctivitis;Conn…
terlipressin	Arrhythmia	0.666667	3.45e-05	0.833333	0.620085	Hypertension	Abdominal pain;Atrial fibrillation;Chest pain;Diarrhoea;Dyspnoea;Gastrointestinal disorder;Headache;Cardiac disorder;Cardiac failure;Hypertension;Hyponatraemia;Myocardial infarction;Acute coronary syndrome;Nausea;Nervous system disorder;Pregnancy;Pulmonary oedema;Tachycardia;Torsade de pointes;Angiopathy;Ventricular fibrillation;Vomiting;Ventricular extrasystoles;Injection site necrosis;Skin exfo…
testosterone	Arrhythmia	0.333333	0.0134495	0.916667	0.789721	Hormonedeficiency;Malehormonaldeficiency;Osteoporosis	Abdominal pain;Gastrointestinal pain;Aggression;Alopecia;Amenorrhoea;Amnesia;Anaphylactic shock;Anaemia;Anger;Angina pectoris;Angioedema;Anxiety;Appetite disorder;Arthralgia;Musculoskeletal discomfort;Arthritis;Asthenia;Asthma;Back pain;Mental disorder;Benign prostatic hyperplasia;Blister;Dermatitis bullous;Coagulopathy;Breast cyst;Breast disorder;Bronchitis;Thermal burn;Neoplasm malignant;Cerebr…
testosterone cypionate	Arrhythmia	0.333333	0.00310575	0.916667	0.789721
testosterone enanthate	Arrhythmia	0.333333	0.00515894	0.916667	0.789721
testosterone undecanoate	Arrhythmia	0.333333	0.00367479	0.916667	0.789721	Hypogonadism
tetrabenazine	Arrhythmia	1	0.0269805	0.75	0.980578	Huntingtondisease;Hyperkineticmovementdisorder	Anxiety;Asthenia;Ataxia;Mental disorder;Breast disorder;Bronchitis;Confusional state;Feeling abnormal;Constipation;Dysphagia;Depression;Diarrhoea;Dizziness;Drooling;Somnolence;Osteoarthritis;Dysarthria;Dyspnoea;Dysuria;Ecchymosis;Eye disorder;Fatigue;Body temperature increased;Headache;Cardiac disorder;Blood disorder;Orthostatic hypotension;Hypothermia;Body temperature decreased;Irritability;Leuk…
tetracaine	Arrhythmia	0.333333	2.96e-18	0.916667	0.998552	Pain;Spinalanesthesia	Anaphylactic shock;Arachnoiditis;Dizziness;Somnolence;Oedema;Cardiac arrest;Hypersensitivity;Hypotension;Iritis;Keratitis;Meningism;Nausea;Necrosis;Nervousness;Tension;Convulsion;Tinnitus;Tremor;Loss of consciousness;Urticaria;Vasodilation procedure;Vomiting;Chills;Agitation;Paralysis;Post lumbar puncture syndrome;Vision blurred;Corneal oedema;Pain;Conjunctival hyperaemia
thalidomide	Arrhythmia	0.857143	0.001073	0.785714	0.50343	Multiplemyeloma	Gastrointestinal pain;Abdominal pain;Multiple congenital abnormalities;Acquired immunodeficiency syndrome;Autoimmune disorder;Agranulocytosis;Albuminuria;Alopecia;Amblyopia;Amenorrhoea;Amnesia;Amyloidosis;Anaemia;Aplastic anaemia;Hypochromic anaemia;Anaemia macrocytic;Anaemia megaloblastic;Angina pectoris;Angioedema;Decreased appetite;Anxiety;Apnoea;Arrhythmia;Arthralgia;Musculoskeletal discomfor…
thiamylal	Arrhythmia	0.333333	6.74e-11	0.916667	0.998552	Anaesthesia
thiethylperazine	Arrhythmia	0.333333	5.29e-05	0.916667	0.998552	Nausea
thiothixene	Arrhythmia	1	0.023421	0.75	0.980578	Schizophrenia	Agranulocytosis;Amenorrhoea;Anaphylactic shock;Haemolytic anaemia;Decreased appetite;Asphyxia;Asthenia;Brain oedema;Constipation;Cough;Dysphagia;Dermatitis exfoliative;Dermatitis contact;Diarrhoea;Somnolence;Dyspnoea;Eosinophilia;Rash;Dermatitis;Fatigue;Glycosuria;Gynaecomastia;Cardiac arrest;Hyperglycaemia;Hyperprolactinaemia;Hypersensitivity;Hypoglycaemia;Hypotension;Jaundice;Leukocytosis;Leuko…
tinzaparin	Arrhythmia	1	0.0066699	0.75	0.414978
tocainide	Arrhythmia	0	0.00692536	1	0.999608	Ventriculararrhythmias
tolazamide	Arrhythmia	0.5	4.14e-08	0.875	0.99722	Diabeticcomplication	Agranulocytosis;Aplastic anaemia;Haemolytic anaemia;Asthenia;Dizziness;Fatigue;Headache;Dyspepsia;Hypoglycaemia;Hyponatraemia;Inappropriate antidiuretic hormone secretion;Jaundice cholestatic;Leukopenia;Nausea;Pancytopenia;Pruritus;Thrombocytopenia;Erythema;Urticaria;Vertigo;Porphyria non-acute;Photosensitivity reaction;Malaise;Discomfort;Feeling abnormal;Ill-defined disorder;Gastrointestinal dis…
tolvaptan	Arrhythmia	0.5	0.000300911	0.875	0.712299	Heartfailure;Hyponatraemia	Anaphylactic shock;Decreased appetite;Asthenia;Breast disorder;Connective tissue disorder;Constipation;Dehydration;Diabetic ketoacidosis;Diarrhoea;Disseminated intravascular coagulation;Dizziness;Dysgeusia;Ecchymosis;Body temperature increased;Gastrointestinal disorder;Gastrointestinal haemorrhage;Headache;Cardiac disorder;Hyperglycaemia;Hyperkalaemia;Hypernatraemia;Hypersensitivity;Hypoglycaemia…
topiramate	Arrhythmia	1.19231	7.38e-18	0.701923	0.959594	Epilepsy;Alcoholdependence	Abdominal distension;Gastrointestinal pain;Abdominal pain;Acidosis;Renal tubular acidosis;Road traffic accident;Pancreatitis acute;Aggression;Agranulocytosis;Albuminuria;Respiratory alkalosis;Alopecia;Amblyopia;Amenorrhoea;Amnesia;Anaemia;Anger;Angina pectoris;Anhidrosis;Decreased appetite;Anosmia;Anxiety;Aphasia;Apraxia;Arthralgia;Musculoskeletal discomfort;Asthenia;Asthma;Ataxia;Atrioventricula…
trifluoperazine	Arrhythmia	1	0.0124029	0.75	0.980578	Schizophrenia	Agranulocytosis;Amenorrhoea;Anaphylactic shock;Aplastic anaemia;Haemolytic anaemia;Angioedema;Decreased appetite;Asphyxia;Asthma;Brain oedema;Bronchospasm;Catatonia;Cholestasis;Constipation;Cough;Sudden death;Dysphagia;Dermatitis exfoliative;Dizziness;Drooling;Somnolence;Dyskinesia;Dyspnoea;Eczema;Eosinophilia;Petit mal epilepsy;Rash;Dermatitis;Fatigue;Asthenia;Body temperature increased;Glycosur…
trimebutine	Arrhythmia	1.20833	4.09e-14	0.697917	0.957086	Irritablebowelsyndrome
troglitazone	Arrhythmia	0.888889	0.00264259	0.777778	0.483595	Diabeticcomplication	Gastrointestinal pain;Abdominal pain;Anaemia;Decreased appetite;Oedema;Fatigue;Asthenia;Body temperature increased;Cardiac failure congestive;Hepatitis;Hyperglycaemia;Jaundice;Nausea;Dizziness;Loss of consciousness;Shock;Syncope;Vomiting;Weight increased;Hepatic function abnormal;Liver function test abnormal;Alanine aminotransferase increased;Malaise;Discomfort;Feeling abnormal;Ill-defined disord…
tromethamine	Arrhythmia	1.4	0.0321347	0.65	0.913175	Acidosis
turoctocog alfa	Arrhythmia	0.666667	0.0020011	0.833333	0.620085	HaemophiliaA
turoctocog alfa pegol	Arrhythmia	0.666667	0.000891171	0.833333	0.620085
udenafil	Arrhythmia	1	0.0103849	0.75	0.980578	Erectiledysfunction
valproic acid	Arrhythmia	0.722222	5.54e-24	0.819444	0.99338
valsartan	Arrhythmia	0	0.00089774	1	0.896282	Hypertension	Gastrointestinal pain;Abdominal pain;Alopecia;Anaphylactic shock;Angioedema;Decreased appetite;Anxiety;Arthralgia;Musculoskeletal discomfort;Asthenia;Atrial fibrillation;Back pain;Mental disorder;Bronchitis;Chest pain;Infection;Connective tissue disorder;Constipation;Cough;Diarrhoea;Dizziness;Dysgeusia;Dyspepsia;Dyspnoea;Oedema;Epistaxis;Rash;Dermatitis;Fatigue;Flatulence;Gastrointestinal disorde…
vardenafil	Arrhythmia	1.33333	0.00161746	0.666667	0.235636	Erectiledysfunction	Gastrointestinal pain;Abdominal pain;Amnesia;Anaphylactic shock;Angina pectoris;Angina unstable;Angioedema;Anxiety;Arthralgia;Musculoskeletal discomfort;Asthenia;Back pain;Mental disorder;Breast disorder;Cardiovascular disorder;Transient ischaemic attack;Neck pain;Chest pain;Infection;Conjunctivitis;Connective tissue disorder;Sudden hearing loss;Dysphagia;Diarrhoea;Dizziness;Dyspepsia;Dyspnoea;Ep…
vasopressin	Arrhythmia	0.666667	1.07e-05	0.833333	0.620085	Diabetesinsipidus;Enuresis;Polyuria	Abdominal pain;Anaphylactic shock;Angina pectoris;Arrhythmia;Cardiac output decreased;Polyuria;Gangrene;Cardiac arrest;Hypersensitivity;Nausea;Pallor;Urine output increased;Shock;Hyperhidrosis;Tremor;Urticaria;Vertigo;Vomiting;Water intoxication;Bronchospasm;Myocardial ischaemia;Vasoconstriction
venlafaxine	Arrhythmia	0.333333	2.96e-07	0.916667	0.998552	Depression	Abdominal distension;Gastrointestinal pain;Abdominal pain;Congenital anomaly;Developmental delay;Adjustment disorder;Aggression;Agranulocytosis;Albuminuria;Alopecia;Amenorrhoea;Amnesia;Anaphylactic shock;Anaemia;Aplastic anaemia;Angina pectoris;Angioedema;Decreased appetite;Anuria;Anxiety;Anxiety disorder;Aortic aneurysm;Aphasia;Appendicitis;Arrhythmia;Sinus arrhythmia;Arteritis;Arthralgia;Muscul…
verapamil	Arrhythmia	1	4.62e-07	0.75	0.980578	Hypertension	Alopecia;Anaphylactic shock;Angina pectoris;Angioedema;Arthralgia;Musculoskeletal discomfort;Asthenia;Atrioventricular block;Atrioventricular dissociation;Bronchospasm;Hypertrophic cardiomyopathy;Chest pain;Cholestasis;Infection;Confusional state;Feeling abnormal;Constipation;Contusion;Diarrhoea;Diplopia;Dizziness;Somnolence;Dyspepsia;Dyspnoea;Ecchymosis;Oedema;Erythema multiforme;Rash;Dermatitis…
vernakalant	Arrhythmia	0	1.95e-08	1	0.999608	Atrialfibrillation	Atrial flutter;Connective tissue disorder;Cough;Diarrhoea;Dizziness;Dysgeusia;Dyspnoea;Eye disorder;Fatigue;Asthenia;Flushing;Gastrointestinal disorder;Headache;Cardiac disorder;Cardiac failure congestive;Hyperhidrosis;Hypoaesthesia;Hypotension;Bundle branch block left;Mediastinal disorder;Nasal congestion;Nausea;Nervous system disorder;Pain in extremity;Pallor;Palpitations;Paraesthesia;Pruritus;…
viloxazine	Arrhythmia	0	9.81e-05	1	0.999608	Majordepressivedisorder
von willebrand factor human	Arrhythmia	0.5	0.00384863	0.875	0.99722
vonicog alfa	Arrhythmia	0.5	0.00264574	0.875	0.99722
yohimbine	Arrhythmia	1.11765	1.85e-11	0.720588	0.969538	Erectiledysfunction
zimelidine	Arrhythmia	1.33333	0.00916839	0.666667	0.235636
zinc	Arrhythmia	1.23478	8.72e-11	0.691304	0.282848		Pancreatitis;Epigastric discomfort;Nausea
zinc acetate	Arrhythmia	1.23478	4.53e-11	0.691304	0.282848	Wilsondisease
zinc chloride	Arrhythmia	1.23478	3.81e-09	0.691304	0.282848	Commoncold
zonisamide	Arrhythmia	1.24	2.32e-14	0.69	0.951685	Epilepsy	Gastrointestinal pain;Abdominal pain;Congenital anomaly;Developmental delay;Renal tubular acidosis;Road traffic accident;Pancreatitis acute;Aggression;Agranulocytosis;Albuminuria;Alopecia;Amblyopia;Amenorrhoea;Amnesia;Anaemia;Aplastic anaemia;Anger;Anhidrosis;Decreased appetite;Anxiety;Apnoea;Arthralgia;Musculoskeletal discomfort;Arthritis;Asthenia;Ataxia;Atrial fibrillation;Mental disorder;Calcu…
zotepine	Arrhythmia	0.875	2.84e-06	0.78125	0.988014	Anxietydisorder

## Sheet: Asthma
drug	disease	proximity	pval	similarity	adjusted_similarity	TTD	SIDER
adenosine phosphate	Asthma	0.933333	0.0442359	0.766667	0.455926
amoxapine	Asthma	1	0.001035	0.75	0.414978	Majordepressivedisorder	Gastrointestinal pain;Abdominal pain;Lymphadenitis;Agranulocytosis;Alopecia;Decreased appetite;Asthenia;Ataxia;Atrial fibrillation;Confusional state;Feeling abnormal;Constipation;Disturbance in sexual arousal;Libido decreased;Delusion;Diarrhoea;Dizziness;Somnolence;Oedema;Eosinophilia;Rash;Dermatitis;Fatigue;Body temperature increased;Flatulence;Gynaecomastia;Hallucination;Headache;Atrioventricul…
amphetamine	Asthma	0.941176	0.0262362	0.764706	0.451066	Attentiondeficithyperactivitydisorder	Gastrointestinal pain;Abdominal pain;Anaphylactic shock;Angioedema;Decreased appetite;Anxiety;Asthenia;Chest pain;Infection;Constipation;Sudden death;Disturbance in sexual arousal;Libido decreased;Depression;Diarrhoea;Dizziness;Dyskinesia;Dysmenorrhoea;Dyspepsia;Dyspnoea;Toxic epidermal necrolysis;Rash;Dermatitis;Fatigue;Body temperature increased;Headache;Hypersensitivity;Hypertension;Irritabili…
bromocriptine	Asthma	0.888889	0.0313023	0.777778	0.483595	Parkinsondisease	Abdominal pain;Gastrointestinal pain;Acromegaly;Alopecia;Amblyopia;Decreased appetite;Anxiety;Arrhythmia;Asthenia;Ataxia;Mental disorder;Blepharospasm;Cerebrospinal fluid leakage;Infection;Confusional state;Feeling abnormal;Connective tissue disorder;Constipation;Dysphagia;Delirium;Delusion;Dermatitis atopic;Diabetes mellitus;Type 2 diabetes mellitus;Diarrhoea;Diplopia;Disseminated intravascular …
cinnarizine	Asthma	0.9375	0.00265744	0.765625	0.453343	Vertigomenieredisease
citrulline	Asthma	0.916667	0.0134983	0.770833	0.466279
copper	Asthma	0.875	1.89221e-06	0.78125	0.49227	Contraception	Abortion infected;Anaemia;Back pain;Neoplasm malignant;Dysmenorrhoea;Haemorrhage;Haemoglobin;Vaginal discharge;Muscle spasms;Pain;Pelvic infection;Pregnancy;Ectopic pregnancy;Urticaria;Vaginal infection;Vaginal inflammation;Metrorrhagia;Dermatitis atopic;Dyspareunia
donepezil	Asthma	0.866667	0.0419443	0.783333	0.497478	Alzheimerdisease	Gastrointestinal pain;Abdominal pain;Abscess;Aggression;Albuminuria;Alopecia;Anaemia;Haemolytic anaemia;Angina pectoris;Decreased appetite;Anxiety;Aphasia;Arrhythmia;Arteritis;Arthralgia;Musculoskeletal discomfort;Arthritis;Injury;Physical assault;Asthenia;Asthma;Ataxia;Pneumothorax;Atelectasis;Atrial fibrillation;Atrioventricular block;Back pain;Mental disorder;Blepharitis;Bronchitis;Cachexia;Ce…
ergotamine	Asthma	0.875	0.00290332	0.78125	0.49227	Headache	Asthenia;Cyanosis;Localised oedema;Gangrene;Hypertension;Ischaemia;Nausea;Sensory loss;Hypoaesthesia;Pain;Paraesthesia;Pruritus;Tachycardia;Vertigo;Vomiting;Emotional distress;Myalgia;Musculoskeletal discomfort;Pulse absent;Peripheral coldness;Bradycardia
imipramine	Asthma	0.88	0.0016446	0.78	0.489146	Depression	Abdominal pain;Gastrointestinal pain;Lymphadenitis;Aggression;Agranulocytosis;Alopecia;Alveolitis allergic;Anaphylactic shock;Decreased appetite;Anxiety;Arrhythmia;Asthenia;Ataxia;Mental disorder;Breast disorder;Bundle branch block;Infection;Confusional state;Feeling abnormal;Constipation;Sudden death;Disturbance in sexual arousal;Libido decreased;Delirium;Delusion;Dental caries;Dermatitis atopic…
ketamine	Asthma	0.913043	0.00171478	0.771739	0.468534	Anaesthesia	Obstructive airways disorder;Anaphylactic shock;Decreased appetite;Apnoea;Arrhythmia;Cystitis noninfective;Cystitis;Bladder pain;Diplopia;Epilepsy;Rash;Dermatitis;Hypotension;Laryngospasm;Nausea;Nystagmus;Pain;Convulsion;Shock;Salivary hypersecretion;Erythema;Vomiting;Muscle twitching;Rash morbilliform;Pulmonary function test decreased;Respiratory depression;Vision blurred;Bradycardia;Clonus
lamotrigine	Asthma	1	0.000886831	0.75	0.414978	Bipolardisorder;Epilepsy	Gastrointestinal pain;Abdominal pain;Abscess;Agranulocytosis;Alopecia;Amblyopia;Amenorrhoea;Amnesia;Anaemia;Aplastic anaemia;Haemolytic anaemia;Anaemia macrocytic;Angina pectoris;Angioedema;Decreased appetite;Anxiety;Aphasia;Apnoea;Apraxia;Arthralgia;Musculoskeletal discomfort;Arthritis;Asthenia;Asthma;Ataxia;Atrial fibrillation;Back pain;Balanitis;Mental disorder;Bipolar disorder;Bipolar I disor…
lauric acid	Asthma	0.916667	0.0117408	0.770833	0.466279
lisuride	Asthma	0.933333	0.0412128	0.766667	0.455926	Fibrosis;Parkinsondisease	Decreased appetite;Anxiety;Mental disorder;Infection;Confusional state;Feeling abnormal;Cough;Dehydration;Dizziness;Dyspnoea;Erythromelalgia;Fatigue;Asthenia;Gastrointestinal disorder;Hallucination;Headache;Cardiac disorder;Cardiac valve disease;Hyperprolactinaemia;Orthostatic hypotension;Immune system disorder;Libido increased;Disturbance in sexual arousal;Mediastinal disorder;Myoclonus;Nervous …
nicardipine	Asthma	0.933333	0.00490769	0.766667	0.455926	Highbloodpressure	Gastrointestinal pain;Abdominal pain;Angina pectoris;Anxiety;Arthralgia;Musculoskeletal discomfort;Asthenia;Atrial fibrillation;Atrioventricular block;Neck pain;Chest pain;Infection;Confusional state;Feeling abnormal;Conjunctivitis;Constipation;Diarrhoea;Dizziness;Dyspepsia;Dyspnoea;Ear disorder;Oedema;Rash;Dermatitis;Body temperature increased;Flushing;Headache;Haematuria;Pericardial haemorrhage…
olanzapine	Asthma	1.06061	0.00401553	0.734848	0.378731	Schizophrenia	Abdominal distension;Gastrointestinal pain;Abdominal pain;Acidosis;Albuminuria;Alopecia;Dementia Alzheimer's type;Amblyopia;Amenorrhoea;Amnesia;Anaemia;Angioedema;Decreased appetite;Anxiety;Apnoea;Arteritis;Arthralgia;Musculoskeletal discomfort;Arthritis;Rheumatoid arthritis;Phonological disorder;Asthenia;Asthma;Ataxia;Pneumothorax;Atelectasis;Atrial fibrillation;Atrioventricular block;Back pain;…
olopatadine	Asthma	0.875	0.0161027	0.78125	0.49227	Allergicconjunctivitis;Ocularallergy	Gastrointestinal pain;Abdominal pain;Anosmia;Asthenia;Back pain;Blepharospasm;Infection;Conjunctival disorder;Conjunctivitis;Corneal oedema;Cough;Depression;Dermatitis;Dermatitis contact;Diarrhoea;Dizziness;Dysgeusia;Dyspnoea;Oedema;Epistaxis;Rash;Eye disorder;Eyelid disorder;Fatigue;Body temperature increased;Gastrointestinal disorder;Headache;Hyperaemia;Hypersensitivity;Hypoaesthesia;Immune sys…
paroxetine	Asthma	0.971429	0.00150933	0.757143	0.432418	Depression	Gastrointestinal pain;Abdominal pain;Abscess;Pancreatitis acute;Aggression;Agranulocytosis;Albuminuria;Alopecia;Alveolitis allergic;Amblyopia;Amenorrhoea;Amnesia;Anaphylactic shock;Anaemia;Aplastic anaemia;Haemolytic anaemia;Hypochromic anaemia;Angina pectoris;Angioedema;Pupils unequal;Anxiety;Anxiety disorder;Aphasia;Arrhythmia;Arthralgia;Musculoskeletal discomfort;Arthritis;Rheumatoid arthritis…
pergolide	Asthma	0.882353	0.00981173	0.779412	0.487676	Parkinsondisease	Acute abdomen;Gastrointestinal pain;Abdominal pain;Abscess;Acidosis;Adenoma benign;Alopecia;Amenorrhoea;Amnesia;Anaemia;Anaemia megaloblastic;Angina pectoris;Decreased appetite;Anxiety;Apnoea;Arrhythmia;Arthralgia;Musculoskeletal discomfort;Arthritis;Asthenia;Asthma;Ataxia;Atrial fibrillation;Atrioventricular block;Back pain;Benign neoplasm of skin;Bronchitis;Bursitis;Cachexia;Candida infection;C…
zinc	Asthma	0.878261	9.60529e-05	0.780435	0.490233		Pancreatitis;Epigastric discomfort;Nausea
zinc acetate	Asthma	0.878261	1.31495e-05	0.780435	0.490233	Wilsondisease
zinc chloride	Asthma	0.878261	1.10248e-06	0.780435	0.490233	Commoncold

## Sheet: Cardiomyopathies
drug	disease	proximity	pval	similarity	adjusted_similarity	TTD	SIDER
acetophenazine	Cardiomyopathies	0.666667	0.0351235	0.833333	0.994669	Bipolardisorder
aflibercept	Cardiomyopathies	0.666667	1.88e-05	0.833333	0.620085	Metastaticcolorectalcancer
ajmaline	Cardiomyopathies	0	0.0124161	1	0.999608	Atrialfibrillation
alfuzosin	Cardiomyopathies	0.25	8.21e-07	0.9375	0.998955	Benignprostatichyperplasia	Gastrointestinal pain;Abdominal pain;Angina pectoris;Angioedema;Arthralgia;Musculoskeletal discomfort;Arthritis;Asthenia;Atrial fibrillation;Back pain;Mental disorder;Breast disorder;Bronchitis;Bursitis;Cardiovascular disorder;Chest pain;Infection;Connective tissue disorder;Constipation;Diarrhoea;Dizziness;Somnolence;Dyspepsia;Oedema;Oedema due to cardiac disease;Toxic epidermal necrolysis;Rash;D…
amifostine	Cardiomyopathies	1	0.000361148	0.75	0.414978	Mucositis	Apnoea;Arrhythmia;Atrial fibrillation;Chest pain;Dermatitis exfoliative;Dizziness;Dyspnoea;Toxic epidermal necrolysis;Erythema multiforme;Rash;Dermatitis;Body temperature increased;Flushing;Cardiac flutter;Cardiac arrest;Hiccups;Hypersensitivity;Hypertension;Hypocalcaemia;Hypoparathyroidism;Hypotension;Laryngeal oedema;Myocardial infarction;Acute coronary syndrome;Nausea;Pruritus;Renal failure;Co…
aminoglutethimide	Cardiomyopathies	0.5	2.43e-05	0.875	0.712299	Cushingdisease	Adrenal insufficiency;Agranulocytosis;Alveolitis allergic;Anaemia;Haemolytic anaemia;Decreased appetite;Dizziness;Somnolence;Rash;Dermatitis;Body temperature increased;Goitre;Headache;Hirsutism;Hypersensitivity;Hypotension;Hypothyroidism;Leukopenia;Nausea;Neutropenia;Pancytopenia;Pruritus;Precocious puberty;Tachycardia;Urticaria;Vascular resistance systemic;Virilism;Vomiting;Myalgia;Musculoskelet…
amoxapine	Cardiomyopathies	1.34146	3.93e-09	0.664634	0.929733	Majordepressivedisorder	Gastrointestinal pain;Abdominal pain;Lymphadenitis;Agranulocytosis;Alopecia;Decreased appetite;Asthenia;Ataxia;Atrial fibrillation;Confusional state;Feeling abnormal;Constipation;Disturbance in sexual arousal;Libido decreased;Delusion;Diarrhoea;Dizziness;Somnolence;Oedema;Eosinophilia;Rash;Dermatitis;Fatigue;Body temperature increased;Flatulence;Gynaecomastia;Hallucination;Headache;Atrioventricul…
amphetamine	Cardiomyopathies	0.705882	5.03e-16	0.823529	0.993789	Attentiondeficithyperactivitydisorder	Gastrointestinal pain;Abdominal pain;Anaphylactic shock;Angioedema;Decreased appetite;Anxiety;Asthenia;Chest pain;Infection;Constipation;Sudden death;Disturbance in sexual arousal;Libido decreased;Depression;Diarrhoea;Dizziness;Dyskinesia;Dysmenorrhoea;Dyspepsia;Dyspnoea;Toxic epidermal necrolysis;Rash;Dermatitis;Fatigue;Body temperature increased;Headache;Hypersensitivity;Hypertension;Irritabili…
amsacrine	Cardiomyopathies	0.75	0.00331279	0.8125	0.992624	Acutelymphoblasticleukaemia	Gastrointestinal pain;Abdominal pain;Agranulocytosis;Alopecia;Anaemia;Aplastic anaemia;Decreased appetite;Arrhythmia;Asthenia;Atrial fibrillation;Mental disorder;Infection;Confusional state;Feeling abnormal;Connective tissue disorder;Dysphagia;Diarrhoea;Dizziness;Dyspnoea;Rash;Dermatitis;Extravasation;Fatigue;Body temperature increased;Gastrointestinal disorder;Gingival bleeding;Gingivitis;Headac…
anastrozole	Cardiomyopathies	0	2.71e-11	1	0.999608	Breastcancer	Gastrointestinal pain;Abdominal pain;Alopecia;Anaphylactic shock;Anaemia;Angina pectoris;Angioedema;Decreased appetite;Anxiety;Arthralgia;Musculoskeletal discomfort;Arthritis;Asthenia;Back pain;Blister;Dermatitis bullous;Bronchitis;Neoplasm malignant;Cardiovascular disorder;Carpal tunnel syndrome;Cerebral infarction;Neck pain;Chest pain;Infection;Confusional state;Feeling abnormal;Constipation;Co…
angiotensin ii	Cardiomyopathies	0	0.0120448	1	0.896282	Increasebloodpressure
apomorphine	Cardiomyopathies	1.26667	0.00177445	0.683333	0.946643	Parkinsondisease	Angina pectoris;Anxiety;Arthralgia;Musculoskeletal discomfort;Asthenia;Back pain;Mental disorder;Chest pain;Confusional state;Feeling abnormal;Constipation;Contusion;Dehydration;Diarrhoea;Dizziness;Somnolence;Dyskinesia;Dyspnoea;Ecchymosis;Oedema;Fatigue;Flushing;Granuloma;Hallucination;Headache;Cardiac failure congestive;Hypotension;Orthostatic hypotension;Libido increased;Disturbance in sexual …
ardeparin	Cardiomyopathies	1	0.0226421	0.75	0.980578	Deepveinthrombosis
astemizole	Cardiomyopathies	1	0.0254303	0.75	0.980578
atomoxetine	Cardiomyopathies	1.18182	0.00483656	0.704545	0.961159	Attentiondeficithyperactivitydisorder	Gastrointestinal pain;Abdominal pain;Aggression;Decreased appetite;Anxiety;Arthralgia;Musculoskeletal discomfort;Asthenia;Back pain;Mental disorder;Bone disorder;Breast disorder;Chest pain;Coma;Infection;Conjunctivitis;Constipation;Cough;Disturbance in sexual arousal;Libido decreased;Delirium;Depression;Dermatitis;Diarrhoea;Dizziness;Drug abuse;Dysgeusia;Dysmenorrhoea;Dyspepsia;Dysuria;Rash;Excor…
atosiban	Cardiomyopathies	1.25	0.0129455	0.6875	0.275195		Mental disorder;Breast disorder;Dizziness;Dyspnoea;Rash;Dermatitis;Body temperature increased;Gastrointestinal disorder;Headache;Cardiac disorder;Hyperglycaemia;Hypersensitivity;Hypotension;Immune system disorder;Nausea;Nervous system disorder;Multiple pregnancy;Pruritus;Pulmonary oedema;Tachycardia;Uterine haemorrhage;Uterine atony;Uterine hypotonus;Angiopathy;Vomiting;Injection site reaction;Ma…
azilsartan medoxomil	Cardiomyopathies	0	0.00794031	1	0.896282
bemiparin	Cardiomyopathies	1	0.00927323	0.75	0.980578
benserazide	Cardiomyopathies	1	0.0111956	0.75	0.414978
benzonatate	Cardiomyopathies	0	0.00670432	1	0.999608	Cough	Bronchospasm;Confusional state;Feeling abnormal;Constipation;Dizziness;Headache;Hypersensitivity;Laryngospasm;Nasal congestion;Nausea;Sensory loss;Hypoaesthesia;Pruritus;Convulsion;Shock;Tremor;Agitation;Depressed level of consciousness;Hallucination, visual;Clonic convulsion;Rash;Abdominal discomfort;Gastrointestinal tract irritation
bepridil	Cardiomyopathies	1.1	0.00454233	0.725	0.971517	Chronic/stableangina	Gastrointestinal pain;Abdominal pain;Angina pectoris;Decreased appetite;Anxiety;Arrhythmia;Arthritis;Asthenia;Constipation;Cough;Sudden death;Depression;Diarrhoea;Dizziness;Somnolence;Dyspepsia;Dyspnoea;Oedema;Rash;Dermatitis;Body temperature increased;Flatulence;Gastritis;Headache;Cardiac disorder;Cardiac failure;Hypertension;Influenza;Nausea;Nervousness;Tension;Pain;Palpitations;Paraesthesia;Ph…
bioallethrin	Cardiomyopathies	1.57143	0.00679934	0.607143	0.843002
biotin	Cardiomyopathies	1.11111	0.0346647	0.722222	0.349508
bosutinib	Cardiomyopathies	0.8	0.00061008	0.8	0.539065	Breastcancer	Gastrointestinal pain;Abdominal pain;Pancreatitis acute;Agranulocytosis;Anaphylactic shock;Anaemia;Arthralgia;Musculoskeletal discomfort;Asthenia;Back pain;Bronchitis;Bronchopneumonia;Chest pain;Infection;Connective tissue disorder;Cough;Dehydration;Drug eruption;Diarrhoea;Dizziness;Drug hypersensitivity;Dysgeusia;Dyspnoea;Oedema;Erythema multiforme;Rash;Dermatitis;Fatigue;Body temperature increa…
brexpiprazole	Cardiomyopathies	0.6	0.000105829	0.85	0.995891
brivaracetam	Cardiomyopathies	1.54545	0.0251637	0.613636	0.856017	Complexpartialseizure;Pain;Epilepsy
bromocriptine	Cardiomyopathies	1.05556	2.07e-08	0.736111	0.975963	Parkinsondisease	Abdominal pain;Gastrointestinal pain;Acromegaly;Alopecia;Amblyopia;Decreased appetite;Anxiety;Arrhythmia;Asthenia;Ataxia;Mental disorder;Blepharospasm;Cerebrospinal fluid leakage;Infection;Confusional state;Feeling abnormal;Connective tissue disorder;Constipation;Dysphagia;Delirium;Delusion;Dermatitis atopic;Diabetes mellitus;Type 2 diabetes mellitus;Diarrhoea;Diplopia;Disseminated intravascular …
bupivacaine	Cardiomyopathies	1.5	0.035535	0.625	0.876626	Anaesthesia	Acidosis;Anaphylactic shock;Anaemia;Angioedema;Anxiety;Apnoea;Arachnoiditis;Arthralgia;Musculoskeletal discomfort;Asthenia;Back pain;Bone disorder;Cardiac output decreased;Neck pain;Infection;Confusional state;Feeling abnormal;Constipation;Dysphagia;Diplopia;Dizziness;Somnolence;Drug hypersensitivity;Osteoarthritis;Dysarthria;Oedema;Extravasation;Body temperature increased;Gastrointestinal disord…
bupropion	Cardiomyopathies	1.25	0.0323675	0.6875	0.94985	Smokingdependence	Abdominal distension;Gastrointestinal pain;Abdominal pain;Aggression;Alopecia;Amblyopia;Amenorrhoea;Amnesia;Anaphylactic shock;Anaemia;Anger;Angioedema;Decreased appetite;Anxiety;Aphasia;Arrhythmia;Arthralgia;Musculoskeletal discomfort;Arthritis;Asthenia;Asthma;Ataxia;Back injury;Back pain;Mental disorder;Bipolar disorder;Bipolar I disorder;Concussion;Breast cancer;Breast disorder;Bronchospasm;Br…
buspirone	Cardiomyopathies	1	0.000246041	0.75	0.980578	Anxietydisorder	Alopecia;Amenorrhoea;Anger;Angioedema;Decreased appetite;Aphonia;Arthralgia;Musculoskeletal discomfort;Asthenia;Ataxia;Blister;Dermatitis bullous;Chest pain;Claustrophobia;Temperature intolerance;Confusional state;Feeling abnormal;Conjunctivitis;Constipation;Depersonalisation;Depression;Diarrhoea;Dissociative disorder;Dizziness;Somnolence;Dyskinesia;Dyspnoea;Dysuria;Ecchymosis;Oedema;Enuresis;Eos…
butamben	Cardiomyopathies	1.48276	0.000152875	0.62931	0.883754
calcium	Cardiomyopathies	1.21053	0.0441864	0.697368	0.956731	Osteoporosis	Abscess;Decreased appetite;Arrhythmia;Asthenia;Calcinosis;Coma;Confusional state;Feeling abnormal;Constipation;Delirium;Diarrhoea;Dizziness;Oedema;Cardiac arrest;Hypercalcaemia;Hypersensitivity;Hypotension;Nausea;Necrosis;Pruritus;Loss of consciousness;Shock;Syncope;Vasodilation procedure;Vomiting;Vasospasm;Stupor;Depressed level of consciousness;Bradycardia;Sense of oppression;Vasodilatation;Par…
calcium citrate	Cardiomyopathies	1.29032	0.0394325	0.677419	0.941758
calcium phosphate	Cardiomyopathies	1.29032	0.0493555	0.677419	0.941758
calcium phosphate dihydrate	Cardiomyopathies	1.29032	0.0442952	0.677419	0.941758
candesartan cilexetil	Cardiomyopathies	0	0.00945815	1	0.896282
carbidopa	Cardiomyopathies	1	0.0103849	0.75	0.414978	Parkinsondisease	Gastrointestinal pain;Abdominal pain;Agranulocytosis;Alopecia;Anaemia;Haemolytic anaemia;Angioedema;Decreased appetite;Anxiety;Asthenia;Ataxia;Back pain;Blepharospasm;Blister;Dermatitis bullous;Bruxism;Chest pain;Chorea;Nasopharyngitis;Rhinitis;Confusional state;Feeling abnormal;Constipation;Cough;Dysphagia;Delusion;Depression;Diarrhoea;Diplopia;Dizziness;Duodenal ulcer;Dyskinesia;Dyspepsia;Dyspn…
chlormerodrin	Cardiomyopathies	1	0.0135431	0.75	0.980578	Diagnosticimaging
chlorobutanol	Cardiomyopathies	0	0.00351865	1	0.999608
chlorpheniramine	Cardiomyopathies	0.75	0.000302761	0.8125	0.992624	Allergicrhinitis	Agranulocytosis;Haemolytic anaemia;Decreased appetite;Anxiety;Confusional state;Feeling abnormal;Constipation;Drug eruption;Diarrhoea;Diplopia;Dizziness;Somnolence;Dyskinesia;Fatigue;Asthenia;Hallucination;Headache;Hypertension;Hypotension;Conversion disorder;Irritability;Labyrinthitis;Mydriasis;Nasal congestion;Nausea;Nervousness;Tension;Neuritis;Neuropathy peripheral;Palpitations;Paraesthesia;C…
chlorpropamide	Cardiomyopathies	1	0.0327686	0.75	0.980578	Non-insulindependentdiabetes	Agranulocytosis;Aplastic anaemia;Haemolytic anaemia;Decreased appetite;Dermatitis exfoliative;Diarrhoea;Dizziness;Eosinophilia;Erythema multiforme;Headache;Hunger;Hypoglycaemia;Hyponatraemia;Inappropriate antidiuretic hormone secretion;Jaundice cholestatic;Leukopenia;Nausea;Pancytopenia;Proctocolitis;Pruritus;Thrombocytopenia;Urticaria;Vomiting;Porphyria non-acute;Photosensitivity reaction;Gastro…
cinnarizine	Cardiomyopathies	1.5	0.00742827	0.625	0.876626	Vertigomenieredisease
ciprofibrate	Cardiomyopathies	0	0.0180458	1	0.999608	Hyperlipoproteinemia
clarithromycin	Cardiomyopathies	0	0.00411673	1	0.999608	Bacterialinfection	Abdominal distension;Gastrointestinal pain;Abdominal pain;Acquired immunodeficiency syndrome;Autoimmune disorder;Pancreatitis acute;Agranulocytosis;Anaphylactic shock;Anaemia;Angioedema;Decreased appetite;Anosmia;Anxiety;Asthenia;Asthma;Atrial fibrillation;Back pain;Bacteraemia;Mental disorder;Breast disorder;Candida infection;Oral candidiasis;Vulvovaginal candidiasis;Vulvovaginal mycotic infecti…
clevidipine	Cardiomyopathies	1.25	0.0277748	0.6875	0.94985		Atrial fibrillation;Dyspnoea;Headache;Hypersensitivity;Hypotension;Renal failure acute;Myocardial infarction;Acute coronary syndrome;Nausea;Vomiting;Oxygen saturation decreased;Blood triglycerides increased;Ileus;Tachycardia
clofibrate	Cardiomyopathies	0	0.0109098	1	0.896282	Dysbetalipoproteinemia
clove oil	Cardiomyopathies	0.5	7.44e-05	0.875	0.712299
coagulation factor ix (recombinant)	Cardiomyopathies	1	0.0133322	0.75	0.414978
coagulation factor ix human	Cardiomyopathies	1	0.0185908	0.75	0.414978
coagulation factor vii human	Cardiomyopathies	1	0.0128956	0.75	0.980578
cobimetinib	Cardiomyopathies	0	0.0108761	1	0.999608
cocaine	Cardiomyopathies	1	9.85e-06	0.75	0.980578	Anaesthesia	Grand mal convulsion;Hypersensitivity;Mydriasis;Nervousness;Tension;Tremor;Ulcer;Vomiting;Agitation;Respiratory failure;Sensitisation
conestat alfa	Cardiomyopathies	1.16667	0.032071	0.708333	0.318627
conivaptan	Cardiomyopathies	1	0.042665	0.75	0.414978	Euvolemichyponatremia	Anaemia;Atrial fibrillation;Mental disorder;Oral candidiasis;Candida infection;Infection;Confusional state;Feeling abnormal;Constipation;Dehydration;Diarrhoea;Body temperature increased;Gastrointestinal disorder;Headache;Cardiac disorder;Cardiac failure;Haematuria;Hyperglycaemia;Hypertension;Hypoglycaemia;Hypokalaemia;Hyponatraemia;Hypotension;Orthostatic hypotension;Mediastinal disorder;Nausea;N…
copper	Cardiomyopathies	1.18382	0.000237919	0.704044	0.309388	Contraception	Abortion infected;Anaemia;Back pain;Neoplasm malignant;Dysmenorrhoea;Haemorrhage;Haemoglobin;Vaginal discharge;Muscle spasms;Pain;Pelvic infection;Pregnancy;Ectopic pregnancy;Urticaria;Vaginal infection;Vaginal inflammation;Metrorrhagia;Dermatitis atopic;Dyspareunia
cystine	Cardiomyopathies	1.33333	0.0173671	0.666667	0.931787
danazol	Cardiomyopathies	0.6	0.0160148	0.85	0.995891	Breastcancer;Menorrhagia	Alopecia;Amenorrhoea;Anxiety;Arthralgia;Musculoskeletal discomfort;Asthenia;Back pain;Bartholin's cyst;Carpal tunnel syndrome;Pleuritic pain;Constipation;Dizziness;Dyspepsia;Oedema;Eosinophilia;Epilepsy;Erythema multiforme;Rash;Dermatitis;Fatigue;Body temperature increased;Flushing;Gastroenteritis;Gingival bleeding;Guillain-Barre syndrome;Headache;Haematuria;Haemorrhage;Haemoglobin;Hirsutism;Dysp…
dapiprazole	Cardiomyopathies	0.333333	5.69e-05	0.916667	0.789721	Glaucoma/ocularhypertension
debrisoquine	Cardiomyopathies	0	0.000130811	1	0.999608
desflurane	Cardiomyopathies	1.55556	0.0110183	0.611111	0.851066	Anaesthesia	Gastrointestinal pain;Abdominal pain;Pancreatitis acute;Apnoea;Arrhythmia;Asthenia;Asthma;Atrial fibrillation;Mental disorder;Coagulopathy;Bone disorder;Bronchospasm;Cholestasis;Infection;Conjunctivitis;Ulcerative keratitis;Cyanosis;Dizziness;Dyspnoea;Eye burns;Eye disorder;Fatigue;Body temperature increased;Gastrointestinal disorder;Headache;Cardiac arrest;Cardiac disorder;Haemoptysis;Haemorrhag…
desmopressin	Cardiomyopathies	1	0.000537866	0.75	0.414978	Diabeticcomplication	Abdominal pain;Gastrointestinal pain;Anaphylactic shock;Decreased appetite;Asthenia;Infection;Conjunctivitis;Constipation;Cough;Depression;Diarrhoea;Dizziness;Oedema;Emotional disorder;Epistaxis;Rash;Dermatitis;Flushing;Gastrointestinal disorder;Headache;Hypersensitivity;Hyponatraemia;Nasal congestion;Nausea;Pain;Respiratory tract infection;Rhinitis;Convulsion;Swelling;Loss of consciousness;Shock…
desvenlafaxine	Cardiomyopathies	0.666667	0.00189691	0.833333	0.994669	Majordepressivedisorder;Menopausesymptom	Alopecia;Angioedema;Anxiety;Asthenia;Mental disorder;Bone disorder;Breast disorder;Bruxism;Cerebrovascular disorder;Connective tissue disorder;Constipation;Disturbance in sexual arousal;Libido decreased;Depersonalisation;Diarrhoea;Dizziness;Dysgeusia;Toxic epidermal necrolysis;Epistaxis;Erythema multiforme;Rash;Dermatitis;Extrapyramidal disorder;Eye disorder;Fasting;Fatigue;Gastrointestinal disor…
dexmethylphenidate	Cardiomyopathies	0.666667	0.00121148	0.833333	0.994669
dextroamphetamine	Cardiomyopathies	0.8	3.04e-05	0.8	0.991041	Narcolepsy;Attentiondeficithyperactivitydisorder
diethylpropion	Cardiomyopathies	1	0.0162008	0.75	0.980578		Agranulocytosis;Alopecia;Anxiety;Arrhythmia;Constipation;Diarrhoea;Dizziness;Somnolence;Dyskinesia;Dysmenorrhoea;Dyspnoea;Dysuria;Ecchymosis;Epilepsy;Rash;Dermatitis;Gynaecomastia;Headache;Cardiac valve disease;Pulmonary hypertension;Leukopenia;Mydriasis;Nausea;Nervousness;Tension;Palpitations;Polyuria;Urine output increased;Cerebrovascular accident;Tachycardia;Tremor;Erythema;Urticaria;Vomiting;…
dihydroergocornine	Cardiomyopathies	1.08333	2.47e-12	0.729167	0.973271
dihydroergocristine	Cardiomyopathies	1.13793	8.86e-10	0.715517	0.967099	Alcoholdependence
diltiazem	Cardiomyopathies	0	9.86e-06	1	0.999608	Hypertension	Agranulocytosis;Albuminuria;Alopecia;Amblyopia;Amnesia;Haemolytic anaemia;Angioedema;Decreased appetite;Arrhythmia;Arthralgia;Musculoskeletal discomfort;Asthenia;Atrioventricular block;Bronchitis;Bundle branch block;Bursitis;Neck pain;Chest pain;Colitis;Infection;Conjunctivitis;Constipation;Cough;Cystitis noninfective;Cystitis;Bladder pain;Dermatitis;Dermatitis exfoliative;Dermatitis contact;Diar…
dofetilide	Cardiomyopathies	0.5	0.00914921	0.875	0.99722	Sinusrhythmdisorder	Gastrointestinal pain;Abdominal pain;Angina pectoris;Angioedema;Anxiety;Arrhythmia;Arthralgia;Musculoskeletal discomfort;Asthenia;Atrioventricular block;Back pain;Bundle branch block;Chest pain;Sudden death;Diarrhoea;Dizziness;Dyspnoea;Oedema;Rash;Dermatitis;VIIth nerve paralysis;Headache;Cardiac arrest;Cardiac failure;Hypertension;Influenza;Myocardial infarction;Acute coronary syndrome;Nausea;Pa…
dolasetron	Cardiomyopathies	1	0.044843	0.75	0.414978	Nausea	Abdominal distension;Gastrointestinal pain;Abdominal pain;Anaphylactic shock;Anaemia;Aplastic anaemia;Angioedema;Decreased appetite;Anxiety;Arrhythmia;Sinus arrhythmia;Arthralgia;Musculoskeletal discomfort;Ataxia;Atrial flutter;Atrioventricular block;Bronchospasm;Bundle branch block;Chest pain;Confusional state;Feeling abnormal;Constipation;Cough;Dehydration;Depersonalisation;Diarrhoea;Dizziness;…
donepezil	Cardiomyopathies	1.2	0.0482874	0.7	0.300814	Alzheimerdisease	Gastrointestinal pain;Abdominal pain;Abscess;Aggression;Albuminuria;Alopecia;Anaemia;Haemolytic anaemia;Angina pectoris;Decreased appetite;Anxiety;Aphasia;Arrhythmia;Arteritis;Arthralgia;Musculoskeletal discomfort;Arthritis;Injury;Physical assault;Asthenia;Asthma;Ataxia;Pneumothorax;Atelectasis;Atrial fibrillation;Atrioventricular block;Back pain;Mental disorder;Blepharitis;Bronchitis;Cachexia;Ce…
dopamine	Cardiomyopathies	1.26667	0.0073112	0.683333	0.946643	Hypotension;Parkinsondisease	Angina pectoris;Anxiety;Atrial fibrillation;Dyspnoea;Extravasation;Gangrene;Headache;Hypertension;Nausea;Necrosis;Palpitations;Piloerection;Tachycardia;Vomiting;Ventricular arrhythmia;Cyanosis;Azotaemia;Extrasystoles;Menorrhagia;Bradycardia;Electrocardiogram QRS complex
doxapram	Cardiomyopathies	1	0.0165188	0.75	0.414978	Respiratorydisease	Albuminuria;Arrhythmia;Bronchospasm;Chest pain;Clonus;Cough;Diarrhoea;Dizziness;Dyspnoea;Muscle contractions involuntary;Body temperature increased;Flushing;Hallucination;Headache;Hiccups;Hyperventilation;Laryngospasm;Leukopenia;Muscle spasticity;Mydriasis;Nausea;Paraesthesia;Phlebitis;Pruritus;Convulsion;Hyperhidrosis;Ventricular fibrillation;Ventricular tachycardia;Urinary retention;Hyperreflex…
dronedarone	Cardiomyopathies	0.76	1.91e-15	0.81	0.992331	Anginapectoris	Gastrointestinal pain;Abdominal pain;Anaphylactic shock;Angioedema;Asthenia;Atrial flutter;Dermatitis;Dermatitis atopic;Diarrhoea;Dysgeusia;Dyspepsia;Eczema;Rash;Fatigue;Gastrointestinal disorder;Cardiac disorder;Cardiac failure;Cardiac failure congestive;Hypokalaemia;Immune system disorder;Mediastinal disorder;Nausea;Nervous system disorder;Pneumonia;Pruritus;Pulmonary fibrosis;Erythema;Angiopat…
duloxetine	Cardiomyopathies	0.666667	0.000456682	0.833333	0.994669	Depression	Gastrointestinal pain;Abdominal pain;Aggression;Alopecia;Anaphylactic shock;Anaemia;Anger;Angioedema;Decreased appetite;Anxiety;Arrhythmia;Arthralgia;Musculoskeletal discomfort;Asthenia;Ataxia;Atrial fibrillation;Back pain;Mental disorder;Breast disorder;Bruxism;Neck pain;Chest pain;Colitis;Infection;Confusional state;Feeling abnormal;Conjunctivitis;Connective tissue disorder;Constipation;Contusi…
emicizumab	Cardiomyopathies	1	0.0365462	0.75	0.980578	FactorVIIIdeficiency
encainide	Cardiomyopathies	0	0.00670432	1	0.999608
ephedrine	Cardiomyopathies	0.75	9.64e-05	0.8125	0.992624	Asthma	Anxiety;Arrhythmia;Rash;Dermatitis;Hallucination;Tachycardia;Tremor;Urinary retention;Agitation;Blood pressure increased;Insomnia;Angina pectoris;Decreased appetite;Asthenia;Confusional state;Feeling abnormal;Delirium;Dizziness;Dyspnoea;Dysuria;Body temperature increased;Headache;Hypertension;Irritability;Nausea;Nervousness;Tension;Pain;Pallor;Palpitations;Psychotic disorder;Muscle spasms;Hyperhi…
eprosartan	Cardiomyopathies	0	0.0029625	1	0.896282	Hypertension	Gastrointestinal pain;Abdominal pain;Albuminuria;Angina pectoris;Angioedema;Decreased appetite;Anxiety;Arthralgia;Musculoskeletal discomfort;Arthritis;Asthenia;Asthma;Ataxia;Atrial fibrillation;Back pain;Bronchitis;Chest pain;Conjunctivitis;Constipation;Cough;Cystitis noninfective;Cystitis;Bladder pain;Depression;Diabetes mellitus;Diarrhoea;Dizziness;Dyspepsia;Dyspnoea;Eczema;Epistaxis;Oesophagit…
ergocalciferol	Cardiomyopathies	1.54545	0.034259	0.613636	0.856017	Hypoparathyroidism
ergoloid mesylate	Cardiomyopathies	1.13793	3.24e-10	0.715517	0.967099	Alzheimerdisease
ergotamine	Cardiomyopathies	1.0625	9.52e-09	0.734375	0.975316	Headache	Asthenia;Cyanosis;Localised oedema;Gangrene;Hypertension;Ischaemia;Nausea;Sensory loss;Hypoaesthesia;Pain;Paraesthesia;Pruritus;Tachycardia;Vertigo;Vomiting;Emotional distress;Myalgia;Musculoskeletal discomfort;Pulse absent;Peripheral coldness;Bradycardia
erythromycin	Cardiomyopathies	1	0.0327113	0.75	0.980578	Bacterialinfection	Pruritus;Erythema;Burning sensation;Skin irritation;Tenderness;Eye irritation;Skin exfoliation;Urticaria;Abdominal pain;Gastrointestinal pain;Anaphylactic shock;Decreased appetite;Arrhythmia;Chest pain;Chlamydial infection;Confusional state;Feeling abnormal;Diarrhoea;Dizziness;Toxic epidermal necrolysis;Erythema multiforme;Hallucination;Hypersensitivity;Irritability;Jaundice;Nausea;Tubulointersti…
estrone	Cardiomyopathies	0.2	0.000539176	0.95	0.839778	Menopausalandpostmenopausaldisorder	Abdominal pain;Anaphylactic shock;Angioedema;Arthralgia;Musculoskeletal discomfort;Breast cancer;Vulvovaginal candidiasis;Vulvovaginal mycotic infection;Chorea;Depression;Dizziness;Dysmenorrhoea;Oedema;Endometrial hyperplasia;Epilepsy;Erythema multiforme;Erythema nodosum;Rash;Dermatitis;Fibrocystic breast disease;Gallbladder disorder;Headache;Haemangioma;Hirsutism;Hypocalcaemia;Irritability;Jaund…
ethanol	Cardiomyopathies	1.63636	0.0288067	0.590909	0.806289	Cystitis;Chronicpain
exemestane	Cardiomyopathies	0	5.99e-09	1	0.999608	Hormonally-responsivebreastcancer	Gastrointestinal pain;Abdominal pain;Alopecia;Angina pectoris;Decreased appetite;Anxiety;Arthralgia;Musculoskeletal discomfort;Arthritis;Asthenia;Back pain;Mental disorder;Bone disorder;Bronchitis;Neoplasm malignant;Cardiovascular disorder;Carpal tunnel syndrome;Chest pain;Infection;Confusional state;Feeling abnormal;Constipation;Cough;Depression;Dermatitis;Diarrhoea;Dizziness;Dyspepsia;Dyspnoea;…
ezogabine	Cardiomyopathies	1.25	0.00601678	0.6875	0.94985
felodipine	Cardiomyopathies	1.23077	0.000473096	0.692308	0.953323	Hypertension	Gastrointestinal pain;Abdominal pain;Anaemia;Angina pectoris;Angioedema;Anxiety disorder;Arrhythmia;Arthralgia;Musculoskeletal discomfort;Asthenia;Back pain;Bronchitis;Chest pain;Confusional state;Feeling abnormal;Constipation;Contusion;Cough;Disturbance in sexual arousal;Libido decreased;Diarrhoea;Dizziness;Dyspepsia;Dyspnoea;Dysuria;Epistaxis;Erythema multiforme;Erythema nodosum;Rash;Dermatitis…
fenoldopam	Cardiomyopathies	0.625	3.64e-10	0.84375	0.995469	Hypertension	Gastrointestinal pain;Abdominal pain;Angina pectoris;Anxiety;Back pain;Chest pain;Constipation;Muscle spasms;Diarrhoea;Dizziness;Dyspnoea;Body temperature increased;Flushing;Headache;Cardiac failure;Haemorrhage;Haemoglobin;Hypokalaemia;Hypotension;Orthostatic hypotension;Leukocytosis;Myocardial infarction;Acute coronary syndrome;Nasal congestion;Nausea;Nervousness;Tension;Oliguria;Palpitations;Hy…
ferric pyrophosphate citrate	Cardiomyopathies	0.8	0.00242705	0.8	0.539065
ferrous ascorbate	Cardiomyopathies	1.21429	0.0151914	0.696429	0.956117
ferrous fumarate	Cardiomyopathies	1.21429	0.0176519	0.696429	0.293357
ferrous gluconate	Cardiomyopathies	1.21429	0.0160683	0.696429	0.956117
ferrous glycine sulfate	Cardiomyopathies	1.21429	0.0337701	0.696429	0.956117
ferrous succinate	Cardiomyopathies	1.21429	0.0238167	0.696429	0.293357
fish oil	Cardiomyopathies	1.30769	0.00519492	0.673077	0.937908
flecainide	Cardiomyopathies	0.5	0.000255694	0.875	0.99722	Tachyarrhythmias;Atrialfibrillation	Gastrointestinal pain;Abdominal pain;Agranulocytosis;Alopecia;Amnesia;Angina pectoris;Decreased appetite;Anxiety;Arthralgia;Musculoskeletal discomfort;Asthenia;Ataxia;Atrioventricular block;Bronchospasm;Chest pain;Cholestasis;Coma;Confusional state;Feeling abnormal;Constipation;Cough;Deafness;Disturbance in sexual arousal;Libido decreased;Depersonalisation;Dermatitis;Dermatitis exfoliative;Diarrh…
fluphenazine	Cardiomyopathies	0.833333	0.0351458	0.791667	0.989802	Psychoticdisorder	Agranulocytosis;Angioedema;Asthma;Brain oedema;Catatonia;Constipation;Corneal opacity;Dysphagia;Dermatitis exfoliative;Somnolence;Dyskinesia;Dyspnoea;Eczema;Eosinophilia;Faecalith;Faecaloma;Body temperature increased;Glaucoma;Gynaecomastia;Headache;Cardiac arrest;Blood disorder;Hypersensitivity;Hypertension;Hypotension;Libido increased;Disturbance in sexual arousal;Jaundice cholestatic;Renal fail…
fluspirilene	Cardiomyopathies	0.333333	0.000312506	0.916667	0.998552	Schizophrenia
fosphenytoin	Cardiomyopathies	0	0.00342342	1	0.999608	Epilepsy	Acidosis;Albuminuria;Alkalosis;Amblyopia;Amnesia;Anaphylactic shock;Anaemia;Hypochromic anaemia;Decreased appetite;Aphasia;Apnoea;Arthralgia;Musculoskeletal discomfort;Asthenia;Asthma;Ataxia;Pneumothorax;Atelectasis;Atrial flutter;Back pain;Bronchitis;Bundle branch block;Cachexia;Vulvovaginal candidiasis;Vulvovaginal mycotic infection;Cerebral infarction;Coma;Infection;Confusional state;Feeling a…
gabapentin	Cardiomyopathies	1.33333	0.0146848	0.666667	0.931787	Complexpartialseizure;Solidtumour/cancer	Gastrointestinal pain;Abdominal pain;Abscess;Alopecia;Amblyopia;Amenorrhoea;Amnesia;Anaphylactic shock;Anaemia;Angina pectoris;Angioedema;Decreased appetite;Anuria;Anxiety;Aphasia;Apnoea;Apraxia;Arthralgia;Musculoskeletal discomfort;Arthritis;Asthenia;Asthma;Ataxia;Atrial fibrillation;Back pain;Mental disorder;Blister;Dermatitis bullous;Coagulopathy;Breast cancer;Breast disorder;Breast feeding;Br…
gilteritinib	Cardiomyopathies	1.5	0.0245998	0.625	0.168903	Acutemyeloidleukaemia
gliclazide	Cardiomyopathies	0.5	0.00064017	0.875	0.712299	Diabeticcomplication	Gastrointestinal pain;Abdominal pain;Pancreatitis acute;Aggression;Agranulocytosis;Albuminuria;Alcoholism;Alcohol abuse;Anaemia;Haemolytic anaemia;Angina pectoris;Angioedema;Anxiety;Aphasia;Arrhythmia;Arteritis;Arthralgia;Musculoskeletal discomfort;Arthritis;Asthenia;Asthma;Back pain;Balanoposthitis;Mental disorder;Bronchitis;Bursitis;Neoplasm malignant;Carpal tunnel syndrome;Nervous system disor…
glimepiride	Cardiomyopathies	0.666667	0.000153046	0.833333	0.994669	Diabeticcomplication	Gastrointestinal pain;Abdominal pain;Aggression;Agranulocytosis;Anaphylactic shock;Anaemia;Aplastic anaemia;Haemolytic anaemia;Angina pectoris;Angioedema;Decreased appetite;Anxiety;Aphasia;Arrhythmia;Asthenia;Cholestasis;Coma;Confusional state;Feeling abnormal;Delirium;Drug eruption;Diarrhoea;Dizziness;Somnolence;Dyspepsia;Dyspnoea;Eosinophilia;Rash;Dermatitis;Headache;Hepatitis;Hunger;Hyperbilir…
glipizide	Cardiomyopathies	0.5	0.000961955	0.875	0.99722	Diabeticcomplication	Gastrointestinal pain;Abdominal pain;Agranulocytosis;Aplastic anaemia;Haemolytic anaemia;Decreased appetite;Anxiety;Arrhythmia;Arthralgia;Musculoskeletal discomfort;Asthenia;Confusional state;Feeling abnormal;Conjunctivitis;Constipation;Disturbance in sexual arousal;Libido decreased;Diarrhoea;Diplopia;Dizziness;Somnolence;Dyspepsia;Dyspnoea;Dysuria;Eczema;Oedema;Rash;Dermatitis;Eye disorder;Flatu…
gliquidone	Cardiomyopathies	1	0.000130811	0.75	0.980578	Diabeticcomplication
gluconolactone	Cardiomyopathies	1	0.0157128	0.75	0.414978
glyburide	Cardiomyopathies	0.888889	1.68e-07	0.777778	0.987351
glymidine	Cardiomyopathies	1	0.00915651	0.75	0.414978
golodirsen	Cardiomyopathies	0	0.00349731	1	0.999608
granisetron	Cardiomyopathies	1	0.0478137	0.75	0.980578	Nauseaandvomiting	Gastrointestinal pain;Abdominal pain;Alopecia;Anaphylactic shock;Anaemia;Angina pectoris;Anxiety;Arrhythmia;Asthenia;Atrial fibrillation;Atrioventricular block;Infection;Constipation;Cough;Dermatitis;Diarrhoea;Dizziness;Dyspepsia;Dyspnoea;Rash;Extrapyramidal disorder;Body temperature increased;Flatulence;Headache;Hypersensitivity;Hypertension;Hypotension;Leukocytosis;Leukopenia;Nausea;Oliguria;Pa…
guanadrel	Cardiomyopathies	0	1.91e-06	1	0.999608
guanethidine	Cardiomyopathies	0	0.000102277	1	0.999608	Moderateandseverehypertension
halofantrine	Cardiomyopathies	0	0.00216915	1	0.999608	Malaria	Abdominal distension;Gastrointestinal pain;Abdominal pain;Anaphylactic shock;Haemolytic anaemia;Decreased appetite;Arrhythmia;Arthralgia;Musculoskeletal discomfort;Asthenia;Back pain;Chest pain;Confusional state;Feeling abnormal;Constipation;Cough;Diarrhoea;Dizziness;Dyspepsia;Rash;Dermatitis;Fatigue;Headache;Hypertensive crisis;Orthostatic hypotension;Nausea;Palpitations;Paraesthesia;Pruritus;Pu…
halothane	Cardiomyopathies	1.48148	0.00107601	0.62963	0.884268	Anaesthesia
hexylcaine	Cardiomyopathies	1	0.0282903	0.75	0.980578	Anaesthesia
ibutilide	Cardiomyopathies	1	4.28e-06	0.75	0.980578	Atrialfibrillation	Atrioventricular block;Bundle branch block;Headache;Cardiac failure congestive;Hypertension;Hypotension;Orthostatic hypotension;Nausea;Palpitations;Supraventricular extrasystoles;Renal failure;Dizziness;Loss of consciousness;Shock;Syncope;Tachycardia;Sinus tachycardia;Supraventricular tachycardia;Sinus bradycardia;Ventricular extrasystoles;Nodal arrhythmia;Ventricular tachycardia;Bradycardia;Rhyt…
iloperidone	Cardiomyopathies	1.09091	0.00311886	0.727273	0.972487	Schizophrenia	Aggression;Amenorrhoea;Amnesia;Anaemia;Arrhythmia;Arthralgia;Musculoskeletal discomfort;Asthma;Mental disorder;Blepharitis;Breast disorder;Catatonia;Cholelithiasis;Infection;Confusional state;Feeling abnormal;Conjunctivitis;Connective tissue disorder;Disturbance in sexual arousal;Libido decreased;Dehydration;Delirium;Delusion;Diarrhoea;Dizziness;Duodenal ulcer;Dyskinesia;Dyspnoea;Dysuria;Oedema;E…
imipramine	Cardiomyopathies	1.16	1.07e-07	0.71	0.964231	Depression	Abdominal pain;Gastrointestinal pain;Lymphadenitis;Aggression;Agranulocytosis;Alopecia;Alveolitis allergic;Anaphylactic shock;Decreased appetite;Anxiety;Arrhythmia;Asthenia;Ataxia;Mental disorder;Breast disorder;Bundle branch block;Infection;Confusional state;Feeling abnormal;Constipation;Sudden death;Disturbance in sexual arousal;Libido decreased;Delirium;Delusion;Dental caries;Dermatitis atopic…
indecainide	Cardiomyopathies	0	0.00423808	1	0.999608	Dysrhythmias
irbesartan	Cardiomyopathies	0.5	0.00330464	0.875	0.712299	Hypertension	Abdominal distension;Gastrointestinal pain;Abdominal pain;Agranulocytosis;Anaphylactic shock;Anaemia;Aplastic anaemia;Haemolytic anaemia;Angina pectoris;Angioedema;Decreased appetite;Anxiety;Arrhythmia;Arthralgia;Musculoskeletal discomfort;Arthritis;Asthenia;Asthma;Breast disorder;Breast feeding;Bursitis;Transient ischaemic attack;Chest pain;Nasopharyngitis;Rhinitis;Infection;Conjunctivitis;Conne…
iron	Cardiomyopathies	1.21429	0.018481	0.696429	0.956117	Iron-deficiencyanemia	Gastrointestinal pain;Abdominal pain;Anaphylactic shock;Anxiety;Arthralgia;Musculoskeletal discomfort;Arthritis;Asthenia;Asthma;Back pain;Bronchospasm;Chest pain;Infection;Conjunctivitis;Constipation;Cough;Diarrhoea;Dizziness;Dysgeusia;Dyspnoea;Ear pain;Oedema;Rash;Dermatitis;Eye disorder;Fatigue;Body temperature increased;Flushing;Gastrointestinal disorder;Gout;Headache;Cardiac failure congestiv…
iron dextran	Cardiomyopathies	0.8	0.00018127	0.8	0.539065	Iron-deficiencyanemia
iron sucrose	Cardiomyopathies	1	0.0181808	0.75	0.980578
isavuconazole	Cardiomyopathies	0.444444	2.43e-12	0.888889	0.997763	Candidemia;Invasiveaspergillosis;Invasivecandidiasis
isometheptene	Cardiomyopathies	1	0.0145346	0.75	0.980578
isradipine	Cardiomyopathies	1.28571	0.0076664	0.678571	0.942742	Hypertension	Anaphylactic shock;Anaemia;Angina pectoris;Angioedema;Anxiety;Arthralgia;Musculoskeletal discomfort;Asthenia;Atrial fibrillation;Back pain;Mental disorder;Breast disorder;Transient ischaemic attack;Chest pain;Connective tissue disorder;Constipation;Cough;Disturbance in sexual arousal;Libido decreased;Depression;Dermatitis atopic;Diarrhoea;Dizziness;Somnolence;Dyspnoea;Oedema;Rash;Dermatitis;Eye d…
ketoconazole	Cardiomyopathies	0.6	0.00591787	0.85	0.995891	Fungalinfection	Gastrointestinal pain;Abdominal pain;Alopecia;Anaphylactic shock;Haemolytic anaemia;Angioedema;Decreased appetite;Arrhythmia;Arthralgia;Musculoskeletal discomfort;Asthenia;Azoospermia;Mental disorder;Breast disorder;Connective tissue disorder;Constipation;Dermatitis;Dermatitis exfoliative;Dermatitis contact;Diarrhoea;Dizziness;Dysgeusia;Dyspepsia;Endocrine disorder;Epistaxis;Erythema multiforme;R…
lacidipine	Cardiomyopathies	1.22222	0.0032907	0.694444	0.954792
lamotrigine	Cardiomyopathies	1.4375	0.000402492	0.640625	0.900784	Bipolardisorder;Epilepsy	Gastrointestinal pain;Abdominal pain;Abscess;Agranulocytosis;Alopecia;Amblyopia;Amenorrhoea;Amnesia;Anaemia;Aplastic anaemia;Haemolytic anaemia;Anaemia macrocytic;Angina pectoris;Angioedema;Decreased appetite;Anxiety;Aphasia;Apnoea;Apraxia;Arthralgia;Musculoskeletal discomfort;Arthritis;Asthenia;Asthma;Ataxia;Atrial fibrillation;Back pain;Balanitis;Mental disorder;Bipolar disorder;Bipolar I disor…
lauric acid	Cardiomyopathies	1.16667	0.00190685	0.708333	0.318627
lercanidipine	Cardiomyopathies	0	2.56e-06	1	0.999608	Hypertension	Gastrointestinal pain;Abdominal pain;Agranulocytosis;Alopecia;Alveolitis allergic;Anaemia;Angina pectoris;Angioedema;Decreased appetite;Anxiety;Arthralgia;Musculoskeletal discomfort;Arthritis;Asthenia;Asthma;Autoimmune disorder;Mental disorder;Breast disorder;Bronchospasm;Cardiovascular disorder;Chest pain;Cholestasis;Confusional state;Feeling abnormal;Connective tissue disorder;Constipation;Coug…
letrozole	Cardiomyopathies	0	1.56e-10	1	0.999608	Hormonally-responsivebreastcancer	Gastrointestinal pain;Abdominal pain;Alopecia;Anaphylactic shock;Angina pectoris;Angioedema;Decreased appetite;Anxiety;Arthralgia;Musculoskeletal discomfort;Arthritis;Asthenia;Back pain;Mental disorder;Bone disorder;Breast disorder;Neoplasm malignant;Cardiovascular disorder;Carpal tunnel syndrome;Transient ischaemic attack;Chest pain;Musculoskeletal chest pain;Infection;Connective tissue disorder…
levamlodipine	Cardiomyopathies	0.75	0.00262768	0.8125	0.992624	Hypertension
levocarnitine	Cardiomyopathies	1.54545	0.0293806	0.613636	0.153546
levomenthol	Cardiomyopathies	1.46154	0.00711658	0.634615	0.892034
levosimendan	Cardiomyopathies	0.5	1.5e-05	0.875	0.99722	Congestiveheartfailure	Atrial fibrillation;Mental disorder;Constipation;Diarrhoea;Dizziness;Gastrointestinal disorder;Headache;Cardiac disorder;Cardiac failure;Hypokalaemia;Hypotension;Nausea;Nervous system disorder;Tachycardia;Angiopathy;Ventricular fibrillation;Ventricular tachycardia;Vomiting;Ventricular extrasystoles;Myocardial ischaemia;Haemoglobin decreased;Malnutrition;Extrasystoles;Insomnia
lisinopril	Cardiomyopathies	0.5	0.00061961	0.875	0.712299	Hypertension	Gastrointestinal pain;Abdominal pain;Agranulocytosis;Alopecia;Anaemia;Haemolytic anaemia;Angina pectoris;Angioedema;Decreased appetite;Anuria;Anxiety;Arrhythmia;Arthralgia;Musculoskeletal discomfort;Arthritis;Asthenia;Asthma;Ataxia;Atrial fibrillation;Atrial flutter;Back pain;Mental disorder;Breast disorder;Bronchospasm;Bronchitis;Bursitis;Transient ischaemic attack;Neck pain;Chest pain;Nasophary…
lisuride	Cardiomyopathies	1.2	0.00062138	0.7	0.958408	Fibrosis;Parkinsondisease	Decreased appetite;Anxiety;Mental disorder;Infection;Confusional state;Feeling abnormal;Cough;Dehydration;Dizziness;Dyspnoea;Erythromelalgia;Fatigue;Asthenia;Gastrointestinal disorder;Hallucination;Headache;Cardiac disorder;Cardiac valve disease;Hyperprolactinaemia;Orthostatic hypotension;Immune system disorder;Libido increased;Disturbance in sexual arousal;Mediastinal disorder;Myoclonus;Nervous …
losartan	Cardiomyopathies	0	0.0054917	1	0.896282	Hypertension	Gastrointestinal pain;Abdominal pain;Agranulocytosis;Obstructive airways disorder;Alopecia;Anaphylactic shock;Anaemia;Aplastic anaemia;Haemolytic anaemia;Angina pectoris;Angioedema;Decreased appetite;Anxiety;Anxiety disorder;Arrhythmia;Arthralgia;Musculoskeletal discomfort;Arthritis;Asthenia;Ataxia;Atrial fibrillation;Back pain;Breast disorder;Bronchitis;Cellulitis;Chest pain;Infection;Confusiona…
lurasidone	Cardiomyopathies	0.833333	0.00533577	0.791667	0.989802		Gastrointestinal pain;Abdominal pain;Agranulocytosis;Amenorrhoea;Anaemia;Angina pectoris;Angioedema;Anxiety;Arrhythmia;Atrioventricular block;Back pain;Mental disorder;Breast disorder;Cardiovascular disorder;Catatonia;Neck pain;Infection;Connective tissue disorder;Sudden death;Dysphagia;Diabetes mellitus;Diarrhoea;Dizziness;Drooling;Osteoarthritis;Dysarthria;Dyskinesia;Dysmenorrhoea;Dyspepsia;Dys…
lypressin	Cardiomyopathies	1	0.0158662	0.75	0.414978	Amnesia
magnesium sulfate	Cardiomyopathies	0.833333	1.92e-06	0.791667	0.989802	Acutepain
manidipine	Cardiomyopathies	1.41667	0.0183709	0.645833	0.90785
mazindol	Cardiomyopathies	0.75	0.000367489	0.8125	0.992624	Obesity
mefloquine	Cardiomyopathies	0.666667	7.61e-05	0.833333	0.620085	Malaria	Gastrointestinal pain;Abdominal pain;Aggression;Agranulocytosis;Alopecia;Anaphylactic shock;Aplastic anaemia;Anxiety;Anxiety disorder;Arthralgia;Musculoskeletal discomfort;Asthenia;Ataxia;Atrioventricular block;Mental disorder;Blister;Dermatitis bullous;Breast feeding;Cardiovascular disorder;Chest pain;Coma;Confusional state;Feeling abnormal;Connective tissue disorder;Diarrhoea;Dizziness;Drug tol…
metamfetamine	Cardiomyopathies	0.888889	1.8e-08	0.777778	0.987351
methoxyflurane	Cardiomyopathies	1.55556	0.00363921	0.611111	0.851066	Anaesthesia
methylergometrine	Cardiomyopathies	1	0.0347354	0.75	0.414978		Gastrointestinal pain;Abdominal pain;Anaphylactic shock;Angina pectoris;Atrioventricular block;Chest pain;Diarrhoea;Dizziness;Dyspnoea;Rash;Dermatitis;Hallucination;Headache;Cardiac disorder;Haematuria;Hypertension;Hypotension;Muscle spasms;Nasal congestion;Nausea;Nervous system disorder;Palpitations;Paraesthesia;Convulsion;Cerebrovascular accident;Tachycardia;Thrombophlebitis;Tinnitus;Uterine co…
metyrapone	Cardiomyopathies	1	0.0142994	0.75	0.414978	Cushingdisease	Gastrointestinal pain;Abdominal pain;Adrenal insufficiency;Alopecia;Dermatitis atopic;Dizziness;Endocrine disorder;Gastrointestinal disorder;Headache;Hirsutism;Hypertension;Hypotension;Nausea;Nervous system disorder;Pain;Pancytopenia;Angiopathy;Vomiting;Skin disorder;Abdominal discomfort;White blood cell count decreased
mexiletine	Cardiomyopathies	0.5	0.00660542	0.875	0.99722	Ventriculartachycardia	Gastrointestinal pain;Abdominal pain;Acute yellow liver atrophy;Agranulocytosis;Alopecia;Angina pectoris;Arrhythmia;Arthralgia;Musculoskeletal discomfort;Asthenia;Ataxia;Atrioventricular block;Chest pain;Confusional state;Feeling abnormal;Constipation;Disturbance in sexual arousal;Libido decreased;Dysphagia;Depression;Dermatitis exfoliative;Diarrhoea;Dizziness;Somnolence;Dyspepsia;Dyspnoea;Oedema…
midodrine	Cardiomyopathies	0.333333	1.77e-05	0.916667	0.789721	Orthostatichypotension	Gastrointestinal pain;Abdominal pain;Anxiety;Asthenia;Back pain;Mental disorder;Confusional state;Feeling abnormal;Dizziness;Dyspepsia;Dyspnoea;Dysuria;Erythema multiforme;Rash;Dermatitis;Flatulence;Flushing;Gastrointestinal disorder;Hair disorder;Headache;Cardiac disorder;Hyperaesthesia;Hypertension;Irritability;Muscle spasms;Nausea;Nervous system disorder;Nervousness;Tension;Pain;Paraesthesia;P…
milnacipran	Cardiomyopathies	1.11111	0.00884265	0.722222	0.970286	Depression	Abdominal distension;Gastrointestinal pain;Abdominal pain;Aggression;Anger;Decreased appetite;Anxiety;Mental disorder;Breast disorder;Chest pain;Infection;Connective tissue disorder;Constipation;Contusion;Cystitis noninfective;Cystitis;Bladder pain;Disturbance in sexual arousal;Libido decreased;Delirium;Diarrhoea;Dizziness;Dysgeusia;Dyspepsia;Dyspnoea;Dysuria;Endocrine disorder;Erythema multiform…
mirabegron	Cardiomyopathies	0	2.57e-11	1	0.999608	Overactivebladder	Abdominal distension;Gastrointestinal pain;Abdominal pain;Arthralgia;Musculoskeletal discomfort;Atrial fibrillation;Back pain;Breast cancer;Breast disorder;Infection;Connective tissue disorder;Constipation;Cystitis noninfective;Cystitis;Bladder pain;Diarrhoea;Dizziness;Dyspepsia;Rash;Dermatitis;Eye disorder;Fatigue;Asthenia;Gastritis;Gastrointestinal disorder;Glaucoma;Headache;Cardiac disorder;Hy…
mitotane	Cardiomyopathies	0.6	0.00412853	0.85	0.658491	Adrenocorticalcarcinoma	Adrenal insufficiency;Aggression;Albuminuria;Anaemia;Decreased appetite;Asthenia;Ataxia;Mental disorder;Breast disorder;Infection;Confusional state;Feeling abnormal;Connective tissue disorder;Diarrhoea;Diplopia;Dizziness;Somnolence;Osteoarthritis;Dysarthria;Dysgeusia;Dyspepsia;Endocrine disorder;Rash;Dermatitis;Eye disorder;Body temperature increased;Flushing;Gastrointestinal disorder;Gynaecomast…
moricizine	Cardiomyopathies	0	0.00445466	1	0.999608	Arrhythmia
moxonidine	Cardiomyopathies	1	0.0484406	0.75	0.414978	Alcoholdependence	Gastrointestinal pain;Abdominal pain;Angioedema;Anxiety;Asthenia;Back pain;Bronchitis;Infection;Diarrhoea;Dizziness;Rash;Dermatitis;Headache;Hypotension;Orthostatic hypotension;Nausea;Pain;Pharyngitis;Pruritus;Sinusitis;Sleep disorder;Urticaria;Vertigo;Dry mouth;Oedema peripheral;Insomnia;Somnolence
myrrh	Cardiomyopathies	0.666667	0.0281097	0.833333	0.620085
nadh	Cardiomyopathies	1.46269	0.0420591	0.634328	0.182405	Parkinsondisease
nateglinide	Cardiomyopathies	0.5	0.000494791	0.875	0.99722	Diabeticcomplication	Back pain;Bronchitis;Cough;Diarrhoea;Dizziness;Rash;Dermatitis;Hypersensitivity;Hypoglycaemia;Jaundice;Osteoarthritis;Arthropathy;Nausea;Pruritus;Upper respiratory tract infection;Urticaria;Injury;Oedema peripheral;Hepatitis cholestatic;Hepatic enzyme increased;Gastrointestinal disorder;Influenza;Gastrointestinal pain;Abdominal pain;Asthenia;Dyspepsia;Erythema multiforme;Fatigue;Immune system dis…
nesiritide	Cardiomyopathies	1	0.0127114	0.75	0.414978	Congestiveheartfailure	Arrhythmia;Back pain;Diabetes mellitus;Dizziness;Dyspnoea;Rash;Dermatitis;Headache;Cardiac failure;Hypersensitivity;Hypertension;Hypoglycaemia;Hypotension;Immune system disorder;Musculoskeletal disorder;Nausea;Nervous system disorder;Pruritus;Hyperhidrosis;Angiopathy;Vomiting;Ventricular arrhythmia;Blood creatinine increased;Ventricular extrasystoles;Bradycardia;Drug interaction;Renal impairment;…
netarsudil	Cardiomyopathies	0.666667	0.00523495	0.833333	0.620085	Open-angleglaucoma
nicardipine	Cardiomyopathies	1.2	7.12e-06	0.7	0.958408	Highbloodpressure	Gastrointestinal pain;Abdominal pain;Angina pectoris;Anxiety;Arthralgia;Musculoskeletal discomfort;Asthenia;Atrial fibrillation;Atrioventricular block;Neck pain;Chest pain;Infection;Confusional state;Feeling abnormal;Conjunctivitis;Constipation;Diarrhoea;Dizziness;Dyspepsia;Dyspnoea;Ear disorder;Oedema;Rash;Dermatitis;Body temperature increased;Flushing;Headache;Haematuria;Pericardial haemorrhage…
nicorandil	Cardiomyopathies	0	8.22e-07	1	0.999608	Anginapectoris	Gastrointestinal pain;Abdominal pain;Abscess;Angina pectoris;Angioedema;Decreased appetite;Arrhythmia;Asthenia;Back pain;Bronchitis;Neck pain;Chest pain;Cholestasis;Infection;Conjunctivitis;Connective tissue disorder;Constipation;Ulcerative keratitis;Diarrhoea;Diplopia;Dizziness;Dyspepsia;Dyspnoea;Oedema;Epistaxis;Rash;Dermatitis;Eye disorder;Body temperature increased;Anal fissure;Flushing;Foot …
nifedipine	Cardiomyopathies	1.11111	0.0127416	0.722222	0.970286	Anginapectoris	Gastrointestinal pain;Abdominal pain;Agranulocytosis;Alopecia;Amblyopia;Amnesia;Anaphylactic shock;Anaemia;Haemolytic anaemia;Angina pectoris;Angioedema;Decreased appetite;Anxiety;Arrhythmia;Arthralgia;Musculoskeletal discomfort;Arthritis;Asthenia;Ataxia;Atrial fibrillation;Back pain;Mental disorder;Blister;Dermatitis bullous;Breast disorder;Bronchospasm;Cardiovascular disorder;Cellulitis;Neck pa…
nilvadipine	Cardiomyopathies	1.33333	0.00589455	0.666667	0.931787
nimodipine	Cardiomyopathies	1.2	0.00153592	0.7	0.958408	Cerebralvasospasm	Anaemia;Depression;Diarrhoea;Disseminated intravascular coagulation;Dizziness;Dyspnoea;Oedema;Rash;Dermatitis;Flushing;Gastrointestinal disorder;Gastrointestinal haemorrhage;Headache;Cardiac disorder;Cardiac failure congestive;Haematoma;Hepatitis;Hypersensitivity;Hypertension;Hyponatraemia;Hypotension;Immune system disorder;Jaundice;Muscle spasms;Nausea;Nervous system disorder;Palpitations;Phlebi…
nisoldipine	Cardiomyopathies	1	0.000742926	0.75	0.980578	Hypertension	Alopecia;Amblyopia;Amnesia;Anaemia;Angioedema;Decreased appetite;Anxiety;Arthralgia;Musculoskeletal discomfort;Arthritis;Asthma;Ataxia;Atrial fibrillation;Blepharitis;Cellulitis;Chest pain;Colitis;Confusional state;Feeling abnormal;Conjunctivitis;Disturbance in sexual arousal;Libido decreased;Dysphagia;Dermatitis exfoliative;Fungal skin infection;Diabetes mellitus;Diarrhoea;Dizziness;Dysgeusia;Dy…
nitrazepam	Cardiomyopathies	1.6875	0.0434141	0.578125	0.112828	Insomnia;Epilepsy	Congenital anomaly;Developmental delay;Aggression;Agranulocytosis;Delirium tremens;Amnesia;Retrograde amnesia;Anxiety;Asthenia;Ataxia;Infection;Confusional state;Feeling abnormal;Constipation;Dysphagia;Diarrhoea;Diplopia;Dizziness;Somnolence;Dyspnoea;Rash;Dermatitis;Fatigue;Hallucination;Headache;Dyspepsia;Blood disorder;Hypersensitivity;Hypotension;Hypothermia;Body temperature decreased;Illusion…
nitrendipine	Cardiomyopathies	1.125	1.2e-05	0.71875	0.968675	Hypertension
nitroprusside	Cardiomyopathies	1	0.0424109	0.75	0.414978	Hypertension	Gastrointestinal pain;Abdominal pain;Dizziness;Rash;Dermatitis;Flushing;Headache;Hypotension;Hypothyroidism;Miosis;Nausea;Palpitations;Tachycardia;Tinnitus;Agitation;Intracranial pressure increased;Hyperreflexia;Muscle twitching;Retching;Anxiety;Platelet count decreased;Bradycardia;Hyperhidrosis;Electrocardiogram change;Chest discomfort;Ileus
nitrous acid	Cardiomyopathies	1	0.000140738	0.75	0.414978
nomifensine	Cardiomyopathies	1.28571	0.00101756	0.678571	0.257748
noscapine	Cardiomyopathies	1	0.0336052	0.75	0.414978
olanzapine	Cardiomyopathies	1.42424	0.000376255	0.643939	0.197178	Schizophrenia	Abdominal distension;Gastrointestinal pain;Abdominal pain;Acidosis;Albuminuria;Alopecia;Dementia Alzheimer's type;Amblyopia;Amenorrhoea;Amnesia;Anaemia;Angioedema;Decreased appetite;Anxiety;Apnoea;Arteritis;Arthralgia;Musculoskeletal discomfort;Arthritis;Rheumatoid arthritis;Phonological disorder;Asthenia;Asthma;Ataxia;Pneumothorax;Atelectasis;Atrial fibrillation;Atrioventricular block;Back pain;…
olmesartan	Cardiomyopathies	0	0.00499868	1	0.896282		Gastrointestinal pain;Abdominal pain;Alopecia;Angioedema;Arthralgia;Musculoskeletal discomfort;Arthritis;Asthenia;Back pain;Mental disorder;Bronchitis;Chest pain;Cough;Diarrhoea;Dizziness;Dyspepsia;Rash;Dermatitis;Fatigue;Gastroenteritis;Headache;Haematuria;Hypercholesterolaemia;Hyperglycaemia;Hyperlipidaemia;Hypertriglyceridaemia;Blood triglycerides increased;Renal failure acute;Nausea;Pain;Phar…
olopatadine	Cardiomyopathies	1.375	0.0102645	0.65625	0.217393	Allergicconjunctivitis;Ocularallergy	Gastrointestinal pain;Abdominal pain;Anosmia;Asthenia;Back pain;Blepharospasm;Infection;Conjunctival disorder;Conjunctivitis;Corneal oedema;Cough;Depression;Dermatitis;Dermatitis contact;Diarrhoea;Dizziness;Dysgeusia;Dyspnoea;Oedema;Epistaxis;Rash;Eye disorder;Eyelid disorder;Fatigue;Body temperature increased;Gastrointestinal disorder;Headache;Hyperaemia;Hypersensitivity;Hypoaesthesia;Immune sys…
omega-3 fatty acids	Cardiomyopathies	0.333333	0.00240464	0.916667	0.789721
oprelvekin	Cardiomyopathies	1	0.0113831	0.75	0.414978	Thrombocytopenia
orphenadrine	Cardiomyopathies	1.28571	0.0408254	0.678571	0.942742	Parkinsondisease	Anaphylactic shock;Aplastic anaemia;Asthenia;Confusional state;Feeling abnormal;Constipation;Dizziness;Somnolence;Hallucination;Headache;Hypersensitivity;Mydriasis;Nausea;Skin disorder;Palpitations;Pruritus;Tachycardia;Tremor;Urticaria;Vomiting;Agitation;Urinary hesitation;Tension;Vision blurred;Epigastric discomfort
oxygen	Cardiomyopathies	1.2	0.00502087	0.7	0.300814
oxymetholone	Cardiomyopathies	0	0.0052208	1	0.999608	Aplasticanemia	Alopecia;Disturbance in sexual arousal;Libido decreased;Diarrhoea;Oedema;Epididymitis;Gynaecomastia;Haemorrhage;Haemoglobin;Hirsutism;Irritability;Jaundice cholestatic;Leukaemia;Muscle spasms;Nausea;Neoplasm;Azoospermia;Peliosis hepatis;Priapism;Vomiting;Chills;Glucose tolerance decreased;Hepatic necrosis;Testicular atrophy;Enlarged clitoris;Menstruation irregular;Androgenetic alopecia;Iron defic…
palonosetron	Cardiomyopathies	1	0.0407019	0.75	0.980578	Nausea	Gastrointestinal pain;Abdominal pain;Amblyopia;Decreased appetite;Anxiety;Sinus arrhythmia;Arthralgia;Musculoskeletal discomfort;Asthenia;Constipation;Cyanosis;Dermatitis atopic;Diarrhoea;Abdominal distension;Dizziness;Dyspepsia;Rash;Dermatitis;Fatigue;Body temperature increased;Flatulence;Glycosuria;Headache;Hiccups;Hyperglycaemia;Hyperkalaemia;Hypersensitivity;Hypertension;Hypotension;Motion si…
paroxetine	Cardiomyopathies	1.11429	1.35e-15	0.721429	0.969925	Depression	Gastrointestinal pain;Abdominal pain;Abscess;Pancreatitis acute;Aggression;Agranulocytosis;Albuminuria;Alopecia;Alveolitis allergic;Amblyopia;Amenorrhoea;Amnesia;Anaphylactic shock;Anaemia;Aplastic anaemia;Haemolytic anaemia;Hypochromic anaemia;Angina pectoris;Angioedema;Pupils unequal;Anxiety;Anxiety disorder;Aphasia;Arrhythmia;Arthralgia;Musculoskeletal discomfort;Arthritis;Rheumatoid arthritis…
pentaerythritol tetranitrate	Cardiomyopathies	0.666667	0.000845623	0.833333	0.620085	Anginapectoris
pentagastrin	Cardiomyopathies	1	0.0463972	0.75	0.980578	Diagnosticimaging
pergolide	Cardiomyopathies	1.05882	8.65e-08	0.735294	0.975661	Parkinsondisease	Acute abdomen;Gastrointestinal pain;Abdominal pain;Abscess;Acidosis;Adenoma benign;Alopecia;Amenorrhoea;Amnesia;Anaemia;Anaemia megaloblastic;Angina pectoris;Decreased appetite;Anxiety;Apnoea;Arrhythmia;Arthralgia;Musculoskeletal discomfort;Arthritis;Asthenia;Asthma;Ataxia;Atrial fibrillation;Atrioventricular block;Back pain;Benign neoplasm of skin;Bronchitis;Bursitis;Cachexia;Candida infection;C…
perhexiline	Cardiomyopathies	1	0.0108581	0.75	0.980578	Anginapectoris	Gastrointestinal pain;Abdominal pain;Decreased appetite;Asthenia;Ataxia;Cachexia;Diplopia;Dizziness;Rash;Dermatitis;Extrapyramidal disorder;Flushing;Headache;Hepatitis;Hypertriglyceridaemia;Blood triglycerides increased;Hypoglycaemia;Nausea;Nervousness;Tension;Optic neuritis;Papilloedema;Paraesthesia;Neuropathy peripheral;Convulsion;Hyperhidrosis;Loss of consciousness;Shock;Syncope;Torsade de poi…
periciazine	Cardiomyopathies	0.5	0.000213332	0.875	0.712299
permethrin	Cardiomyopathies	0.666667	0.0401181	0.833333	0.620085	Sarcoptesscabieiinfection	Gastrointestinal pain;Abdominal pain;Diarrhoea;Dizziness;Rash;Dermatitis;Body temperature increased;Headache;Nausea;Sensory loss;Hypoaesthesia;Pruritus;Erythema;Vomiting;Pain;Paraesthesia
phenacemide	Cardiomyopathies	1	0.0198172	0.75	0.414978	Epilepsy
phenazopyridine	Cardiomyopathies	1	0.00854758	0.75	0.980578	Pain
phendimetrazine	Cardiomyopathies	0.333333	2.27e-06	0.916667	0.998552	Obesity	Decreased appetite;Constipation;Diarrhoea;Dizziness;Drug abuse;Dysuria;Flushing;Headache;Cardiac valve disease;Nausea;Palpitations;Hyperhidrosis;Tachycardia;Tremor;Pollakiuria;Agitation;Pulmonary arterial hypertension;Abdominal pain upper;Abdominal pain;Psychotic disorder;Vision blurred;Blood pressure increased;Insomnia
phenformin	Cardiomyopathies	0.5	0.0066699	0.875	0.99722
phenmetrazine	Cardiomyopathies	1	0.0224675	0.75	0.980578	Obesity
phentermine	Cardiomyopathies	1.33333	0.0254121	0.666667	0.931787	Obesity	Abdominal pain;Angina pectoris;Constipation;Diarrhoea;Dizziness;Drug abuse;Oedema;Rash;Dermatitis;Fatigue;Asthenia;Hallucination;Headache;Cardiac arrest;Cardiac failure;Cardiac valve disease;Hypertension;Pulmonary hypertension;Myocardial infarction;Acute coronary syndrome;Nausea;Nervousness;Tension;Palpitations;Psychotic disorder;Cerebrovascular accident;Tachycardia;Tremor;Urticaria;Vomiting;Dry …
phenylephrine	Cardiomyopathies	0.333333	1.69e-06	0.916667	0.789721	Ophthalmicgravesdisease	Arrhythmia;Atrioventricular block;Mental disorder;Neck pain;Chest pain;Corneal oedema;Arteriospasm coronary;Dyspnoea;Extravasation;Vitreous floaters;Gastrointestinal disorder;Headache;Cardiac disorder;Hyperaemia;Hypersensitivity;Hypertension;Hypertensive crisis;Orthostatic hypotension;Immune system disorder;Ischaemia;Keratitis;Mediastinal disorder;Miosis;Myocardial infarction;Acute coronary syndr…
phenytoin	Cardiomyopathies	1.43333	0.000109005	0.641667	0.902235	Epilepsy	Acidosis;Agranulocytosis;Albuminuria;Alkalosis;Amblyopia;Amnesia;Anaphylactic shock;Anaemia;Hypochromic anaemia;Anaemia megaloblastic;Decreased appetite;Aphasia;Apnoea;Arthralgia;Musculoskeletal discomfort;Asthenia;Asthma;Ataxia;Pneumothorax;Atelectasis;Atrial flutter;Back pain;Breast disorder;Bronchitis;Bundle branch block;Cachexia;Vulvovaginal candidiasis;Vulvovaginal mycotic infection;Cerebral…
pipotiazine	Cardiomyopathies	1	0.0229839	0.75	0.414978	Schizophrenia
piretanide	Cardiomyopathies	1	0.0113831	0.75	0.980578
polyethylene glycol 400	Cardiomyopathies	1	0.00102549	0.75	0.414978
potassium nitrate	Cardiomyopathies	0	0.00223166	1	0.999608
pramlintide	Cardiomyopathies	1	0.00116329	0.75	0.414978	Type-1/2diabetes
pramocaine	Cardiomyopathies	1.57143	0.0479848	0.607143	0.843002
prasterone	Cardiomyopathies	1.37931	0.0175613	0.655172	0.215565	Cardiovasculardisease;Chronicobstructivepulmonarydisease
prilocaine	Cardiomyopathies	0	0.00517042	1	0.999608	Pain	Acidosis;Anaphylactic shock;Arachnoiditis;Arrhythmia;Asthenia;Bronchospasm;Confusional state;Feeling abnormal;Cyanosis;Dermatitis atopic;Diplopia;Dizziness;Somnolence;Osteoarthritis;Dysarthria;Oedema;Extravasation;Cardiac arrest;Cardiac failure;Hypersensitivity;Hypertension;Hypotension;Nausea;Nervousness;Tension;Sensory loss;Hypoaesthesia;Pain;Paraesthesia;Hyperacusis;Respiratory failure;Shock;Hy…
procainamide	Cardiomyopathies	0.333333	3.9e-05	0.916667	0.998552	Ventriculararrhythmias	Gastrointestinal pain;Abdominal pain;Agranulocytosis;Haemolytic anaemia;Angioedema;Decreased appetite;Arthralgia;Musculoskeletal discomfort;Arthritis;Asthenia;Atrial fibrillation;Confusional state;Feeling abnormal;Depression;Diarrhoea;Dizziness;Eosinophilia;Body temperature increased;Flushing;Hallucination;Cardiac arrest;Cardiac disorder;Cardiac failure;Hepatomegaly;Hypergammaglobulinaemia;Hypers…
propafenone	Cardiomyopathies	0	3.7e-06	1	0.999608	Tachyarrhythmias	Abdominal distension;Gastrointestinal pain;Abdominal pain;Agranulocytosis;Alopecia;Amnesia;Anaemia;Angina pectoris;Angina unstable;Decreased appetite;Anxiety;Apnoea;Arrhythmia;Sinus arrhythmia;Arthritis;Asthenia;Ataxia;Pneumothorax;Atelectasis;Atrial fibrillation;Atrial flutter;Atrioventricular block;Atrioventricular dissociation;Mental disorder;Eyelid ptosis;Blister;Dermatitis bullous;Bone disor…
propylhexedrine	Cardiomyopathies	1	0.0298018	0.75	0.980578	Obesity
prothrombin	Cardiomyopathies	1	0.0231915	0.75	0.980578
quinidine	Cardiomyopathies	0.5	8.59e-09	0.875	0.99722		Agranulocytosis;Haemolytic anaemia;Angina pectoris;Angioedema;Arrhythmia;Arthralgia;Musculoskeletal discomfort;Asthenia;Ataxia;Bronchospasm;Confusional state;Feeling abnormal;Deafness;Delirium;Diarrhoea;Diplopia;Dizziness;Oesophagitis;Rash;Dermatitis;Fatigue;Body temperature increased;Flushing;Headache;Dyspepsia;Hypotension;Systemic lupus erythematosus;Mydriasis;Nausea;Nervousness;Tension;Night b…
ranolazine	Cardiomyopathies	1.2	6.12e-09	0.7	0.958408	Chronic/stableangina;Paroxysmalatrialfibrillation	Gastrointestinal pain;Abdominal pain;Amnesia;Angioedema;Decreased appetite;Anxiety;Asthenia;Mental disorder;Breast disorder;Confusional state;Feeling abnormal;Connective tissue disorder;Constipation;Cough;Dehydration;Dermatitis atopic;Diplopia;Dizziness;Dyspepsia;Dyspnoea;Dysuria;Eosinophilia;Epistaxis;Rash;Dermatitis;Eye disorder;Fatigue;Flatulence;Gastrointestinal disorder;Hallucination;Headach…
reboxetine	Cardiomyopathies	0	0.00119083	1	0.999608	Depression	Gastrointestinal pain;Abdominal pain;Albuminuria;Amenorrhoea;Anaemia;Decreased appetite;Anxiety;Aphasia;Asthenia;Mental disorder;Breast disorder;Bronchitis;Neck pain;Cheilitis;Infection;Confusional state;Feeling abnormal;Conjunctivitis;Connective tissue disorder;Constipation;Disturbance in sexual arousal;Libido decreased;Dehydration;Delusion;Depersonalisation;Diarrhoea;Diplopia;Dizziness;Duodenal…
remoxipride	Cardiomyopathies	1	0.0142248	0.75	0.980578
repaglinide	Cardiomyopathies	0.5	0.00224737	0.875	0.99722	Diabeticcomplication	Gastrointestinal pain;Abdominal pain;Alopecia;Anaphylactic shock;Haemolytic anaemia;Angina pectoris;Arrhythmia;Arthralgia;Musculoskeletal discomfort;Back pain;Bronchitis;Cardiovascular disorder;Chest pain;Constipation;Diarrhoea;Dyspepsia;Oedema;Rash;Dermatitis;Eye disorder;Gastrointestinal disorder;Headache;Cardiac disorder;Cardiac failure congestive;Hepatitis;Hyperglycaemia;Hypersensitivity;Hype…
ribavirin	Cardiomyopathies	1	0.0433055	0.75	0.414978	HepatitisCvirusinfection	Abdominal distension;Gastrointestinal pain;Abdominal pain;Lactic acidosis;Aggression;Alopecia;Amenorrhoea;Amnesia;Anaphylactic shock;Anaemia;Aplastic anaemia;Haemolytic anaemia;Anger;Angina pectoris;Angioedema;Decreased appetite;Anxiety;Apnoea;Arrhythmia;Arthralgia;Musculoskeletal discomfort;Arthritis;Rheumatoid arthritis;Ascariasis;Asthenia;Asthma;Ataxia;Pneumothorax;Atelectasis;Back pain;Bacter…
riluzole	Cardiomyopathies	1	0.0231575	0.75	0.980578	Amyotrophiclateralsclerosis	Gastrointestinal pain;Abdominal pain;Abscess;Respiratory acidosis;Acrodynia;Agranulocytosis;Alopecia;Alveolitis allergic;Amblyopia;Amenorrhoea;Amnesia;Anaphylactic shock;Anaemia;Aplastic anaemia;Hypochromic anaemia;Angina pectoris;Angina unstable;Angioedema;Decreased appetite;Anxiety;Apnoea;Arrhythmia;Arthralgia;Musculoskeletal discomfort;Arthritis;Rheumatoid arthritis;Asphyxia;Asthenia;Asthma;At…
rimonabant	Cardiomyopathies	1	0.0424109	0.75	0.414978		Gastrointestinal pain;Abdominal pain;Aggression;Anger;Decreased appetite;Anxiety;Asthenia;Mental disorder;Infection;Connective tissue disorder;Contusion;Delusion;Dysthymic disorder;Depression;Diarrhoea;Dizziness;Rash;Dermatitis;Fatigue;Gastroenteritis;Gastrointestinal disorder;Hallucination;Headache;Hiccups;Hyperhidrosis;Hypoaesthesia;Hypoglycaemia;Influenza;Irritability;Lethargy;Mediastinal diso…
rocuronium	Cardiomyopathies	1.33333	0.0302964	0.666667	0.931787	Musclespasm	Anaphylactic shock;Apnoea;Arrhythmia;Asthma;Bronchospasm;Cardiovascular disorder;Rash;Dermatitis;Hiccups;Hypersensitivity;Hypertension;Hypotension;Myopathy;Nausea;Pruritus;Respiratory failure;Rhonchi;Shock;Tachycardia;Vascular resistance systemic;Vomiting;Wheezing;Injection site swelling;Muscular weakness;Paralysis;Anaphylactoid reaction;Electrocardiogram abnormal;Vascular resistance pulmonary in…
rotigotine	Cardiomyopathies	1.28571	0.0281673	0.678571	0.942742		Road traffic accident;Aggression;Angioedema;Decreased appetite;Arthralgia;Musculoskeletal discomfort;Asthenia;Mental disorder;Breast disorder;Infection;Confusional state;Feeling abnormal;Connective tissue disorder;Constipation;Contusion;Cough;Depression;Dermatitis;Diarrhoea;Dizziness;Dyskinesia;Dyspepsia;Eating disorder;Eczema;Rash;Fatigue;Gastrointestinal disorder;Hallucination;Headache;Hiccups;…
secretin human	Cardiomyopathies	1	0.0268133	0.75	0.980578
sertraline	Cardiomyopathies	0.8	0.000678552	0.8	0.991041	Depression	Gastrointestinal pain;Abdominal pain;Adenoma benign;Adhesion;Aggression;Agranulocytosis;Alopecia;Amenorrhoea;Amnesia;Anaemia;Aplastic anaemia;Angioedema;Decreased appetite;Anxiety;Anxiety disorder;Apnoea;Arrhythmia;Arthralgia;Musculoskeletal discomfort;Asthenia;Ataxia;Atrioventricular block;Back pain;Balanoposthitis;Mental disorder;Blister;Dermatitis bullous;Breast disorder;Breast feeding;Broncho…
sevoflurane	Cardiomyopathies	1.55556	0.00562735	0.611111	0.851066	Anaesthesia	Acidosis;Obstructive airways disorder;Albuminuria;Amblyopia;Anaphylactic shock;Apnoea;Arrhythmia;Asthenia;Atrial fibrillation;Mental disorder;Bone disorder;Bronchospasm;Confusional state;Feeling abnormal;Conjunctivitis;Cough;Dermatitis contact;Dizziness;Dysgeusia;Dyspnoea;Oedema;Rash;Dermatitis;Body temperature increased;Fluorosis;Gastrointestinal disorder;Glycosuria;Headache;Cardiac arrest;Cardi…
sibutramine	Cardiomyopathies	0.666667	0.000115577	0.833333	0.994669	Obesity	Gastrointestinal pain;Abdominal pain;Abscess;Albuminuria;Alopecia;Amblyopia;Amenorrhoea;Amnesia;Anaphylactic shock;Anaemia;Anger;Angina pectoris;Angioedema;Decreased appetite;Anxiety;Apnoea;Arrhythmia;Arthralgia;Musculoskeletal discomfort;Arthritis;Rheumatoid arthritis;Asthenia;Asthma;Ataxia;Atrial fibrillation;Back pain;Blister;Dermatitis bullous;Bone disorder;Brain neoplasm;Bronchitis;Bundle br…
silodosin	Cardiomyopathies	0.333333	2.16e-07	0.916667	0.789721	Benignprostatichyperplasia	Gastrointestinal pain;Abdominal pain;Asthenia;Mental disorder;Breast disorder;Disturbance in sexual arousal;Libido decreased;Drug eruption;Diarrhoea;Dizziness;Rash;Dermatitis;Gastrointestinal disorder;Headache;Cardiac disorder;Hypotension;Orthostatic hypotension;Immune system disorder;Jaundice;Mediastinal disorder;Nasal congestion;Nasopharyngitis;Nausea;Nervous system disorder;Palpitations;Priapi…
sodium ferric gluconate complex	Cardiomyopathies	0.75	0.000220323	0.8125	0.569933	Iron-deficiencyanemia
solriamfetol	Cardiomyopathies	1	0.0311666	0.75	0.980578
sorafenib	Cardiomyopathies	0.7	0.00438131	0.825	0.600267	Hepatocellularcarcinoma;Myelodysplasticsyndrome;Renalcellcarcinoma	Gastrointestinal pain;Abdominal pain;Alopecia;Anaphylactic shock;Anaemia;Angioedema;Decreased appetite;Arrhythmia;Arthralgia;Musculoskeletal discomfort;Ascites;Asthenia;Mental disorder;Bone disorder;Breast disorder;Burning mouth syndrome;Neoplasm malignant;Skin cancer;Squamous cell carcinoma;Transient ischaemic attack;Cholangitis;Cholecystitis;Infection;Connective tissue disorder;Constipation;Cou…
soybean oil	Cardiomyopathies	0	0.00887351	1	0.999608	Bupicavainetoxicity
spironolactone	Cardiomyopathies	1.4	0.0020407	0.65	0.913175	Congestiveheartfailure	Agranulocytosis;Alopecia;Amenorrhoea;Anaphylactic shock;Ataxia;Confusional state;Feeling abnormal;Drug eruption;Diarrhoea;Dizziness;Somnolence;Eosinophilia;Toxic epidermal necrolysis;Rash;Dermatitis;Body temperature increased;Gastritis;Gynaecomastia;Headache;Hyperkalaemia;Hypersensitivity;Hypertrichosis;Renal failure acute;Muscle spasms;Lethargy;Leukopenia;Breast pain;Nausea;Pruritus;Renal failur…
stearic acid	Cardiomyopathies	0.5	5.61e-05	0.875	0.712299
sucralfate	Cardiomyopathies	1	0.0480624	0.75	0.414978	Acnevulgaris
sulodexide	Cardiomyopathies	1	0.0339588	0.75	0.980578	Tinnitus
tamsulosin	Cardiomyopathies	0.333333	2.51e-08	0.916667	0.789721	Benignprostatichyperplasia	Gastrointestinal pain;Abdominal pain;Amblyopia;Angioedema;Arrhythmia;Arthralgia;Musculoskeletal discomfort;Arthritis;Asthenia;Atrial fibrillation;Back pain;Breast disorder;Neck pain;Chest pain;Nasopharyngitis;Rhinitis;Infection;Connective tissue disorder;Constipation;Cough;Disturbance in sexual arousal;Libido decreased;Dermatitis exfoliative;Diarrhoea;Dizziness;Dyspepsia;Dyspnoea;Dysuria;Epistaxi…
tapentadol	Cardiomyopathies	1	0.0037807	0.75	0.980578		Anaphylactic shock;Angioedema;Anxiety;Arthralgia;Musculoskeletal discomfort;Asthenia;Ataxia;Mental disorder;Breast disorder;Infection;Confusional state;Feeling abnormal;Connective tissue disorder;Constipation;Cough;Depression;Diarrhoea;Dizziness;Drug abuse;Drug hypersensitivity;Osteoarthritis;Dysarthria;Dyspepsia;Dyspnoea;Oedema;Rash;Dermatitis;Eye disorder;Fatigue;Gastrointestinal disorder;Hallu…
telmisartan	Cardiomyopathies	0	4.33e-05	1	0.896282	Hypertension	Gastrointestinal pain;Abdominal pain;Abscess;Anaphylactic shock;Anaemia;Angina pectoris;Angioedema;Decreased appetite;Anxiety;Arrhythmia;Arthralgia;Musculoskeletal discomfort;Arthritis;Asthenia;Asthma;Atrial fibrillation;Back pain;Mental disorder;Bone disorder;Breast disorder;Bronchospasm;Bronchitis;Bursitis;Cardiovascular disorder;Cerebrovascular disorder;Chest pain;Infection;Conjunctivitis;Conn…
terlipressin	Cardiomyopathies	1	0.00865944	0.75	0.414978	Hypertension	Abdominal pain;Atrial fibrillation;Chest pain;Diarrhoea;Dyspnoea;Gastrointestinal disorder;Headache;Cardiac disorder;Cardiac failure;Hypertension;Hyponatraemia;Myocardial infarction;Acute coronary syndrome;Nausea;Nervous system disorder;Pregnancy;Pulmonary oedema;Tachycardia;Torsade de pointes;Angiopathy;Ventricular fibrillation;Vomiting;Ventricular extrasystoles;Injection site necrosis;Skin exfo…
testolactone	Cardiomyopathies	0	3.84e-05	1	0.999608	Breastcancer	Alopecia;Decreased appetite;Oedema;Glossitis;Nausea;Paraesthesia;Erythema;Vomiting;Malaise;Discomfort;Feeling abnormal;Ill-defined disorder;Pain;Blood pressure increased
tetrabenazine	Cardiomyopathies	1	0.0359303	0.75	0.980578	Huntingtondisease;Hyperkineticmovementdisorder	Anxiety;Asthenia;Ataxia;Mental disorder;Breast disorder;Bronchitis;Confusional state;Feeling abnormal;Constipation;Dysphagia;Depression;Diarrhoea;Dizziness;Drooling;Somnolence;Osteoarthritis;Dysarthria;Dyspnoea;Dysuria;Ecchymosis;Eye disorder;Fatigue;Body temperature increased;Headache;Cardiac disorder;Blood disorder;Orthostatic hypotension;Hypothermia;Body temperature decreased;Irritability;Leuk…
tetracaine	Cardiomyopathies	1.33333	0.0136894	0.666667	0.931787	Pain;Spinalanesthesia	Anaphylactic shock;Arachnoiditis;Dizziness;Somnolence;Oedema;Cardiac arrest;Hypersensitivity;Hypotension;Iritis;Keratitis;Meningism;Nausea;Necrosis;Nervousness;Tension;Convulsion;Tinnitus;Tremor;Loss of consciousness;Urticaria;Vasodilation procedure;Vomiting;Chills;Agitation;Paralysis;Post lumbar puncture syndrome;Vision blurred;Corneal oedema;Pain;Conjunctival hyperaemia
thiamylal	Cardiomyopathies	1	0.00425978	0.75	0.980578	Anaesthesia
thiethylperazine	Cardiomyopathies	1	0.0429497	0.75	0.980578	Nausea
thiothixene	Cardiomyopathies	0.666667	0.00217718	0.833333	0.994669	Schizophrenia	Agranulocytosis;Amenorrhoea;Anaphylactic shock;Haemolytic anaemia;Decreased appetite;Asphyxia;Asthenia;Brain oedema;Constipation;Cough;Dysphagia;Dermatitis exfoliative;Dermatitis contact;Diarrhoea;Somnolence;Dyspnoea;Eosinophilia;Rash;Dermatitis;Fatigue;Glycosuria;Gynaecomastia;Cardiac arrest;Hyperglycaemia;Hyperprolactinaemia;Hypersensitivity;Hypoglycaemia;Hypotension;Jaundice;Leukocytosis;Leuko…
tiludronic acid	Cardiomyopathies	0.5	0.000756916	0.875	0.712299	Osteoporosis
tinzaparin	Cardiomyopathies	0.666667	0.000834825	0.833333	0.620085
tocainide	Cardiomyopathies	0	0.00783367	1	0.999608	Ventriculararrhythmias
tolazamide	Cardiomyopathies	0.5	8.78e-05	0.875	0.99722	Diabeticcomplication	Agranulocytosis;Aplastic anaemia;Haemolytic anaemia;Asthenia;Dizziness;Fatigue;Headache;Dyspepsia;Hypoglycaemia;Hyponatraemia;Inappropriate antidiuretic hormone secretion;Jaundice cholestatic;Leukopenia;Nausea;Pancytopenia;Pruritus;Thrombocytopenia;Erythema;Urticaria;Vertigo;Porphyria non-acute;Photosensitivity reaction;Malaise;Discomfort;Feeling abnormal;Ill-defined disorder;Gastrointestinal dis…
tolbutamide	Cardiomyopathies	1	0.0237503	0.75	0.414978	Non-insulindependentdiabetes	Agranulocytosis;Aplastic anaemia;Haemolytic anaemia;Headache;Dyspepsia;Hypoglycaemia;Hyponatraemia;Inappropriate antidiuretic hormone secretion;Jaundice cholestatic;Leukopenia;Nausea;Pancytopenia;Pruritus;Thrombocytopenia;Erythema;Urticaria;Porphyria non-acute;Photosensitivity reaction;Gastrointestinal disorder;Abdominal distension;Rash;Alcohol intolerance
topiramate	Cardiomyopathies	1.57692	0.0180902	0.605769	0.840129	Epilepsy;Alcoholdependence	Abdominal distension;Gastrointestinal pain;Abdominal pain;Acidosis;Renal tubular acidosis;Road traffic accident;Pancreatitis acute;Aggression;Agranulocytosis;Albuminuria;Respiratory alkalosis;Alopecia;Amblyopia;Amenorrhoea;Amnesia;Anaemia;Anger;Angina pectoris;Anhidrosis;Decreased appetite;Anosmia;Anxiety;Aphasia;Apraxia;Arthralgia;Musculoskeletal discomfort;Asthenia;Asthma;Ataxia;Atrioventricula…
trametinib	Cardiomyopathies	0	0.000498529	1	0.999608	Melanoma	Gastrointestinal pain;Abdominal pain;Anaemia;Arrhythmia;Arthralgia;Musculoskeletal discomfort;Asthenia;Back pain;Mental disorder;Bone disorder;Neoplasm malignant;Cellulitis;Infection;Conjunctival haemorrhage;Connective tissue disorder;Constipation;Cough;Cyst;Dehydration;Diarrhoea;Dizziness;Dysgeusia;Oedema;Epistaxis;Rash;Dermatitis;Eye disorder;Eye haemorrhage;Fatigue;Body temperature increased;F…
trifluoperazine	Cardiomyopathies	1	0.0437757	0.75	0.980578	Schizophrenia	Agranulocytosis;Amenorrhoea;Anaphylactic shock;Aplastic anaemia;Haemolytic anaemia;Angioedema;Decreased appetite;Asphyxia;Asthma;Brain oedema;Bronchospasm;Catatonia;Cholestasis;Constipation;Cough;Sudden death;Dysphagia;Dermatitis exfoliative;Dizziness;Drooling;Somnolence;Dyskinesia;Dyspnoea;Eczema;Eosinophilia;Petit mal epilepsy;Rash;Dermatitis;Fatigue;Asthenia;Body temperature increased;Glycosur…
trimebutine	Cardiomyopathies	1.41667	0.00113586	0.645833	0.90785	Irritablebowelsyndrome
tropisetron	Cardiomyopathies	1	0.00330464	0.75	0.980578	Fibromyalgia	Gastrointestinal pain;Abdominal pain;Anaphylactic shock;Decreased appetite;Bronchospasm;Constipation;Diarrhoea;Dizziness;Dyspnoea;Rash;Dermatitis;Fatigue;Asthenia;Flushing;Gastrointestinal disorder;Headache;Hypersensitivity;Hypertension;Hypotension;Immune system disorder;Mediastinal disorder;Nervous system disorder;Chills;Shock;Loss of consciousness;Syncope;Erythema;Angiopathy;Skin disorder;Chest…
turoctocog alfa	Cardiomyopathies	0.666667	0.00931121	0.833333	0.620085	HaemophiliaA
turoctocog alfa pegol	Cardiomyopathies	0.666667	0.00981221	0.833333	0.620085
valproic acid	Cardiomyopathies	1.33333	0.0103006	0.666667	0.931787
valsartan	Cardiomyopathies	0	0.00463768	1	0.896282	Hypertension	Gastrointestinal pain;Abdominal pain;Alopecia;Anaphylactic shock;Angioedema;Decreased appetite;Anxiety;Arthralgia;Musculoskeletal discomfort;Asthenia;Atrial fibrillation;Back pain;Mental disorder;Bronchitis;Chest pain;Infection;Connective tissue disorder;Constipation;Cough;Diarrhoea;Dizziness;Dysgeusia;Dyspepsia;Dyspnoea;Oedema;Epistaxis;Rash;Dermatitis;Fatigue;Flatulence;Gastrointestinal disorde…
vasopressin	Cardiomyopathies	1	0.00607307	0.75	0.414978	Diabetesinsipidus;Enuresis;Polyuria	Abdominal pain;Anaphylactic shock;Angina pectoris;Arrhythmia;Cardiac output decreased;Polyuria;Gangrene;Cardiac arrest;Hypersensitivity;Nausea;Pallor;Urine output increased;Shock;Hyperhidrosis;Tremor;Urticaria;Vertigo;Vomiting;Water intoxication;Bronchospasm;Myocardial ischaemia;Vasoconstriction
vemurafenib	Cardiomyopathies	0	0.00217036	1	0.999608	Melanoma	Alopecia;Anaphylactic shock;Arthralgia;Musculoskeletal discomfort;Arthritis;Asthenia;Atrial fibrillation;Back pain;Neoplasm malignant;Basal cell carcinoma;Squamous cell carcinoma;Infection;Connective tissue disorder;Constipation;Cough;Cyst;Diarrhoea;Dizziness;Dysgeusia;Eosinophilia;Toxic epidermal necrolysis;Erythema nodosum;Palmar erythema;Rash;Dermatitis;Eye disorder;Fatigue;Body temperature in…
venlafaxine	Cardiomyopathies	0.666667	0.000297301	0.833333	0.994669	Depression	Abdominal distension;Gastrointestinal pain;Abdominal pain;Congenital anomaly;Developmental delay;Adjustment disorder;Aggression;Agranulocytosis;Albuminuria;Alopecia;Amenorrhoea;Amnesia;Anaphylactic shock;Anaemia;Aplastic anaemia;Angina pectoris;Angioedema;Decreased appetite;Anuria;Anxiety;Anxiety disorder;Aortic aneurysm;Aphasia;Appendicitis;Arrhythmia;Sinus arrhythmia;Arteritis;Arthralgia;Muscul…
verapamil	Cardiomyopathies	0.727273	1.04e-08	0.818182	0.993249	Hypertension	Alopecia;Anaphylactic shock;Angina pectoris;Angioedema;Arthralgia;Musculoskeletal discomfort;Asthenia;Atrioventricular block;Atrioventricular dissociation;Bronchospasm;Hypertrophic cardiomyopathy;Chest pain;Cholestasis;Infection;Confusional state;Feeling abnormal;Constipation;Contusion;Diarrhoea;Diplopia;Dizziness;Somnolence;Dyspepsia;Dyspnoea;Ecchymosis;Oedema;Erythema multiforme;Rash;Dermatitis…
vernakalant	Cardiomyopathies	0.5	0.000345613	0.875	0.99722	Atrialfibrillation	Atrial flutter;Connective tissue disorder;Cough;Diarrhoea;Dizziness;Dysgeusia;Dyspnoea;Eye disorder;Fatigue;Asthenia;Flushing;Gastrointestinal disorder;Headache;Cardiac disorder;Cardiac failure congestive;Hyperhidrosis;Hypoaesthesia;Hypotension;Bundle branch block left;Mediastinal disorder;Nasal congestion;Nausea;Nervous system disorder;Pain in extremity;Pallor;Palpitations;Paraesthesia;Pruritus;…
viloxazine	Cardiomyopathies	0	0.000491544	1	0.999608	Majordepressivedisorder
vinblastine	Cardiomyopathies	1.16667	0.045787	0.708333	0.318627	Solidtumour/cancer	Gastrointestinal pain;Abdominal pain;Agranulocytosis;Alopecia;Anaemia;Angina pectoris;Decreased appetite;Asthenia;Cellulitis;Constipation;Depression;Diarrhoea;Dizziness;Extravasation;Headache;Haemorrhage;Haemoglobin;Hypertension;Inappropriate antidiuretic hormone secretion;Ischaemia;Leukopenia;Myocardial infarction;Acute coronary syndrome;Nausea;Neoplasm;Neuritis;Neuropathy peripheral;Sensory los…
von willebrand factor human	Cardiomyopathies	0.5	0.0179536	0.875	0.99722
vonicog alfa	Cardiomyopathies	0.5	0.0201869	0.875	0.99722
voxelotor	Cardiomyopathies	1	0.0152812	0.75	0.414978
yohimbine	Cardiomyopathies	1.17647	9.89e-06	0.705882	0.961935	Erectiledysfunction
zinc	Cardiomyopathies	1.27826	7.02e-05	0.680435	0.261329		Pancreatitis;Epigastric discomfort;Nausea
zinc acetate	Cardiomyopathies	1.27826	0.000414724	0.680435	0.261329	Wilsondisease
zinc chloride	Cardiomyopathies	1.27826	9.1e-05	0.680435	0.261329	Commoncold
zotepine	Cardiomyopathies	0.875	3.23e-05	0.78125	0.988014	Anxietydisorder

## Sheet: Cerebral Arterial Diseases
drug	disease	proximity	pval	similarity	adjusted_similarity	TTD	SIDER
aflibercept	Cerebral Arterial Diseases	0.666667	0.000272557	0.833333	0.99148	Metastaticcolorectalcancer
agkistrodon piscivorus antivenin	Cerebral Arterial Diseases	1	0.00811657	0.75	0.414978
almotriptan	Cerebral Arterial Diseases	0.5	5.3e-05	0.875	0.995444		Abdominal pain;Gastrointestinal pain;Anaphylactic shock;Angina pectoris;Angioedema;Anxiety;Arthralgia;Musculoskeletal discomfort;Arthritis;Asthenia;Back pain;Mental disorder;Blepharospasm;Bone disorder;Breast disorder;Bronchitis;Neck pain;Chest pain;Colitis;Confusional state;Feeling abnormal;Conjunctivitis;Arteriospasm coronary;Dermatitis;Diarrhoea;Diplopia;Dizziness;Dysgeusia;Dysmenorrhoea;Dyspe…
aminoglutethimide	Cerebral Arterial Diseases	1	0.00774354	0.75	0.970595	Cushingdisease	Adrenal insufficiency;Agranulocytosis;Alveolitis allergic;Anaemia;Haemolytic anaemia;Decreased appetite;Dizziness;Somnolence;Rash;Dermatitis;Body temperature increased;Goitre;Headache;Hirsutism;Hypersensitivity;Hypotension;Hypothyroidism;Leukopenia;Nausea;Neutropenia;Pancytopenia;Pruritus;Precocious puberty;Tachycardia;Urticaria;Vascular resistance systemic;Virilism;Vomiting;Myalgia;Musculoskelet…
angiotensin ii	Cerebral Arterial Diseases	0	0.00330464	1	0.999309	Increasebloodpressure
antihemophilic factor, human recombinant	Cerebral Arterial Diseases	0.909091	0.00228211	0.772727	0.978967
aprotinin	Cerebral Arterial Diseases	0.75	0.000880815	0.8125	0.569933	Bleedingdisorder
astemizole	Cerebral Arterial Diseases	0.75	0.00263867	0.8125	0.569933
axitinib	Cerebral Arterial Diseases	0.666667	0.0205186	0.833333	0.99148	Renalcellcarcinoma	Gastrointestinal pain;Abdominal pain;Alopecia;Anaemia;Arthralgia;Musculoskeletal discomfort;Asthenia;Neoplasm malignant;Transient ischaemic attack;Connective tissue disorder;Constipation;Cough;Dehydration;Diarrhoea;Dizziness;Dysgeusia;Dyspepsia;Dyspnoea;Endocrine disorder;Epistaxis;Rash;Dermatitis;Fatigue;Fistula;Flatulence;Gastrointestinal disorder;Gastrointestinal haemorrhage;Gingival bleeding;…
azilsartan medoxomil	Cerebral Arterial Diseases	0	0.00577697	1	0.999309
becaplermin	Cerebral Arterial Diseases	0.333333	0.00642868	0.916667	0.789721	Diabeticcomplication
bemiparin	Cerebral Arterial Diseases	1	0.0290277	0.75	0.414978
benserazide	Cerebral Arterial Diseases	1	0.023134	0.75	0.970595
bosutinib	Cerebral Arterial Diseases	0.9	0.0374035	0.775	0.979663	Breastcancer	Gastrointestinal pain;Abdominal pain;Pancreatitis acute;Agranulocytosis;Anaphylactic shock;Anaemia;Arthralgia;Musculoskeletal discomfort;Asthenia;Back pain;Bronchitis;Bronchopneumonia;Chest pain;Infection;Connective tissue disorder;Cough;Dehydration;Drug eruption;Diarrhoea;Dizziness;Drug hypersensitivity;Dysgeusia;Dyspnoea;Oedema;Erythema multiforme;Rash;Dermatitis;Fatigue;Body temperature increa…
brigatinib	Cerebral Arterial Diseases	0.888889	0.0403345	0.777778	0.980483	Non-small-celllungcancer;Anaplasticlargecelllymphoma
budesonide	Cerebral Arterial Diseases	0	0.000976987	1	0.999309	Asthma	Gastrointestinal pain;Abdominal pain;Hyperadrenocorticism;Angioedema;Anxiety;Arthralgia;Musculoskeletal discomfort;Asthenia;Back pain;Bronchospasm;Oral candidiasis;Candida infection;Neck pain;Infection;Dermatitis contact;Dysgeusia;Dyspepsia;Ecchymosis;Rash;Dermatitis;Body temperature increased;Multiple fractures;Fracture;Gastroenteritis;Glaucoma;Headache;Type IV hypersensitivity reaction;Influenz…
candesartan cilexetil	Cerebral Arterial Diseases	0	0.00803001	1	0.999309
carbidopa	Cerebral Arterial Diseases	1	0.0366724	0.75	0.970595	Parkinsondisease	Gastrointestinal pain;Abdominal pain;Agranulocytosis;Alopecia;Anaemia;Haemolytic anaemia;Angioedema;Decreased appetite;Anxiety;Asthenia;Ataxia;Back pain;Blepharospasm;Blister;Dermatitis bullous;Bruxism;Chest pain;Chorea;Nasopharyngitis;Rhinitis;Confusional state;Feeling abnormal;Constipation;Cough;Dysphagia;Delusion;Depression;Diarrhoea;Diplopia;Dizziness;Duodenal ulcer;Dyskinesia;Dyspepsia;Dyspn…
catridecacog	Cerebral Arterial Diseases	1	0.041438	0.75	0.970595
chlormezanone	Cerebral Arterial Diseases	0	0.000343409	1	0.999309	Anxietydisorder
chlorpheniramine	Cerebral Arterial Diseases	1.25	0.0392478	0.6875	0.92769	Allergicrhinitis	Agranulocytosis;Haemolytic anaemia;Decreased appetite;Anxiety;Confusional state;Feeling abnormal;Constipation;Drug eruption;Diarrhoea;Diplopia;Dizziness;Somnolence;Dyskinesia;Fatigue;Asthenia;Hallucination;Headache;Hypertension;Hypotension;Conversion disorder;Irritability;Labyrinthitis;Mydriasis;Nasal congestion;Nausea;Nervousness;Tension;Neuritis;Neuropathy peripheral;Palpitations;Paraesthesia;C…
chymopapain	Cerebral Arterial Diseases	1	0.0381124	0.75	0.970595	Musculoskeletaldisorder
citrulline	Cerebral Arterial Diseases	1.33333	0.0439389	0.666667	0.903499
coagulation factor ix (recombinant)	Cerebral Arterial Diseases	0.571429	1.14e-05	0.857143	0.674368
coagulation factor ix human	Cerebral Arterial Diseases	0.571429	1.62e-06	0.857143	0.99404
coagulation factor viia recombinant human	Cerebral Arterial Diseases	1	0.000973113	0.75	0.970595
collagenase clostridium histolyticum	Cerebral Arterial Diseases	0.5	0.000579812	0.875	0.995444	Sarcoidosis
conestat alfa	Cerebral Arterial Diseases	0.833333	0.000508199	0.791667	0.984121
copper	Cerebral Arterial Diseases	1.11029	8.56e-08	0.722426	0.956053	Contraception	Abortion infected;Anaemia;Back pain;Neoplasm malignant;Dysmenorrhoea;Haemorrhage;Haemoglobin;Vaginal discharge;Muscle spasms;Pain;Pelvic infection;Pregnancy;Ectopic pregnancy;Urticaria;Vaginal infection;Vaginal inflammation;Metrorrhagia;Dermatitis atopic;Dyspareunia
crotalus adamanteus antivenin	Cerebral Arterial Diseases	1	0.0210978	0.75	0.414978
cyanocobalamin	Cerebral Arterial Diseases	1.16667	0.00054058	0.708333	0.318627	Anemia	Anaphylactic shock;Anxiety;Arthritis;Asthenia;Back pain;Infection;Diarrhoea;Dizziness;Dyspepsia;Dyspnoea;Rash;Dermatitis;Glossitis;Headache;Cardiac failure congestive;Hypoaesthesia;Nausea;Nervousness;Tension;Paraesthesia;Polycythaemia vera;Pruritus;Pulmonary oedema;Rhinitis;Swelling;Thrombosis;Vomiting;Peripheral vascular disorder;Myalgia;Musculoskeletal discomfort;Pain;Coordination abnormal;Gait…
cysteine	Cerebral Arterial Diseases	1.23077	0.00876851	0.692308	0.284887
damoctocog alfa pegol	Cerebral Arterial Diseases	0	0.00425939	1	0.896282
eletriptan	Cerebral Arterial Diseases	1.14286	0.000896477	0.714286	0.331687	Migraine	Gastrointestinal pain;Abdominal pain;Abscess;Alopecia;Amnesia;Anaemia;Angina pectoris;Prinzmetal angina;Angioedema;Decreased appetite;Anxiety;Aphasia;Arrhythmia;Arthralgia;Musculoskeletal discomfort;Arthritis;Rheumatoid arthritis;Asthenia;Asthma;Ataxia;Atrial fibrillation;Atrioventricular block;Back pain;Bone neoplasm;Bronchitis;Candida infection;Cerebrovascular disorder;Confusional state;Feeling…
eprosartan	Cerebral Arterial Diseases	0	0.00342342	1	0.999309	Hypertension	Gastrointestinal pain;Abdominal pain;Albuminuria;Angina pectoris;Angioedema;Decreased appetite;Anxiety;Arthralgia;Musculoskeletal discomfort;Arthritis;Asthenia;Asthma;Ataxia;Atrial fibrillation;Back pain;Bronchitis;Chest pain;Conjunctivitis;Constipation;Cough;Cystitis noninfective;Cystitis;Bladder pain;Depression;Diabetes mellitus;Diarrhoea;Dizziness;Dyspepsia;Dyspnoea;Eczema;Epistaxis;Oesophagit…
estrone	Cerebral Arterial Diseases	0.4	0.0449609	0.9	0.76071	Menopausalandpostmenopausaldisorder	Abdominal pain;Anaphylactic shock;Angioedema;Arthralgia;Musculoskeletal discomfort;Breast cancer;Vulvovaginal candidiasis;Vulvovaginal mycotic infection;Chorea;Depression;Dizziness;Dysmenorrhoea;Oedema;Endometrial hyperplasia;Epilepsy;Erythema multiforme;Erythema nodosum;Rash;Dermatitis;Fibrocystic breast disease;Gallbladder disorder;Headache;Haemangioma;Hirsutism;Hypocalcaemia;Irritability;Jaund…
exemestane	Cerebral Arterial Diseases	1	0.0261533	0.75	0.414978	Hormonally-responsivebreastcancer	Gastrointestinal pain;Abdominal pain;Alopecia;Angina pectoris;Decreased appetite;Anxiety;Arthralgia;Musculoskeletal discomfort;Arthritis;Asthenia;Back pain;Mental disorder;Bone disorder;Bronchitis;Neoplasm malignant;Cardiovascular disorder;Carpal tunnel syndrome;Chest pain;Infection;Confusional state;Feeling abnormal;Constipation;Cough;Depression;Dermatitis;Diarrhoea;Dizziness;Dyspepsia;Dyspnoea;…
frovatriptan	Cerebral Arterial Diseases	0.5	3.12e-07	0.875	0.995444	Migraine	Gastrointestinal pain;Abdominal pain;Amnesia;Anaphylactic shock;Prinzmetal angina;Decreased appetite;Anxiety;Arrhythmia;Arthralgia;Musculoskeletal discomfort;Asthenia;Ataxia;Back pain;Mental disorder;Coagulopathy;Cardiovascular disorder;Cheilitis;Chest pain;Confusional state;Feeling abnormal;Conjunctivitis;Constipation;Arteriospasm coronary;Dysphagia;Dehydration;Depersonalisation;Diarrhoea;Dizzin…
gallium nitrate	Cerebral Arterial Diseases	0.75	0.0101819	0.8125	0.988362	Hypercalcaemia
gentamicin	Cerebral Arterial Diseases	0.5	0.00500821	0.875	0.995444	Bacterialinfection	Agranulocytosis;Alopecia;Anaemia;Arthralgia;Musculoskeletal discomfort;Confusional state;Feeling abnormal;Dizziness;Eosinophilia;Rash;Dermatitis;Extravasation;Fat necrosis;Body temperature increased;Hallucination;Headache;Hepatomegaly;Hypersensitivity;Hypertension;Hypocalcaemia;Hypokalaemia;Hypotension;Laryngeal oedema;Lethargy;Leukopenia;Nausea;Sensory loss;Hypoaesthesia;Oliguria;Mental disorder…
heparin	Cerebral Arterial Diseases	0.916667	1.71e-05	0.770833	0.466279		Alopecia;Asthma;Infection;Cyanosis;Oedema;Extravasation;Body temperature increased;Gangrene;Headache;Cardiac failure congestive;Haematoma;Haemorrhage;Haemoglobin;Hyperlipidaemia;Hypernatraemia;Hypersensitivity;Myocardial infarction;Acute coronary syndrome;Nausea;Necrosis;Osteoporosis;Pain;Phlebitis;Priapism;Pruritus;Rhinitis;Shock;Cerebrovascular accident;Thrombocytopenia;Thrombosis;Ulcer;Erythem…
hyaluronic acid	Cerebral Arterial Diseases	1.08333	0.00344287	0.729167	0.365457
hydrocortisone	Cerebral Arterial Diseases	0	0.00515894	1	0.999309	Inflammation	Folliculitis;Hypersensitivity;Hypertrichosis;Miliaria;Pruritus;Vascular purpura;Purpura;Rosacea;Telangiectasia;Viral infection;Cataract;Skin atrophy;Skin striae;Dermatitis contact;Leukoderma;Dermatitis acneiform;Intraocular pressure increased;Dermatitis;Infection;Rebound effect
hydrocortisone acetate	Cerebral Arterial Diseases	0.666667	0.0115087	0.833333	0.620085
hydrocortisone butyrate	Cerebral Arterial Diseases	0.666667	0.0290059	0.833333	0.620085
hydrocortisone phosphate	Cerebral Arterial Diseases	0.666667	0.0169466	0.833333	0.620085
hydrocortisone probutate	Cerebral Arterial Diseases	0.666667	0.0277367	0.833333	0.620085
insulin degludec	Cerebral Arterial Diseases	0.5	0.0338054	0.875	0.995444	Type-1/2diabetes
insulin detemir	Cerebral Arterial Diseases	0.5	0.0150337	0.875	0.995444
insulin glargine	Cerebral Arterial Diseases	0.5	0.0106997	0.875	0.995444
insulin glulisine	Cerebral Arterial Diseases	0.5	0.0384254	0.875	0.995444
insulin human	Cerebral Arterial Diseases	0.75	0.0351616	0.8125	0.569933
insulin lispro	Cerebral Arterial Diseases	0.5	0.0232623	0.875	0.995444
iopodic acid	Cerebral Arterial Diseases	1	0.0122158	0.75	0.970595
irbesartan	Cerebral Arterial Diseases	0.5	0.00454808	0.875	0.995444	Hypertension	Abdominal distension;Gastrointestinal pain;Abdominal pain;Agranulocytosis;Anaphylactic shock;Anaemia;Aplastic anaemia;Haemolytic anaemia;Angina pectoris;Angioedema;Decreased appetite;Anxiety;Arrhythmia;Arthralgia;Musculoskeletal discomfort;Arthritis;Asthenia;Asthma;Breast disorder;Breast feeding;Bursitis;Transient ischaemic attack;Chest pain;Nasopharyngitis;Rhinitis;Infection;Conjunctivitis;Conne…
irinotecan	Cerebral Arterial Diseases	1	0.0141366	0.75	0.414978	Colorectalcancer	Abdominal pain;Gastrointestinal pain;Alopecia;Anaemia;Angina pectoris;Decreased appetite;Arrhythmia;Asthenia;Back pain;Neoplasm malignant;Colon cancer;Cerebral infarction;Colitis;Colitis ulcerative;Proctocolitis;Infection;Confusional state;Feeling abnormal;Connective tissue disorder;Constipation;Cough;Sudden death;Dehydration;Dermatitis exfoliative;Diarrhoea;Dizziness;Osteoarthritis;Dysarthria;Dy…
lansoprazole	Cerebral Arterial Diseases	0.5	0.022186	0.875	0.712299		Gastrointestinal pain;Abdominal pain;Agranulocytosis;Albuminuria;Alopecia;Amblyopia;Amnesia;Anaphylactic shock;Anaemia;Aplastic anaemia;Haemolytic anaemia;Angina pectoris;Angioedema;Decreased appetite;Anxiety;Arrhythmia;Arthralgia;Musculoskeletal discomfort;Arthritis;Asthenia;Asthma;Back pain;Blepharitis;Bone disorder;Bronchitis;Candida infection;Oral candidiasis;Neoplasm malignant;Cerebral infar…
lasmiditan	Cerebral Arterial Diseases	1	0.00602079	0.75	0.970595	Migraine
lauric acid	Cerebral Arterial Diseases	1.33333	0.0277526	0.666667	0.903499
letrozole	Cerebral Arterial Diseases	1	0.035535	0.75	0.414978	Hormonally-responsivebreastcancer	Gastrointestinal pain;Abdominal pain;Alopecia;Anaphylactic shock;Angina pectoris;Angioedema;Decreased appetite;Anxiety;Arthralgia;Musculoskeletal discomfort;Arthritis;Asthenia;Back pain;Mental disorder;Bone disorder;Breast disorder;Neoplasm malignant;Cardiovascular disorder;Carpal tunnel syndrome;Transient ischaemic attack;Chest pain;Musculoskeletal chest pain;Infection;Connective tissue disorder…
levonorgestrel	Cerebral Arterial Diseases	0.4	0.0237503	0.9	0.76071	Contraception	Abdominal distension;Gastrointestinal pain;Abdominal pain;Acute tonsillitis;Alopecia;Amenorrhoea;Anaemia;Hypochromic anaemia;Angioedema;Decreased appetite;Anxiety;Arrhythmia;Asthenia;Asthma;Back pain;Mental disorder;Breast cancer;Breast disorder;Bronchitis;Candida infection;Cervicitis;Chest pain;Infection;Connective tissue disorder;Constipation;Contusion;Ovarian cyst;Cough;Cystitis noninfective;C…
lisinopril	Cerebral Arterial Diseases	0.5	0.000303593	0.875	0.995444	Hypertension	Gastrointestinal pain;Abdominal pain;Agranulocytosis;Alopecia;Anaemia;Haemolytic anaemia;Angina pectoris;Angioedema;Decreased appetite;Anuria;Anxiety;Arrhythmia;Arthralgia;Musculoskeletal discomfort;Arthritis;Asthenia;Asthma;Ataxia;Atrial fibrillation;Atrial flutter;Back pain;Mental disorder;Breast disorder;Bronchospasm;Bronchitis;Bursitis;Transient ischaemic attack;Neck pain;Chest pain;Nasophary…
lomitapide	Cerebral Arterial Diseases	1	0.0314066	0.75	0.970595		Abdominal distension;Gastrointestinal pain;Abdominal pain;Aerophagia;Anaemia;Angina pectoris;Arthralgia;Musculoskeletal discomfort;Asthenia;Back pain;Blister;Dermatitis bullous;Chest pain;Infection;Connective tissue disorder;Constipation;Dehydration;Diarrhoea;Dizziness;Dyspepsia;Ecchymosis;Eructation;Gastrooesophageal reflux disease;Eye disorder;Fatigue;Body temperature increased;Flatulence;Gastr…
lonoctocog alfa	Cerebral Arterial Diseases	0.909091	0.0034236	0.772727	0.470995
losartan	Cerebral Arterial Diseases	0	0.00803001	1	0.999309	Hypertension	Gastrointestinal pain;Abdominal pain;Agranulocytosis;Obstructive airways disorder;Alopecia;Anaphylactic shock;Anaemia;Aplastic anaemia;Haemolytic anaemia;Angina pectoris;Angioedema;Decreased appetite;Anxiety;Anxiety disorder;Arrhythmia;Arthralgia;Musculoskeletal discomfort;Arthritis;Asthenia;Ataxia;Atrial fibrillation;Back pain;Breast disorder;Bronchitis;Cellulitis;Chest pain;Infection;Confusiona…
mecasermin rinfabate	Cerebral Arterial Diseases	0.666667	0.0232781	0.833333	0.99148
methionine	Cerebral Arterial Diseases	1.2	0.0182953	0.7	0.300814
methotrexate	Cerebral Arterial Diseases	0.666667	0.00482997	0.833333	0.620085	Solidtumour/cancer;leukaemia	Gastrointestinal pain;Abdominal pain;Abscess;Agranulocytosis;Alopecia;Alveolitis allergic;Anaphylactic shock;Anaemia;Aplastic anaemia;Anaemia megaloblastic;Decreased appetite;Anuria;Aphasia;Apnoea;Arachnoiditis;Arthralgia;Musculoskeletal discomfort;Asthenia;Asthma;Ataxia;Back pain;Bacterial infection;Mental disorder;Bone disorder;Breast disorder;Burkitt's lymphoma;Cardiac tamponade;Chest pain;Com…
methylprednisolone	Cerebral Arterial Diseases	0	0.00865944	1	0.999309		Abdominal distension;Gastrointestinal pain;Abdominal pain;Abscess;Amnesia;Anaphylactic shock;Angioedema;Anxiety;Arachnoiditis;Arrhythmia;Arthralgia;Musculoskeletal discomfort;Neuropathic arthropathy;Mental disorder;Bronchospasm;Cognitive disorder;Infection;Confusional state;Feeling abnormal;Delusion;Diarrhoea;Dizziness;Dyspepsia;Ecchymosis;Oesophagitis;Rash;Dermatitis;Exophthalmos;Glaucoma;Halluc…
methysergide	Cerebral Arterial Diseases	1.25	0.0103587	0.6875	0.275195	Migraine	Gastrointestinal pain;Abdominal pain;Alopecia;Arthralgia;Musculoskeletal discomfort;Asthenia;Ataxia;Back pain;Chest pain;Constipation;Diarrhoea;Dizziness;Somnolence;Dyspnoea;Dysuria;Oedema;Eosinophilia;Rash;Dermatitis;Fatigue;Body temperature increased;Flank pain;Flushing;Cardiac murmur;Dyspepsia;Hyperaesthesia;Orthostatic hypotension;Pain in extremity;Leriche syndrome;Aortic embolus;Mydriasis;Na…
metyrapone	Cerebral Arterial Diseases	1	0.0127313	0.75	0.970595	Cushingdisease	Gastrointestinal pain;Abdominal pain;Adrenal insufficiency;Alopecia;Dermatitis atopic;Dizziness;Endocrine disorder;Gastrointestinal disorder;Headache;Hirsutism;Hypertension;Hypotension;Nausea;Nervous system disorder;Pain;Pancytopenia;Angiopathy;Vomiting;Skin disorder;Abdominal discomfort;White blood cell count decreased
miglustat	Cerebral Arterial Diseases	1	0.0466152	0.75	0.414978	Type1gaucherdisease	Abdominal distension;Gastrointestinal pain;Abdominal pain;Amnesia;Decreased appetite;Asthenia;Ataxia;Back pain;Mental disorder;Bladder cancer;Coagulopathy;Nervous system disorder;Cerebellar syndrome;Connective tissue disorder;Constipation;Disturbance in sexual arousal;Libido decreased;Depression;Diarrhoea;Dizziness;Dyspepsia;Congenital eye disorder;Eye disorder;Fatigue;Flatulence;Gastrointestinal…
mitotane	Cerebral Arterial Diseases	0.6	0.00685715	0.85	0.993365	Adrenocorticalcarcinoma	Adrenal insufficiency;Aggression;Albuminuria;Anaemia;Decreased appetite;Asthenia;Ataxia;Mental disorder;Breast disorder;Infection;Confusional state;Feeling abnormal;Connective tissue disorder;Diarrhoea;Diplopia;Dizziness;Somnolence;Osteoarthritis;Dysarthria;Dysgeusia;Dyspepsia;Endocrine disorder;Rash;Dermatitis;Eye disorder;Body temperature increased;Flushing;Gastrointestinal disorder;Gynaecomast…
moroctocog alfa	Cerebral Arterial Diseases	0.909091	0.00589652	0.772727	0.470995	Hemophilia
naratriptan	Cerebral Arterial Diseases	0.75	1.35e-06	0.8125	0.569933	Migraine	Aggression;Alopecia;Anaphylactic shock;Anaemia;Angina pectoris;Prinzmetal angina;Anxiety;Aphasia;Arrhythmia;Arthralgia;Musculoskeletal discomfort;Asthma;Atrial fibrillation;Atrial flutter;Bronchitis;Cerebral infarction;Transient ischaemic attack;Cognitive disorder;Infection;Confusional state;Feeling abnormal;Constipation;Arteriospasm coronary;Cough;Cystitis noninfective;Cystitis;Bladder pain;Dist…
nintedanib	Cerebral Arterial Diseases	0.833333	0.00193319	0.791667	0.518303	Mesothelioma
nitric oxide	Cerebral Arterial Diseases	1	0.00310889	0.75	0.970595	Solidtumour/cancer;Respiratoryfailure
nitrous acid	Cerebral Arterial Diseases	1.25	0.0388363	0.6875	0.92769
nonacog beta pegol	Cerebral Arterial Diseases	0.666667	0.0105703	0.833333	0.620085
norethisterone	Cerebral Arterial Diseases	0.333333	0.0277037	0.916667	0.789721		Abdominal pain;Gastrointestinal pain;Abortion spontaneous;Adenoma benign;Alopecia;Amenorrhoea;Anovulatory cycle;Mental disorder;Breast disorder;Breast feeding;Neoplasm malignant;Uterine cervical erosion;Connective tissue disorder;Depression;Dizziness;Somnolence;Oedema;Embolism;Erythema multiforme;Erythema nodosum;Rash;Dermatitis;Fatigue;Asthenia;Gastrointestinal disorder;Headache;Haemorrhage;Haem…
noscapine	Cerebral Arterial Diseases	0	0.000656823	1	0.999309
ocriplasmin	Cerebral Arterial Diseases	0.666667	0.0340734	0.833333	0.99148	Symptomaticvitreomacularadhesion
olmesartan	Cerebral Arterial Diseases	0	0.00640275	1	0.999309		Gastrointestinal pain;Abdominal pain;Alopecia;Angioedema;Arthralgia;Musculoskeletal discomfort;Arthritis;Asthenia;Back pain;Mental disorder;Bronchitis;Chest pain;Cough;Diarrhoea;Dizziness;Dyspepsia;Rash;Dermatitis;Fatigue;Gastroenteritis;Headache;Haematuria;Hypercholesterolaemia;Hyperglycaemia;Hyperlipidaemia;Hypertriglyceridaemia;Blood triglycerides increased;Renal failure acute;Nausea;Pain;Phar…
omega-3-carboxylic acids	Cerebral Arterial Diseases	1.16667	0.018299	0.708333	0.318627
ondansetron	Cerebral Arterial Diseases	1.4	0.0496879	0.65	0.879184	Alcoholdependence;Chemotherapy-inducednausea	Gastrointestinal pain;Abdominal pain;Anaphylactic shock;Angina pectoris;Angioedema;Anxiety;Arrhythmia;Asthenia;Asthma;Atrial fibrillation;Bronchospasm;Neoplasm malignant;Cardiovascular disorder;Chest pain;Constipation;Cough;Diarrhoea;Dizziness;Somnolence;Dyskinesia;Dyspnoea;Dysuria;Ear disorder;Toxic epidermal necrolysis;Rash;Dermatitis;Eye disorder;Fatigue;Body temperature increased;Flatulence;F…
palifermin	Cerebral Arterial Diseases	0.833333	0.0393242	0.791667	0.518303	Oralmucositis
pegvisomant	Cerebral Arterial Diseases	0	0.00304941	1	0.999309	Acromegaly
pentosan polysulfate	Cerebral Arterial Diseases	0.666667	0.000726935	0.833333	0.620085	Painfulbladdersyndrome;Interstitialcystitis
phenacemide	Cerebral Arterial Diseases	1	0.0187353	0.75	0.970595	Epilepsy
phylloquinone	Cerebral Arterial Diseases	1	0.013228	0.75	0.414978
pirfenidone	Cerebral Arterial Diseases	0	0.000715687	1	0.999309	Idiopathicpulmonaryfibrosis	Abdominal distension;Gastrointestinal pain;Abdominal pain;Decreased appetite;Arthralgia;Musculoskeletal discomfort;Asthenia;Mental disorder;Infection;Connective tissue disorder;Constipation;Cough;Diarrhoea;Dizziness;Dysgeusia;Dyspepsia;Dyspnoea;Rash;Dermatitis;Fatigue;Flatulence;Gastritis;Gastrooesophageal reflux disease;Gastrointestinal disorder;Headache;Mediastinal disorder;Nausea;Nervous syste…
porfimer sodium	Cerebral Arterial Diseases	0.5	0.00750767	0.875	0.995444	Non-small-celllungcancer
pralatrexate	Cerebral Arterial Diseases	0.5	0.00222774	0.875	0.712299	Breastcancer;PeripheralT-celllymphoma	Gastrointestinal pain;Abdominal pain;Anaemia;Decreased appetite;Asthenia;Back pain;Neoplasm malignant;Constipation;Cough;Dehydration;Diarrhoea;Dyspnoea;Oedema;Toxic epidermal necrolysis;Epistaxis;Rash;Dermatitis;Fatigue;Body temperature increased;Hypokalaemia;Renal failure chronic;Leukopenia;Nausea;Neutropenia;Night sweats;Pain in extremity;Pancytopenia;Pruritus;Tachycardia;Thrombocytopenia;Tumou…
proguanil	Cerebral Arterial Diseases	0	0.00131245	1	0.999309	Malaria	Gastrointestinal pain;Abdominal pain;Decreased appetite;Mental disorder;Cough;Diarrhoea;Rash;Dermatitis;Body temperature increased;Gastrointestinal disorder;Hallucination;Headache;Immune system disorder;Mediastinal disorder;Nausea;Nervous system disorder;Pancytopenia;Stomatitis;Erythema;Vomiting;Amylase increased;Malnutrition;Skin disorder;Hepatobiliary disease;Hepatic enzyme increased
prothrombin	Cerebral Arterial Diseases	0.5	6.77e-05	0.875	0.712299
rizatriptan	Cerebral Arterial Diseases	0.666667	2.45e-06	0.833333	0.99148	Migraine	Abdominal distension;Anaphylactic shock;Angina pectoris;Prinzmetal angina;Angioedema;Decreased appetite;Anxiety;Arrhythmia;Arthralgia;Musculoskeletal discomfort;Asthenia;Ataxia;Mental disorder;Chest pain;Confusional state;Feeling abnormal;Constipation;Arteriospasm coronary;Cough;Dysphagia;Dehydration;Depersonalisation;Diarrhoea;Dizziness;Osteoarthritis;Dysarthria;Dysgeusia;Dyspepsia;Dyspnoea;Dysu…
rosuvastatin	Cerebral Arterial Diseases	1	0.0471149	0.75	0.970595	ElevatedC-reactiveprotein;Hypercholesterolaemia	Gastrointestinal pain;Abdominal pain;Amnesia;Angioedema;Arrhythmia;Arthralgia;Musculoskeletal discomfort;Asthenia;Mental disorder;Breast disorder;Bronchitis;Infection;Confusional state;Feeling abnormal;Constipation;Depression;Diabetes mellitus;Diarrhoea;Dizziness;Dyspepsia;Rash;Dermatitis;Flatulence;Gastroenteritis;Gynaecomastia;Headache;Blood disorder;Haematuria;Hepatitis;Hypersensitivity;Influe…
segesterone acetate	Cerebral Arterial Diseases	0.333333	0.0366247	0.916667	0.789721
sennosides	Cerebral Arterial Diseases	1	0.0266398	0.75	0.414978
sertraline	Cerebral Arterial Diseases	1	0.00425265	0.75	0.414978	Depression	Gastrointestinal pain;Abdominal pain;Adenoma benign;Adhesion;Aggression;Agranulocytosis;Alopecia;Amenorrhoea;Amnesia;Anaemia;Aplastic anaemia;Angioedema;Decreased appetite;Anxiety;Anxiety disorder;Apnoea;Arrhythmia;Arthralgia;Musculoskeletal discomfort;Asthenia;Ataxia;Atrioventricular block;Back pain;Balanoposthitis;Mental disorder;Blister;Dermatitis bullous;Breast disorder;Breast feeding;Broncho…
sirolimus	Cerebral Arterial Diseases	0.666667	0.0345142	0.833333	0.620085	Dutchelmdisease;Organtransplantrejection
somatrem	Cerebral Arterial Diseases	0	2.13e-05	1	0.999309	Hormonedeficiency
sorafenib	Cerebral Arterial Diseases	0.9	0.0334689	0.775	0.979663	Hepatocellularcarcinoma;Myelodysplasticsyndrome;Renalcellcarcinoma	Gastrointestinal pain;Abdominal pain;Alopecia;Anaphylactic shock;Anaemia;Angioedema;Decreased appetite;Arrhythmia;Arthralgia;Musculoskeletal discomfort;Ascites;Asthenia;Mental disorder;Bone disorder;Breast disorder;Burning mouth syndrome;Neoplasm malignant;Skin cancer;Squamous cell carcinoma;Transient ischaemic attack;Cholangitis;Cholecystitis;Infection;Connective tissue disorder;Constipation;Cou…
sucralfate	Cerebral Arterial Diseases	0.8	0.00557991	0.8	0.985975	Acnevulgaris
sulodexide	Cerebral Arterial Diseases	1	0.0256585	0.75	0.414978	Tinnitus
sumatriptan	Cerebral Arterial Diseases	0.75	3.13e-06	0.8125	0.988362	Migraine	Abdominal distension;Gastrointestinal pain;Abdominal pain;Aggression;Anaphylactic shock;Anaemia;Haemolytic anaemia;Angina pectoris;Prinzmetal angina;Angioedema;Anxiety;Arrhythmia;Sinus arrhythmia;Arthralgia;Musculoskeletal discomfort;Arthritis;Asthenia;Asthma;Arteriosclerosis;Atrial fibrillation;Back pain;Blister;Dermatitis bullous;Breast cancer;Breast feeding;Breast swelling;Bronchospasm;Bronchi…
telmisartan	Cerebral Arterial Diseases	0.5	0.00800781	0.875	0.995444	Hypertension	Gastrointestinal pain;Abdominal pain;Abscess;Anaphylactic shock;Anaemia;Angina pectoris;Angioedema;Decreased appetite;Anxiety;Arrhythmia;Arthralgia;Musculoskeletal discomfort;Arthritis;Asthenia;Asthma;Atrial fibrillation;Back pain;Mental disorder;Bone disorder;Breast disorder;Bronchospasm;Bronchitis;Bursitis;Cardiovascular disorder;Cerebrovascular disorder;Chest pain;Infection;Conjunctivitis;Conn…
testolactone	Cerebral Arterial Diseases	1	0.0232623	0.75	0.414978	Breastcancer	Alopecia;Decreased appetite;Oedema;Glossitis;Nausea;Paraesthesia;Erythema;Vomiting;Malaise;Discomfort;Feeling abnormal;Ill-defined disorder;Pain;Blood pressure increased
thalidomide	Cerebral Arterial Diseases	0.857143	0.0326749	0.785714	0.982652	Multiplemyeloma	Gastrointestinal pain;Abdominal pain;Multiple congenital abnormalities;Acquired immunodeficiency syndrome;Autoimmune disorder;Agranulocytosis;Albuminuria;Alopecia;Amblyopia;Amenorrhoea;Amnesia;Amyloidosis;Anaemia;Aplastic anaemia;Hypochromic anaemia;Anaemia macrocytic;Anaemia megaloblastic;Angina pectoris;Angioedema;Decreased appetite;Anxiety;Apnoea;Arrhythmia;Arthralgia;Musculoskeletal discomfor…
tinzaparin	Cerebral Arterial Diseases	0.666667	0.00335839	0.833333	0.620085
topotecan	Cerebral Arterial Diseases	1	0.00949979	0.75	0.414978	Ovariancancer	Gastrointestinal pain;Abdominal pain;Alopecia;Anaphylactic shock;Anaemia;Angioedema;Decreased appetite;Arthralgia;Musculoskeletal discomfort;Asthenia;Back pain;Chest pain;Pleuritic pain;Colitis;Infection;Constipation;Cough;Dermatitis;Diarrhoea;Dizziness;Dysmenorrhoea;Dyspnoea;Ear pain;Epistaxis;Rash;Extravasation;Fatigue;Body temperature increased;Gastrointestinal disorder;Headache;Cardiac arrest…
triamcinolone	Cerebral Arterial Diseases	0	0.0466152	1	0.999309	Allergicrhinitis	Abdominal distension;Abscess;Hyperadrenocorticism;Anaphylactic shock;Angioedema;Arachnoiditis;Arrhythmia;Asthma;Back pain;Blister;Dermatitis bullous;Bronchitis;Calcinosis;Hypertrophic cardiomyopathy;Infection;Conjunctivitis;Cough;Cushing's syndrome;Dermatitis atopic;Diabetes mellitus;Dizziness;Dysgeusia;Dysmenorrhoea;Dyspepsia;Dyspnoea;Ecchymosis;Oedema;Fat embolism;Epistaxis;Rash;Dermatitis;Exco…
trimethoprim	Cerebral Arterial Diseases	0.5	0.00404601	0.875	0.712299	Urinarytractinfection	Gastrointestinal pain;Abdominal pain;Agranulocytosis;Anaphylactic shock;Aplastic anaemia;Haemolytic anaemia;Anaemia megaloblastic;Angioedema;Decreased appetite;Anxiety;Arthralgia;Musculoskeletal discomfort;Ataxia;Mental disorder;Confusional state;Feeling abnormal;Connective tissue disorder;Constipation;Cough;Depression;Dermatitis exfoliative;Diarrhoea;Dizziness;Dyskinesia;Dyspnoea;Eosinophilia;To…
trimetrexate	Cerebral Arterial Diseases	0	0.000850416	1	0.999309	Toxoplasmosis	Anaemia;Confusional state;Feeling abnormal;Rash;Dermatitis;Fatigue;Asthenia;Body temperature increased;Hypocalcaemia;Hyponatraemia;Nausea;Neutropenia;Pruritus;Thrombocytopenia;Vomiting;Blood alkaline phosphatase increased;Aspartate aminotransferase increased;Alanine aminotransferase increased;Hepatotoxicity;Blood bilirubin increased;Electrolyte imbalance;Blood creatinine increased
tromethamine	Cerebral Arterial Diseases	1.2	0.0188188	0.7	0.939388	Acidosis
tryptophan	Cerebral Arterial Diseases	1	0.0269626	0.75	0.970595
turoctocog alfa	Cerebral Arterial Diseases	0.666667	0.00541915	0.833333	0.99148	HaemophiliaA
turoctocog alfa pegol	Cerebral Arterial Diseases	0.666667	0.00232279	0.833333	0.99148
tyloxapol	Cerebral Arterial Diseases	0	0.00216093	1	0.999309	Cysticfibrosis
valsartan	Cerebral Arterial Diseases	0	0.00285985	1	0.999309	Hypertension	Gastrointestinal pain;Abdominal pain;Alopecia;Anaphylactic shock;Angioedema;Decreased appetite;Anxiety;Arthralgia;Musculoskeletal discomfort;Asthenia;Atrial fibrillation;Back pain;Mental disorder;Bronchitis;Chest pain;Infection;Connective tissue disorder;Constipation;Cough;Diarrhoea;Dizziness;Dysgeusia;Dyspepsia;Dyspnoea;Oedema;Epistaxis;Rash;Dermatitis;Fatigue;Flatulence;Gastrointestinal disorde…
von willebrand factor human	Cerebral Arterial Diseases	0.5	0.00581212	0.875	0.712299
vonicog alfa	Cerebral Arterial Diseases	0.5	0.0175184	0.875	0.712299
zaleplon	Cerebral Arterial Diseases	1	0.00661534	0.75	0.970595	Insomnia	Gastrointestinal pain;Abdominal pain;Aggression;Albuminuria;Alopecia;Amnesia;Anaemia;Angina pectoris;Angioedema;Decreased appetite;Anxiety;Apnoea;Arthralgia;Musculoskeletal discomfort;Arthritis;Asthenia;Asthma;Ataxia;Back pain;Mental disorder;Blepharitis;Breast disorder;Bronchitis;Bruxism;Bundle branch block;Bursitis;Cheilitis;Chest pain;Cholelithiasis;Colitis;Confusional state;Feeling abnormal;C…
zimelidine	Cerebral Arterial Diseases	1	0.00144683	0.75	0.414978
zinc	Cerebral Arterial Diseases	1.09565	1.48e-11	0.726087	0.958321		Pancreatitis;Epigastric discomfort;Nausea
zinc acetate	Cerebral Arterial Diseases	1.09565	1.06e-12	0.726087	0.958321	Wilsondisease
zinc chloride	Cerebral Arterial Diseases	1.09565	3.44e-10	0.726087	0.958321	Commoncold
zolmitriptan	Cerebral Arterial Diseases	0.75	2e-06	0.8125	0.988362	Migraine	Gastrointestinal pain;Abdominal pain;Abortion spontaneous;Amblyopia;Amnesia;Anaphylactic shock;Angina pectoris;Prinzmetal angina;Angioedema;Decreased appetite;Anxiety;Apnoea;Arrhythmia;Arthralgia;Musculoskeletal discomfort;Arthritis;Asthenia;Ataxia;Atrial fibrillation;Back pain;Bronchospasm;Bronchitis;Cellulitis;Neck pain;Chest pain;Colitis;Infection;Confusional state;Feeling abnormal;Conjunctivi…

## Sheet: Coronary artery disease
drug	disease	proximity	pval	similarity	adjusted_similarity	TTD	SIDER
abiraterone	Coronary artery disease	0	0.00415902	1	0.99841	Prostatecancer	Anaemia;Arrhythmia;Mental disorder;Chest pain;Infection;Connective tissue disorder;Constipation;Contusion;Cough;Sudden death;Diarrhoea;Dyspepsia;Dyspnoea;Oedema;Rash;Dermatitis;Fatigue;Asthenia;Body temperature increased;Multiple fractures;Fracture;Gastrointestinal disorder;Cardiac disorder;Cardiac failure;Haematuria;Hypercholesterolaemia;Hyperglycaemia;Hypernatraemia;Hypertension;Hypertriglyceri…
acenocoumarol	Coronary artery disease	0	0.0113097	1	0.896282	Thrombosis	Alopecia;Coagulopathy;Dermatitis;Diarrhoea;Body temperature increased;Gastrointestinal disorder;Haemobilia;Haemorrhage;Haemoglobin;Hypersensitivity;Melaena;Menorrhagia;Metrorrhagia;Nausea;Neoplasm;Ulcer;Urticaria;Vomiting;Hepatocellular injury;Liver injury;Skin exfoliation;Skin necrosis;Haematuria;Protein C deficiency;Abdominal symptom;Decreased appetite
adenine	Coronary artery disease	0.833333	0.0455053	0.791667	0.518303	Malnutrition
adenosine phosphate	Coronary artery disease	1	0.0289164	0.75	0.94639
aflibercept	Coronary artery disease	0.333333	0.000784309	0.916667	0.789721	Metastaticcolorectalcancer
agomelatine	Coronary artery disease	0.333333	0.00705161	0.916667	0.99479		Gastrointestinal pain;Abdominal pain;Aggression;Angioedema;Anxiety;Back pain;Mental disorder;Infection;Connective tissue disorder;Constipation;Depression;Diarrhoea;Dizziness;Dyspepsia;Eczema;Eye disorder;Fatigue;Asthenia;Gastrointestinal disorder;Hallucination;Headache;Hepatitis;Hyperhidrosis;Influenza;Irritability;Jaundice;Nasopharyngitis;Nausea;Nervous system disorder;Nightmare;Paraesthesia;Pru…
ajmaline	Coronary artery disease	0	0.0289763	1	0.896282	Atrialfibrillation
alfuzosin	Coronary artery disease	0.75	0.0422365	0.8125	0.569933	Benignprostatichyperplasia	Gastrointestinal pain;Abdominal pain;Angina pectoris;Angioedema;Arthralgia;Musculoskeletal discomfort;Arthritis;Asthenia;Atrial fibrillation;Back pain;Mental disorder;Breast disorder;Bronchitis;Bursitis;Cardiovascular disorder;Chest pain;Infection;Connective tissue disorder;Constipation;Diarrhoea;Dizziness;Somnolence;Dyspepsia;Oedema;Oedema due to cardiac disease;Toxic epidermal necrolysis;Rash;D…
alirocumab	Coronary artery disease	0	0.0348089	1	0.896282
aliskiren	Coronary artery disease	0	0.0370005	1	0.896282	Hypertension	Gastrointestinal pain;Abdominal pain;Anaphylactic shock;Anaemia;Angioedema;Arthralgia;Musculoskeletal discomfort;Asthenia;Back pain;Bronchitis;Colon cancer;Neck pain;Connective tissue disorder;Constipation;Cough;Diarrhoea;Dizziness;Dyspepsia;Oedema;Toxic epidermal necrolysis;Epistaxis;Rash;Dermatitis;Fatigue;Gastrooesophageal reflux disease;Gastrointestinal disorder;Gout;Headache;Cardiac disorder…
alogliptin	Coronary artery disease	0	0.0031375	1	0.99841	Type-2diabetes	Pancreatitis acute;Anaphylactic shock;Angioedema;Diabetes mellitus;Rash;Dermatitis;Headache;Hypersensitivity;Hypoglycaemia;Nasopharyngitis;Pancreatitis;Serum sickness;Stevens-Johnson syndrome;Erythema multiforme;Upper respiratory tract infection;Urticaria;Acute hepatic failure
ambenonium	Coronary artery disease	0	0.0124524	1	0.99841	Myastheniagravis
amifostine	Coronary artery disease	1	0.0275395	0.75	0.94639	Mucositis	Apnoea;Arrhythmia;Atrial fibrillation;Chest pain;Dermatitis exfoliative;Dizziness;Dyspnoea;Toxic epidermal necrolysis;Erythema multiforme;Rash;Dermatitis;Body temperature increased;Flushing;Cardiac flutter;Cardiac arrest;Hiccups;Hypersensitivity;Hypertension;Hypocalcaemia;Hypoparathyroidism;Hypotension;Laryngeal oedema;Myocardial infarction;Acute coronary syndrome;Nausea;Pruritus;Renal failure;Co…
amiloride	Coronary artery disease	0.75	0.00125758	0.8125	0.97733	Congestiveheartfailure	Gastrointestinal pain;Abdominal pain;Alopecia;Aplastic anaemia;Angina pectoris;Decreased appetite;Arthralgia;Musculoskeletal discomfort;Asthenia;Back pain;Neck pain;Chest pain;Coma;Confusional state;Feeling abnormal;Constipation;Cough;Disturbance in sexual arousal;Libido decreased;Depression;Diarrhoea;Polyuria;Dizziness;Dyspepsia;Dyspnoea;Dysuria;Rash;Dermatitis;Fatigue;Flatulence;Gastrointestina…
aminoglutethimide	Coronary artery disease	0.5	0.00421537	0.875	0.712299	Cushingdisease	Adrenal insufficiency;Agranulocytosis;Alveolitis allergic;Anaemia;Haemolytic anaemia;Decreased appetite;Dizziness;Somnolence;Rash;Dermatitis;Body temperature increased;Goitre;Headache;Hirsutism;Hypersensitivity;Hypotension;Hypothyroidism;Leukopenia;Nausea;Neutropenia;Pancytopenia;Pruritus;Precocious puberty;Tachycardia;Urticaria;Vascular resistance systemic;Virilism;Vomiting;Myalgia;Musculoskelet…
amphetamine	Coronary artery disease	0.882353	0.000641889	0.779412	0.487676	Attentiondeficithyperactivitydisorder	Gastrointestinal pain;Abdominal pain;Anaphylactic shock;Angioedema;Decreased appetite;Anxiety;Asthenia;Chest pain;Infection;Constipation;Sudden death;Disturbance in sexual arousal;Libido decreased;Depression;Diarrhoea;Dizziness;Dyskinesia;Dysmenorrhoea;Dyspepsia;Dyspnoea;Toxic epidermal necrolysis;Rash;Dermatitis;Fatigue;Body temperature increased;Headache;Hypersensitivity;Hypertension;Irritabili…
amyl nitrite	Coronary artery disease	0	0.0365289	1	0.99841	Anginapectoris
amylocaine	Coronary artery disease	1.14286	0.0433046	0.714286	0.331687
anastrozole	Coronary artery disease	0	0.00284474	1	0.896282	Breastcancer	Gastrointestinal pain;Abdominal pain;Alopecia;Anaphylactic shock;Anaemia;Angina pectoris;Angioedema;Decreased appetite;Anxiety;Arthralgia;Musculoskeletal discomfort;Arthritis;Asthenia;Back pain;Blister;Dermatitis bullous;Bronchitis;Neoplasm malignant;Cardiovascular disorder;Carpal tunnel syndrome;Cerebral infarction;Neck pain;Chest pain;Infection;Confusional state;Feeling abnormal;Constipation;Co…
ancrod	Coronary artery disease	0	0.00600376	1	0.99841	Bloodformingorgandisorder
andexanet alfa	Coronary artery disease	0	0.00865944	1	0.99841	Bleedingdisorder;Harmfuleffectsofdrugs,medicamentsorbiologicalsubstances
angiotensin ii	Coronary artery disease	0	0.0118974	1	0.896282	Increasebloodpressure
antihemophilic factor (recombinant), pegylated	Coronary artery disease	0	0.0180829	1	0.896282
antihemophilic factor, human recombinant	Coronary artery disease	0.727273	0.0163745	0.818182	0.583801
antithymocyte immunoglobulin (rabbit)	Coronary artery disease	0.888889	0.0188024	0.777778	0.483595
apomorphine	Coronary artery disease	0.933333	0.00302321	0.766667	0.455926	Parkinsondisease	Angina pectoris;Anxiety;Arthralgia;Musculoskeletal discomfort;Asthenia;Back pain;Mental disorder;Chest pain;Confusional state;Feeling abnormal;Constipation;Contusion;Dehydration;Diarrhoea;Dizziness;Somnolence;Dyskinesia;Dyspnoea;Ecchymosis;Oedema;Fatigue;Flushing;Granuloma;Hallucination;Headache;Cardiac failure congestive;Hypotension;Orthostatic hypotension;Libido increased;Disturbance in sexual …
aprotinin	Coronary artery disease	0.5	0.00132582	0.875	0.990591	Bleedingdisorder
astemizole	Coronary artery disease	0.5	0.00576657	0.875	0.712299
atorvastatin	Coronary artery disease	0.4	4.54e-05	0.9	0.993398	Cardiovasculardisease	Gastrointestinal pain;Abdominal pain;Alopecia;Amblyopia;Amnesia;Anaphylactic shock;Anaemia;Angioedema;Decreased appetite;Arrhythmia;Arthralgia;Musculoskeletal discomfort;Arthritis;Asthenia;Asthma;Back pain;Mental disorder;Breast disorder;Bronchitis;Bursitis;Transient ischaemic attack;Neck pain;Cheilitis;Chest pain;Cholestasis;Colitis;Infection;Confusional state;Feeling abnormal;Connective tissue …
avatrombopag	Coronary artery disease	0.5	0.00199769	0.875	0.990591
axitinib	Coronary artery disease	0.333333	0.00108625	0.916667	0.789721	Renalcellcarcinoma	Gastrointestinal pain;Abdominal pain;Alopecia;Anaemia;Arthralgia;Musculoskeletal discomfort;Asthenia;Neoplasm malignant;Transient ischaemic attack;Connective tissue disorder;Constipation;Cough;Dehydration;Diarrhoea;Dizziness;Dysgeusia;Dyspepsia;Dyspnoea;Endocrine disorder;Epistaxis;Rash;Dermatitis;Fatigue;Fistula;Flatulence;Gastrointestinal disorder;Gastrointestinal haemorrhage;Gingival bleeding;…
azilsartan medoxomil	Coronary artery disease	0	0.012507	1	0.896282
becaplermin	Coronary artery disease	0.333333	0.0244206	0.916667	0.789721	Diabeticcomplication
benzonatate	Coronary artery disease	0	0.0252148	1	0.896282	Cough	Bronchospasm;Confusional state;Feeling abnormal;Constipation;Dizziness;Headache;Hypersensitivity;Laryngospasm;Nasal congestion;Nausea;Sensory loss;Hypoaesthesia;Pruritus;Convulsion;Shock;Tremor;Agitation;Depressed level of consciousness;Hallucination, visual;Clonic convulsion;Rash;Abdominal discomfort;Gastrointestinal tract irritation
bepridil	Coronary artery disease	0.8	0.00253224	0.8	0.539065	Chronic/stableangina	Gastrointestinal pain;Abdominal pain;Angina pectoris;Decreased appetite;Anxiety;Arrhythmia;Arthritis;Asthenia;Constipation;Cough;Sudden death;Depression;Diarrhoea;Dizziness;Somnolence;Dyspepsia;Dyspnoea;Oedema;Rash;Dermatitis;Body temperature increased;Flatulence;Gastritis;Headache;Cardiac disorder;Cardiac failure;Hypertension;Influenza;Nausea;Nervousness;Tension;Pain;Palpitations;Paraesthesia;Ph…
brexpiprazole	Coronary artery disease	0.6	0.00276379	0.85	0.658491
brivaracetam	Coronary artery disease	1.27273	0.0345703	0.681818	0.264008	Complexpartialseizure;Pain;Epilepsy
bromocriptine	Coronary artery disease	0.888889	0.00107077	0.777778	0.483595	Parkinsondisease	Abdominal pain;Gastrointestinal pain;Acromegaly;Alopecia;Amblyopia;Decreased appetite;Anxiety;Arrhythmia;Asthenia;Ataxia;Mental disorder;Blepharospasm;Cerebrospinal fluid leakage;Infection;Confusional state;Feeling abnormal;Connective tissue disorder;Constipation;Dysphagia;Delirium;Delusion;Dermatitis atopic;Diabetes mellitus;Type 2 diabetes mellitus;Diarrhoea;Diplopia;Disseminated intravascular …
bumetanide	Coronary artery disease	1	0.0420891	0.75	0.414978	Congestiveheartfailure	Gastrointestinal pain;Abdominal pain;Asthenia;Cholestasis;Chest pain;Dehydration;Diarrhoea;Polyuria;Dizziness;Toxic epidermal necrolysis;Rash;Dermatitis;Fatigue;Gynaecomastia;Headache;Hearing impaired;Blood disorder;Hyperglycaemia;Hyperventilation;Hypokalaemia;Hyponatraemia;Hypotension;Leukopenia;Muscle spasms;Musculoskeletal pain;Nausea;Pancreatitis;Premature ejaculation;Pruritus;Renal failure;S…
butamben	Coronary artery disease	1.31034	0.0149665	0.672414	0.246144
calcifediol	Coronary artery disease	0	0.00683051	1	0.99841	VitaminDdeficiency
calcipotriol	Coronary artery disease	0	0.000370198	1	0.99841	Psoriasisvulgaris	Dermatitis;Rash;Folliculitis;Hypercalcaemia;Hypersensitivity;Pruritus;Erythema;Skin atrophy;Dry skin;Skin irritation;Skin hyperpigmentation;Koebner phenomenon;Skin exfoliation;Instillation site pain;Application site pain;Pain;Application site erythema;Paraesthesia
calcitriol	Coronary artery disease	0.5	0.045248	0.875	0.990591	Congenitalalopecia
calcium	Coronary artery disease	0.894737	0.00546164	0.776316	0.479945	Osteoporosis	Abscess;Decreased appetite;Arrhythmia;Asthenia;Calcinosis;Coma;Confusional state;Feeling abnormal;Constipation;Delirium;Diarrhoea;Dizziness;Oedema;Cardiac arrest;Hypercalcaemia;Hypersensitivity;Hypotension;Nausea;Necrosis;Pruritus;Loss of consciousness;Shock;Syncope;Vasodilation procedure;Vomiting;Vasospasm;Stupor;Depressed level of consciousness;Bradycardia;Sense of oppression;Vasodilatation;Par…
cantharidin	Coronary artery disease	0	0.00196986	1	0.99841	Molluscumcontagiosuminfection
capecitabine	Coronary artery disease	0	0.000509398	1	0.99841	Colorectalcancer;Breastcancer	Abdominal distension;Gastrointestinal pain;Abdominal pain;Congenital anomaly;Developmental delay;Agranulocytosis;Alopecia;Amnesia;Anaemia;Haemolytic anaemia;Angina pectoris;Angina unstable;Decreased appetite;Anxiety;Aphasia;Appetite disorder;Arrhythmia;Arthralgia;Musculoskeletal discomfort;Arthritis;Ascites;Asthenia;Asthma;Ataxia;Atrial fibrillation;Back pain;Balanoposthitis;Mental disorder;Blist…
caplacizumab	Coronary artery disease	0	0.0243923	1	0.896282
capromab pendetide	Coronary artery disease	0	0.00338296	1	0.99841
carbamazepine	Coronary artery disease	1.11111	0.0121515	0.722222	0.349508	Epilepsy	Gastrointestinal pain;Abdominal pain;Adams-Stokes syndrome;Aggression;Agranulocytosis;Albuminuria;Alopecia;Amblyopia;Amnesia;Anaphylactic shock;Anaemia;Aplastic anaemia;Haemolytic anaemia;Anaemia macrocytic;Anaemia megaloblastic;Angioedema;Decreased appetite;Anuria;Anxiety;Arrhythmia;Arterial insufficiency;Arthralgia;Musculoskeletal discomfort;Asthenia;Ataxia;Atrioventricular block;Back pain;Ment…
carboxymethylcellulose	Coronary artery disease	0	0.0170315	1	0.99841
carglumic acid	Coronary artery disease	0	0.00453026	1	0.99841	Acutehyperammonaemia
catridecacog	Coronary artery disease	0	0.000164309	1	0.896282
cerivastatin	Coronary artery disease	0	0.0142248	1	0.99841	Hyperlipidaemia;Multiplemyeloma	Gastrointestinal pain;Abdominal pain;Alopecia;Anaphylactic shock;Anaemia;Haemolytic anaemia;Angina pectoris;Angioedema;Decreased appetite;Anxiety;Arthralgia;Musculoskeletal discomfort;Arthritis;Asthenia;Back pain;Bronchitis;Chest pain;Colitis;Constipation;Cough;Dermatomyositis;Diarrhoea;Dizziness;Duodenal ulcer;Dysgeusia;Dyspepsia;Dyspnoea;Oedema;Eosinophilia;Toxic epidermal necrolysis;Epistaxis;…
chenodeoxycholic acid	Coronary artery disease	0.666667	0.000887605	0.833333	0.620085
chlorobutanol	Coronary artery disease	0	0.0272954	1	0.896282
cholecalciferol	Coronary artery disease	0	0.00352536	1	0.99841	VitaminDdeficiency
cholic acid	Coronary artery disease	0.9375	0.016037	0.765625	0.95665	Peroxisomaldisorder;Synthesisdisorder
choline	Coronary artery disease	0.571429	6.95e-07	0.857143	0.98789		Injection site reaction;Abdominal pain;Albuminuria;Alopecia;Angioedema;Decreased appetite;Dermatitis contact;Diarrhoea;Dizziness;Rash;Dermatitis;Flushing;Headache;Haematemesis;Haemorrhagic disorder;Hyperglycaemia;Hypotension;Inappropriate antidiuretic hormone secretion;Irritability;Leukopenia;Nausea;Nervousness;Tension;Palpitations;Peptic ulcer;Convulsion;Shock;Tachycardia;Sinus tachycardia;Throm…
choline salicylate	Coronary artery disease	0.571429	1.67e-05	0.857143	0.674368	Inflammation
cilastatin	Coronary artery disease	0	0.000881598	1	0.99841	Bacterialinfection
cinacalcet	Coronary artery disease	0	0.0361279	1	0.99841	Hyperparathyroidism;Kidneydisease	Gastrointestinal pain;Abdominal pain;Anaemia;Angioedema;Decreased appetite;Arrhythmia;Arthralgia;Musculoskeletal discomfort;Asthenia;Bone disorder;Neoplasm malignant;Chest pain;Infection;Constipation;Cough;Dehydration;Depression;Diarrhoea;Dizziness;Dyspepsia;Dyspnoea;Rash;Dermatitis;Fatigue;Body temperature increased;Multiple fractures;Fracture;Gastrointestinal disorder;Gastrointestinal haemorrha…
ciprofibrate	Coronary artery disease	0	0.00650238	1	0.896282	Hyperlipoproteinemia
citrulline	Coronary artery disease	0.916667	0.000352789	0.770833	0.466279
clarithromycin	Coronary artery disease	0	0.0462953	1	0.896282	Bacterialinfection	Abdominal distension;Gastrointestinal pain;Abdominal pain;Acquired immunodeficiency syndrome;Autoimmune disorder;Pancreatitis acute;Agranulocytosis;Anaphylactic shock;Anaemia;Angioedema;Decreased appetite;Anosmia;Anxiety;Asthenia;Asthma;Atrial fibrillation;Back pain;Bacteraemia;Mental disorder;Breast disorder;Candida infection;Oral candidiasis;Vulvovaginal candidiasis;Vulvovaginal mycotic infecti…
clofibrate	Coronary artery disease	0	0.00228106	1	0.99841	Dysbetalipoproteinemia
clomifene	Coronary artery disease	0	7.22e-06	1	0.99841	Femaleinfertility
clotrimazole	Coronary artery disease	0.5	0.0405723	0.875	0.990591	Fungalinfection	Abdominal pain;Blister;Dermatitis bullous;Cystitis noninfective;Cystitis;Bladder pain;Oedema;Rash;Dermatitis;Haemorrhage;Haemoglobin;Muscle spasms;Nausea;Erythema;Pollakiuria;Urticaria;Vomiting;Burning sensation;Liver function test abnormal;Aspartate aminotransferase increased;Skin irritation;Vulvovaginal burning sensation;Skin exfoliation;Pain;Flatulence;Abdominal distension
clove oil	Coronary artery disease	0.25	0.000903473	0.9375	0.996126
coagulation factor ix (recombinant)	Coronary artery disease	0.285714	1.63e-07	0.928571	0.808809
coagulation factor ix human	Coronary artery disease	0.285714	5.95e-06	0.928571	0.808809
coagulation factor vii human	Coronary artery disease	0.666667	0.0221565	0.833333	0.620085
coagulation factor viia recombinant human	Coronary artery disease	0.5	5.15e-05	0.875	0.712299
collagenase clostridium histolyticum	Coronary artery disease	0.5	0.000402402	0.875	0.712299	Sarcoidosis
conestat alfa	Coronary artery disease	0.166667	1.7e-08	0.958333	0.850676
copper	Coronary artery disease	0.845588	1.28e-17	0.788603	0.51065	Contraception	Abortion infected;Anaemia;Back pain;Neoplasm malignant;Dysmenorrhoea;Haemorrhage;Haemoglobin;Vaginal discharge;Muscle spasms;Pain;Pelvic infection;Pregnancy;Ectopic pregnancy;Urticaria;Vaginal infection;Vaginal inflammation;Metrorrhagia;Dermatitis atopic;Dyspareunia
cupric chloride	Coronary artery disease	0.5	0.0374306	0.875	0.990591	Fungalinfection
cyanocobalamin	Coronary artery disease	0.166667	1.46e-12	0.958333	0.99712	Anemia	Anaphylactic shock;Anxiety;Arthritis;Asthenia;Back pain;Infection;Diarrhoea;Dizziness;Dyspepsia;Dyspnoea;Rash;Dermatitis;Glossitis;Headache;Cardiac failure congestive;Hypoaesthesia;Nausea;Nervousness;Tension;Paraesthesia;Polycythaemia vera;Pruritus;Pulmonary oedema;Rhinitis;Swelling;Thrombosis;Vomiting;Peripheral vascular disorder;Myalgia;Musculoskeletal discomfort;Pain;Coordination abnormal;Gait…
cyclosporine	Coronary artery disease	0.5	0.0117139	0.875	0.990591	Psoriasisvulgaris;Xerophthalmia
cysteine	Coronary artery disease	0.846154	0.0011379	0.788462	0.968335
cytarabine	Coronary artery disease	0	0.0137239	1	0.99841	Acutelymphoblasticleukaemia	Gastrointestinal pain;Abdominal pain;Alopecia;Anaphylactic shock;Anaemia;Anaemia megaloblastic;Decreased appetite;Anxiety;Arachnoiditis;Arthralgia;Musculoskeletal discomfort;Asthenia;Back pain;Mental disorder;Cellulitis;Nervous system disorder;Cerebellar syndrome;Neck pain;Chest pain;Coma;Infection;Confusional state;Feeling abnormal;Conjunctivitis;Connective tissue disorder;Constipation;Contusion…
damoctocog alfa pegol	Coronary artery disease	0	0.0246634	1	0.99841
decitabine	Coronary artery disease	0	0.0304997	1	0.99841	Myelodysplasticsyndrome
demecarium	Coronary artery disease	0	0.000103752	1	0.99841
dexlansoprazole	Coronary artery disease	0.333333	0.00181928	0.916667	0.789721	Erosiveesophagitis;NSAID-associatedgastriculcer;Non-erosivegastro-esophagealrefluxdisease;Pepticulcer
dextropropoxyphene	Coronary artery disease	0.75	0.030465	0.8125	0.569933	Pain
diamorphine	Coronary artery disease	0.75	0.0114897	0.8125	0.569933
dichlorobenzyl alcohol	Coronary artery disease	1.3	0.0305768	0.675	0.250974
dienestrol	Coronary artery disease	0	0.00683051	1	0.99841	Atrophicvaginitis
dihydroergocornine	Coronary artery disease	0.958333	2.09e-06	0.760417	0.44047
dihydroergocristine	Coronary artery disease	1.03448	4.73e-05	0.741379	0.394215	Alcoholdependence
dihydrotachysterol	Coronary artery disease	0	0.0139557	1	0.99841	Hypocalcemia
diltiazem	Coronary artery disease	1	0.0274982	0.75	0.414978	Hypertension	Agranulocytosis;Albuminuria;Alopecia;Amblyopia;Amnesia;Haemolytic anaemia;Angioedema;Decreased appetite;Arrhythmia;Arthralgia;Musculoskeletal discomfort;Asthenia;Atrioventricular block;Bronchitis;Bundle branch block;Bursitis;Neck pain;Chest pain;Colitis;Infection;Conjunctivitis;Constipation;Cough;Cystitis noninfective;Cystitis;Bladder pain;Dermatitis;Dermatitis exfoliative;Dermatitis contact;Diar…
diosmin	Coronary artery disease	0	0.00129612	1	0.99841	Hemorrhoids
dioxybenzone	Coronary artery disease	0	0.00232599	1	0.99841
dipivefrin	Coronary artery disease	0.2	8.19e-07	0.95	0.996757	Chronicopen-angleglaucoma	Arrhythmia;Hypersensitivity;Hypertension;Mydriasis;Tachycardia;Conjunctivitis;Pain
docetaxel	Coronary artery disease	0.666667	0.00731489	0.833333	0.983067	Solidtumour/cancer	Gastrointestinal pain;Abdominal pain;Alopecia;Amenorrhoea;Anaphylactic shock;Anaemia;Decreased appetite;Arrhythmia;Arthralgia;Musculoskeletal discomfort;Asthenia;Atrial fibrillation;Back pain;Mental disorder;Bone disorder;Oral candidiasis;Candida infection;Chest pain;Colitis;Infection;Confusional state;Feeling abnormal;Conjunctivitis;Connective tissue disorder;Constipation;Cough;Dysphagia;Dehydra…
donepezil	Coronary artery disease	0.666667	3.26e-05	0.833333	0.620085	Alzheimerdisease	Gastrointestinal pain;Abdominal pain;Abscess;Aggression;Albuminuria;Alopecia;Anaemia;Haemolytic anaemia;Angina pectoris;Decreased appetite;Anxiety;Aphasia;Arrhythmia;Arteritis;Arthralgia;Musculoskeletal discomfort;Arthritis;Injury;Physical assault;Asthenia;Asthma;Ataxia;Pneumothorax;Atelectasis;Atrial fibrillation;Atrioventricular block;Back pain;Mental disorder;Blepharitis;Bronchitis;Cachexia;Ce…
dronedarone	Coronary artery disease	0.76	1.64e-05	0.81	0.563795	Anginapectoris	Gastrointestinal pain;Abdominal pain;Anaphylactic shock;Angioedema;Asthenia;Atrial flutter;Dermatitis;Dermatitis atopic;Diarrhoea;Dysgeusia;Dyspepsia;Eczema;Rash;Fatigue;Gastrointestinal disorder;Cardiac disorder;Cardiac failure;Cardiac failure congestive;Hypokalaemia;Immune system disorder;Mediastinal disorder;Nausea;Nervous system disorder;Pneumonia;Pruritus;Pulmonary fibrosis;Erythema;Angiopat…
drospirenone	Coronary artery disease	0.25	0.00550141	0.9375	0.996126	Contraception	Mental disorder;Breast disorder;Cerebral infarction;Depression;Embolism;Erythema multiforme;Gastrointestinal disorder;Haemorrhage;Haemoglobin;Infarction;Breast pain;Myocardial infarction;Acute coronary syndrome;Nausea;Nervous system disorder;Cerebrovascular accident;Thrombosis;Uterine haemorrhage;Angiopathy;Mood swings;Affect lability;Migraine;Skin disorder;Venous occlusion;Vascular occlusion;Emb…
duvelisib	Coronary artery disease	0.5	0.0199689	0.875	0.712299
echothiophate	Coronary artery disease	0	4.63e-06	1	0.99841		Cyst;Iritis;Myopia;Retinal detachment;Uveitis;Muscle twitching;Erythema;Vision blurred;Lacrimation increased;Pain;Lenticular opacities
edrophonium	Coronary artery disease	0	6.02e-05	1	0.99841	Myastheniagravis	Abdominal pain;Arrhythmia;Asthenia;Dysphagia;Diarrhoea;Diplopia;Osteoarthritis;Dysarthria;Muscle contractions involuntary;Cardiac arrest;Hypotension;Incontinence;Laryngospasm;Nausea;Abnormal behaviour;Respiratory paralysis;Convulsion;Pollakiuria;Vomiting;Accommodation disorder;Lacrimation increased;Bradycardia;Paralysis;Hyperhidrosis;Dysphonia;Conjunctival hyperaemia
efmoroctocog alfa	Coronary artery disease	0	0.0134061	1	0.896282
eletriptan	Coronary artery disease	1.14286	0.0237646	0.714286	0.913782	Migraine	Gastrointestinal pain;Abdominal pain;Abscess;Alopecia;Amnesia;Anaemia;Angina pectoris;Prinzmetal angina;Angioedema;Decreased appetite;Anxiety;Aphasia;Arrhythmia;Arthralgia;Musculoskeletal discomfort;Arthritis;Rheumatoid arthritis;Asthenia;Asthma;Ataxia;Atrial fibrillation;Atrioventricular block;Back pain;Bone neoplasm;Bronchitis;Candida infection;Cerebrovascular disorder;Confusional state;Feeling…
encainide	Coronary artery disease	0	0.00921843	1	0.896282
eprosartan	Coronary artery disease	0	0.0105528	1	0.896282	Hypertension	Gastrointestinal pain;Abdominal pain;Albuminuria;Angina pectoris;Angioedema;Decreased appetite;Anxiety;Arthralgia;Musculoskeletal discomfort;Arthritis;Asthenia;Asthma;Ataxia;Atrial fibrillation;Back pain;Bronchitis;Chest pain;Conjunctivitis;Constipation;Cough;Cystitis noninfective;Cystitis;Bladder pain;Depression;Diabetes mellitus;Diarrhoea;Dizziness;Dyspepsia;Dyspnoea;Eczema;Epistaxis;Oesophagit…
ergoloid mesylate	Coronary artery disease	1.03448	0.000152089	0.741379	0.394215	Alzheimerdisease
ergotamine	Coronary artery disease	0.9375	0.000858829	0.765625	0.453343	Headache	Asthenia;Cyanosis;Localised oedema;Gangrene;Hypertension;Ischaemia;Nausea;Sensory loss;Hypoaesthesia;Pain;Paraesthesia;Pruritus;Tachycardia;Vertigo;Vomiting;Emotional distress;Myalgia;Musculoskeletal discomfort;Pulse absent;Peripheral coldness;Bradycardia
eribulin	Coronary artery disease	0.5	0.0366724	0.875	0.990591	Breastcancer	Abdominal distension;Gastrointestinal pain;Abdominal pain;Alopecia;Anaemia;Angioedema;Decreased appetite;Arthralgia;Musculoskeletal discomfort;Asthenia;Back pain;Mental disorder;Oral candidiasis;Candida infection;Chest pain;Infection;Conjunctivitis;Connective tissue disorder;Constipation;Cough;Pancytopenia;Dehydration;Depression;Diarrhoea;Disseminated intravascular coagulation;Dizziness;Drug hype…
erythrityl tetranitrate	Coronary artery disease	0	0.000803749	1	0.99841	Anginapectoris
erythromycin	Coronary artery disease	0.5	0.010455	0.875	0.712299	Bacterialinfection	Pruritus;Erythema;Burning sensation;Skin irritation;Tenderness;Eye irritation;Skin exfoliation;Urticaria;Abdominal pain;Gastrointestinal pain;Anaphylactic shock;Decreased appetite;Arrhythmia;Chest pain;Chlamydial infection;Confusional state;Feeling abnormal;Diarrhoea;Dizziness;Toxic epidermal necrolysis;Erythema multiforme;Hallucination;Hypersensitivity;Irritability;Jaundice;Nausea;Tubulointersti…
esomeprazole	Coronary artery disease	0.5	0.00591334	0.875	0.712299	Pepticulcer	Gastrointestinal pain;Abdominal pain;Aggression;Agranulocytosis;Albuminuria;Alopecia;Anaphylactic shock;Anaemia;Hypochromic anaemia;Angioedema;Decreased appetite;Arthralgia;Musculoskeletal discomfort;Asthenia;Back pain;Barrett's oesophagus;Bronchospasm;Candida infection;Chest pain;Infection;Confusional state;Feeling abnormal;Conjunctivitis;Constipation;Cough;Cystitis noninfective;Cystitis;Bladder…
estramustine	Coronary artery disease	0.25	0.00613311	0.9375	0.996126	Prostatecancer	Congenital anomaly;Developmental delay;Alopecia;Decreased appetite;Anxiety;Chest pain;Depression;Diarrhoea;Dyspnoea;Oedema;Rash;Dermatitis;Flatulence;Flushing;Gastrointestinal haemorrhage;Headache;Cardiac arrest;Cardiac failure congestive;Dysphonia;Hypercalcaemia;Muscle spasms;Lethargy;Leukopenia;Myocardial infarction;Acute coronary syndrome;Nausea;Night sweats;Pruritus;Cerebrovascular accident;T…
estriol	Coronary artery disease	0	7.22e-06	1	0.99841	Hormonedeficiency	Breast cancer;Breast disorder;Erythema multiforme;Erythema nodosum;Gallbladder disorder;Gastrointestinal disorder;Chloasma;Myocardial infarction;Acute coronary syndrome;Nausea;Neoplasm;Pain;Pruritus;Pulmonary embolism;Cerebrovascular accident;Malnutrition;Fluid retention;Endometrial cancer;Dementia;Application site irritation;Pelvic venous thrombosis;Cervical discharge;Breast discomfort;Postmenop…
estrone	Coronary artery disease	0	1.59e-05	1	0.99841	Menopausalandpostmenopausaldisorder	Abdominal pain;Anaphylactic shock;Angioedema;Arthralgia;Musculoskeletal discomfort;Breast cancer;Vulvovaginal candidiasis;Vulvovaginal mycotic infection;Chorea;Depression;Dizziness;Dysmenorrhoea;Oedema;Endometrial hyperplasia;Epilepsy;Erythema multiforme;Erythema nodosum;Rash;Dermatitis;Fibrocystic breast disease;Gallbladder disorder;Headache;Haemangioma;Hirsutism;Hypocalcaemia;Irritability;Jaund…
etacrynic acid	Coronary artery disease	0.75	0.0220857	0.8125	0.569933
etelcalcetide	Coronary artery disease	0	0.0219711	1	0.99841	Secondaryhyperparathyroidism
ethanolamine oleate	Coronary artery disease	0	0.0117763	1	0.99841	Bleedingdisorder
exemestane	Coronary artery disease	0	4.93e-05	1	0.896282	Hormonally-responsivebreastcancer	Gastrointestinal pain;Abdominal pain;Alopecia;Angina pectoris;Decreased appetite;Anxiety;Arthralgia;Musculoskeletal discomfort;Arthritis;Asthenia;Back pain;Mental disorder;Bone disorder;Bronchitis;Neoplasm malignant;Cardiovascular disorder;Carpal tunnel syndrome;Chest pain;Infection;Confusional state;Feeling abnormal;Constipation;Cough;Depression;Dermatitis;Diarrhoea;Dizziness;Dyspepsia;Dyspnoea;…
ezetimibe	Coronary artery disease	0.666667	0.00156055	0.833333	0.983067	Hypercholesterolaemia	Gastrointestinal pain;Abdominal pain;Alopecia;Amnesia;Anaphylactic shock;Anaemia;Angioedema;Arthralgia;Musculoskeletal discomfort;Arthritis;Asthenia;Back pain;Mental disorder;Bone disorder;Breast disorder;Neoplasm malignant;Neck pain;Chest pain;Cholecystitis;Cholelithiasis;Infection;Confusional state;Feeling abnormal;Connective tissue disorder;Constipation;Cough;Dermatomyositis;Diarrhoea;Dizzines…
felodipine	Coronary artery disease	1.07692	0.013013	0.730769	0.369181	Hypertension	Gastrointestinal pain;Abdominal pain;Anaemia;Angina pectoris;Angioedema;Anxiety disorder;Arrhythmia;Arthralgia;Musculoskeletal discomfort;Asthenia;Back pain;Bronchitis;Chest pain;Confusional state;Feeling abnormal;Constipation;Contusion;Cough;Disturbance in sexual arousal;Libido decreased;Diarrhoea;Dizziness;Dyspepsia;Dyspnoea;Dysuria;Epistaxis;Erythema multiforme;Erythema nodosum;Rash;Dermatitis…
fenoldopam	Coronary artery disease	0.75	0.0006566	0.8125	0.569933	Hypertension	Gastrointestinal pain;Abdominal pain;Angina pectoris;Anxiety;Back pain;Chest pain;Constipation;Muscle spasms;Diarrhoea;Dizziness;Dyspnoea;Body temperature increased;Flushing;Headache;Cardiac failure;Haemorrhage;Haemoglobin;Hypokalaemia;Hypotension;Orthostatic hypotension;Leukocytosis;Myocardial infarction;Acute coronary syndrome;Nasal congestion;Nausea;Nervousness;Tension;Oliguria;Palpitations;Hy…
ferric pyrophosphate citrate	Coronary artery disease	0.8	0.0277037	0.8	0.973017
ferrous ascorbate	Coronary artery disease	0.928571	0.0118974	0.767857	0.45888
ferrous fumarate	Coronary artery disease	0.928571	0.00484404	0.767857	0.957953
ferrous gluconate	Coronary artery disease	0.928571	0.0129718	0.767857	0.45888
ferrous glycine sulfate	Coronary artery disease	0.928571	0.0142248	0.767857	0.45888
ferrous succinate	Coronary artery disease	0.928571	0.0182212	0.767857	0.957953
fish oil	Coronary artery disease	0.923077	9.52e-05	0.769231	0.462293
flavin adenine dinucleotide	Coronary artery disease	1	0.000159771	0.75	0.414978
flecainide	Coronary artery disease	0.25	0.000914993	0.9375	0.822237	Tachyarrhythmias;Atrialfibrillation	Gastrointestinal pain;Abdominal pain;Agranulocytosis;Alopecia;Amnesia;Angina pectoris;Decreased appetite;Anxiety;Arthralgia;Musculoskeletal discomfort;Asthenia;Ataxia;Atrioventricular block;Bronchospasm;Chest pain;Cholestasis;Coma;Confusional state;Feeling abnormal;Constipation;Cough;Deafness;Disturbance in sexual arousal;Libido decreased;Depersonalisation;Dermatitis;Dermatitis exfoliative;Diarrh…
floxuridine	Coronary artery disease	0	5.46e-07	1	0.99841	Colorectalcancer;Solidtumour/cancer
flucytosine	Coronary artery disease	0	0.0424109	1	0.99841	Endocarditis
flufenamic acid	Coronary artery disease	0.333333	0.000603994	0.916667	0.99479	Dysmenorrhea
flunarizine	Coronary artery disease	0.8	0.0280865	0.8	0.539065	Migraine
fluorouracil	Coronary artery disease	0	9.74e-05	1	0.99841	Solidtumour/cancer;Tumour
fluphenazine	Coronary artery disease	0.333333	0.00129271	0.916667	0.789721	Psychoticdisorder	Agranulocytosis;Angioedema;Asthma;Brain oedema;Catatonia;Constipation;Corneal opacity;Dysphagia;Dermatitis exfoliative;Somnolence;Dyskinesia;Dyspnoea;Eczema;Eosinophilia;Faecalith;Faecaloma;Body temperature increased;Glaucoma;Gynaecomastia;Headache;Cardiac arrest;Blood disorder;Hypersensitivity;Hypertension;Hypotension;Libido increased;Disturbance in sexual arousal;Jaundice cholestatic;Renal fail…
flutamide	Coronary artery disease	0	0.000104316	1	0.99841	Prostatecancer	Anaemia;Haemolytic anaemia;Anaemia macrocytic;Decreased appetite;Anxiety;Neoplasm malignant;Confusional state;Feeling abnormal;Constipation;Cystitis noninfective;Cystitis;Bladder pain;Disturbance in sexual arousal;Libido decreased;Diabetes mellitus;Diarrhoea;Dizziness;Somnolence;Ecchymosis;Oedema;Rash;Dermatitis;Fatigue;Asthenia;Gynaecomastia;Headache;Haematuria;Hepatic encephalopathy;Hepatitis;H…
fluvastatin	Coronary artery disease	0.5	0.0263788	0.875	0.990591	Hypercholesterolaemia	Gastrointestinal pain;Abdominal pain;Pancreatitis acute;Alopecia;Amnesia;Anaphylactic shock;Haemolytic anaemia;Angioedema;Decreased appetite;Anxiety;Arrhythmia;Arthralgia;Musculoskeletal discomfort;Arthritis;Asthenia;Atrial fibrillation;Back pain;Mental disorder;Breast disorder;Bronchitis;Chest pain;Infection;Confusional state;Feeling abnormal;Conjunctivitis;Connective tissue disorder;Constipatio…
fosphenytoin	Coronary artery disease	0	0.0100851	1	0.896282	Epilepsy	Acidosis;Albuminuria;Alkalosis;Amblyopia;Amnesia;Anaphylactic shock;Anaemia;Hypochromic anaemia;Decreased appetite;Aphasia;Apnoea;Arthralgia;Musculoskeletal discomfort;Asthenia;Asthma;Ataxia;Pneumothorax;Atelectasis;Atrial flutter;Back pain;Bronchitis;Bundle branch block;Cachexia;Vulvovaginal candidiasis;Vulvovaginal mycotic infection;Cerebral infarction;Coma;Infection;Confusional state;Feeling a…
gestrinone	Coronary artery disease	0.5	0.0197218	0.875	0.990591	Breastcancer
gliclazide	Coronary artery disease	0.5	0.00701531	0.875	0.990591	Diabeticcomplication	Gastrointestinal pain;Abdominal pain;Pancreatitis acute;Aggression;Agranulocytosis;Albuminuria;Alcoholism;Alcohol abuse;Anaemia;Haemolytic anaemia;Angina pectoris;Angioedema;Anxiety;Aphasia;Arrhythmia;Arteritis;Arthralgia;Musculoskeletal discomfort;Arthritis;Asthenia;Asthma;Back pain;Balanoposthitis;Mental disorder;Bronchitis;Bursitis;Neoplasm malignant;Carpal tunnel syndrome;Nervous system disor…
glimepiride	Coronary artery disease	0.666667	0.0309362	0.833333	0.620085	Diabeticcomplication	Gastrointestinal pain;Abdominal pain;Aggression;Agranulocytosis;Anaphylactic shock;Anaemia;Aplastic anaemia;Haemolytic anaemia;Angina pectoris;Angioedema;Decreased appetite;Anxiety;Aphasia;Arrhythmia;Asthenia;Cholestasis;Coma;Confusional state;Feeling abnormal;Delirium;Drug eruption;Diarrhoea;Dizziness;Somnolence;Dyspepsia;Dyspnoea;Eosinophilia;Rash;Dermatitis;Headache;Hepatitis;Hunger;Hyperbilir…
gliquidone	Coronary artery disease	0.5	0.00776849	0.875	0.712299	Diabeticcomplication
glucagon	Coronary artery disease	1	0.0465618	0.75	0.94639	Hypoglycemia	Anaphylactic shock;Hypersensitivity;Hypertension;Hypoglycaemic coma;Hypotension;Nausea;Tachycardia;Vomiting;Blood pressure increased;Drug interaction
gluconolactone	Coronary artery disease	0	0.000183037	1	0.99841
glutamic acid	Coronary artery disease	1.1791	0.00096902	0.705224	0.903021
glyburide	Coronary artery disease	0.777778	0.000996182	0.805556	0.552835
glycine betaine	Coronary artery disease	0	0.000370198	1	0.99841
halofantrine	Coronary artery disease	0	0.00472126	1	0.896282	Malaria	Abdominal distension;Gastrointestinal pain;Abdominal pain;Anaphylactic shock;Haemolytic anaemia;Decreased appetite;Arrhythmia;Arthralgia;Musculoskeletal discomfort;Asthenia;Back pain;Chest pain;Confusional state;Feeling abnormal;Constipation;Cough;Diarrhoea;Dizziness;Dyspepsia;Rash;Dermatitis;Fatigue;Headache;Hypertensive crisis;Orthostatic hypotension;Nausea;Palpitations;Paraesthesia;Pruritus;Pu…
heparin	Coronary artery disease	0.75	0.000760634	0.8125	0.97733		Alopecia;Asthma;Infection;Cyanosis;Oedema;Extravasation;Body temperature increased;Gangrene;Headache;Cardiac failure congestive;Haematoma;Haemorrhage;Haemoglobin;Hyperlipidaemia;Hypernatraemia;Hypersensitivity;Myocardial infarction;Acute coronary syndrome;Nausea;Necrosis;Osteoporosis;Pain;Phlebitis;Priapism;Pruritus;Rhinitis;Shock;Cerebrovascular accident;Thrombocytopenia;Thrombosis;Ulcer;Erythem…
hexafluronium	Coronary artery disease	0	8.53e-05	1	0.99841
huperzine a	Coronary artery disease	0	0.0171329	1	0.99841	Alzheimerdisease
hydroxocobalamin	Coronary artery disease	0.222222	1.2e-14	0.944444	0.99649	VitaminB12deficiency;Lunginjury	Anaphylactic shock;Angioedema;Arrhythmia;Mental disorder;Chest pain;Dysphagia;Diarrhoea;Dizziness;Dyspepsia;Dyspnoea;Eczema;Rash;Dermatitis;Eye disorder;Body temperature increased;Folliculitis;Gastrointestinal disorder;Headache;Cardiac arrest;Cardiac disorder;Cardiac failure congestive;Haematochezia;Hypersensitivity;Hypokalaemia;Immune system disorder;Mediastinal disorder;Nausea;Nervous system di…
ibutilide	Coronary artery disease	0.75	6.96e-05	0.8125	0.569933	Atrialfibrillation	Atrioventricular block;Bundle branch block;Headache;Cardiac failure congestive;Hypertension;Hypotension;Orthostatic hypotension;Nausea;Palpitations;Supraventricular extrasystoles;Renal failure;Dizziness;Loss of consciousness;Shock;Syncope;Tachycardia;Sinus tachycardia;Supraventricular tachycardia;Sinus bradycardia;Ventricular extrasystoles;Nodal arrhythmia;Ventricular tachycardia;Bradycardia;Rhyt…
iloperidone	Coronary artery disease	0.818182	0.000970164	0.795455	0.527752	Schizophrenia	Aggression;Amenorrhoea;Amnesia;Anaemia;Arrhythmia;Arthralgia;Musculoskeletal discomfort;Asthma;Mental disorder;Blepharitis;Breast disorder;Catatonia;Cholelithiasis;Infection;Confusional state;Feeling abnormal;Conjunctivitis;Connective tissue disorder;Disturbance in sexual arousal;Libido decreased;Dehydration;Delirium;Delusion;Diarrhoea;Dizziness;Duodenal ulcer;Dyskinesia;Dyspnoea;Dysuria;Oedema;E…
imipramine	Coronary artery disease	1.12	0.0105503	0.72	0.344473	Depression	Abdominal pain;Gastrointestinal pain;Lymphadenitis;Aggression;Agranulocytosis;Alopecia;Alveolitis allergic;Anaphylactic shock;Decreased appetite;Anxiety;Arrhythmia;Asthenia;Ataxia;Mental disorder;Breast disorder;Bundle branch block;Infection;Confusional state;Feeling abnormal;Constipation;Sudden death;Disturbance in sexual arousal;Libido decreased;Delirium;Delusion;Dental caries;Dermatitis atopic…
indecainide	Coronary artery disease	0	0.0241003	1	0.896282	Dysrhythmias
insulin aspart	Coronary artery disease	0	0.000130811	1	0.99841
insulin degludec	Coronary artery disease	0	5.28e-05	1	0.896282	Type-1/2diabetes
insulin detemir	Coronary artery disease	0	1.21e-05	1	0.896282
insulin glargine	Coronary artery disease	0	0.000130811	1	0.896282
insulin glulisine	Coronary artery disease	0	0.000232629	1	0.896282
insulin human	Coronary artery disease	0.25	5.62e-05	0.9375	0.996126
insulin lispro	Coronary artery disease	0	0.000187673	1	0.896282
irbesartan	Coronary artery disease	0.5	0.0170315	0.875	0.712299	Hypertension	Abdominal distension;Gastrointestinal pain;Abdominal pain;Agranulocytosis;Anaphylactic shock;Anaemia;Aplastic anaemia;Haemolytic anaemia;Angina pectoris;Angioedema;Decreased appetite;Anxiety;Arrhythmia;Arthralgia;Musculoskeletal discomfort;Arthritis;Asthenia;Asthma;Breast disorder;Breast feeding;Bursitis;Transient ischaemic attack;Chest pain;Nasopharyngitis;Rhinitis;Infection;Conjunctivitis;Conne…
irinotecan	Coronary artery disease	0.5	0.00138328	0.875	0.990591	Colorectalcancer	Abdominal pain;Gastrointestinal pain;Alopecia;Anaemia;Angina pectoris;Decreased appetite;Arrhythmia;Asthenia;Back pain;Neoplasm malignant;Colon cancer;Cerebral infarction;Colitis;Colitis ulcerative;Proctocolitis;Infection;Confusional state;Feeling abnormal;Connective tissue disorder;Constipation;Cough;Sudden death;Dehydration;Dermatitis exfoliative;Diarrhoea;Dizziness;Osteoarthritis;Dysarthria;Dy…
iron	Coronary artery disease	0.928571	0.00885105	0.767857	0.957953	Iron-deficiencyanemia	Gastrointestinal pain;Abdominal pain;Anaphylactic shock;Anxiety;Arthralgia;Musculoskeletal discomfort;Arthritis;Asthenia;Asthma;Back pain;Bronchospasm;Chest pain;Infection;Conjunctivitis;Constipation;Cough;Diarrhoea;Dizziness;Dysgeusia;Dyspnoea;Ear pain;Oedema;Rash;Dermatitis;Eye disorder;Fatigue;Body temperature increased;Flushing;Gastrointestinal disorder;Gout;Headache;Cardiac failure congestiv…
iron dextran	Coronary artery disease	0.8	0.0481467	0.8	0.973017	Iron-deficiencyanemia
isavuconazole	Coronary artery disease	0.444444	0.00015324	0.888889	0.739903	Candidemia;Invasiveaspergillosis;Invasivecandidiasis
isoflurophate	Coronary artery disease	0	5.52e-06	1	0.99841	Glaucoma/ocularhypertension
isopropyl alcohol	Coronary artery disease	0.857143	0.00602439	0.785714	0.967109
isosorbide dinitrate	Coronary artery disease	0	0.0223238	1	0.99841	Analfissure;Anginapectoris
ketamine	Coronary artery disease	1.26087	0.0454872	0.684783	0.269808	Anaesthesia	Obstructive airways disorder;Anaphylactic shock;Decreased appetite;Apnoea;Arrhythmia;Cystitis noninfective;Cystitis;Bladder pain;Diplopia;Epilepsy;Rash;Dermatitis;Hypotension;Laryngospasm;Nausea;Nystagmus;Pain;Convulsion;Shock;Salivary hypersecretion;Erythema;Vomiting;Muscle twitching;Rash morbilliform;Pulmonary function test decreased;Respiratory depression;Vision blurred;Bradycardia;Clonus
ketoconazole	Coronary artery disease	0.2	0.000485228	0.95	0.839778	Fungalinfection	Gastrointestinal pain;Abdominal pain;Alopecia;Anaphylactic shock;Haemolytic anaemia;Angioedema;Decreased appetite;Arrhythmia;Arthralgia;Musculoskeletal discomfort;Asthenia;Azoospermia;Mental disorder;Breast disorder;Connective tissue disorder;Constipation;Dermatitis;Dermatitis exfoliative;Dermatitis contact;Diarrhoea;Dizziness;Dysgeusia;Dyspepsia;Endocrine disorder;Epistaxis;Erythema multiforme;R…
lauric acid	Coronary artery disease	0.666667	2.17e-05	0.833333	0.620085
leflunomide	Coronary artery disease	0.666667	0.0427188	0.833333	0.983067	Arthritis;Multiplesclerosis	Gastrointestinal pain;Abdominal pain;Congenital anomaly;Developmental delay;Abscess;Acquired immunodeficiency syndrome;Autoimmune disorder;Acute yellow liver atrophy;Agranulocytosis;Albuminuria;Alopecia;Amblyopia;Anaphylactic shock;Anaemia;Angina pectoris;Angioedema;Decreased appetite;Anxiety;Arrhythmia;Arthralgia;Musculoskeletal discomfort;Arthritis;Asthenia;Asthma;Back pain;Mental disorder;Brea…
lesinurad	Coronary artery disease	0	7.46e-05	1	0.99841	Hyperuricaemia
letrozole	Coronary artery disease	0	0.0032615	1	0.896282	Hormonally-responsivebreastcancer	Gastrointestinal pain;Abdominal pain;Alopecia;Anaphylactic shock;Angina pectoris;Angioedema;Decreased appetite;Anxiety;Arthralgia;Musculoskeletal discomfort;Arthritis;Asthenia;Back pain;Mental disorder;Bone disorder;Breast disorder;Neoplasm malignant;Cardiovascular disorder;Carpal tunnel syndrome;Transient ischaemic attack;Chest pain;Musculoskeletal chest pain;Infection;Connective tissue disorder…
levamlodipine	Coronary artery disease	0.5	0.00652878	0.875	0.712299	Hypertension
levocarnitine	Coronary artery disease	1	0.000139753	0.75	0.94639
levonorgestrel	Coronary artery disease	0.2	0.000947249	0.95	0.996757	Contraception	Abdominal distension;Gastrointestinal pain;Abdominal pain;Acute tonsillitis;Alopecia;Amenorrhoea;Anaemia;Hypochromic anaemia;Angioedema;Decreased appetite;Anxiety;Arrhythmia;Asthenia;Asthma;Back pain;Mental disorder;Breast cancer;Breast disorder;Bronchitis;Candida infection;Cervicitis;Chest pain;Infection;Connective tissue disorder;Constipation;Contusion;Ovarian cyst;Cough;Cystitis noninfective;C…
levosimendan	Coronary artery disease	0.5	0.00422207	0.875	0.712299	Congestiveheartfailure	Atrial fibrillation;Mental disorder;Constipation;Diarrhoea;Dizziness;Gastrointestinal disorder;Headache;Cardiac disorder;Cardiac failure;Hypokalaemia;Hypotension;Nausea;Nervous system disorder;Tachycardia;Angiopathy;Ventricular fibrillation;Ventricular tachycardia;Vomiting;Ventricular extrasystoles;Myocardial ischaemia;Haemoglobin decreased;Malnutrition;Extrasystoles;Insomnia
linagliptin	Coronary artery disease	0	0.00217036	1	0.99841	Type-2diabetes	Pancreatitis acute;Anaphylactic shock;Angioedema;Arthralgia;Musculoskeletal discomfort;Back pain;Infection;Constipation;Cough;Diarrhoea;Rash;Dermatitis;Gastrointestinal disorder;Headache;Hyperlipidaemia;Hypersensitivity;Hypertriglyceridaemia;Blood triglycerides increased;Hypoglycaemia;Immune system disorder;Mediastinal disorder;Nasopharyngitis;Pain in extremity;Pancreatitis;Skin disorder;Upper re…
lisinopril	Coronary artery disease	0	0.00198715	1	0.896282	Hypertension	Gastrointestinal pain;Abdominal pain;Agranulocytosis;Alopecia;Anaemia;Haemolytic anaemia;Angina pectoris;Angioedema;Decreased appetite;Anuria;Anxiety;Arrhythmia;Arthralgia;Musculoskeletal discomfort;Arthritis;Asthenia;Asthma;Ataxia;Atrial fibrillation;Atrial flutter;Back pain;Mental disorder;Breast disorder;Bronchospasm;Bronchitis;Bursitis;Transient ischaemic attack;Neck pain;Chest pain;Nasophary…
lisuride	Coronary artery disease	0.866667	0.00032906	0.783333	0.497478	Fibrosis;Parkinsondisease	Decreased appetite;Anxiety;Mental disorder;Infection;Confusional state;Feeling abnormal;Cough;Dehydration;Dizziness;Dyspnoea;Erythromelalgia;Fatigue;Asthenia;Gastrointestinal disorder;Hallucination;Headache;Cardiac disorder;Cardiac valve disease;Hyperprolactinaemia;Orthostatic hypotension;Immune system disorder;Libido increased;Disturbance in sexual arousal;Mediastinal disorder;Myoclonus;Nervous …
lonoctocog alfa	Coronary artery disease	0.727273	0.0100563	0.818182	0.583801
lorcaserin	Coronary artery disease	0	0.00629025	1	0.99841	Obesity;Drugabuse	Anxiety;Aortic valve incompetence;Back pain;Mental disorder;Infection;Confusional state;Feeling abnormal;Connective tissue disorder;Constipation;Cough;Depression;Diabetes mellitus;Diarrhoea;Dizziness;Drug abuse;Rash;Dermatitis;Eye disorder;Fatigue;Asthenia;Gastroenteritis;Gastrointestinal disorder;Seasonal allergy;Rhinitis seasonal;Headache;Cardiac failure congestive;Cardiac valve disease;Hyperhi…
losartan	Coronary artery disease	0	0.0174099	1	0.896282	Hypertension	Gastrointestinal pain;Abdominal pain;Agranulocytosis;Obstructive airways disorder;Alopecia;Anaphylactic shock;Anaemia;Aplastic anaemia;Haemolytic anaemia;Angina pectoris;Angioedema;Decreased appetite;Anxiety;Anxiety disorder;Arrhythmia;Arthralgia;Musculoskeletal discomfort;Arthritis;Asthenia;Ataxia;Atrial fibrillation;Back pain;Breast disorder;Bronchitis;Cellulitis;Chest pain;Infection;Confusiona…
lovastatin	Coronary artery disease	0.666667	0.0296651	0.833333	0.983067	Cardiovasculardisease;Hypercholesterolaemia	Gastrointestinal pain;Abdominal pain;Alopecia;Amnesia;Anaphylactic shock;Haemolytic anaemia;Angioedema;Decreased appetite;Anxiety;Arthralgia;Musculoskeletal discomfort;Arthritis;Asthenia;Back pain;Chest pain;Infection;Confusional state;Feeling abnormal;Constipation;Dermatomyositis;Diarrhoea;Dizziness;Dysgeusia;Dyspepsia;Dyspnoea;Eosinophilia;Toxic epidermal necrolysis;Erythema multiforme;Rash;Der…
lurasidone	Coronary artery disease	0.5	0.000899859	0.875	0.712299		Gastrointestinal pain;Abdominal pain;Agranulocytosis;Amenorrhoea;Anaemia;Angina pectoris;Angioedema;Anxiety;Arrhythmia;Atrioventricular block;Back pain;Mental disorder;Breast disorder;Cardiovascular disorder;Catatonia;Neck pain;Infection;Connective tissue disorder;Sudden death;Dysphagia;Diabetes mellitus;Diarrhoea;Dizziness;Drooling;Osteoarthritis;Dysarthria;Dyskinesia;Dysmenorrhoea;Dyspepsia;Dys…
macimorelin	Coronary artery disease	0	0.000653577	1	0.99841	Growthhormonedeficiency;Somatotropindeficiency
malathion	Coronary artery disease	0	0.00158293	1	0.99841	Pediculuscapitisinfestation	Chemical injury;Conjunctivitis;Burns second degree;Sensitisation
mecasermin	Coronary artery disease	0.25	8.71e-07	0.9375	0.996126	Growthfailure
mecasermin rinfabate	Coronary artery disease	0.333333	0.00450599	0.916667	0.789721
mefloquine	Coronary artery disease	0.666667	0.0178674	0.833333	0.983067	Malaria	Gastrointestinal pain;Abdominal pain;Aggression;Agranulocytosis;Alopecia;Anaphylactic shock;Aplastic anaemia;Anxiety;Anxiety disorder;Arthralgia;Musculoskeletal discomfort;Asthenia;Ataxia;Atrioventricular block;Mental disorder;Blister;Dermatitis bullous;Breast feeding;Cardiovascular disorder;Chest pain;Coma;Confusional state;Feeling abnormal;Connective tissue disorder;Diarrhoea;Dizziness;Drug tol…
metamfetamine	Coronary artery disease	1	0.00905808	0.75	0.414978
metformin	Coronary artery disease	0.666667	0.0265344	0.833333	0.983067	Type-2diabetes	Abdominal distension;Gastrointestinal pain;Abdominal pain;Acidosis;Anaemia megaloblastic;Angina unstable;Angina pectoris;Decreased appetite;Asthenia;Breast disorder;Chest pain;Infection;Connective tissue disorder;Constipation;Contusion;Dehydration;Dermatitis;Diarrhoea;Dizziness;Somnolence;Dysgeusia;Dyspepsia;Dyspnoea;Ear pain;Rash;Eye disorder;Fatigue;Flatulence;Flushing;Gastrointestinal disorder…
methionine	Coronary artery disease	0.2	5.69e-06	0.95	0.996757
methotrexate	Coronary artery disease	0.333333	0.00365998	0.916667	0.99479	Solidtumour/cancer;leukaemia	Gastrointestinal pain;Abdominal pain;Abscess;Agranulocytosis;Alopecia;Alveolitis allergic;Anaphylactic shock;Anaemia;Aplastic anaemia;Anaemia megaloblastic;Decreased appetite;Anuria;Aphasia;Apnoea;Arachnoiditis;Arthralgia;Musculoskeletal discomfort;Asthenia;Asthma;Ataxia;Back pain;Bacterial infection;Mental disorder;Bone disorder;Breast disorder;Burkitt's lymphoma;Cardiac tamponade;Chest pain;Com…
methyldopa	Coronary artery disease	0.5	0.00698983	0.875	0.990591	Hypertension	Agranulocytosis;Amenorrhoea;Haemolytic anaemia;Angina pectoris;Arthralgia;Musculoskeletal discomfort;Asthenia;Mental disorder;Breast disorder;Colitis;Infection;Connective tissue disorder;Constipation;Disturbance in sexual arousal;Libido decreased;Diarrhoea;Abdominal distension;Dizziness;Eczema;Oedema;Endocrine disorder;Eosinophilia;Toxic epidermal necrolysis;Rash;Dermatitis;Body temperature incre…
methysergide	Coronary artery disease	0.875	0.00868993	0.78125	0.965019	Migraine	Gastrointestinal pain;Abdominal pain;Alopecia;Arthralgia;Musculoskeletal discomfort;Asthenia;Ataxia;Back pain;Chest pain;Constipation;Diarrhoea;Dizziness;Somnolence;Dyspnoea;Dysuria;Oedema;Eosinophilia;Rash;Dermatitis;Fatigue;Body temperature increased;Flank pain;Flushing;Cardiac murmur;Dyspepsia;Hyperaesthesia;Orthostatic hypotension;Pain in extremity;Leriche syndrome;Aortic embolus;Mydriasis;Na…
metyrapone	Coronary artery disease	0	4.61e-05	1	0.896282	Cushingdisease	Gastrointestinal pain;Abdominal pain;Adrenal insufficiency;Alopecia;Dermatitis atopic;Dizziness;Endocrine disorder;Gastrointestinal disorder;Headache;Hirsutism;Hypertension;Hypotension;Nausea;Nervous system disorder;Pain;Pancytopenia;Angiopathy;Vomiting;Skin disorder;Abdominal discomfort;White blood cell count decreased
mexiletine	Coronary artery disease	0	0.0002814	1	0.896282	Ventriculartachycardia	Gastrointestinal pain;Abdominal pain;Acute yellow liver atrophy;Agranulocytosis;Alopecia;Angina pectoris;Arrhythmia;Arthralgia;Musculoskeletal discomfort;Asthenia;Ataxia;Atrioventricular block;Chest pain;Confusional state;Feeling abnormal;Constipation;Disturbance in sexual arousal;Libido decreased;Dysphagia;Depression;Dermatitis exfoliative;Diarrhoea;Dizziness;Somnolence;Dyspepsia;Dyspnoea;Oedema…
minoxidil	Coronary artery disease	0.333333	0.00199903	0.916667	0.99479	Hypertension	Angina pectoris;Breast disorder;Cardiac tamponade;Oedema;Toxic epidermal necrolysis;Rash;Dermatitis;Gastrointestinal disorder;Cardiac disorder;Hypertrichosis;Hypotension;Leukopenia;Mediastinal disorder;Nausea;Pericardial effusion;Pericarditis;Pleural effusion;Stevens-Johnson syndrome;Erythema multiforme;Tachycardia;Thrombocytopenia;Virilism;Vomiting;Weight increased;Oedema peripheral;Dermatitis b…
mirabegron	Coronary artery disease	0	0.00284474	1	0.896282	Overactivebladder	Abdominal distension;Gastrointestinal pain;Abdominal pain;Arthralgia;Musculoskeletal discomfort;Atrial fibrillation;Back pain;Breast cancer;Breast disorder;Infection;Connective tissue disorder;Constipation;Cystitis noninfective;Cystitis;Bladder pain;Diarrhoea;Dizziness;Dyspepsia;Rash;Dermatitis;Eye disorder;Fatigue;Asthenia;Gastritis;Gastrointestinal disorder;Glaucoma;Headache;Cardiac disorder;Hy…
mitotane	Coronary artery disease	0.4	0.000829591	0.9	0.76071	Adrenocorticalcarcinoma	Adrenal insufficiency;Aggression;Albuminuria;Anaemia;Decreased appetite;Asthenia;Ataxia;Mental disorder;Breast disorder;Infection;Confusional state;Feeling abnormal;Connective tissue disorder;Diarrhoea;Diplopia;Dizziness;Somnolence;Osteoarthritis;Dysarthria;Dysgeusia;Dyspepsia;Endocrine disorder;Rash;Dermatitis;Eye disorder;Body temperature increased;Flushing;Gastrointestinal disorder;Gynaecomast…
moricizine	Coronary artery disease	0	0.0265344	1	0.896282	Arrhythmia
moroctocog alfa	Coronary artery disease	0.727273	0.0129992	0.818182	0.583801	Hemophilia
myrrh	Coronary artery disease	0	5.02e-06	1	0.99841
n-acetylglucosamine	Coronary artery disease	1.14286	0.0205536	0.714286	0.913782
nadh	Coronary artery disease	1.15556	0.000553798	0.711111	0.910141	Parkinsondisease
naphazoline	Coronary artery disease	0.5	0.0201869	0.875	0.990591	Itching;Hyperaemia	Asthenia;Dizziness;Somnolence;Eye disorder;Headache;Hyperglycaemia;Hypertension;Keratitis;Mydriasis;Nausea;Nervousness;Tension;Hyperhidrosis;Eye pain;Endophthalmitis;Ocular hyperaemia;Discomfort;Intraocular pressure increased;Punctate keratitis;Xerosis;Erythema;Vision blurred;Lacrimation increased;Eye oedema;Accidental exposure to product;Ocular discomfort
neomycin	Coronary artery disease	0	0.011546	1	0.99841		Anaphylactic shock;Ulcerative keratitis;Eye infection;Glaucoma;Hypersensitivity;Pruritus;Swelling;Erythema;Viral infection;Impaired healing;Nerve injury;Infection;Cataract subcapsular;Sensitisation;Diarrhoea;Malabsorption;Nausea;Steatorrhoea;Vomiting;Ototoxicity;Nephropathy toxic
neostigmine	Coronary artery disease	0	0.0175212	1	0.99841	Myastheniagravis	Abdominal pain;Anaphylactic shock;Arrhythmia;Arthralgia;Musculoskeletal discomfort;Asthenia;Atrioventricular block;Mental disorder;Bronchospasm;Cardiovascular disorder;Coma;Connective tissue disorder;Diarrhoea;Dizziness;Somnolence;Osteoarthritis;Dysarthria;Dyspnoea;Rash;Dermatitis;Muscle contractions involuntary;Flatulence;Flushing;Gastrointestinal disorder;Headache;Cardiac arrest;Hypersensitivit…
nesiritide	Coronary artery disease	0	2.13e-05	1	0.99841	Congestiveheartfailure	Arrhythmia;Back pain;Diabetes mellitus;Dizziness;Dyspnoea;Rash;Dermatitis;Headache;Cardiac failure;Hypersensitivity;Hypertension;Hypoglycaemia;Hypotension;Immune system disorder;Musculoskeletal disorder;Nausea;Nervous system disorder;Pruritus;Hyperhidrosis;Angiopathy;Vomiting;Ventricular arrhythmia;Blood creatinine increased;Ventricular extrasystoles;Bradycardia;Drug interaction;Renal impairment;…
netarsudil	Coronary artery disease	0.666667	0.0302381	0.833333	0.620085	Open-angleglaucoma
nicotinamide	Coronary artery disease	0.5	0.00931121	0.875	0.990591	Inflammatoryskincondition
nicotine	Coronary artery disease	1.3	0.0477872	0.675	0.858086	Nicotinedependence	Atrial fibrillation;Cough;Dizziness;Headache;Hiccups;Nasal congestion;Nausea;Palpitations;Aphthous stomatitis;Vomiting;Local reaction;Insomnia;Abdominal discomfort;Gastrointestinal pain;Abdominal pain;Amnesia;Anaphylactic shock;Angioedema;Anxiety;Aphasia;Arrhythmia;Arthralgia;Musculoskeletal discomfort;Arthritis;Asthenia;Back pain;Mental disorder;Blister;Dermatitis bullous;Bronchospasm;Bronchitis…
nifedipine	Coronary artery disease	0.888889	0.0232623	0.777778	0.483595	Anginapectoris	Gastrointestinal pain;Abdominal pain;Agranulocytosis;Alopecia;Amblyopia;Amnesia;Anaphylactic shock;Anaemia;Haemolytic anaemia;Angina pectoris;Angioedema;Decreased appetite;Anxiety;Arrhythmia;Arthralgia;Musculoskeletal discomfort;Arthritis;Asthenia;Ataxia;Atrial fibrillation;Back pain;Mental disorder;Blister;Dermatitis bullous;Breast disorder;Bronchospasm;Cardiovascular disorder;Cellulitis;Neck pa…
nimodipine	Coronary artery disease	1	0.0157447	0.75	0.414978	Cerebralvasospasm	Anaemia;Depression;Diarrhoea;Disseminated intravascular coagulation;Dizziness;Dyspnoea;Oedema;Rash;Dermatitis;Flushing;Gastrointestinal disorder;Gastrointestinal haemorrhage;Headache;Cardiac disorder;Cardiac failure congestive;Haematoma;Hepatitis;Hypersensitivity;Hypertension;Hyponatraemia;Hypotension;Immune system disorder;Jaundice;Muscle spasms;Nausea;Nervous system disorder;Palpitations;Phlebi…
nintedanib	Coronary artery disease	0.75	0.0217407	0.8125	0.97733	Mesothelioma
nitrendipine	Coronary artery disease	1.25	0.0460471	0.6875	0.275195	Hypertension
nitroglycerin	Coronary artery disease	0	0.013354	1	0.99841	Diabeticfootulcer;Anginapectoris	Gastrointestinal pain;Abdominal pain;Anaphylactic shock;Angina unstable;Angina pectoris;Angioedema;Arrhythmia;Asthenia;Mental disorder;Coma;Infection;Confusional state;Feeling abnormal;Cyanosis;Dermatitis exfoliative;Drug eruption;Dermatitis atopic;Dermatitis contact;Dizziness;Somnolence;Dyspnoea;Eczema;Rash;Dermatitis;Body temperature increased;Flushing;Gastrointestinal disorder;Breath odour;Hea…
nitroprusside	Coronary artery disease	0	0.00945815	1	0.99841	Hypertension	Gastrointestinal pain;Abdominal pain;Dizziness;Rash;Dermatitis;Flushing;Headache;Hypotension;Hypothyroidism;Miosis;Nausea;Palpitations;Tachycardia;Tinnitus;Agitation;Intracranial pressure increased;Hyperreflexia;Muscle twitching;Retching;Anxiety;Platelet count decreased;Bradycardia;Hyperhidrosis;Electrocardiogram change;Chest discomfort;Ileus
nonacog beta pegol	Coronary artery disease	0.333333	0.00521011	0.916667	0.789721
norethynodrel	Coronary artery disease	0	0.00945815	1	0.99841
obeticholic acid	Coronary artery disease	0	0.00405811	1	0.99841	Insomnia;Primarybiliarycholangitis
obinutuzumab	Coronary artery disease	0	0.016421	1	0.99841	Chroniclymphocyticleukaemia
ocrelizumab	Coronary artery disease	0	0.00800781	1	0.99841	DiffuselargeB-celllymphoma;Multiplesclerosis
ofatumumab	Coronary artery disease	0	0.0174756	1	0.99841	Chroniclymphocyticleukaemia;DiffuselargeB-celllymphoma;Rheumatoidarthritis	Agranulocytosis;Anaphylactic shock;Anaemia;Arthralgia;Musculoskeletal discomfort;Asthenia;Back pain;Bacteraemia;Coagulopathy;Bronchospasm;Bronchitis;Bronchopneumonia;Infection;Connective tissue disorder;Cough;Pancytopenia;Diarrhoea;Dyspnoea;Rash;Dermatitis;Fatigue;Body temperature increased;Flushing;Gastrointestinal disorder;Headache;Cardiac arrest;Cardiac disorder;Hepatitis B;Herpes virus infect…
olanzapine	Coronary artery disease	1.33333	0.0447917	0.666667	0.235636	Schizophrenia	Abdominal distension;Gastrointestinal pain;Abdominal pain;Acidosis;Albuminuria;Alopecia;Dementia Alzheimer's type;Amblyopia;Amenorrhoea;Amnesia;Anaemia;Angioedema;Decreased appetite;Anxiety;Apnoea;Arteritis;Arthralgia;Musculoskeletal discomfort;Arthritis;Rheumatoid arthritis;Phonological disorder;Asthenia;Asthma;Ataxia;Pneumothorax;Atelectasis;Atrial fibrillation;Atrioventricular block;Back pain;…
oleic acid	Coronary artery disease	0.5	0.00176483	0.875	0.990591
olmesartan	Coronary artery disease	0	0.0278243	1	0.896282		Gastrointestinal pain;Abdominal pain;Alopecia;Angioedema;Arthralgia;Musculoskeletal discomfort;Arthritis;Asthenia;Back pain;Mental disorder;Bronchitis;Chest pain;Cough;Diarrhoea;Dizziness;Dyspepsia;Rash;Dermatitis;Fatigue;Gastroenteritis;Headache;Haematuria;Hypercholesterolaemia;Hyperglycaemia;Hyperlipidaemia;Hypertriglyceridaemia;Blood triglycerides increased;Renal failure acute;Nausea;Pain;Phar…
olopatadine	Coronary artery disease	1.125	0.0413365	0.71875	0.918676	Allergicconjunctivitis;Ocularallergy	Gastrointestinal pain;Abdominal pain;Anosmia;Asthenia;Back pain;Blepharospasm;Infection;Conjunctival disorder;Conjunctivitis;Corneal oedema;Cough;Depression;Dermatitis;Dermatitis contact;Diarrhoea;Dizziness;Dysgeusia;Dyspnoea;Oedema;Epistaxis;Rash;Eye disorder;Eyelid disorder;Fatigue;Body temperature increased;Gastrointestinal disorder;Headache;Hyperaemia;Hypersensitivity;Hypoaesthesia;Immune sys…
omega-3-carboxylic acids	Coronary artery disease	1	0.0411461	0.75	0.94639
omega-3 fatty acids	Coronary artery disease	0	0.000996338	1	0.896282
omeprazole	Coronary artery disease	0.5	0.00854758	0.875	0.990591	Gastroesophagealrefluxdisease	Gastrointestinal pain;Abdominal pain;Aggression;Agranulocytosis;Alopecia;Anaphylactic shock;Anaemia;Haemolytic anaemia;Angina pectoris;Angioedema;Decreased appetite;Anxiety;Arthralgia;Musculoskeletal discomfort;Asthenia;Back pain;Mental disorder;Bone disorder;Breast disorder;Bronchospasm;Candida infection;Carcinoid tumour;Chest pain;Infection;Confusional state;Feeling abnormal;Connective tissue d…
oxygen	Coronary artery disease	0.6	9.9e-05	0.85	0.986606
oxymetholone	Coronary artery disease	0	0.0103717	1	0.896282	Aplasticanemia	Alopecia;Disturbance in sexual arousal;Libido decreased;Diarrhoea;Oedema;Epididymitis;Gynaecomastia;Haemorrhage;Haemoglobin;Hirsutism;Irritability;Jaundice cholestatic;Leukaemia;Muscle spasms;Nausea;Neoplasm;Azoospermia;Peliosis hepatis;Priapism;Vomiting;Chills;Glucose tolerance decreased;Hepatic necrosis;Testicular atrophy;Enlarged clitoris;Menstruation irregular;Androgenetic alopecia;Iron defic…
paclitaxel	Coronary artery disease	0.666667	0.00912852	0.833333	0.983067		Abdominal distension;Gastrointestinal pain;Abdominal pain;Pancreatitis acute;Adenocarcinoma;Alopecia;Amblyopia;Anaphylactic shock;Anaemia;Angioedema;Decreased appetite;Anxiety;Arrhythmia;Arthralgia;Musculoskeletal discomfort;Ascites;Asthenia;Ataxia;Atrial fibrillation;Atrioventricular block;Back pain;Mental disorder;Bone disorder;Metabolic encephalopathy;Breast disorder;Candida infection;Oral can…
pantoprazole	Coronary artery disease	0.5	0.00338296	0.875	0.712299	Gastroesophagealrefluxdisease	Abdominal distension;Gastrointestinal pain;Abdominal pain;Abscess;Agranulocytosis;Albuminuria;Alopecia;Amblyopia;Anaphylactic shock;Anaemia;Hypochromic anaemia;Angina pectoris;Angioedema;Decreased appetite;Anxiety;Arrhythmia;Arthralgia;Musculoskeletal discomfort;Arthritis;Asthenia;Asthma;Atrial fibrillation;Back pain;Balanitis;Mental disorder;Coagulopathy;Bone disorder;Breast disorder;Bronchitis;…
paricalcitol	Coronary artery disease	0	0.00683051	1	0.99841	Hyperparathyroidism	Gastrointestinal pain;Abdominal pain;Alopecia;Anaemia;Angioedema;Decreased appetite;Anxiety;Arrhythmia;Arthralgia;Musculoskeletal discomfort;Arthritis;Asthenia;Asthma;Atrial flutter;Back pain;Mental disorder;Blister;Dermatitis bullous;Breast cancer;Breast disorder;Calcinosis;Chest pain;Colitis;Infection;Confusional state;Feeling abnormal;Conjunctivitis;Connective tissue disorder;Constipation;Coug…
paroxetine	Coronary artery disease	1.11429	6.53e-05	0.721429	0.347706	Depression	Gastrointestinal pain;Abdominal pain;Abscess;Pancreatitis acute;Aggression;Agranulocytosis;Albuminuria;Alopecia;Alveolitis allergic;Amblyopia;Amenorrhoea;Amnesia;Anaphylactic shock;Anaemia;Aplastic anaemia;Haemolytic anaemia;Hypochromic anaemia;Angina pectoris;Angioedema;Pupils unequal;Anxiety;Anxiety disorder;Aphasia;Arrhythmia;Arthralgia;Musculoskeletal discomfort;Arthritis;Rheumatoid arthritis…
pegvisomant	Coronary artery disease	0	0.00232599	1	0.896282	Acromegaly
pemetrexed	Coronary artery disease	0.5	0.00757399	0.875	0.712299	Malignantpleuralmesothelioma	Gastrointestinal pain;Abdominal pain;Agranulocytosis;Alopecia;Anaphylactic shock;Anaemia;Haemolytic anaemia;Angina pectoris;Decreased appetite;Arrhythmia;Arthralgia;Musculoskeletal discomfort;Neoplasm malignant;Transient ischaemic attack;Chest pain;Colitis;Infection;Conjunctivitis;Constipation;Dysphagia;Dehydration;Diarrhoea;Dizziness;Dysgeusia;Dyspepsia;Dyspnoea;Oedema;Embolism;Toxic epidermal n…
pentaerythritol tetranitrate	Coronary artery disease	0.666667	0.00271163	0.833333	0.983067	Anginapectoris
pentosan polysulfate	Coronary artery disease	0.666667	0.0118498	0.833333	0.983067	Painfulbladdersyndrome;Interstitialcystitis
pentoxyverine	Coronary artery disease	1.09091	0.048216	0.727273	0.361076
pergolide	Coronary artery disease	0.882353	0.000199017	0.779412	0.487676	Parkinsondisease	Acute abdomen;Gastrointestinal pain;Abdominal pain;Abscess;Acidosis;Adenoma benign;Alopecia;Amenorrhoea;Amnesia;Anaemia;Anaemia megaloblastic;Angina pectoris;Decreased appetite;Anxiety;Apnoea;Arrhythmia;Arthralgia;Musculoskeletal discomfort;Arthritis;Asthenia;Asthma;Ataxia;Atrial fibrillation;Atrioventricular block;Back pain;Benign neoplasm of skin;Bronchitis;Bursitis;Cachexia;Candida infection;C…
perhexiline	Coronary artery disease	0.666667	0.0036651	0.833333	0.620085	Anginapectoris	Gastrointestinal pain;Abdominal pain;Decreased appetite;Asthenia;Ataxia;Cachexia;Diplopia;Dizziness;Rash;Dermatitis;Extrapyramidal disorder;Flushing;Headache;Hepatitis;Hypertriglyceridaemia;Blood triglycerides increased;Hypoglycaemia;Nausea;Nervousness;Tension;Optic neuritis;Papilloedema;Paraesthesia;Neuropathy peripheral;Convulsion;Hyperhidrosis;Loss of consciousness;Shock;Syncope;Torsade de poi…
periciazine	Coronary artery disease	0.5	0.0329475	0.875	0.990591
permethrin	Coronary artery disease	0.333333	0.0140399	0.916667	0.99479	Sarcoptesscabieiinfection	Gastrointestinal pain;Abdominal pain;Diarrhoea;Dizziness;Rash;Dermatitis;Body temperature increased;Headache;Nausea;Sensory loss;Hypoaesthesia;Pruritus;Erythema;Vomiting;Pain;Paraesthesia
phenformin	Coronary artery disease	0	0.000356221	1	0.896282
phenindione	Coronary artery disease	0	0.0139557	1	0.896282	Coagulationdefect;Pulmonaryembolism
phenprocoumon	Coronary artery disease	0	0.0298018	1	0.896282	Thrombosis
pimozide	Coronary artery disease	0.5	0.0255533	0.875	0.712299	Schizophrenia	Agranulocytosis;Amenorrhoea;Anaemia;Aplastic anaemia;Haemolytic anaemia;Decreased appetite;Asthenia;Mental disorder;Breast disorder;Chest pain;Connective tissue disorder;Constipation;Dysphagia;Depression;Diarrhoea;Dizziness;Somnolence;Dyskinesia;Endocrine disorder;Eosinophilia;Grand mal convulsion;Eructation;Rash;Dermatitis;Extrapyramidal disorder;Eye disorder;Faecal incontinence;Gastrointestinal…
pioglitazone	Coronary artery disease	0.5	0.0200971	0.875	0.712299	Obesity;Diabeticcomplication;Type-2diabetes	Congenital anomaly;Developmental delay;Anaphylactic shock;Anaemia;Angina pectoris;Angioedema;Arthralgia;Musculoskeletal discomfort;Asthenia;Back pain;Bladder cancer;Bladder neoplasm;Breast disorder;Breast feeding;Bronchitis;Transient ischaemic attack;Chest pain;Infection;Connective tissue disorder;Cyst;Diarrhoea;Dizziness;Dyspnoea;Oedema;Eye disorder;Fatigue;Flatulence;Multiple fractures;Fracture…
pirfenidone	Coronary artery disease	0	0.000611774	1	0.896282	Idiopathicpulmonaryfibrosis	Abdominal distension;Gastrointestinal pain;Abdominal pain;Decreased appetite;Arthralgia;Musculoskeletal discomfort;Asthenia;Mental disorder;Infection;Connective tissue disorder;Constipation;Cough;Diarrhoea;Dizziness;Dysgeusia;Dyspepsia;Dyspnoea;Rash;Dermatitis;Fatigue;Flatulence;Gastritis;Gastrooesophageal reflux disease;Gastrointestinal disorder;Headache;Mediastinal disorder;Nausea;Nervous syste…
pitavastatin	Coronary artery disease	0.5	0.0405723	0.875	0.990591		Gastrointestinal pain;Abdominal pain;Amnesia;Arthralgia;Musculoskeletal discomfort;Asthenia;Back pain;Confusional state;Feeling abnormal;Constipation;Diarrhoea;Dizziness;Dyspepsia;Rash;Dermatitis;Fatigue;Headache;Hepatitis;Hypersensitivity;Hypoaesthesia;Influenza;Jaundice;Renal failure acute;Myopathy;Myoglobin urine present;Myoglobinuria;Myositis;Nasopharyngitis;Nausea;Pain in extremity;Pruritus;…
potassium chloride	Coronary artery disease	1	0.00971242	0.75	0.414978	Hypokalemia
potassium nitrate	Coronary artery disease	0	0.023816	1	0.896282
pralatrexate	Coronary artery disease	0	0.00015121	1	0.99841	Breastcancer;PeripheralT-celllymphoma	Gastrointestinal pain;Abdominal pain;Anaemia;Decreased appetite;Asthenia;Back pain;Neoplasm malignant;Constipation;Cough;Dehydration;Diarrhoea;Dyspnoea;Oedema;Toxic epidermal necrolysis;Epistaxis;Rash;Dermatitis;Fatigue;Body temperature increased;Hypokalaemia;Renal failure chronic;Leukopenia;Nausea;Neutropenia;Night sweats;Pain in extremity;Pancytopenia;Pruritus;Tachycardia;Thrombocytopenia;Tumou…
pralidoxime	Coronary artery disease	0	3.05e-05	1	0.99841		Diplopia;Dizziness;Somnolence;Headache;Haemorrhage;Haemoglobin;Hyperventilation;Inflammation;Nausea;Pain;Tachycardia;Muscular weakness;Agitation;Muscle necrosis;Vision blurred
pravastatin	Coronary artery disease	0.5	0.0185237	0.875	0.990591	Hypercholesterolaemia	Abdominal distension;Gastrointestinal pain;Abdominal pain;Alopecia;Amnesia;Anaphylactic shock;Anaemia;Haemolytic anaemia;Angina pectoris;Angioedema;Decreased appetite;Anxiety;Arrhythmia;Arthralgia;Musculoskeletal discomfort;Arthritis;Asthenia;Breast feeding;Chest pain;Nasopharyngitis;Rhinitis;Infection;Confusional state;Feeling abnormal;Constipation;Cough;Depression;Dermatitis;Dermatomyositis;Dia…
prilocaine	Coronary artery disease	0	0.0208924	1	0.896282	Pain	Acidosis;Anaphylactic shock;Arachnoiditis;Arrhythmia;Asthenia;Bronchospasm;Confusional state;Feeling abnormal;Cyanosis;Dermatitis atopic;Diplopia;Dizziness;Somnolence;Osteoarthritis;Dysarthria;Oedema;Extravasation;Cardiac arrest;Cardiac failure;Hypersensitivity;Hypertension;Hypotension;Nausea;Nervousness;Tension;Sensory loss;Hypoaesthesia;Pain;Paraesthesia;Hyperacusis;Respiratory failure;Shock;Hy…
probenecid	Coronary artery disease	1	0.0480886	0.75	0.94639	Gout;Hyperuricaemia	Alopecia;Anaphylactic shock;Anaemia;Aplastic anaemia;Haemolytic anaemia;Decreased appetite;Dermatitis;Dizziness;Toxic epidermal necrolysis;Body temperature increased;Flushing;Headache;Haematuria;Hypersensitivity;Leukopenia;Nausea;Nephrotic syndrome;Pain;Pruritus;Stevens-Johnson syndrome;Erythema multiforme;Pollakiuria;Urticaria;Vomiting;Hepatic necrosis;Renal colic;Gingival pain
probucol	Coronary artery disease	0	2.74e-06	1	0.896282	Coronaryarterydisease
procainamide	Coronary artery disease	0	0.000131389	1	0.896282	Ventriculararrhythmias	Gastrointestinal pain;Abdominal pain;Agranulocytosis;Haemolytic anaemia;Angioedema;Decreased appetite;Arthralgia;Musculoskeletal discomfort;Arthritis;Asthenia;Atrial fibrillation;Confusional state;Feeling abnormal;Depression;Diarrhoea;Dizziness;Eosinophilia;Body temperature increased;Flushing;Hallucination;Cardiac arrest;Cardiac disorder;Cardiac failure;Hepatomegaly;Hypergammaglobulinaemia;Hypers…
proguanil	Coronary artery disease	0	0.0201192	1	0.896282	Malaria	Gastrointestinal pain;Abdominal pain;Decreased appetite;Mental disorder;Cough;Diarrhoea;Rash;Dermatitis;Body temperature increased;Gastrointestinal disorder;Hallucination;Headache;Immune system disorder;Mediastinal disorder;Nausea;Nervous system disorder;Pancytopenia;Stomatitis;Erythema;Vomiting;Amylase increased;Malnutrition;Skin disorder;Hepatobiliary disease;Hepatic enzyme increased
propafenone	Coronary artery disease	0	3.44e-05	1	0.896282	Tachyarrhythmias	Abdominal distension;Gastrointestinal pain;Abdominal pain;Agranulocytosis;Alopecia;Amnesia;Anaemia;Angina pectoris;Angina unstable;Decreased appetite;Anxiety;Apnoea;Arrhythmia;Sinus arrhythmia;Arthritis;Asthenia;Ataxia;Pneumothorax;Atelectasis;Atrial fibrillation;Atrial flutter;Atrioventricular block;Atrioventricular dissociation;Mental disorder;Eyelid ptosis;Blister;Dermatitis bullous;Bone disor…
prothrombin	Coronary artery disease	0	1.62e-05	1	0.896282
pyridostigmine	Coronary artery disease	0.333333	1.59e-07	0.916667	0.789721	Myastheniagravis	Abdominal pain;Gastrointestinal pain;Alopecia;Amblyopia;Asthenia;Asthma;Neck pain;Confusional state;Feeling abnormal;Diarrhoea;Somnolence;Dysmenorrhoea;Epistaxis;Rash;Dermatitis;Muscle contractions involuntary;Faecal incontinence;Flatulence;Headache;Cardiac arrest;Hypersensitivity;Hypoaesthesia;Hypotension;Lethargy;Miosis;Muscle spasms;Hypertonia;Nausea;Abnormal behaviour;Pulmonary oedema;Respira…
pyrimethamine	Coronary artery disease	0.5	0.0360691	0.875	0.712299	Malaria	Anaphylactic shock;Anaemia megaloblastic;Decreased appetite;Toxic epidermal necrolysis;Erythema multiforme;Haematuria;Hypersensitivity;Leukopenia;Pancytopenia;Pulmonary eosinophilia;Stevens-Johnson syndrome;Thrombocytopenia;Vomiting;Atrophic glossitis
quinidine	Coronary artery disease	0.5	0.00106775	0.875	0.712299		Agranulocytosis;Haemolytic anaemia;Angina pectoris;Angioedema;Arrhythmia;Arthralgia;Musculoskeletal discomfort;Asthenia;Ataxia;Bronchospasm;Confusional state;Feeling abnormal;Deafness;Delirium;Diarrhoea;Diplopia;Dizziness;Oesophagitis;Rash;Dermatitis;Fatigue;Body temperature increased;Flushing;Headache;Dyspepsia;Hypotension;Systemic lupus erythematosus;Mydriasis;Nausea;Nervousness;Tension;Night b…
quinidine barbiturate	Coronary artery disease	1	0.031623	0.75	0.414978
raltitrexed	Coronary artery disease	1	0.0334625	0.75	0.94639	Rectaladenocarcinoma	Gastrointestinal pain;Abdominal pain;Alopecia;Anaemia;Decreased appetite;Arrhythmia;Arthralgia;Musculoskeletal discomfort;Asthenia;Atrial fibrillation;Cellulitis;Infection;Conjunctivitis;Constipation;Cough;Dehydration;Diarrhoea;Dysgeusia;Dyspepsia;Oedema;Rash;Dermatitis;Extravasation;Body temperature increased;Headache;Cardiac failure congestive;Leukopenia;Hypertonia;Nausea;Necrosis;Neutropenia;P…
ramelteon	Coronary artery disease	0.5	0.0353724	0.875	0.990591	Insomnia;Circadianrhythmsleepdisorder	Arthralgia;Musculoskeletal discomfort;Depression;Diarrhoea;Dizziness;Dysgeusia;Fatigue;Asthenia;Headache;Influenza;Nausea;Upper respiratory tract infection;Myalgia;Mental disability;Thinking abnormal;Anaphylactic shock;Anaphylactoid reaction;Insomnia;Blood cortisol decreased;Somnolence
ranitidine	Coronary artery disease	1	0.0124161	0.75	0.414978	Pepticulcer	Pancreatitis acute;Agranulocytosis;Alopecia;Anaphylactic shock;Anaemia;Aplastic anaemia;Angina pectoris;Angioedema;Arrhythmia;Arthralgia;Musculoskeletal discomfort;Atrioventricular block;Breast disorder;Breast feeding;Bronchospasm;Chest pain;Confusional state;Feeling abnormal;Constipation;Dysphagia;Delirium;Delusion;Dermatitis contact;Diarrhoea;Dizziness;Dyspnoea;Eosinophilia;Erythema multiforme;…
ranolazine	Coronary artery disease	1.16	0.00251904	0.71	0.322256	Chronic/stableangina;Paroxysmalatrialfibrillation	Gastrointestinal pain;Abdominal pain;Amnesia;Angioedema;Decreased appetite;Anxiety;Asthenia;Mental disorder;Breast disorder;Confusional state;Feeling abnormal;Connective tissue disorder;Constipation;Cough;Dehydration;Dermatitis atopic;Diplopia;Dizziness;Dyspepsia;Dyspnoea;Dysuria;Eosinophilia;Epistaxis;Rash;Dermatitis;Eye disorder;Fatigue;Flatulence;Gastrointestinal disorder;Hallucination;Headach…
repaglinide	Coronary artery disease	0.5	0.0463935	0.875	0.712299	Diabeticcomplication	Gastrointestinal pain;Abdominal pain;Alopecia;Anaphylactic shock;Haemolytic anaemia;Angina pectoris;Arrhythmia;Arthralgia;Musculoskeletal discomfort;Back pain;Bronchitis;Cardiovascular disorder;Chest pain;Constipation;Diarrhoea;Dyspepsia;Oedema;Rash;Dermatitis;Eye disorder;Gastrointestinal disorder;Headache;Cardiac disorder;Cardiac failure congestive;Hepatitis;Hyperglycaemia;Hypersensitivity;Hype…
ribavirin	Coronary artery disease	0.5	0.000693576	0.875	0.990591	HepatitisCvirusinfection	Abdominal distension;Gastrointestinal pain;Abdominal pain;Lactic acidosis;Aggression;Alopecia;Amenorrhoea;Amnesia;Anaphylactic shock;Anaemia;Aplastic anaemia;Haemolytic anaemia;Anger;Angina pectoris;Angioedema;Decreased appetite;Anxiety;Apnoea;Arrhythmia;Arthralgia;Musculoskeletal discomfort;Arthritis;Rheumatoid arthritis;Ascariasis;Asthenia;Asthma;Ataxia;Pneumothorax;Atelectasis;Back pain;Bacter…
riluzole	Coronary artery disease	0.5	0.0262923	0.875	0.712299	Amyotrophiclateralsclerosis	Gastrointestinal pain;Abdominal pain;Abscess;Respiratory acidosis;Acrodynia;Agranulocytosis;Alopecia;Alveolitis allergic;Amblyopia;Amenorrhoea;Amnesia;Anaphylactic shock;Anaemia;Aplastic anaemia;Hypochromic anaemia;Angina pectoris;Angina unstable;Angioedema;Decreased appetite;Anxiety;Apnoea;Arrhythmia;Arthralgia;Musculoskeletal discomfort;Arthritis;Rheumatoid arthritis;Asphyxia;Asthenia;Asthma;At…
rimonabant	Coronary artery disease	0	0.01659	1	0.99841		Gastrointestinal pain;Abdominal pain;Aggression;Anger;Decreased appetite;Anxiety;Asthenia;Mental disorder;Infection;Connective tissue disorder;Contusion;Delusion;Dysthymic disorder;Depression;Diarrhoea;Dizziness;Rash;Dermatitis;Fatigue;Gastroenteritis;Gastrointestinal disorder;Hallucination;Headache;Hiccups;Hyperhidrosis;Hypoaesthesia;Hypoglycaemia;Influenza;Irritability;Lethargy;Mediastinal diso…
rituximab	Coronary artery disease	0	0.0283734	1	0.99841	Haematologicalmalignancy;Non-hodgkinlymphoma
rivastigmine	Coronary artery disease	0	2.05e-05	1	0.99841	Alzheimerdisease	Gastrointestinal pain;Abdominal pain;Abscess;Adams-Stokes syndrome;Adenocarcinoma;Aggression;Albuminuria;Alopecia;Amnesia;Anaemia;Hypochromic anaemia;Aneurysm;Angina pectoris;Decreased appetite;Anxiety;Aphasia;Apnoea;Apraxia;Arrhythmia;Arthralgia;Musculoskeletal discomfort;Arthritis;Rheumatoid arthritis;Asthenia;Ataxia;Atrial fibrillation;Atrioventricular block;Back pain;Bacterial infection;Menta…
romidepsin	Coronary artery disease	0.8	0.0187431	0.8	0.539065	CutaneousT-celllymphoma;PeripheralT-celllymphoma;Renalcellcarcinoma	Gastrointestinal pain;Abdominal pain;Anaemia;Decreased appetite;Asthenia;Neoplasm malignant;Cellulitis;Chest pain;Infection;Constipation;Cough;Dehydration;Dermatitis;Dermatitis exfoliative;Diarrhoea;Dysgeusia;Dyspnoea;Oedema;Fatigue;Body temperature increased;Gastrointestinal disorder;Headache;Cardiac disorder;Hyperbilirubinaemia;Hyperglycaemia;Hypersensitivity;Hypocalcaemia;Hypokalaemia;Hyponatr…
rosiglitazone	Coronary artery disease	0.571429	0.0190695	0.857143	0.98789		Anaphylactic shock;Anaemia;Angioedema;Arthralgia;Musculoskeletal discomfort;Back pain;Infection;Connective tissue disorder;Constipation;Diabetes mellitus;Diarrhoea;Dizziness;Oedema;Rash;Dermatitis;Eye disorder;Fatigue;Asthenia;Multiple fractures;Fracture;Gastrointestinal disorder;Headache;Cardiac disorder;Cardiac failure;Cardiac failure congestive;Hepatitis;Hyperbilirubinaemia;Hypercholesterolaem…
rosuvastatin	Coronary artery disease	0.5	0.0371398	0.875	0.712299	ElevatedC-reactiveprotein;Hypercholesterolaemia	Gastrointestinal pain;Abdominal pain;Amnesia;Angioedema;Arrhythmia;Arthralgia;Musculoskeletal discomfort;Asthenia;Mental disorder;Breast disorder;Bronchitis;Infection;Confusional state;Feeling abnormal;Constipation;Depression;Diabetes mellitus;Diarrhoea;Dizziness;Dyspepsia;Rash;Dermatitis;Flatulence;Gastroenteritis;Gynaecomastia;Headache;Blood disorder;Haematuria;Hepatitis;Hypersensitivity;Influe…
sacubitril	Coronary artery disease	0	4.1e-05	1	0.99841
saxagliptin	Coronary artery disease	0	0.00692384	1	0.99841	Type-2diabetes	Gastrointestinal pain;Abdominal pain;Pancreatitis acute;Anaphylactic shock;Angioedema;Arthralgia;Musculoskeletal discomfort;Infection;Dermatitis;Dizziness;Dyspepsia;Rash;Fatigue;Asthenia;Flatulence;Multiple fractures;Fracture;Gastritis;Gastroenteritis;Gastrointestinal disorder;Headache;Hypersensitivity;Hypertriglyceridaemia;Blood triglycerides increased;Hypoglycaemia;Immunodeficiency;Immune syste…
segesterone acetate	Coronary artery disease	0.333333	0.021382	0.916667	0.99479
silver	Coronary artery disease	1.23077	0.0114877	0.692308	0.885618		Agranulocytosis;Aplastic anaemia;Haemolytic anaemia;Muscle contracture;Dermatitis exfoliative;Erythema multiforme;Rash;Dermatitis;Blood disorder;Hepatitis;Hypersensitivity;Leukopenia;Tubulointerstitial nephritis;Nephrotic syndrome;Partner stress;Stevens-Johnson syndrome;Thrombocytopenia;Burning sensation;Hepatic necrosis;Skin exfoliation;Skin necrosis;Skin discolouration;Sepsis;Gastrointestinal d…
simoctocog alfa	Coronary artery disease	0	0.0130966	1	0.896282
simvastatin	Coronary artery disease	0.666667	0.0457733	0.833333	0.983067	Hypercholesterolaemia	Gastrointestinal pain;Abdominal pain;Alopecia;Amnesia;Anaphylactic shock;Anaemia;Haemolytic anaemia;Angioedema;Decreased appetite;Anxiety;Arthralgia;Musculoskeletal discomfort;Arthritis;Asthenia;Atrial fibrillation;Mental disorder;Breast feeding;Bronchitis;Chest pain;Infection;Confusional state;Feeling abnormal;Constipation;Depression;Dermatomyositis;Diabetes mellitus;Diarrhoea;Dizziness;Dysgeusi…
siponimod	Coronary artery disease	0.5	0.0196825	0.875	0.990591
sitagliptin	Coronary artery disease	0	0.0012172	1	0.99841	Type-2diabetes	Gastrointestinal pain;Abdominal pain;Pancreatitis acute;Anaphylactic shock;Angioedema;Anxiety;Arthralgia;Musculoskeletal discomfort;Back pain;Mental disorder;Breast disorder;Bronchitis;Bundle branch block;Cellulitis;Neck pain;Infection;Connective tissue disorder;Constipation;Contusion;Cough;Depression;Fungal skin infection;Diarrhoea;Dizziness;Dysmenorrhoea;Dyspepsia;Eczema;Gastrooesophageal reflu…
sodium ferric gluconate complex	Coronary artery disease	0.75	0.0342365	0.8125	0.97733	Iron-deficiencyanemia
sodium stibogluconate	Coronary artery disease	0	0.0383142	1	0.99841	Solidtumour/cancer
somatrem	Coronary artery disease	0	2.27e-07	1	0.896282	Hormonedeficiency
sorafenib	Coronary artery disease	0.7	0.00435909	0.825	0.600267	Hepatocellularcarcinoma;Myelodysplasticsyndrome;Renalcellcarcinoma	Gastrointestinal pain;Abdominal pain;Alopecia;Anaphylactic shock;Anaemia;Angioedema;Decreased appetite;Arrhythmia;Arthralgia;Musculoskeletal discomfort;Ascites;Asthenia;Mental disorder;Bone disorder;Breast disorder;Burning mouth syndrome;Neoplasm malignant;Skin cancer;Squamous cell carcinoma;Transient ischaemic attack;Cholangitis;Cholecystitis;Infection;Connective tissue disorder;Constipation;Cou…
soybean oil	Coronary artery disease	0	0.0138285	1	0.896282	Bupicavainetoxicity
spironolactone	Coronary artery disease	1.16667	0.00187804	0.708333	0.318627	Congestiveheartfailure	Agranulocytosis;Alopecia;Amenorrhoea;Anaphylactic shock;Ataxia;Confusional state;Feeling abnormal;Drug eruption;Diarrhoea;Dizziness;Somnolence;Eosinophilia;Toxic epidermal necrolysis;Rash;Dermatitis;Body temperature increased;Gastritis;Gynaecomastia;Headache;Hyperkalaemia;Hypersensitivity;Hypertrichosis;Renal failure acute;Muscle spasms;Lethargy;Leukopenia;Breast pain;Nausea;Pruritus;Renal failur…
stearic acid	Coronary artery disease	0.5	0.00141807	0.875	0.990591
sucralfate	Coronary artery disease	0	1.7e-08	1	0.896282	Acnevulgaris
susoctocog alfa	Coronary artery disease	0	0.0265344	1	0.896282
tacrine	Coronary artery disease	0	1.48e-05	1	0.99841	Alzheimerdisease
taurocholic acid	Coronary artery disease	0	1.91e-06	1	0.99841	Type-2diabetes
tegafur	Coronary artery disease	0	4.79e-07	1	0.99841	Solidtumour/cancer
tegafur-uracil	Coronary artery disease	0.5	0.00701531	0.875	0.990591
telmisartan	Coronary artery disease	0	0.00725859	1	0.896282	Hypertension	Gastrointestinal pain;Abdominal pain;Abscess;Anaphylactic shock;Anaemia;Angina pectoris;Angioedema;Decreased appetite;Anxiety;Arrhythmia;Arthralgia;Musculoskeletal discomfort;Arthritis;Asthenia;Asthma;Atrial fibrillation;Back pain;Mental disorder;Bone disorder;Breast disorder;Bronchospasm;Bronchitis;Bursitis;Cardiovascular disorder;Cerebrovascular disorder;Chest pain;Infection;Conjunctivitis;Conn…
testolactone	Coronary artery disease	0	0.00170516	1	0.896282	Breastcancer	Alopecia;Decreased appetite;Oedema;Glossitis;Nausea;Paraesthesia;Erythema;Vomiting;Malaise;Discomfort;Feeling abnormal;Ill-defined disorder;Pain;Blood pressure increased
testosterone	Coronary artery disease	0	0.0169466	1	0.99841	Hormonedeficiency;Malehormonaldeficiency;Osteoporosis	Abdominal pain;Gastrointestinal pain;Aggression;Alopecia;Amenorrhoea;Amnesia;Anaphylactic shock;Anaemia;Anger;Angina pectoris;Angioedema;Anxiety;Appetite disorder;Arthralgia;Musculoskeletal discomfort;Arthritis;Asthenia;Asthma;Back pain;Mental disorder;Benign prostatic hyperplasia;Blister;Dermatitis bullous;Coagulopathy;Breast cyst;Breast disorder;Bronchitis;Thermal burn;Neoplasm malignant;Cerebr…
testosterone cypionate	Coronary artery disease	0	0.0136721	1	0.99841
testosterone enanthate	Coronary artery disease	0	0.0209631	1	0.99841
testosterone undecanoate	Coronary artery disease	0	0.00492363	1	0.99841	Hypogonadism
tetracaine	Coronary artery disease	1	0.0151759	0.75	0.414978	Pain;Spinalanesthesia	Anaphylactic shock;Arachnoiditis;Dizziness;Somnolence;Oedema;Cardiac arrest;Hypersensitivity;Hypotension;Iritis;Keratitis;Meningism;Nausea;Necrosis;Nervousness;Tension;Convulsion;Tinnitus;Tremor;Loss of consciousness;Urticaria;Vasodilation procedure;Vomiting;Chills;Agitation;Paralysis;Post lumbar puncture syndrome;Vision blurred;Corneal oedema;Pain;Conjunctival hyperaemia
tetradecyl hydrogen sulfate (ester)	Coronary artery disease	0	0.0173482	1	0.896282
thalidomide	Coronary artery disease	0.571429	0.0184456	0.857143	0.674368	Multiplemyeloma	Gastrointestinal pain;Abdominal pain;Multiple congenital abnormalities;Acquired immunodeficiency syndrome;Autoimmune disorder;Agranulocytosis;Albuminuria;Alopecia;Amblyopia;Amenorrhoea;Amnesia;Amyloidosis;Anaemia;Aplastic anaemia;Hypochromic anaemia;Anaemia macrocytic;Anaemia megaloblastic;Angina pectoris;Angioedema;Decreased appetite;Anxiety;Apnoea;Arrhythmia;Arthralgia;Musculoskeletal discomfor…
thiamylal	Coronary artery disease	0.666667	0.0247556	0.833333	0.620085	Anaesthesia
thimerosal	Coronary artery disease	1	0.0481004	0.75	0.94639
tiludronic acid	Coronary artery disease	0.5	0.00683051	0.875	0.990591	Osteoporosis
tinzaparin	Coronary artery disease	0.666667	0.0392979	0.833333	0.983067
tocainide	Coronary artery disease	0	0.0289763	1	0.896282	Ventriculararrhythmias
tolazamide	Coronary artery disease	0.5	0.0172542	0.875	0.712299	Diabeticcomplication	Agranulocytosis;Aplastic anaemia;Haemolytic anaemia;Asthenia;Dizziness;Fatigue;Headache;Dyspepsia;Hypoglycaemia;Hyponatraemia;Inappropriate antidiuretic hormone secretion;Jaundice cholestatic;Leukopenia;Nausea;Pancytopenia;Pruritus;Thrombocytopenia;Erythema;Urticaria;Vertigo;Porphyria non-acute;Photosensitivity reaction;Malaise;Discomfort;Feeling abnormal;Ill-defined disorder;Gastrointestinal dis…
topotecan	Coronary artery disease	0.5	0.00154584	0.875	0.990591	Ovariancancer	Gastrointestinal pain;Abdominal pain;Alopecia;Anaphylactic shock;Anaemia;Angioedema;Decreased appetite;Arthralgia;Musculoskeletal discomfort;Asthenia;Back pain;Chest pain;Pleuritic pain;Colitis;Infection;Constipation;Cough;Dermatitis;Diarrhoea;Dizziness;Dysmenorrhoea;Dyspnoea;Ear pain;Epistaxis;Rash;Extravasation;Fatigue;Body temperature increased;Gastrointestinal disorder;Headache;Cardiac arrest…
toremifene	Coronary artery disease	0	0.00035751	1	0.99841	Breastcancer	Alopecia;Angina pectoris;Decreased appetite;Arrhythmia;Arthritis;Asthenia;Ataxia;Back pain;Mental disorder;Breast disorder;Chest pain;Constipation;Corneal opacity;Cyst;Dermatitis;Diplopia;Dizziness;Dyspnoea;Oedema;Endometrial hyperplasia;Rash;Eye disorder;Fatigue;Gastrointestinal disorder;Glaucoma;Headache;Cardiac failure;Hepatitis toxic;Hypercalcaemia;Jaundice;Lethargy;Leukopenia;Vaginal dischar…
triamterene	Coronary artery disease	0.25	5.15e-05	0.9375	0.996126	Congestiveheartfailure;Edema;Hypertension	Anaphylactic shock;Anaemia megaloblastic;Asthenia;Diarrhoea;Dizziness;Rash;Dermatitis;Fatigue;Headache;Hyperkalaemia;Hypersensitivity;Hypokalaemia;Jaundice;Nephrolithiasis;Renal failure acute;Nausea;Thrombocytopenia;Vomiting;Dry mouth;Tubulointerstitial nephritis;Blood urea increased;Azotaemia;Photosensitivity reaction;Renal failure chronic
trifluridine	Coronary artery disease	0	0.00240464	1	0.99841	Virusinfection
trimebutine	Coronary artery disease	1.25	0.029138	0.6875	0.275195	Irritablebowelsyndrome
trimethoprim	Coronary artery disease	0	0.00064017	1	0.99841	Urinarytractinfection	Gastrointestinal pain;Abdominal pain;Agranulocytosis;Anaphylactic shock;Aplastic anaemia;Haemolytic anaemia;Anaemia megaloblastic;Angioedema;Decreased appetite;Anxiety;Arthralgia;Musculoskeletal discomfort;Ataxia;Mental disorder;Confusional state;Feeling abnormal;Connective tissue disorder;Constipation;Cough;Depression;Dermatitis exfoliative;Diarrhoea;Dizziness;Dyskinesia;Dyspnoea;Eosinophilia;To…
trimetrexate	Coronary artery disease	0	0.00961878	1	0.896282	Toxoplasmosis	Anaemia;Confusional state;Feeling abnormal;Rash;Dermatitis;Fatigue;Asthenia;Body temperature increased;Hypocalcaemia;Hyponatraemia;Nausea;Neutropenia;Pruritus;Thrombocytopenia;Vomiting;Blood alkaline phosphatase increased;Aspartate aminotransferase increased;Alanine aminotransferase increased;Hepatotoxicity;Blood bilirubin increased;Electrolyte imbalance;Blood creatinine increased
troglitazone	Coronary artery disease	0.666667	0.022011	0.833333	0.983067	Diabeticcomplication	Gastrointestinal pain;Abdominal pain;Anaemia;Decreased appetite;Oedema;Fatigue;Asthenia;Body temperature increased;Cardiac failure congestive;Hepatitis;Hyperglycaemia;Jaundice;Nausea;Dizziness;Loss of consciousness;Shock;Syncope;Vomiting;Weight increased;Hepatic function abnormal;Liver function test abnormal;Alanine aminotransferase increased;Malaise;Discomfort;Feeling abnormal;Ill-defined disord…
tromethamine	Coronary artery disease	0.8	0.00266478	0.8	0.539065	Acidosis
turoctocog alfa	Coronary artery disease	0.666667	0.0475301	0.833333	0.620085	HaemophiliaA
turoctocog alfa pegol	Coronary artery disease	0.666667	0.0497974	0.833333	0.620085
tyloxapol	Coronary artery disease	0	0.0142489	1	0.896282	Cysticfibrosis
tyrothricin	Coronary artery disease	0	0.0152964	1	0.99841
valproic acid	Coronary artery disease	1	0.00235638	0.75	0.414978
valsartan	Coronary artery disease	0	0.0169474	1	0.896282	Hypertension	Gastrointestinal pain;Abdominal pain;Alopecia;Anaphylactic shock;Angioedema;Decreased appetite;Anxiety;Arthralgia;Musculoskeletal discomfort;Asthenia;Atrial fibrillation;Back pain;Mental disorder;Bronchitis;Chest pain;Infection;Connective tissue disorder;Constipation;Cough;Diarrhoea;Dizziness;Dysgeusia;Dyspepsia;Dyspnoea;Oedema;Epistaxis;Rash;Dermatitis;Fatigue;Flatulence;Gastrointestinal disorde…
vemurafenib	Coronary artery disease	0	0.00352536	1	0.896282	Melanoma	Alopecia;Anaphylactic shock;Arthralgia;Musculoskeletal discomfort;Arthritis;Asthenia;Atrial fibrillation;Back pain;Neoplasm malignant;Basal cell carcinoma;Squamous cell carcinoma;Infection;Connective tissue disorder;Constipation;Cough;Cyst;Diarrhoea;Dizziness;Dysgeusia;Eosinophilia;Toxic epidermal necrolysis;Erythema nodosum;Palmar erythema;Rash;Dermatitis;Eye disorder;Fatigue;Body temperature in…
venetoclax	Coronary artery disease	0	0.00502677	1	0.99841	Acutemyeloidleukaemia;Chroniclymphocyticleukaemia
verapamil	Coronary artery disease	0.727273	0.00153695	0.818182	0.583801	Hypertension	Alopecia;Anaphylactic shock;Angina pectoris;Angioedema;Arthralgia;Musculoskeletal discomfort;Asthenia;Atrioventricular block;Atrioventricular dissociation;Bronchospasm;Hypertrophic cardiomyopathy;Chest pain;Cholestasis;Infection;Confusional state;Feeling abnormal;Constipation;Contusion;Diarrhoea;Diplopia;Dizziness;Somnolence;Dyspepsia;Dyspnoea;Ecchymosis;Oedema;Erythema multiforme;Rash;Dermatitis…
vernakalant	Coronary artery disease	0.5	0.0274613	0.875	0.712299	Atrialfibrillation	Atrial flutter;Connective tissue disorder;Cough;Diarrhoea;Dizziness;Dysgeusia;Dyspnoea;Eye disorder;Fatigue;Asthenia;Flushing;Gastrointestinal disorder;Headache;Cardiac disorder;Cardiac failure congestive;Hyperhidrosis;Hypoaesthesia;Hypotension;Bundle branch block left;Mediastinal disorder;Nasal congestion;Nausea;Nervous system disorder;Pain in extremity;Pallor;Palpitations;Paraesthesia;Pruritus;…
vildagliptin	Coronary artery disease	0	0.00217036	1	0.99841	Type-2diabetes	Angioedema;Arthralgia;Musculoskeletal discomfort;Asthenia;Blister;Dermatitis bullous;Infection;Connective tissue disorder;Constipation;Diarrhoea;Dizziness;Oedema;Fatigue;Flatulence;Gastrooesophageal reflux disease;Gastrointestinal disorder;Headache;Hepatitis;Hyperhidrosis;Hypoglycaemia;Nasopharyngitis;Nausea;Nervous system disorder;Pancreatitis;Tremor;Upper respiratory tract infection;Urticaria;A…
von willebrand factor human	Coronary artery disease	0	0.000761451	1	0.896282
vonicog alfa	Coronary artery disease	0	5.73e-05	1	0.896282
yohimbine	Coronary artery disease	0.647059	1.23e-08	0.838235	0.631564	Erectiledysfunction
zinc	Coronary artery disease	0.808696	3.12e-18	0.797826	0.533659		Pancreatitis;Epigastric discomfort;Nausea
zinc acetate	Coronary artery disease	0.808696	5.45e-18	0.797826	0.533659	Wilsondisease
zinc chloride	Coronary artery disease	0.808696	7.09e-18	0.797826	0.533659	Commoncold

## Sheet: Coronary heart disease
drug	disease	proximity	pval	similarity	adjusted_similarity	TTD	SIDER
acalabrutinib	Coronary heart disease	1	0.00892913	0.75	0.970595	Mantlecelllymphoma
acenocoumarol	Coronary heart disease	0	0.00170516	1	0.999309	Thrombosis	Alopecia;Coagulopathy;Dermatitis;Diarrhoea;Body temperature increased;Gastrointestinal disorder;Haemobilia;Haemorrhage;Haemoglobin;Hypersensitivity;Melaena;Menorrhagia;Metrorrhagia;Nausea;Neoplasm;Ulcer;Urticaria;Vomiting;Hepatocellular injury;Liver injury;Skin exfoliation;Skin necrosis;Haematuria;Protein C deficiency;Abdominal symptom;Decreased appetite
alectinib	Coronary heart disease	1	0.0113097	0.75	0.970595	Lungcancer;Non-small-celllungcancer
alirocumab	Coronary heart disease	1	4.48e-06	0.75	0.970595
alpelisib	Coronary heart disease	1	0.00232599	0.75	0.414978
alpha-1-proteinase inhibitor	Coronary heart disease	1	0.0013856	0.75	0.414978
antihemophilic factor, human recombinant	Coronary heart disease	1.54545	0.00767625	0.613636	0.807663
bexarotene	Coronary heart disease	1.33333	0.0260958	0.666667	0.235636	CutaneousT-celllymphoma	Gastrointestinal pain;Abdominal pain;Pancreatitis acute;Albuminuria;Alopecia;Anaemia;Hypochromic anaemia;Angina pectoris;Decreased appetite;Anxiety;Arrhythmia;Arthralgia;Musculoskeletal discomfort;Arthritis;Asthenia;Ataxia;Back pain;Bacterial infection;Blepharitis;Coagulopathy;Bronchitis;Oral candidiasis;Candida infection;Neoplasm malignant;Cellulitis;Cheilitis;Chest pain;Cholecystitis;Colitis;In…
brigatinib	Coronary heart disease	1.33333	0.0474846	0.666667	0.903499	Non-small-celllungcancer;Anaplasticlargecelllymphoma
ceritinib	Coronary heart disease	1	0.00683051	0.75	0.970595	Non-small-celllungcancer
cerliponase alfa	Coronary heart disease	1	4.1e-05	0.75	0.970595	Neuronalceroidlipofuscinosis;Tripeptidylpeptidase1deficiency
cisplatin	Coronary heart disease	1.5	0.0163596	0.625	0.832955	Solidtumour/cancer	Alopecia;Anaphylactic shock;Anaemia;Haemolytic anaemia;Decreased appetite;Arrhythmia;Asthenia;Azoospermia;Breast disorder;Cellulitis;Cerebral arteritis;Clonus;Infection;Conjunctivitis;Connective tissue disorder;Coronary artery disease;Deafness;Dehydration;Diarrhoea;Polyuria;Dyspnoea;Oedema;Electric shock;Rash;Dermatitis;Extravasation;Eye disorder;Body temperature increased;Fibrosis;Flushing;Gastr…
coagulation factor ix human	Coronary heart disease	1.71429	0.0361979	0.571429	0.689269
collagenase clostridium histolyticum	Coronary heart disease	1.5	0.00104805	0.625	0.832955	Sarcoidosis
conestat alfa	Coronary heart disease	1.5	2.34e-05	0.625	0.832955
copanlisib	Coronary heart disease	1.5	0.00129612	0.625	0.168903
copper	Coronary heart disease	1.72794	1.58e-08	0.568015	0.678107	Contraception	Abortion infected;Anaemia;Back pain;Neoplasm malignant;Dysmenorrhoea;Haemorrhage;Haemoglobin;Vaginal discharge;Muscle spasms;Pain;Pelvic infection;Pregnancy;Ectopic pregnancy;Urticaria;Vaginal infection;Vaginal inflammation;Metrorrhagia;Dermatitis atopic;Dyspareunia
cyanocobalamin	Coronary heart disease	1.83333	0.0198136	0.541667	0.081155	Anemia	Anaphylactic shock;Anxiety;Arthritis;Asthenia;Back pain;Infection;Diarrhoea;Dizziness;Dyspepsia;Dyspnoea;Rash;Dermatitis;Glossitis;Headache;Cardiac failure congestive;Hypoaesthesia;Nausea;Nervousness;Tension;Paraesthesia;Polycythaemia vera;Pruritus;Pulmonary oedema;Rhinitis;Swelling;Thrombosis;Vomiting;Peripheral vascular disorder;Myalgia;Musculoskeletal discomfort;Pain;Coordination abnormal;Gait…
dabrafenib	Coronary heart disease	1.6	0.0333868	0.6	0.773593	Melanoma	Gastrointestinal pain;Abdominal pain;Alopecia;Anaemia;Arrhythmia;Arthralgia;Musculoskeletal discomfort;Asthenia;Back pain;Mental disorder;Bone disorder;Bowen's disease;Neoplasm malignant;Basal cell carcinoma;Squamous cell carcinoma;Cellulitis;Infection;Connective tissue disorder;Constipation;Cough;Cyst;Dehydration;Diarrhoea;Dizziness;Oedema;Epistaxis;Rash;Dermatitis;Eye disorder;Eye haemorrhage;F…
denosumab	Coronary heart disease	1	0.00882865	0.75	0.970595	Prostatecancer;Rheumatoidarthritis;Postmenopausalosteoporosis
docetaxel	Coronary heart disease	1.33333	0.00490034	0.666667	0.235636	Solidtumour/cancer	Gastrointestinal pain;Abdominal pain;Alopecia;Amenorrhoea;Anaphylactic shock;Anaemia;Decreased appetite;Arrhythmia;Arthralgia;Musculoskeletal discomfort;Asthenia;Atrial fibrillation;Back pain;Mental disorder;Bone disorder;Oral candidiasis;Candida infection;Chest pain;Colitis;Infection;Confusional state;Feeling abnormal;Conjunctivitis;Connective tissue disorder;Constipation;Cough;Dysphagia;Dehydra…
duvelisib	Coronary heart disease	1.5	0.0407019	0.625	0.168903
estramustine	Coronary heart disease	1	0.0266398	0.75	0.414978	Prostatecancer	Congenital anomaly;Developmental delay;Alopecia;Decreased appetite;Anxiety;Chest pain;Depression;Diarrhoea;Dyspnoea;Oedema;Rash;Dermatitis;Flatulence;Flushing;Gastrointestinal haemorrhage;Headache;Cardiac arrest;Cardiac failure congestive;Dysphonia;Hypercalcaemia;Muscle spasms;Lethargy;Leukopenia;Myocardial infarction;Acute coronary syndrome;Nausea;Night sweats;Pruritus;Cerebrovascular accident;T…
flavin adenine dinucleotide	Coronary heart disease	1.92308	0.0217915	0.519231	0.0659203
gentamicin	Coronary heart disease	1.5	0.0199689	0.625	0.832955	Bacterialinfection	Agranulocytosis;Alopecia;Anaemia;Arthralgia;Musculoskeletal discomfort;Confusional state;Feeling abnormal;Dizziness;Eosinophilia;Rash;Dermatitis;Extravasation;Fat necrosis;Body temperature increased;Hallucination;Headache;Hepatomegaly;Hypersensitivity;Hypertension;Hypocalcaemia;Hypokalaemia;Hypotension;Laryngeal oedema;Lethargy;Leukopenia;Nausea;Sensory loss;Hypoaesthesia;Oliguria;Mental disorder…
ibrutinib	Coronary heart disease	1	0.0199689	0.75	0.970595	Mantlecelllymphoma
icatibant	Coronary heart disease	1.5	0.0147621	0.625	0.832955	Hereditaryangioedema
insulin aspart	Coronary heart disease	1	0.0141114	0.75	0.414978
insulin degludec	Coronary heart disease	1	0.0210913	0.75	0.970595	Type-1/2diabetes
insulin detemir	Coronary heart disease	1	0.0262923	0.75	0.970595
insulin glargine	Coronary heart disease	1	0.0183313	0.75	0.970595
insulin glulisine	Coronary heart disease	1	0.0273151	0.75	0.970595
insulin lispro	Coronary heart disease	1	0.0241457	0.75	0.970595
isosorbide	Coronary heart disease	1.33333	0.0255623	0.666667	0.903499		Haemolytic anaemia;Angina unstable;Angina pectoris;Dermatitis exfoliative;Dizziness;Rash;Dermatitis;Flushing;Headache;Hypotension;Methaemoglobinaemia;Nausea;Loss of consciousness;Shock;Syncope;Vomiting;Oedema peripheral;Bradycardia;Withdrawal hypertension;Tachycardia
lactose	Coronary heart disease	1.5	0.038175	0.625	0.832955
lisinopril	Coronary heart disease	1	2.01e-07	0.75	0.970595	Hypertension	Gastrointestinal pain;Abdominal pain;Agranulocytosis;Alopecia;Anaemia;Haemolytic anaemia;Angina pectoris;Angioedema;Decreased appetite;Anuria;Anxiety;Arrhythmia;Arthralgia;Musculoskeletal discomfort;Arthritis;Asthenia;Asthma;Ataxia;Atrial fibrillation;Atrial flutter;Back pain;Mental disorder;Breast disorder;Bronchospasm;Bronchitis;Bursitis;Transient ischaemic attack;Neck pain;Chest pain;Nasophary…
lomitapide	Coronary heart disease	1	0.00341039	0.75	0.970595		Abdominal distension;Gastrointestinal pain;Abdominal pain;Aerophagia;Anaemia;Angina pectoris;Arthralgia;Musculoskeletal discomfort;Asthenia;Back pain;Blister;Dermatitis bullous;Chest pain;Infection;Connective tissue disorder;Constipation;Dehydration;Diarrhoea;Dizziness;Dyspepsia;Ecchymosis;Eructation;Gastrooesophageal reflux disease;Eye disorder;Fatigue;Body temperature increased;Flatulence;Gastr…
lonoctocog alfa	Coronary heart disease	1.54545	0.0144038	0.613636	0.153546
lorlatinib	Coronary heart disease	1	0.0424109	0.75	0.970595	Non-small-celllungcancer
mecasermin	Coronary heart disease	1	0.00020264	0.75	0.970595	Growthfailure
mecasermin rinfabate	Coronary heart disease	1	0.000788721	0.75	0.970595
moroctocog alfa	Coronary heart disease	1.54545	0.0110531	0.613636	0.153546	Hemophilia
moxonidine	Coronary heart disease	1.5	0.0113831	0.625	0.832955	Alcoholdependence	Gastrointestinal pain;Abdominal pain;Angioedema;Anxiety;Asthenia;Back pain;Bronchitis;Infection;Diarrhoea;Dizziness;Rash;Dermatitis;Headache;Hypotension;Orthostatic hypotension;Nausea;Pain;Pharyngitis;Pruritus;Sinusitis;Sleep disorder;Urticaria;Vertigo;Dry mouth;Oedema peripheral;Insomnia;Somnolence
netarsudil	Coronary heart disease	1.66667	0.0412854	0.583333	0.118148	Open-angleglaucoma
nialamide	Coronary heart disease	1.66667	0.0378058	0.583333	0.118148
nicotinamide	Coronary heart disease	1.5	0.0264479	0.625	0.168903	Inflammatoryskincondition
ocriplasmin	Coronary heart disease	1	0.00106005	0.75	0.970595	Symptomaticvitreomacularadhesion
omega-3 fatty acids	Coronary heart disease	1.33333	0.0291064	0.666667	0.903499
oxytocin	Coronary heart disease	1.5	0.00628072	0.625	0.832955	Autismspectrumdisorder	Arrhythmia;Asphyxia;Disseminated intravascular coagulation;Dyspnoea;Effusion;Rash;Dermatitis;Foetal distress syndrome;Flushing;Gastrointestinal disorder;Headache;Cardiac disorder;Hyponatraemia;Hypotension;Immune system disorder;Mediastinal disorder;Nausea;Nervous system disorder;Shock;Tachycardia;Angiopathy;Vomiting;Water intoxication;Myocardial ischaemia;Acute pulmonary oedema;Malnutrition;Skin …
paclitaxel	Coronary heart disease	1.33333	0.00159516	0.666667	0.235636		Abdominal distension;Gastrointestinal pain;Abdominal pain;Pancreatitis acute;Adenocarcinoma;Alopecia;Amblyopia;Anaphylactic shock;Anaemia;Angioedema;Decreased appetite;Anxiety;Arrhythmia;Arthralgia;Musculoskeletal discomfort;Ascites;Asthenia;Ataxia;Atrial fibrillation;Atrioventricular block;Back pain;Mental disorder;Bone disorder;Metabolic encephalopathy;Breast disorder;Candida infection;Oral can…
pegvisomant	Coronary heart disease	1	0.00502677	0.75	0.970595	Acromegaly
permethrin	Coronary heart disease	1.33333	0.00789661	0.666667	0.235636	Sarcoptesscabieiinfection	Gastrointestinal pain;Abdominal pain;Diarrhoea;Dizziness;Rash;Dermatitis;Body temperature increased;Headache;Nausea;Sensory loss;Hypoaesthesia;Pruritus;Erythema;Vomiting;Pain;Paraesthesia
phenacemide	Coronary heart disease	1	0.00597914	0.75	0.970595	Epilepsy
phenazopyridine	Coronary heart disease	1	0.00565364	0.75	0.414978	Pain
phenindione	Coronary heart disease	0	0.00031472	1	0.999309	Coagulationdefect;Pulmonaryembolism
phenprocoumon	Coronary heart disease	0	0.000683139	1	0.999309	Thrombosis
porfimer sodium	Coronary heart disease	1	2.08e-23	0.75	0.970595	Non-small-celllungcancer
pramlintide	Coronary heart disease	1.75	0.0276496	0.5625	0.0981083	Type-1/2diabetes
prenylamine	Coronary heart disease	1	0.0102122	0.75	0.970595
propyl alcohol	Coronary heart disease	1	0.00141807	0.75	0.970595
raloxifene	Coronary heart disease	1	0.0268133	0.75	0.414978	Osteoporosis	Gastrointestinal pain;Abdominal pain;Arthralgia;Musculoskeletal discomfort;Arthritis;Bladder cancer;Breast disorder;Bronchitis;Neoplasm malignant;Chest pain;Cholelithiasis;Infection;Conjunctivitis;Connective tissue disorder;Coronary artery disease;Cystitis noninfective;Cystitis;Bladder pain;Depression;Diabetes mellitus;Diarrhoea;Dyspepsia;Rash;Dermatitis;Body temperature increased;Flatulence;Flus…
rasagiline	Coronary heart disease	1.5	0.0471924	0.625	0.168903	Parkinsondisease;Skinimperfections;Skincancer	Gastrointestinal pain;Abdominal pain;Albuminuria;Alopecia;Amenorrhoea;Amnesia;Anaemia;Anaemia macrocytic;Angina pectoris;Decreased appetite;Anuria;Anxiety;Aphasia;Apnoea;Arthralgia;Musculoskeletal discomfort;Arthritis;Asthenia;Asthma;Ataxia;Back pain;Mental disorder;Bipolar disorder;Bipolar I disorder;Blepharitis;Bundle branch block;Bursitis;Vulvovaginal candidiasis;Vulvovaginal mycotic infection…
ribostamycin	Coronary heart disease	1	0.0139557	0.75	0.970595
salmon calcitonin	Coronary heart disease	1	3.26e-07	0.75	0.970595	Osteoporosis
somatotropin	Coronary heart disease	1.5	0.00502677	0.625	0.168903
somatrem	Coronary heart disease	1	4.82e-08	0.75	0.970595	Hormonedeficiency
sucralfate	Coronary heart disease	1.6	0.00206035	0.6	0.773593	Acnevulgaris
tetradecyl hydrogen sulfate (ester)	Coronary heart disease	1	2.43e-05	0.75	0.414978
tromethamine	Coronary heart disease	1.8	0.0369192	0.55	0.616023	Acidosis
turoctocog alfa	Coronary heart disease	1.66667	0.0374198	0.583333	0.726455	HaemophiliaA
vemurafenib	Coronary heart disease	1	0.00683051	0.75	0.414978	Melanoma	Alopecia;Anaphylactic shock;Arthralgia;Musculoskeletal discomfort;Arthritis;Asthenia;Atrial fibrillation;Back pain;Neoplasm malignant;Basal cell carcinoma;Squamous cell carcinoma;Infection;Connective tissue disorder;Constipation;Cough;Cyst;Diarrhoea;Dizziness;Dysgeusia;Eosinophilia;Toxic epidermal necrolysis;Erythema nodosum;Palmar erythema;Rash;Dermatitis;Eye disorder;Fatigue;Body temperature in…
venetoclax	Coronary heart disease	1	0.0383142	0.75	0.414978	Acutemyeloidleukaemia;Chroniclymphocyticleukaemia
von willebrand factor human	Coronary heart disease	1.5	0.0416124	0.625	0.168903
zinc	Coronary heart disease	1.82609	0.000169031	0.543478	0.592447		Pancreatitis;Epigastric discomfort;Nausea
zinc acetate	Coronary heart disease	1.82609	0.000411618	0.543478	0.592447	Wilsondisease
zinc chloride	Coronary heart disease	1.82609	0.000454181	0.543478	0.592447	Commoncold

## Sheet: Diabetes Mellitus
drug	disease	proximity	pval	similarity	adjusted_similarity	TTD	SIDER
abaloparatide	Diabetes Mellitus	0	0.0232969	1	0.990518	Postmenopausalosteoporosis
abiraterone	Diabetes Mellitus	0	0.0466152	1	0.896282	Prostatecancer	Anaemia;Arrhythmia;Mental disorder;Chest pain;Infection;Connective tissue disorder;Constipation;Contusion;Cough;Sudden death;Diarrhoea;Dyspepsia;Dyspnoea;Oedema;Rash;Dermatitis;Fatigue;Asthenia;Body temperature increased;Multiple fractures;Fracture;Gastrointestinal disorder;Cardiac disorder;Cardiac failure;Haematuria;Hypercholesterolaemia;Hyperglycaemia;Hypernatraemia;Hypertension;Hypertriglyceri…
acamprosate	Diabetes Mellitus	0.666667	0.0164768	0.833333	0.928696	Alcoholdependence	Gastrointestinal pain;Abdominal pain;Abscess;Alopecia;Amblyopia;Amnesia;Anaphylactic shock;Anaemia;Angina pectoris;Angioedema;Decreased appetite;Anxiety;Arthralgia;Musculoskeletal discomfort;Arthritis;Rheumatoid arthritis;Ascites;Asthenia;Asthma;Back pain;Mental disorder;Breast disorder;Bronchitis;Neck pain;Chest pain;Cholecystitis;Colitis;Infection;Confusional state;Feeling abnormal;Constipation…
acetohexamide	Diabetes Mellitus	0	0.00502677	1	0.990518	Diabeticcomplication
acetophenazine	Diabetes Mellitus	0	0.00328319	1	0.896282	Bipolardisorder
ademetionine	Diabetes Mellitus	0.25	0.000113159	0.9375	0.97953	Cerebrovascularischaemia
adenine	Diabetes Mellitus	0.5	0.0232969	0.875	0.956367	Malnutrition
adenosine phosphate	Diabetes Mellitus	0.4	0.000437218	0.9	0.76071
aflibercept	Diabetes Mellitus	0	0.00163852	1	0.896282	Metastaticcolorectalcancer
agkistrodon piscivorus antivenin	Diabetes Mellitus	0	0.0414127	1	0.990518
agomelatine	Diabetes Mellitus	0	0.000775091	1	0.896282		Gastrointestinal pain;Abdominal pain;Aggression;Angioedema;Anxiety;Back pain;Mental disorder;Infection;Connective tissue disorder;Constipation;Depression;Diarrhoea;Dizziness;Dyspepsia;Eczema;Eye disorder;Fatigue;Asthenia;Gastrointestinal disorder;Hallucination;Headache;Hepatitis;Hyperhidrosis;Influenza;Irritability;Jaundice;Nasopharyngitis;Nausea;Nervous system disorder;Nightmare;Paraesthesia;Pru…
albiglutide	Diabetes Mellitus	0	0.0199689	1	0.990518	Type-2diabetes
alfentanil	Diabetes Mellitus	0	0.0113097	1	0.896282	Anaesthesia	Anaphylactic shock;Apnoea;Arrhythmia;Mental disorder;Bronchospasm;Confusional state;Feeling abnormal;Connective tissue disorder;Cough;Dermatitis atopic;Dizziness;Somnolence;Dyskinesia;Epistaxis;Rash;Dermatitis;Eye disorder;Fatigue;Asthenia;Body temperature increased;Gastrointestinal disorder;Headache;Cardiac arrest;Cardiac disorder;Hiccups;Carbon dioxide increased;Hypercapnia;Hyperhidrosis;Hypers…
alfuzosin	Diabetes Mellitus	0	5.59e-05	1	0.896282	Benignprostatichyperplasia	Gastrointestinal pain;Abdominal pain;Angina pectoris;Angioedema;Arthralgia;Musculoskeletal discomfort;Arthritis;Asthenia;Atrial fibrillation;Back pain;Mental disorder;Breast disorder;Bronchitis;Bursitis;Cardiovascular disorder;Chest pain;Infection;Connective tissue disorder;Constipation;Diarrhoea;Dizziness;Somnolence;Dyspepsia;Oedema;Oedema due to cardiac disease;Toxic epidermal necrolysis;Rash;D…
alirocumab	Diabetes Mellitus	0	0.0343388	1	0.896282
alogliptin	Diabetes Mellitus	0	0.0199689	1	0.896282	Type-2diabetes	Pancreatitis acute;Anaphylactic shock;Angioedema;Diabetes mellitus;Rash;Dermatitis;Headache;Hypersensitivity;Hypoglycaemia;Nasopharyngitis;Pancreatitis;Serum sickness;Stevens-Johnson syndrome;Erythema multiforme;Upper respiratory tract infection;Urticaria;Acute hepatic failure
alpelisib	Diabetes Mellitus	0	0.0343388	1	0.990518
alprazolam	Diabetes Mellitus	0.642857	0.011185	0.839286	0.933465	Anxietydisorder	Gastrointestinal pain;Abdominal pain;Aggression;Amnesia;Anger;Angioedema;Decreased appetite;Anxiety;Arthralgia;Musculoskeletal discomfort;Asthenia;Ataxia;Back pain;Mental disorder;Breast disorder;Chest pain;Cognitive disorder;Infection;Confusional state;Feeling abnormal;Connective tissue disorder;Constipation;Disturbance in sexual arousal;Libido decreased;Dysphagia;Depersonalisation;Depression;De…
ambenonium	Diabetes Mellitus	0	0.0383142	1	0.896282	Myastheniagravis
amifampridine	Diabetes Mellitus	0	0.0298018	1	0.896282	LambertEatonmyasthenicsyndrome
amiloride	Diabetes Mellitus	0.5	0.0280744	0.875	0.712299	Congestiveheartfailure	Gastrointestinal pain;Abdominal pain;Alopecia;Aplastic anaemia;Angina pectoris;Decreased appetite;Arthralgia;Musculoskeletal discomfort;Asthenia;Back pain;Neck pain;Chest pain;Coma;Confusional state;Feeling abnormal;Constipation;Cough;Disturbance in sexual arousal;Libido decreased;Depression;Diarrhoea;Polyuria;Dizziness;Dyspepsia;Dyspnoea;Dysuria;Rash;Dermatitis;Fatigue;Flatulence;Gastrointestina…
amisulpride	Diabetes Mellitus	0.25	0.0132277	0.9375	0.97953	Schizophrenia	Gastrointestinal pain;Abdominal pain;Agranulocytosis;Amenorrhoea;Angioedema;Anxiety;Mental disorder;Cardiovascular disorder;Nervous system disorder;Constipation;Sudden death;Depression;Diarrhoea;Dizziness;Dyskinesia;Dyspepsia;Endocrine disorder;Extrapyramidal disorder;Fatigue;Asthenia;Gastrointestinal disorder;Gynaecomastia;Headache;Cardiac arrest;Cardiac disorder;Hyperglycaemia;Hypersensitivity;…
amlodipine	Diabetes Mellitus	0.428571	0.00539457	0.892857	0.964784	Hypertension	Gastrointestinal pain;Abdominal pain;Alopecia;Amnesia;Angioedema;Decreased appetite;Anxiety;Arrhythmia;Arthralgia;Musculoskeletal discomfort;Asthenia;Ataxia;Atrial fibrillation;Back pain;Mental disorder;Coagulopathy;Breast disorder;Chest pain;Cholestasis;Conjunctivitis;Connective tissue disorder;Constipation;Cough;Dysphagia;Depersonalisation;Dermatitis;Diabetes mellitus;Diarrhoea;Diplopia;Dizzine…
amobarbital	Diabetes Mellitus	0.5	0.00496205	0.875	0.956367	Insomnia	Anaemia megaloblastic;Angioedema;Anxiety;Apnoea;Ataxia;Pneumothorax;Atelectasis;Confusional state;Feeling abnormal;Constipation;Dermatitis exfoliative;Dizziness;Rash;Dermatitis;Body temperature increased;Hallucination;Headache;Hypersensitivity;Hypotension;Nausea;Nervousness;Tension;Nightmare;Loss of consciousness;Shock;Syncope;Vomiting;Agitation;Depressed level of consciousness;Injection site rea…
amoxapine	Diabetes Mellitus	0.292683	1.04e-13	0.926829	0.806101	Majordepressivedisorder	Gastrointestinal pain;Abdominal pain;Lymphadenitis;Agranulocytosis;Alopecia;Decreased appetite;Asthenia;Ataxia;Atrial fibrillation;Confusional state;Feeling abnormal;Constipation;Disturbance in sexual arousal;Libido decreased;Delusion;Diarrhoea;Dizziness;Somnolence;Oedema;Eosinophilia;Rash;Dermatitis;Fatigue;Body temperature increased;Flatulence;Gynaecomastia;Hallucination;Headache;Atrioventricul…
amphetamine	Diabetes Mellitus	0.0588235	1.31e-09	0.985294	0.881793	Attentiondeficithyperactivitydisorder	Gastrointestinal pain;Abdominal pain;Anaphylactic shock;Angioedema;Decreased appetite;Anxiety;Asthenia;Chest pain;Infection;Constipation;Sudden death;Disturbance in sexual arousal;Libido decreased;Depression;Diarrhoea;Dizziness;Dyskinesia;Dysmenorrhoea;Dyspepsia;Dyspnoea;Toxic epidermal necrolysis;Rash;Dermatitis;Fatigue;Body temperature increased;Headache;Hypersensitivity;Hypertension;Irritabili…
anagrelide	Diabetes Mellitus	0	0.0424109	1	0.990518	Thrombocythemia	Gastrointestinal pain;Abdominal pain;Alopecia;Alveolitis allergic;Amblyopia;Amnesia;Anaemia;Angina pectoris;Decreased appetite;Arrhythmia;Arthralgia;Musculoskeletal discomfort;Arthritis;Asthenia;Asthma;Atrial fibrillation;Back pain;Bronchitis;Cardiovascular disorder;Cellulitis;Neck pain;Chest pain;Colitis;Infection;Confusional state;Feeling abnormal;Conjunctivitis;Connective tissue disorder;Const…
anastrozole	Diabetes Mellitus	0	0.0469427	1	0.896282	Breastcancer	Gastrointestinal pain;Abdominal pain;Alopecia;Anaphylactic shock;Anaemia;Angina pectoris;Angioedema;Decreased appetite;Anxiety;Arthralgia;Musculoskeletal discomfort;Arthritis;Asthenia;Back pain;Blister;Dermatitis bullous;Bronchitis;Neoplasm malignant;Cardiovascular disorder;Carpal tunnel syndrome;Cerebral infarction;Neck pain;Chest pain;Infection;Confusional state;Feeling abnormal;Constipation;Co…
ancrod	Diabetes Mellitus	0	0.0232969	1	0.896282	Bloodformingorgandisorder
anileridine	Diabetes Mellitus	0	0.0168486	1	0.896282	Pain
anisindione	Diabetes Mellitus	0	0.0232969	1	0.896282	Coagulationdefect
antihemophilic factor (recombinant), pegylated	Diabetes Mellitus	0	0.0466152	1	0.896282
antihemophilic factor human	Diabetes Mellitus	0	0.0189897	1	0.990518
antihemophilic factor, human recombinant	Diabetes Mellitus	0.363636	0.0251209	0.909091	0.776864
antithymocyte immunoglobulin (rabbit)	Diabetes Mellitus	0.444444	0.0153068	0.888889	0.739903
apalutamide	Diabetes Mellitus	0.571429	0.00925036	0.857143	0.946051
apomorphine	Diabetes Mellitus	0.2	7.41e-08	0.95	0.839778	Parkinsondisease	Angina pectoris;Anxiety;Arthralgia;Musculoskeletal discomfort;Asthenia;Back pain;Mental disorder;Chest pain;Confusional state;Feeling abnormal;Constipation;Contusion;Dehydration;Diarrhoea;Dizziness;Somnolence;Dyskinesia;Dyspnoea;Ecchymosis;Oedema;Fatigue;Flushing;Granuloma;Hallucination;Headache;Cardiac failure congestive;Hypotension;Orthostatic hypotension;Libido increased;Disturbance in sexual …
aprotinin	Diabetes Mellitus	0	0.00233542	1	0.896282	Bleedingdisorder
ardeparin	Diabetes Mellitus	0	0.00819754	1	0.896282	Deepveinthrombosis
astemizole	Diabetes Mellitus	0.25	0.0116193	0.9375	0.822237
atorvastatin	Diabetes Mellitus	0.2	0.0151073	0.95	0.839778	Cardiovasculardisease	Gastrointestinal pain;Abdominal pain;Alopecia;Amblyopia;Amnesia;Anaphylactic shock;Anaemia;Angioedema;Decreased appetite;Arrhythmia;Arthralgia;Musculoskeletal discomfort;Arthritis;Asthenia;Asthma;Back pain;Mental disorder;Breast disorder;Bronchitis;Bursitis;Transient ischaemic attack;Neck pain;Cheilitis;Chest pain;Cholestasis;Colitis;Infection;Confusional state;Feeling abnormal;Connective tissue …
atosiban	Diabetes Mellitus	0.25	0.0167812	0.9375	0.97953		Mental disorder;Breast disorder;Dizziness;Dyspnoea;Rash;Dermatitis;Body temperature increased;Gastrointestinal disorder;Headache;Cardiac disorder;Hyperglycaemia;Hypersensitivity;Hypotension;Immune system disorder;Nausea;Nervous system disorder;Multiple pregnancy;Pruritus;Pulmonary oedema;Tachycardia;Uterine haemorrhage;Uterine atony;Uterine hypotonus;Angiopathy;Vomiting;Injection site reaction;Ma…
axitinib	Diabetes Mellitus	0	0.0041205	1	0.896282	Renalcellcarcinoma	Gastrointestinal pain;Abdominal pain;Alopecia;Anaemia;Arthralgia;Musculoskeletal discomfort;Asthenia;Neoplasm malignant;Transient ischaemic attack;Connective tissue disorder;Constipation;Cough;Dehydration;Diarrhoea;Dizziness;Dysgeusia;Dyspepsia;Dyspnoea;Endocrine disorder;Epistaxis;Rash;Dermatitis;Fatigue;Fistula;Flatulence;Gastrointestinal disorder;Gastrointestinal haemorrhage;Gingival bleeding;…
azilsartan medoxomil	Diabetes Mellitus	0	0.0168486	1	0.896282
bacitracin	Diabetes Mellitus	0	0.00806141	1	0.990518	Skininfection
becaplermin	Diabetes Mellitus	0	0.000240933	1	0.990518	Diabeticcomplication
belinostat	Diabetes Mellitus	0.0909091	0.000471303	0.977273	0.987444		Gastrointestinal pain;Abdominal pain;Anaemia;Neoplasm malignant;Infection;Constipation;Cough;Diarrhoea;Dizziness;Dyspnoea;Rash;Dermatitis;Fatigue;Asthenia;Body temperature increased;Headache;Hypokalaemia;Hypotension;Multi-organ failure;Nausea;Phlebitis;Pneumonia;Pruritus;Thrombocytopenia;Tumour lysis syndrome;Ventricular fibrillation;Vomiting;Chills;Hepatic failure;Oedema peripheral;Blood creatin…
bemiparin	Diabetes Mellitus	0	0.000998053	1	0.896282
benserazide	Diabetes Mellitus	0	0.0407943	1	0.896282
benzonatate	Diabetes Mellitus	0	0.0424109	1	0.896282	Cough	Bronchospasm;Confusional state;Feeling abnormal;Constipation;Dizziness;Headache;Hypersensitivity;Laryngospasm;Nasal congestion;Nausea;Sensory loss;Hypoaesthesia;Pruritus;Convulsion;Shock;Tremor;Agitation;Depressed level of consciousness;Hallucination, visual;Clonic convulsion;Rash;Abdominal discomfort;Gastrointestinal tract irritation
benzphetamine	Diabetes Mellitus	0.25	0.0113254	0.9375	0.97953	Obesity	Decreased appetite;Diarrhoea;Dizziness;Headache;Cardiac valve disease;Hypersensitivity;Nausea;Palpitations;Hyperhidrosis;Tachycardia;Tremor;Urticaria;Agitation;Gastrointestinal disorder;Dyspepsia;Psychotic disorder;Cardiomyopathy;Insomnia
bepridil	Diabetes Mellitus	0.2	0.000174455	0.95	0.839778	Chronic/stableangina	Gastrointestinal pain;Abdominal pain;Angina pectoris;Decreased appetite;Anxiety;Arrhythmia;Arthritis;Asthenia;Constipation;Cough;Sudden death;Depression;Diarrhoea;Dizziness;Somnolence;Dyspepsia;Dyspnoea;Oedema;Rash;Dermatitis;Body temperature increased;Flatulence;Gastritis;Headache;Cardiac disorder;Cardiac failure;Hypertension;Influenza;Nausea;Nervousness;Tension;Pain;Palpitations;Paraesthesia;Ph…
betazole	Diabetes Mellitus	0	0.0318086	1	0.990518	Gastricsecretorydisorder
betrixaban	Diabetes Mellitus	0	0.0424109	1	0.896282	Venousthromboembolism;Cerebrovascularischaemia
bexarotene	Diabetes Mellitus	0	0.00222514	1	0.990518	CutaneousT-celllymphoma	Gastrointestinal pain;Abdominal pain;Pancreatitis acute;Albuminuria;Alopecia;Anaemia;Hypochromic anaemia;Angina pectoris;Decreased appetite;Anxiety;Arrhythmia;Arthralgia;Musculoskeletal discomfort;Arthritis;Asthenia;Ataxia;Back pain;Bacterial infection;Blepharitis;Coagulopathy;Bronchitis;Oral candidiasis;Candida infection;Neoplasm malignant;Cellulitis;Cheilitis;Chest pain;Cholecystitis;Colitis;In…
bortezomib	Diabetes Mellitus	0	0.0458218	1	0.990518	Non-hodgkinlymphoma;Multiplemyeloma	Abdominal distension;Gastrointestinal pain;Abdominal pain;Acidosis;Pancreatitis acute;Adjustment disorder;Respiratory alkalosis;Amyloidosis;Anaphylactic shock;Anaemia;Haemolytic anaemia;Angina pectoris;Angina unstable;Angioedema;Decreased appetite;Anxiety;Anxiety disorder;Apnoea;Arrhythmia;Arthralgia;Musculoskeletal discomfort;Arthritis;Ascites;Aspergillus infection;Asthenia;Ataxia;Pneumothorax;A…
brexanolone	Diabetes Mellitus	0.615385	0.0162329	0.846154	0.9386
brexpiprazole	Diabetes Mellitus	0	0.000202838	1	0.896282
bromazepam	Diabetes Mellitus	0.533333	0.00201063	0.866667	0.951811	Anxietydisorder;Panicattacks	Aggression;Anaphylactic shock;Anger;Decreased appetite;Ataxia;Mental disorder;Confusional state;Feeling abnormal;Connective tissue disorder;Delusion;Diplopia;Dizziness;Somnolence;Emotional disorder;Rash;Dermatitis;Eye disorder;Fatigue;Asthenia;Multiple fractures;Fracture;Gastrointestinal disorder;Hallucination;Headache;Cardiac arrest;Cardiac disorder;Cardiac failure;Hostility;Hypersensitivity;Hyp…
bromocriptine	Diabetes Mellitus	0.166667	1.01e-11	0.958333	0.850676	Parkinsondisease	Abdominal pain;Gastrointestinal pain;Acromegaly;Alopecia;Amblyopia;Decreased appetite;Anxiety;Arrhythmia;Asthenia;Ataxia;Mental disorder;Blepharospasm;Cerebrospinal fluid leakage;Infection;Confusional state;Feeling abnormal;Connective tissue disorder;Constipation;Dysphagia;Delirium;Delusion;Dermatitis atopic;Diabetes mellitus;Type 2 diabetes mellitus;Diarrhoea;Diplopia;Disseminated intravascular …
bumetanide	Diabetes Mellitus	0.2	0.00248469	0.95	0.982437	Congestiveheartfailure	Gastrointestinal pain;Abdominal pain;Asthenia;Cholestasis;Chest pain;Dehydration;Diarrhoea;Polyuria;Dizziness;Toxic epidermal necrolysis;Rash;Dermatitis;Fatigue;Gynaecomastia;Headache;Hearing impaired;Blood disorder;Hyperglycaemia;Hyperventilation;Hypokalaemia;Hyponatraemia;Hypotension;Leukopenia;Muscle spasms;Musculoskeletal pain;Nausea;Pancreatitis;Premature ejaculation;Pruritus;Renal failure;S…
bupropion	Diabetes Mellitus	0.25	0.0088306	0.9375	0.822237	Smokingdependence	Abdominal distension;Gastrointestinal pain;Abdominal pain;Aggression;Alopecia;Amblyopia;Amenorrhoea;Amnesia;Anaphylactic shock;Anaemia;Anger;Angioedema;Decreased appetite;Anxiety;Aphasia;Arrhythmia;Arthralgia;Musculoskeletal discomfort;Arthritis;Asthenia;Asthma;Ataxia;Back injury;Back pain;Mental disorder;Bipolar disorder;Bipolar I disorder;Concussion;Breast cancer;Breast disorder;Bronchospasm;Br…
buspirone	Diabetes Mellitus	0	7.49e-07	1	0.896282	Anxietydisorder	Alopecia;Amenorrhoea;Anger;Angioedema;Decreased appetite;Aphonia;Arthralgia;Musculoskeletal discomfort;Asthenia;Ataxia;Blister;Dermatitis bullous;Chest pain;Claustrophobia;Temperature intolerance;Confusional state;Feeling abnormal;Conjunctivitis;Constipation;Depersonalisation;Depression;Diarrhoea;Dissociative disorder;Dizziness;Somnolence;Dyskinesia;Dyspnoea;Dysuria;Ecchymosis;Oedema;Enuresis;Eos…
butabarbital	Diabetes Mellitus	0.647059	0.00732135	0.838235	0.932646	Insomnia	Angioedema;Anxiety;Apnoea;Ataxia;Confusional state;Feeling abnormal;Constipation;Dermatitis exfoliative;Dizziness;Rash;Dermatitis;Body temperature increased;Hallucination;Headache;Hypersensitivity;Hypotension;Nausea;Nervousness;Tension;Nightmare;Loss of consciousness;Shock;Syncope;Vomiting;Agitation;Depressed level of consciousness;Hepatocellular injury;Liver injury;Hyperkinesia;Bradycardia;Somno…
butalbital	Diabetes Mellitus	0.647059	0.0115056	0.838235	0.932646	Anxietydisorder;Headache
butamben	Diabetes Mellitus	0.655172	0.00479449	0.836207	0.626831
butenafine	Diabetes Mellitus	0	0.0328147	1	0.990518	Dermatologicinfection	Dermatitis contact;Dysgeusia;Pruritus;Erythema;Pain
butobarbital	Diabetes Mellitus	0.5	0.00625951	0.875	0.956367
calcifediol	Diabetes Mellitus	0	0.0343388	1	0.896282	VitaminDdeficiency
calcipotriol	Diabetes Mellitus	0	0.0268133	1	0.896282	Psoriasisvulgaris	Dermatitis;Rash;Folliculitis;Hypercalcaemia;Hypersensitivity;Pruritus;Erythema;Skin atrophy;Dry skin;Skin irritation;Skin hyperpigmentation;Koebner phenomenon;Skin exfoliation;Instillation site pain;Application site pain;Pain;Application site erythema;Paraesthesia
calcium	Diabetes Mellitus	0.578947	0.0152012	0.855263	0.670226	Osteoporosis	Abscess;Decreased appetite;Arrhythmia;Asthenia;Calcinosis;Coma;Confusional state;Feeling abnormal;Constipation;Delirium;Diarrhoea;Dizziness;Oedema;Cardiac arrest;Hypercalcaemia;Hypersensitivity;Hypotension;Nausea;Necrosis;Pruritus;Loss of consciousness;Shock;Syncope;Vasodilation procedure;Vomiting;Vasospasm;Stupor;Depressed level of consciousness;Bradycardia;Sense of oppression;Vasodilatation;Par…
calcium citrate	Diabetes Mellitus	0.580645	0.00950414	0.854839	0.669288
calcium phosphate	Diabetes Mellitus	0.580645	0.0218863	0.854839	0.669288
calcium phosphate dihydrate	Diabetes Mellitus	0.580645	0.0238956	0.854839	0.669288
candesartan cilexetil	Diabetes Mellitus	0	0.0139557	1	0.896282
caplacizumab	Diabetes Mellitus	0	0.0199689	1	0.896282
carfilzomib	Diabetes Mellitus	0.166667	0.00295572	0.958333	0.984146	Multiplemyeloma	Anaemia;Decreased appetite;Arthralgia;Musculoskeletal discomfort;Asthenia;Back pain;Bacterial infection;Musculoskeletal chest pain;Infection;Constipation;Cough;Diarrhoea;Dizziness;Dyspnoea;Fatigue;Body temperature increased;Headache;Cardiac arrest;Cardiac disorder;Cardiac failure congestive;Herpes virus infection;Hypercalcaemia;Hyperglycaemia;Hypertension;Pulmonary hypertension;Hypoaesthesia;Hypo…
chenodeoxycholic acid	Diabetes Mellitus	0	0.00135369	1	0.990518
chlordiazepoxide	Diabetes Mellitus	0.615385	0.00713401	0.846154	0.9386	Anxietydisorder	Agranulocytosis;Ataxia;Confusional state;Feeling abnormal;Constipation;Disturbance in sexual arousal;Libido decreased;Somnolence;Oedema;Blood disorder;Jaundice;Nausea;Dizziness;Loss of consciousness;Shock;Syncope;Hepatic function abnormal;Menstruation irregular;Extrapyramidal disorder;Rash
chlorpheniramine	Diabetes Mellitus	0	0.000586392	1	0.896282	Allergicrhinitis	Agranulocytosis;Haemolytic anaemia;Decreased appetite;Anxiety;Confusional state;Feeling abnormal;Constipation;Drug eruption;Diarrhoea;Diplopia;Dizziness;Somnolence;Dyskinesia;Fatigue;Asthenia;Hallucination;Headache;Hypertension;Hypotension;Conversion disorder;Irritability;Labyrinthitis;Mydriasis;Nasal congestion;Nausea;Nervousness;Tension;Neuritis;Neuropathy peripheral;Palpitations;Paraesthesia;C…
chlorpropamide	Diabetes Mellitus	0	0.043615	1	0.896282	Non-insulindependentdiabetes	Agranulocytosis;Aplastic anaemia;Haemolytic anaemia;Decreased appetite;Dermatitis exfoliative;Diarrhoea;Dizziness;Eosinophilia;Erythema multiforme;Headache;Hunger;Hypoglycaemia;Hyponatraemia;Inappropriate antidiuretic hormone secretion;Jaundice cholestatic;Leukopenia;Nausea;Pancytopenia;Proctocolitis;Pruritus;Thrombocytopenia;Urticaria;Vomiting;Porphyria non-acute;Photosensitivity reaction;Gastro…
chlorthalidone	Diabetes Mellitus	0	0.0129702	1	0.990518	Hypertension;Edema	Agranulocytosis;Aplastic anaemia;Decreased appetite;Arrhythmia;Asthenia;Cholestasis;Constipation;Diarrhoea;Dizziness;Eosinophilia;Toxic epidermal necrolysis;Rash;Dermatitis;Glycosuria;Gout;Headache;Hypercalcaemia;Hyperglycaemia;Hypersensitivity;Hypokalaemia;Hyponatraemia;Orthostatic hypotension;Jaundice;Jaundice cholestatic;Leukopenia;Metabolic disorder;Muscle spasms;Nausea;Tubulointerstitial nep…
cholecalciferol	Diabetes Mellitus	0	0.0268133	1	0.896282	VitaminDdeficiency
cholecystokinin	Diabetes Mellitus	0.166667	0.0184394	0.958333	0.984146
cholic acid	Diabetes Mellitus	0.5625	0.0367163	0.859375	0.947457	Peroxisomaldisorder;Synthesisdisorder
choline	Diabetes Mellitus	0.142857	5.53e-05	0.964286	0.985265		Injection site reaction;Abdominal pain;Albuminuria;Alopecia;Angioedema;Decreased appetite;Dermatitis contact;Diarrhoea;Dizziness;Rash;Dermatitis;Flushing;Headache;Haematemesis;Haemorrhagic disorder;Hyperglycaemia;Hypotension;Inappropriate antidiuretic hormone secretion;Irritability;Leukopenia;Nausea;Nervousness;Tension;Palpitations;Peptic ulcer;Convulsion;Shock;Tachycardia;Sinus tachycardia;Throm…
choline salicylate	Diabetes Mellitus	0.142857	5.18e-06	0.964286	0.985265	Inflammation
choriogonadotropin alfa	Diabetes Mellitus	0	0.00916839	1	0.990518	Femaleinfertility
chorionic gonadotropin (human)	Diabetes Mellitus	0	0.0422008	1	0.896282
chromic nitrate	Diabetes Mellitus	0	0.0383142	1	0.990518
chromium gluconate	Diabetes Mellitus	0	0.0304997	1	0.990518
chromium nicotinate	Diabetes Mellitus	0	0.0424109	1	0.990518
cimetidine	Diabetes Mellitus	0	0.0332377	1	0.990518	Acid-refluxdisorder	Agranulocytosis;Anaphylactic shock;Aplastic anaemia;Anxiety;Arthralgia;Musculoskeletal discomfort;Atrioventricular block;Confusional state;Feeling abnormal;Constipation;Dermatitis exfoliative;Diarrhoea;Dizziness;Somnolence;Erythema multiforme;Rash;Dermatitis;Fatigue;Asthenia;Body temperature increased;Flatulence;Gynaecomastia;Hallucination;Headache;Hepatitis;Hypersensitivity;Leukopenia;Musculoske…
cinacalcet	Diabetes Mellitus	0	0.0268133	1	0.896282	Hyperparathyroidism;Kidneydisease	Gastrointestinal pain;Abdominal pain;Anaemia;Angioedema;Decreased appetite;Arrhythmia;Arthralgia;Musculoskeletal discomfort;Asthenia;Bone disorder;Neoplasm malignant;Chest pain;Infection;Constipation;Cough;Dehydration;Depression;Diarrhoea;Dizziness;Dyspepsia;Dyspnoea;Rash;Dermatitis;Fatigue;Body temperature increased;Multiple fractures;Fracture;Gastrointestinal disorder;Gastrointestinal haemorrha…
cinnarizine	Diabetes Mellitus	0.3125	3.59e-06	0.921875	0.798239	Vertigomenieredisease
clobazam	Diabetes Mellitus	0.615385	0.00504472	0.846154	0.9386		Abdominal distension;Aggression;Amnesia;Anaemia;Decreased appetite;Anxiety;Asthenia;Asthma;Ataxia;Abnormal behaviour;Mental disorder;Bronchitis;Infection;Confusional state;Feeling abnormal;Constipation;Cough;Disturbance in sexual arousal;Libido decreased;Dysphagia;Delirium;Delusion;Depression;Diarrhoea;Diplopia;Dizziness;Drooling;Somnolence;Osteoarthritis;Dysarthria;Eosinophilia;Toxic epidermal n…
clofibrate	Diabetes Mellitus	0	0.0383142	1	0.896282	Dysbetalipoproteinemia
clonazepam	Diabetes Mellitus	0.6	0.0131023	0.85	0.941311	Epilepsy;Seizuredisorder	Gastrointestinal pain;Abdominal pain;Aggression;Obstructive airways disorder;Alcohol poisoning;Alopecia;Amnesia;Anaphylactic shock;Anaemia;Angioedema;Decreased appetite;Anxiety;Aphonia;Arthralgia;Musculoskeletal discomfort;Ataxia;Back pain;Mental disorder;Coagulopathy;Breast disorder;Bronchitis;Candida infection;Cardiovascular disorder;Cellulitis;Chest pain;Chorea;Tongue coated;Coma;Infection;Con…
clorazepic acid	Diabetes Mellitus	0.642857	0.0179892	0.839286	0.933465
clotiazepam	Diabetes Mellitus	0.538462	0.00369109	0.865385	0.951071	Anxietydisorder
coagulation factor ix (recombinant)	Diabetes Mellitus	0	3.56e-06	1	0.896282
coagulation factor ix human	Diabetes Mellitus	0	1.54e-07	1	0.896282
coagulation factor vii human	Diabetes Mellitus	0	0.000577806	1	0.896282
coagulation factor viia recombinant human	Diabetes Mellitus	0.166667	0.000519452	0.958333	0.850676
cocaine	Diabetes Mellitus	0.444444	0.00211029	0.888889	0.739903	Anaesthesia	Grand mal convulsion;Hypersensitivity;Mydriasis;Nervousness;Tension;Tremor;Ulcer;Vomiting;Agitation;Respiratory failure;Sensitisation
collagenase clostridium histolyticum	Diabetes Mellitus	0	2.82e-06	1	0.896282	Sarcoidosis
conestat alfa	Diabetes Mellitus	0.166667	0.0002837	0.958333	0.850676
conivaptan	Diabetes Mellitus	0	0.00495439	1	0.990518	Euvolemichyponatremia	Anaemia;Atrial fibrillation;Mental disorder;Oral candidiasis;Candida infection;Infection;Confusional state;Feeling abnormal;Constipation;Dehydration;Diarrhoea;Body temperature increased;Gastrointestinal disorder;Headache;Cardiac disorder;Cardiac failure;Haematuria;Hyperglycaemia;Hypertension;Hypoglycaemia;Hypokalaemia;Hyponatraemia;Hypotension;Orthostatic hypotension;Mediastinal disorder;Nausea;N…
copanlisib	Diabetes Mellitus	0	0.002012	1	0.990518
copper	Diabetes Mellitus	0.485294	2.82e-12	0.878676	0.719774	Contraception	Abortion infected;Anaemia;Back pain;Neoplasm malignant;Dysmenorrhoea;Haemorrhage;Haemoglobin;Vaginal discharge;Muscle spasms;Pain;Pelvic infection;Pregnancy;Ectopic pregnancy;Urticaria;Vaginal infection;Vaginal inflammation;Metrorrhagia;Dermatitis atopic;Dyspareunia
crotalus adamanteus antivenin	Diabetes Mellitus	0	0.0439678	1	0.990518
cupric chloride	Diabetes Mellitus	0	0.00842688	1	0.896282	Fungalinfection
cyanocobalamin	Diabetes Mellitus	0.333333	0.00669984	0.916667	0.789721	Anemia	Anaphylactic shock;Anxiety;Arthritis;Asthenia;Back pain;Infection;Diarrhoea;Dizziness;Dyspepsia;Dyspnoea;Rash;Dermatitis;Glossitis;Headache;Cardiac failure congestive;Hypoaesthesia;Nausea;Nervousness;Tension;Paraesthesia;Polycythaemia vera;Pruritus;Pulmonary oedema;Rhinitis;Swelling;Thrombosis;Vomiting;Peripheral vascular disorder;Myalgia;Musculoskeletal discomfort;Pain;Coordination abnormal;Gait…
cysteamine	Diabetes Mellitus	0	0.00350969	1	0.990518	Nephropathiccystinosis	Gastrointestinal pain;Abdominal pain;Anaphylactic shock;Anaemia;Decreased appetite;Asthenia;Ataxia;Mental disorder;Bone disorder;Confusional state;Feeling abnormal;Connective tissue disorder;Constipation;Dehydration;Diarrhoea;Dizziness;Duodenitis;Dyspepsia;Rash;Dermatitis;Fatigue;Body temperature increased;Gastroenteritis;Gastrointestinal disorder;Glomerulonephritis membranous;Breath odour;Halluc…
cysteine	Diabetes Mellitus	0.384615	0.000441682	0.903846	0.767641
dalfampridine	Diabetes Mellitus	0.571429	0.0129729	0.857143	0.674368	Multiplesclerosis
damoctocog alfa pegol	Diabetes Mellitus	0	0.0199689	1	0.896282
danaparoid	Diabetes Mellitus	0	0.0139557	1	0.896282	Deepvenousclot
dapiprazole	Diabetes Mellitus	0	0.000561459	1	0.990518	Glaucoma/ocularhypertension
daratumumab	Diabetes Mellitus	0	0.0198172	1	0.990518	Multiplemyeloma
darolutamide	Diabetes Mellitus	0	0.00502677	1	0.990518	Prostatecancer
demecarium	Diabetes Mellitus	0	0.00817561	1	0.896282
deoxycholic acid	Diabetes Mellitus	0	0.00032309	1	0.990518
desflurane	Diabetes Mellitus	0.611111	0.00479828	0.847222	0.652217	Anaesthesia	Gastrointestinal pain;Abdominal pain;Pancreatitis acute;Apnoea;Arrhythmia;Asthenia;Asthma;Atrial fibrillation;Mental disorder;Coagulopathy;Bone disorder;Bronchospasm;Cholestasis;Infection;Conjunctivitis;Ulcerative keratitis;Cyanosis;Dizziness;Dyspnoea;Eye burns;Eye disorder;Fatigue;Body temperature increased;Gastrointestinal disorder;Headache;Cardiac arrest;Cardiac disorder;Haemoptysis;Haemorrhag…
desmopressin	Diabetes Mellitus	0	0.00519709	1	0.990518	Diabeticcomplication	Abdominal pain;Gastrointestinal pain;Anaphylactic shock;Decreased appetite;Asthenia;Infection;Conjunctivitis;Constipation;Cough;Depression;Diarrhoea;Dizziness;Oedema;Emotional disorder;Epistaxis;Rash;Dermatitis;Flushing;Gastrointestinal disorder;Headache;Hypersensitivity;Hyponatraemia;Nasal congestion;Nausea;Pain;Respiratory tract infection;Rhinitis;Convulsion;Swelling;Loss of consciousness;Shock…
desogestrel	Diabetes Mellitus	0	0.00141807	1	0.990518	Contraception	Gastrointestinal pain;Abdominal pain;Alopecia;Mental disorder;Breast cancer;Breast disorder;Disturbance in sexual arousal;Libido decreased;Diarrhoea;Erythema multiforme;Erythema nodosum;Rash;Dermatitis;Eye disorder;Gastrointestinal disorder;Headache;Hirsutism;Hypersensitivity;Hypertension;Immune system disorder;Libido increased;Hepatic neoplasm;Breast pain;Chloasma;Nausea;Neoplasm;Nervous system …
desvenlafaxine	Diabetes Mellitus	0	0.00167601	1	0.896282	Majordepressivedisorder;Menopausesymptom	Alopecia;Angioedema;Anxiety;Asthenia;Mental disorder;Bone disorder;Breast disorder;Bruxism;Cerebrovascular disorder;Connective tissue disorder;Constipation;Disturbance in sexual arousal;Libido decreased;Depersonalisation;Diarrhoea;Dizziness;Dysgeusia;Toxic epidermal necrolysis;Epistaxis;Erythema multiforme;Rash;Dermatitis;Extrapyramidal disorder;Eye disorder;Fasting;Fatigue;Gastrointestinal disor…
dexlansoprazole	Diabetes Mellitus	0.333333	0.0241563	0.916667	0.789721	Erosiveesophagitis;NSAID-associatedgastriculcer;Non-erosivegastro-esophagealrefluxdisease;Pepticulcer
dexmethylphenidate	Diabetes Mellitus	0	0.00794783	1	0.896282
dextroamphetamine	Diabetes Mellitus	0.2	0.00033999	0.95	0.839778	Narcolepsy;Attentiondeficithyperactivitydisorder
diazepam	Diabetes Mellitus	0.5625	0.00336978	0.859375	0.947457	Epilepsy	Gastrointestinal pain;Abdominal pain;Acidosis;Aggression;Agranulocytosis;Amblyopia;Amnesia;Anaphylactic shock;Anaemia;Anger;Decreased appetite;Arrhythmia;Arthralgia;Musculoskeletal discomfort;Asthenia;Asthma;Ataxia;Back pain;Mental disorder;Infection;Confusional state;Feeling abnormal;Conjunctivitis;Constipation;Cough;Cyanosis;Dysphagia;Dehydration;Delusion;Depersonalisation;Depression;Dermatitis…
diazoxide	Diabetes Mellitus	0.333333	0.0115664	0.916667	0.789721	Hypertension	Gastrointestinal pain;Abdominal pain;Albuminuria;Decreased appetite;Anxiety;Asthenia;Chest pain;Dermatitis;Diabetic ketoacidosis;Diarrhoea;Diplopia;Dizziness;Oedema;Eosinophilia;Rash;Body temperature increased;Flushing;Glycosuria;Headache;Haematuria;Haemorrhage;Haemoglobin;Herpes virus infection;Hirsutism;Hyperglycaemia;Diabetic hyperosmolar coma;Hypersensitivity;Hypertension;Hypokalaemia;Hypoten…
dibotermin alfa	Diabetes Mellitus	0	0.0098783	1	0.990518
dienogest	Diabetes Mellitus	0	0.00352536	1	0.990518
diethylpropion	Diabetes Mellitus	0	0.0024765	1	0.896282		Agranulocytosis;Alopecia;Anxiety;Arrhythmia;Constipation;Diarrhoea;Dizziness;Somnolence;Dyskinesia;Dysmenorrhoea;Dyspnoea;Dysuria;Ecchymosis;Epilepsy;Rash;Dermatitis;Gynaecomastia;Headache;Cardiac valve disease;Pulmonary hypertension;Leukopenia;Mydriasis;Nausea;Nervousness;Tension;Palpitations;Polyuria;Urine output increased;Cerebrovascular accident;Tachycardia;Tremor;Erythema;Urticaria;Vomiting;…
diethylstilbestrol	Diabetes Mellitus	0.111111	0.00033343	0.972222	0.986638	Gonorrhealvaginitis
dihydro-alpha-ergocryptine	Diabetes Mellitus	0.25	0.0108517	0.9375	0.97953
dihydroergocornine	Diabetes Mellitus	0.333333	2.46e-07	0.916667	0.789721
dihydroergocristine	Diabetes Mellitus	0.310345	6.72e-10	0.922414	0.799106	Alcoholdependence
diosmin	Diabetes Mellitus	0	0.0466152	1	0.896282	Hemorrhoids
diphenylpyraline	Diabetes Mellitus	0	0.00308916	1	0.990518	Allergicrhinitis
dipivefrin	Diabetes Mellitus	0	0.000108559	1	0.896282	Chronicopen-angleglaucoma	Arrhythmia;Hypersensitivity;Hypertension;Mydriasis;Tachycardia;Conjunctivitis;Pain
disulfiram	Diabetes Mellitus	0	0.00769939	1	0.896282	Alcoholdependence	Asthenia;Dermatitis atopic;Dizziness;Somnolence;Fatigue;Breath odour;Headache;Hepatitis;Jaundice;Neuritis;Neuropathy peripheral;Sensory loss;Hypoaesthesia;Optic neuritis;Pain;Polyneuropathy;Psychotic disorder;Stress;Hepatic failure;Hepatic necrosis;Eye pain;Dermatitis acneiform;Tenderness;Abdominal discomfort;Erectile dysfunction;Rash;Hepatitis fulminant;Peripheral sensorimotor neuropathy;Paraest…
docetaxel	Diabetes Mellitus	0.333333	0.00917866	0.916667	0.789721	Solidtumour/cancer	Gastrointestinal pain;Abdominal pain;Alopecia;Amenorrhoea;Anaphylactic shock;Anaemia;Decreased appetite;Arrhythmia;Arthralgia;Musculoskeletal discomfort;Asthenia;Atrial fibrillation;Back pain;Mental disorder;Bone disorder;Oral candidiasis;Candida infection;Chest pain;Colitis;Infection;Confusional state;Feeling abnormal;Conjunctivitis;Connective tissue disorder;Constipation;Cough;Dysphagia;Dehydra…
dolasetron	Diabetes Mellitus	0	0.0446622	1	0.990518	Nausea	Abdominal distension;Gastrointestinal pain;Abdominal pain;Anaphylactic shock;Anaemia;Aplastic anaemia;Angioedema;Decreased appetite;Anxiety;Arrhythmia;Sinus arrhythmia;Arthralgia;Musculoskeletal discomfort;Ataxia;Atrial flutter;Atrioventricular block;Bronchospasm;Bundle branch block;Chest pain;Confusional state;Feeling abnormal;Constipation;Cough;Dehydration;Depersonalisation;Diarrhoea;Dizziness;…
domperidone	Diabetes Mellitus	0	0.0115087	1	0.990518	Gastrointestinaldisease	Abdominal pain;Arrhythmia;Asthenia;Conjunctivitis;Constipation;Sudden death;Diarrhoea;Dizziness;Somnolence;Dysuria;Oedema;Rash;Dermatitis;Gynaecomastia;Headache;Dyspepsia;Hypotension;Irritability;Muscle spasms;Lethargy;Breast pain;Nausea;Nervousness;Tension;Palpitations;Pruritus;Stomatitis;Thirst;Torsade de pointes;Pollakiuria;Urticaria;Vomiting;Dry mouth;Migraine;Menstruation irregular;Disorient…
donepezil	Diabetes Mellitus	0.466667	0.00258407	0.883333	0.960511	Alzheimerdisease	Gastrointestinal pain;Abdominal pain;Abscess;Aggression;Albuminuria;Alopecia;Anaemia;Haemolytic anaemia;Angina pectoris;Decreased appetite;Anxiety;Aphasia;Arrhythmia;Arteritis;Arthralgia;Musculoskeletal discomfort;Arthritis;Injury;Physical assault;Asthenia;Asthma;Ataxia;Pneumothorax;Atelectasis;Atrial fibrillation;Atrioventricular block;Back pain;Mental disorder;Blepharitis;Bronchitis;Cachexia;Ce…
dopamine	Diabetes Mellitus	0.2	6.52e-11	0.95	0.839778	Hypotension;Parkinsondisease	Angina pectoris;Anxiety;Atrial fibrillation;Dyspnoea;Extravasation;Gangrene;Headache;Hypertension;Nausea;Necrosis;Palpitations;Piloerection;Tachycardia;Vomiting;Ventricular arrhythmia;Cyanosis;Azotaemia;Extrasystoles;Menorrhagia;Bradycardia;Electrocardiogram QRS complex
dotatate gallium ga-68	Diabetes Mellitus	0	0.0113097	1	0.990518
doxapram	Diabetes Mellitus	0	0.00579285	1	0.990518	Respiratorydisease	Albuminuria;Arrhythmia;Bronchospasm;Chest pain;Clonus;Cough;Diarrhoea;Dizziness;Dyspnoea;Muscle contractions involuntary;Body temperature increased;Flushing;Hallucination;Headache;Hiccups;Hyperventilation;Laryngospasm;Leukopenia;Muscle spasticity;Mydriasis;Nausea;Paraesthesia;Phlebitis;Pruritus;Convulsion;Hyperhidrosis;Ventricular fibrillation;Ventricular tachycardia;Urinary retention;Hyperreflex…
dronabinol	Diabetes Mellitus	0	0.0126363	1	0.896282
dronedarone	Diabetes Mellitus	0.44	9.89e-05	0.89	0.742036	Anginapectoris	Gastrointestinal pain;Abdominal pain;Anaphylactic shock;Angioedema;Asthenia;Atrial flutter;Dermatitis;Dermatitis atopic;Diarrhoea;Dysgeusia;Dyspepsia;Eczema;Rash;Fatigue;Gastrointestinal disorder;Cardiac disorder;Cardiac failure;Cardiac failure congestive;Hypokalaemia;Immune system disorder;Mediastinal disorder;Nausea;Nervous system disorder;Pneumonia;Pruritus;Pulmonary fibrosis;Erythema;Angiopat…
droperidol	Diabetes Mellitus	0	0.00988027	1	0.990518	Nausea	Amenorrhoea;Anaphylactic shock;Angioedema;Anxiety;Bronchospasm;Sudden death;Depression;Dizziness;Somnolence;Rash;Dermatitis;Body temperature increased;Gynaecomastia;Hallucination;Cardiac arrest;Hyperglycaemia;Hyperprolactinaemia;Hypersensitivity;Hypertension;Hypotension;Inappropriate antidiuretic hormone secretion;Laryngospasm;Muscle rigidity;Neuroleptic malignant syndrome;Palpitations;Chills;Los…
drospirenone	Diabetes Mellitus	0	0.00140973	1	0.896282	Contraception	Mental disorder;Breast disorder;Cerebral infarction;Depression;Embolism;Erythema multiforme;Gastrointestinal disorder;Haemorrhage;Haemoglobin;Infarction;Breast pain;Myocardial infarction;Acute coronary syndrome;Nausea;Nervous system disorder;Cerebrovascular accident;Thrombosis;Uterine haemorrhage;Angiopathy;Mood swings;Affect lability;Migraine;Skin disorder;Venous occlusion;Vascular occlusion;Emb…
drotaverine	Diabetes Mellitus	0	0.00865409	1	0.896282	Irritablebowelsyndrome
dulaglutide	Diabetes Mellitus	0	0.00683051	1	0.990518	Type-2diabetes
duloxetine	Diabetes Mellitus	0	0.0010994	1	0.896282	Depression	Gastrointestinal pain;Abdominal pain;Aggression;Alopecia;Anaphylactic shock;Anaemia;Anger;Angioedema;Decreased appetite;Anxiety;Arrhythmia;Arthralgia;Musculoskeletal discomfort;Asthenia;Ataxia;Atrial fibrillation;Back pain;Mental disorder;Breast disorder;Bruxism;Neck pain;Chest pain;Colitis;Infection;Confusional state;Feeling abnormal;Conjunctivitis;Connective tissue disorder;Constipation;Contusi…
duvelisib	Diabetes Mellitus	0	0.0064289	1	0.990518
dydrogesterone	Diabetes Mellitus	0	0.00232599	1	0.990518	Menstrualdisorder
echothiophate	Diabetes Mellitus	0	0.0398173	1	0.896282		Cyst;Iritis;Myopia;Retinal detachment;Uveitis;Muscle twitching;Erythema;Vision blurred;Lacrimation increased;Pain;Lenticular opacities
edoxaban	Diabetes Mellitus	0	0.0168486	1	0.896282
edrophonium	Diabetes Mellitus	0	0.00367657	1	0.896282	Myastheniagravis	Abdominal pain;Arrhythmia;Asthenia;Dysphagia;Diarrhoea;Diplopia;Osteoarthritis;Dysarthria;Muscle contractions involuntary;Cardiac arrest;Hypotension;Incontinence;Laryngospasm;Nausea;Abnormal behaviour;Respiratory paralysis;Convulsion;Pollakiuria;Vomiting;Accommodation disorder;Lacrimation increased;Bradycardia;Paralysis;Hyperhidrosis;Dysphonia;Conjunctival hyperaemia
efmoroctocog alfa	Diabetes Mellitus	0	0.0232969	1	0.896282
eliglustat	Diabetes Mellitus	0	0.0366724	1	0.990518		Arthralgia;Musculoskeletal discomfort;Asthenia;Back pain;Constipation;Cough;Diarrhoea;Dizziness;Dyspepsia;Rash;Dermatitis;Fatigue;Flatulence;Gastrooesophageal reflux disease;Headache;Nausea;Pain;Pain in extremity;Palpitations;Migraine;Abdominal pain upper;Oropharyngeal pain
emicizumab	Diabetes Mellitus	0	0.00374932	1	0.896282	FactorVIIIdeficiency
encainide	Diabetes Mellitus	0	0.0168486	1	0.896282
enflurane	Diabetes Mellitus	0.684211	0.00986087	0.828947	0.6097	Anaesthesia	Arrhythmia;Body temperature increased;Hyperkalaemia;Hypotension;Nausea;Convulsion;Chills;Vomiting;Hypocapnia;Carbon dioxide decreased;Hepatic failure;Hepatic necrosis;Liver injury;Traumatic liver injury;Pulmonary function test decreased;Respiratory depression;Hepatotoxicity
enoxaparin	Diabetes Mellitus	0	0.00579285	1	0.990518	Venousthrombosis;Thrombosis
enoximone	Diabetes Mellitus	0	0.0304997	1	0.990518	Congestiveheartfailure
enzacamene	Diabetes Mellitus	0	0.000370198	1	0.990518
ephedrine	Diabetes Mellitus	0.25	0.0108795	0.9375	0.822237	Asthma	Anxiety;Arrhythmia;Rash;Dermatitis;Hallucination;Tachycardia;Tremor;Urinary retention;Agitation;Blood pressure increased;Insomnia;Angina pectoris;Decreased appetite;Asthenia;Confusional state;Feeling abnormal;Delirium;Dizziness;Dyspnoea;Dysuria;Body temperature increased;Headache;Hypertension;Irritability;Nausea;Nervousness;Tension;Pain;Pallor;Palpitations;Psychotic disorder;Muscle spasms;Hyperhi…
epicriptine	Diabetes Mellitus	0.2	0.000863773	0.95	0.839778
eprosartan	Diabetes Mellitus	0	0.0268133	1	0.896282	Hypertension	Gastrointestinal pain;Abdominal pain;Albuminuria;Angina pectoris;Angioedema;Decreased appetite;Anxiety;Arthralgia;Musculoskeletal discomfort;Arthritis;Asthenia;Asthma;Ataxia;Atrial fibrillation;Back pain;Bronchitis;Chest pain;Conjunctivitis;Constipation;Cough;Cystitis noninfective;Cystitis;Bladder pain;Depression;Diabetes mellitus;Diarrhoea;Dizziness;Dyspepsia;Dyspnoea;Eczema;Epistaxis;Oesophagit…
ergocalciferol	Diabetes Mellitus	0.681818	0.0125983	0.829545	0.611122	Hypoparathyroidism
ergoloid mesylate	Diabetes Mellitus	0.310345	2.35e-08	0.922414	0.799106	Alzheimerdisease
ergometrine	Diabetes Mellitus	0	0.00892913	1	0.990518
ergotamine	Diabetes Mellitus	0.1875	1.85e-07	0.953125	0.843938	Headache	Asthenia;Cyanosis;Localised oedema;Gangrene;Hypertension;Ischaemia;Nausea;Sensory loss;Hypoaesthesia;Pain;Paraesthesia;Pruritus;Tachycardia;Vertigo;Vomiting;Emotional distress;Myalgia;Musculoskeletal discomfort;Pulse absent;Peripheral coldness;Bradycardia
eslicarbazepine	Diabetes Mellitus	0	0.0407019	1	0.990518	Seizuredisorder	Gastrointestinal pain;Abdominal pain;Anaphylactic shock;Angioedema;Asthenia;Ataxia;Mental disorder;Infection;Constipation;Cough;Depression;Diarrhoea;Diplopia;Dizziness;Osteoarthritis;Dysarthria;Eosinophilia;Rash;Dermatitis;Eye disorder;Fatigue;Gastritis;Gastrointestinal disorder;Headache;Hypersensitivity;Hypertension;Hyponatraemia;Mediastinal disorder;Nausea;Nervous system disorder;Nystagmus;Trem…
esomeprazole	Diabetes Mellitus	0	0.00484436	1	0.896282	Pepticulcer	Gastrointestinal pain;Abdominal pain;Aggression;Agranulocytosis;Albuminuria;Alopecia;Anaphylactic shock;Anaemia;Hypochromic anaemia;Angioedema;Decreased appetite;Arthralgia;Musculoskeletal discomfort;Asthenia;Back pain;Barrett's oesophagus;Bronchospasm;Candida infection;Chest pain;Infection;Confusional state;Feeling abnormal;Conjunctivitis;Constipation;Cough;Cystitis noninfective;Cystitis;Bladder…
estazolam	Diabetes Mellitus	0.533333	0.000356714	0.866667	0.951811	Insomnia	Gastrointestinal pain;Abdominal pain;Agranulocytosis;Amnesia;Anxiety;Arrhythmia;Arthralgia;Musculoskeletal discomfort;Arthritis;Asthenia;Asthma;Ataxia;Back pain;Breast swelling;Neck pain;Chest pain;Confusional state;Feeling abnormal;Constipation;Cough;Disturbance in sexual arousal;Libido decreased;Depression;Diplopia;Dizziness;Dysmenorrhoea;Dyspepsia;Dyspnoea;Ear pain;Oedema;Enterocolitis;Epistax…
estriol	Diabetes Mellitus	0	0.0383142	1	0.896282	Hormonedeficiency	Breast cancer;Breast disorder;Erythema multiforme;Erythema nodosum;Gallbladder disorder;Gastrointestinal disorder;Chloasma;Myocardial infarction;Acute coronary syndrome;Nausea;Neoplasm;Pain;Pruritus;Pulmonary embolism;Cerebrovascular accident;Malnutrition;Fluid retention;Endometrial cancer;Dementia;Application site irritation;Pelvic venous thrombosis;Cervical discharge;Breast discomfort;Postmenop…
estrone	Diabetes Mellitus	0	0.00774354	1	0.896282	Menopausalandpostmenopausaldisorder	Abdominal pain;Anaphylactic shock;Angioedema;Arthralgia;Musculoskeletal discomfort;Breast cancer;Vulvovaginal candidiasis;Vulvovaginal mycotic infection;Chorea;Depression;Dizziness;Dysmenorrhoea;Oedema;Endometrial hyperplasia;Epilepsy;Erythema multiforme;Erythema nodosum;Rash;Dermatitis;Fibrocystic breast disease;Gallbladder disorder;Headache;Haemangioma;Hirsutism;Hypocalcaemia;Irritability;Jaund…
eszopiclone	Diabetes Mellitus	0.615385	0.018828	0.846154	0.9386	Insomnia
etacrynic acid	Diabetes Mellitus	0.25	0.00471891	0.9375	0.97953
etelcalcetide	Diabetes Mellitus	0	0.0168486	1	0.896282	Secondaryhyperparathyroidism
ethanol	Diabetes Mellitus	0.659091	0.00104846	0.835227	0.624537	Cystitis;Chronicpain
ethchlorvynol	Diabetes Mellitus	0.615385	0.0128231	0.846154	0.9386	Insomnia
ethynodiol diacetate	Diabetes Mellitus	0	0.00232599	1	0.990518	Contraception
etomidate	Diabetes Mellitus	0.571429	0.00581074	0.857143	0.946051	Anaesthesia	Apnoea;Arrhythmia;Hiccups;Hypertension;Hyperventilation;Hypotension;Laryngospasm;Myoclonus;Pain;Convulsion;Snoring;Tachycardia;Vomiting;Vascular pain;Disinhibition;Bradycardia;Procedural nausea;Upper airway obstruction;Hypoxia;Hypoventilation;Respiratory failure
etonogestrel	Diabetes Mellitus	0	0.00892913	1	0.990518	Contraception
exenatide	Diabetes Mellitus	0	0.0383142	1	0.990518	Type-2diabetes	Abdominal distension;Gastrointestinal pain;Abdominal pain;Pancreatitis acute;Alopecia;Alveolitis allergic;Anaphylactic shock;Angioedema;Decreased appetite;Anxiety;Arthralgia;Musculoskeletal discomfort;Asthenia;Back pain;Mental disorder;Breast disorder;Chest pain;Coma;Infection;Connective tissue disorder;Constipation;Cough;Dehydration;Depression;Diabetic neuropathy;Diarrhoea;Dizziness;Dysgeusia;Dy…
famotidine	Diabetes Mellitus	0	0.0372238	1	0.990518	Pepticulcer	Gastrointestinal pain;Abdominal pain;Agranulocytosis;Alopecia;Anaphylactic shock;Anaemia;Angioedema;Decreased appetite;Anxiety;Anxiety disorder;Arrhythmia;Arthralgia;Musculoskeletal discomfort;Asthenia;Atrioventricular block;Back pain;Mental disorder;Benign prostatic hyperplasia;Bronchospasm;Bronchitis;Neck pain;Chest pain;Infection;Confusional state;Feeling abnormal;Constipation;Cough;Disturbanc…
felodipine	Diabetes Mellitus	0.461538	0.00322647	0.884615	0.731595	Hypertension	Gastrointestinal pain;Abdominal pain;Anaemia;Angina pectoris;Angioedema;Anxiety disorder;Arrhythmia;Arthralgia;Musculoskeletal discomfort;Asthenia;Back pain;Bronchitis;Chest pain;Confusional state;Feeling abnormal;Constipation;Contusion;Cough;Disturbance in sexual arousal;Libido decreased;Diarrhoea;Dizziness;Dyspepsia;Dyspnoea;Dysuria;Epistaxis;Erythema multiforme;Erythema nodosum;Rash;Dermatitis…
fenoldopam	Diabetes Mellitus	0.125	1.58e-05	0.96875	0.86343	Hypertension	Gastrointestinal pain;Abdominal pain;Angina pectoris;Anxiety;Back pain;Chest pain;Constipation;Muscle spasms;Diarrhoea;Dizziness;Dyspnoea;Body temperature increased;Flushing;Headache;Cardiac failure;Haemorrhage;Haemoglobin;Hypokalaemia;Hypotension;Orthostatic hypotension;Leukocytosis;Myocardial infarction;Acute coronary syndrome;Nasal congestion;Nausea;Nervousness;Tension;Oliguria;Palpitations;Hy…
ferrous ascorbate	Diabetes Mellitus	0.5	0.0199843	0.875	0.712299
ferrous fumarate	Diabetes Mellitus	0.5	0.0153584	0.875	0.712299
ferrous gluconate	Diabetes Mellitus	0.5	0.00512084	0.875	0.712299
ferrous glycine sulfate	Diabetes Mellitus	0.5	0.0203618	0.875	0.712299
ferrous succinate	Diabetes Mellitus	0.5	0.0168574	0.875	0.712299
flavin adenine dinucleotide	Diabetes Mellitus	0.461538	4.02e-05	0.884615	0.961114
[truncated: 335 more rows]

## Sheet: Cardiac Arrest
drug	disease	proximity	pval	similarity	adjusted_similarity	TTD	SIDER
abaloparatide	Cardiac Arrest	1	0.0193921	0.75	0.414978	Postmenopausalosteoporosis
[truncated: 294 more rows]

## Sheet: Myocardial Infarction
drug	disease	proximity	pval	similarity	adjusted_similarity	TTD	SIDER
[truncated: 349 more rows]
