# Supplementary material for: Comprehensive network medicine-based drug repositioning via integration of therapeutic efficacy and side effects
Source: NPJ Syst Biol Appl. 2022 Apr 20;8:12. doi: 10.1038/s41540-022-00221-0 (PMC9021283; doi:10.1038/s41540-022-00221-0)
Supplement: Supplementary file 6 — Supplementary Table 5 [file 41540_2022_221_MOESM6_ESM.xlsx]

## Sheet: mode-of-action (MoA)
Drug	Cardiomyopathies	Long QT syndrome	Asthma	MoA (SAE = QT / disease = Cardiomyopathies)	MoA (SAE = Asthma / disease = Cardiomyopathies)		In the colored cells of columns C and D, real values of adjusted similarity were equal to NA for side effect (i.e., drugs not predicted for Long QT syndrome/Asthma). For graphical purpose, these values were changed with values randomly chosen from a uniform distribution between 0 and the minimum value of the adjusted similarity reported for the disease (column B) and the SAE (column C or D)
amiodarone	0.988815	0.942742	0.674368	proximal/proximal	proximal/proximal
amitriptyline	0.955376	0.5306	0.607741	proximal/proximal	proximal/proximal
caffeine	0.900784	0.590894	0.511798	proximal/proximal	proximal/proximal
carvedilol	0.9982	0.82129	0.620085	proximal/proximal	proximal/proximal
ciprofloxacin	0.99722	0.980578	0.712299	proximal/proximal	proximal/proximal
cisapride	0.99722	0.876626	0.569933	proximal/proximal	proximal/proximal
citalopram	0.99722	0.876626	0.995553	proximal/proximal	proximal/proximal
clonidine	0.998552	0.657825	0.620085	proximal/proximal	proximal/proximal
coccidioides immitis spherule	0.996325	0.966478	0.85808	proximal/proximal	proximal/proximal
desipramine	0.988815	0.592304	0.699949	proximal/proximal	proximal/proximal
disopyramide	0.980578	0.876626	0.569933	proximal/proximal	proximal/proximal
dl-methylephedrine	0.999063	0.705056	0.683021	proximal/proximal	proximal/proximal
doxazosin	0.995891	0.913175	0.539065	proximal/proximal	proximal/proximal
droxidopa	0.99812	0.686615	0.658491	proximal/proximal	proximal/proximal
epinephrine	0.998955	0.813155	0.822237	proximal/proximal	proximal/proximal
escitalopram	0.991041	0.627824	0.620085	proximal/proximal	proximal/proximal
ethotoin	0.99722	0.980578	0.712299	proximal/proximal	proximal/proximal
fluvoxamine	0.999608	0.99722	0.712299	proximal/proximal	proximal/proximal
glatiramer	0.999608	0.980578	0.896282	proximal/proximal	proximal/proximal
labetalol	0.999141	0.827596	0.76071	proximal/proximal	proximal/proximal
levomilnacipran	0.999608	0.876626	0.712299	proximal/proximal	proximal/proximal
loratadine	0.99722	0.980578	0.977119	proximal/proximal	proximal/proximal
lorpiprazole	0.99722	0.686615	0.712299	proximal/proximal	proximal/proximal
lumateperone	0.995891	0.827596	0.658491	proximal/proximal	proximal/proximal
mephenytoin	0.99722	0.980578	0.712299	proximal/proximal	proximal/proximal
miconazole	0.973271	0.876626	0.518303	proximal/proximal	proximal/proximal
moxisylyte	0.998552	0.657825	0.620085	proximal/proximal	proximal/proximal
nefazodone	0.991041	0.76432	0.600267	proximal/proximal	proximal/proximal
norepinephrine	0.997673	0.671072	0.637763	proximal/proximal	proximal/proximal
nortriptyline	0.989802	0.620157	0.667798	proximal/proximal	proximal/proximal
oxymetazoline	0.998552	0.657825	0.620085	proximal/proximal	proximal/proximal
phenoxybenzamine	0.998296	0.813155	0.6443	proximal/proximal	proximal/proximal
phentolamine	0.99722	0.727193	0.712299	proximal/proximal	proximal/proximal
pitolisant	0.980578	0.876626	0.712299	proximal/proximal	proximal/proximal
prazosin	0.998552	0.876626	0.712299	proximal/proximal	proximal/proximal
prochlorperazine	0.99722	0.727193	0.6443	proximal/proximal	proximal/proximal
protriptyline	0.999608	0.876626	0.712299	proximal/proximal	proximal/proximal
racepinephrine	0.999063	0.705056	0.683021	proximal/proximal	proximal/proximal
ropinirole	0.994669	0.78705	0.552835	proximal/proximal	proximal/proximal
sertindole	0.992624	0.876626	0.569933	proximal/proximal	proximal/proximal
sotalol	0.999608	0.980578	0.789721	proximal/proximal	proximal/proximal
terazosin	0.995891	0.913175	0.539065	proximal/proximal	proximal/proximal
thioridazine	0.99722	0.876626	0.620085	proximal/proximal	proximal/proximal
thrombin	0.980578	0.596805	0.658491	proximal/proximal	proximal/proximal
tramadol	0.953929	0.630597	0.583801	proximal/proximal	proximal/proximal
xylometazoline	0.998552	0.657825	0.620085	proximal/proximal	proximal/proximal
acetophenazine	0.994669	0.931787	0.0180157	proximal/proximal	distal/proximal
ajmaline	0.999608	0.999608	0.0168317	proximal/proximal	distal/proximal
alfuzosin	0.998955	0.94985	0.0580427	proximal/proximal	distal/proximal
amphetamine	0.993789	0.666427	0.451066	proximal/proximal	distal/proximal
amsacrine	0.992624	0.94985	0.0504819	proximal/proximal	distal/proximal
astemizole	0.980578	0.876626	0.0301642	proximal/proximal	distal/proximal
atomoxetine	0.961159	0.744513	0.067539	proximal/proximal	distal/proximal
benzonatate	0.999608	0.999608	0.0273481	proximal/proximal	distal/proximal
bepridil	0.971517	0.876626	0.0369458	proximal/proximal	distal/proximal
bioallethrin	0.843002	0.754079	0.000398903	proximal/proximal	distal/proximal
brexpiprazole	0.995891	0.686615	0.112567	proximal/proximal	distal/proximal
brivaracetam	0.856017	0.972487	0.0221955	proximal/proximal	distal/proximal
buspirone	0.980578	0.843002	0.0767769	proximal/proximal	distal/proximal
butamben	0.883754	0.66288	0.0651305	proximal/proximal	distal/proximal
calcium citrate	0.941758	0.681145	0.0822722	proximal/proximal	distal/proximal
calcium phosphate	0.941758	0.681145	0.0647848	proximal/proximal	distal/proximal
calcium phosphate dihydrate	0.941758	0.681145	0.0651735	proximal/proximal	distal/proximal
chlorobutanol	0.999608	0.999608	0.0830986	proximal/proximal	distal/proximal
chlorpheniramine	0.992624	0.727193	0.0690964	proximal/proximal	distal/proximal
clarithromycin	0.999608	0.999608	0.0840385	proximal/proximal	distal/proximal
clevidipine	0.94985	0.727193	0.0490611	proximal/proximal	distal/proximal
cobimetinib	0.999608	0.980578	0.0920128	proximal/proximal	distal/proximal
cocaine	0.980578	0.705056	0.0225378	proximal/proximal	distal/proximal
desvenlafaxine	0.994669	0.78705	0.0747757	proximal/proximal	distal/proximal
dexmethylphenidate	0.994669	0.78705	0.088462	proximal/proximal	distal/proximal
diltiazem	0.999608	0.876626	0.0697235	proximal/proximal	distal/proximal
dofetilide	0.99722	0.99722	0.0943708	proximal/proximal	distal/proximal
dronedarone	0.992331	0.958408	0.0304278	proximal/proximal	distal/proximal
duloxetine	0.994669	0.78705	0.0931127	proximal/proximal	distal/proximal
encainide	0.999608	0.999608	0.0144185	proximal/proximal	distal/proximal
ergocalciferol	0.856017	0.588198	0.0451634	proximal/proximal	distal/proximal
erythromycin	0.980578	0.876626	0.0866068	proximal/proximal	distal/proximal
ezogabine	0.94985	0.727193	0.00552695	proximal/proximal	distal/proximal
felodipine	0.953323	0.64642	0.0172975	proximal/proximal	distal/proximal
ferrous ascorbate	0.956117	0.636509	0.0122282	proximal/proximal	distal/proximal
ferrous gluconate	0.956117	0.636509	0.0724498	proximal/proximal	distal/proximal
ferrous glycine sulfate	0.956117	0.636509	0.0448053	proximal/proximal	distal/proximal
fish oil	0.937908	0.91784	0.0765775	proximal/proximal	distal/proximal
flecainide	0.99722	0.999608	0.0355768	proximal/proximal	distal/proximal
fluphenazine	0.989802	0.876626	0.0173495	proximal/proximal	distal/proximal
fosphenytoin	0.999608	0.999608	0.010664	proximal/proximal	distal/proximal
glimepiride	0.994669	0.78705	0.108325	proximal/proximal	distal/proximal
gliquidone	0.980578	0.876626	0.0589229	proximal/proximal	distal/proximal
glyburide	0.987351	0.851066	0.0710639	proximal/proximal	distal/proximal
golodirsen	0.999608	0.980578	0.0479198	proximal/proximal	distal/proximal
halofantrine	0.999608	0.999608	0.0192518	proximal/proximal	distal/proximal
halothane	0.884268	0.536248	0.0229728	proximal/proximal	distal/proximal
hexylcaine	0.980578	0.980578	0.0988995	proximal/proximal	distal/proximal
ibutilide	0.980578	0.876626	0.0944961	proximal/proximal	distal/proximal
iloperidone	0.972487	0.671072	0.081307	proximal/proximal	distal/proximal
imipramine	0.964231	0.615527	0.489146	proximal/proximal	distal/proximal
indecainide	0.999608	0.999608	0.0317119	proximal/proximal	distal/proximal
isavuconazole	0.997763	0.991782	0.0860999	proximal/proximal	distal/proximal
isradipine	0.942742	0.843002	0.0802756	proximal/proximal	distal/proximal
ketoconazole	0.995891	0.913175	0.0948758	proximal/proximal	distal/proximal
lacidipine	0.954792	0.851066	0.105023	proximal/proximal	distal/proximal
levamlodipine	0.992624	0.876626	0.0246229	proximal/proximal	distal/proximal
levomenthol	0.892034	0.769711	0.00277236	proximal/proximal	distal/proximal
levosimendan	0.99722	0.876626	0.0959069	proximal/proximal	distal/proximal
magnesium sulfate	0.989802	0.876626	0.042738	proximal/proximal	distal/proximal
manidipine	0.90785	0.78705	0.0155754	proximal/proximal	distal/proximal
mazindol	0.992624	0.727193	0.0168928	proximal/proximal	distal/proximal
metamfetamine	0.987351	0.607245	0.0634225	proximal/proximal	distal/proximal
mexiletine	0.99722	0.980578	0.0581527	proximal/proximal	distal/proximal
milnacipran	0.970286	0.705056	0.0204083	proximal/proximal	distal/proximal
moricizine	0.999608	0.999608	0.0172124	proximal/proximal	distal/proximal
nateglinide	0.99722	0.876626	0.071551	proximal/proximal	distal/proximal
nicardipine	0.958408	0.627824	0.455926	proximal/proximal	distal/proximal
nifedipine	0.970286	0.851066	0.0785797	proximal/proximal	distal/proximal
nilvadipine	0.931787	0.78705	0.0181742	proximal/proximal	distal/proximal
nimodipine	0.958408	0.827596	0.0416406	proximal/proximal	distal/proximal
nisoldipine	0.980578	0.913175	0.0340987	proximal/proximal	distal/proximal
nitrendipine	0.968675	0.727193	0.0928895	proximal/proximal	distal/proximal
perhexiline	0.980578	0.78705	0.0506446	proximal/proximal	distal/proximal
phenazopyridine	0.980578	0.980578	0.00568416	proximal/proximal	distal/proximal
phentermine	0.931787	0.657825	0.0893456	proximal/proximal	distal/proximal
phenytoin	0.902235	0.827596	0.0745704	proximal/proximal	distal/proximal
potassium nitrate	0.999608	0.999608	0.00317974	proximal/proximal	distal/proximal
pramocaine	0.843002	0.966478	0.0842167	proximal/proximal	distal/proximal
prilocaine	0.999608	0.999608	0.0841601	proximal/proximal	distal/proximal
procainamide	0.998552	0.994669	0.0757734	proximal/proximal	distal/proximal
propafenone	0.999608	0.992624	0.0194124	proximal/proximal	distal/proximal
prothrombin	0.980578	0.727193	0.10497	proximal/proximal	distal/proximal
quinidine	0.99722	0.963318	0.0960139	proximal/proximal	distal/proximal
ranolazine	0.958408	0.951685	0.0881271	proximal/proximal	distal/proximal
remoxipride	0.980578	0.913175	0.0667231	proximal/proximal	distal/proximal
riluzole	0.980578	0.980578	0.0925376	proximal/proximal	distal/proximal
sertraline	0.991041	0.827596	0.0675445	proximal/proximal	distal/proximal
sibutramine	0.994669	0.78705	0.0798052	proximal/proximal	distal/proximal
spironolactone	0.913175	0.564992	0.0122421	proximal/proximal	distal/proximal
tapentadol	0.980578	0.78705	0.0636399	proximal/proximal	distal/proximal
tetrabenazine	0.980578	0.876626	0.0937329	proximal/proximal	distal/proximal
tetracaine	0.931787	0.980578	0.00579436	proximal/proximal	distal/proximal
thiamylal	0.980578	0.931787	0.111963	proximal/proximal	distal/proximal
thiethylperazine	0.980578	0.931787	0.00249206	proximal/proximal	distal/proximal
thiothixene	0.994669	0.78705	0.0202909	proximal/proximal	distal/proximal
tocainide	0.999608	0.999608	0.020801	proximal/proximal	distal/proximal
tolazamide	0.99722	0.876626	0.0897386	proximal/proximal	distal/proximal
topiramate	0.840129	0.818817	0.0532571	proximal/proximal	distal/proximal
trametinib	0.999608	0.876626	0.0731355	proximal/proximal	distal/proximal
trimebutine	0.90785	0.727193	0.0525934	proximal/proximal	distal/proximal
valproic acid	0.931787	0.916568	0.109113	proximal/proximal	distal/proximal
venlafaxine	0.994669	0.78705	0.109358	proximal/proximal	distal/proximal
verapamil	0.993249	0.923835	0.103637	proximal/proximal	distal/proximal
vernakalant	0.99722	0.99722	0.0979521	proximal/proximal	distal/proximal
von willebrand factor human	0.99722	0.876626	0.0338378	proximal/proximal	distal/proximal
vonicog alfa	0.99722	0.876626	0.0326584	proximal/proximal	distal/proximal
yohimbine	0.961935	0.557418	0.111366	proximal/proximal	distal/proximal
acebutolol	0.999608	0.0205774	0.896282	distal/proximal	proximal/proximal
adalimumab	0.896282	0.414978	0.896282	distal/proximal	proximal/proximal
adenosine	0.712299	0.00103619	0.896282	distal/proximal	proximal/proximal
ambrisentan	0.896282	0.00417085	0.896282	distal/proximal	proximal/proximal
aminophylline	0.712299	0.0118335	0.822237	distal/proximal	proximal/proximal
amodiaquine	0.980578	0.0478437	0.896282	distal/proximal	proximal/proximal
amrinone	0.569933	0.00334745	0.977119	distal/proximal	proximal/proximal
ancestim	0.999608	0.054638	0.896282	distal/proximal	proximal/proximal
antithrombin alfa	0.712299	0.0239615	0.712299	distal/proximal	proximal/proximal
apraclonidine	0.994669	0.0253754	0.789721	distal/proximal	proximal/proximal
arbutamine	0.999608	0.0441197	0.789721	distal/proximal	proximal/proximal
argatroban	0.896282	0.0256406	0.896282	distal/proximal	proximal/proximal
asenapine	0.976231	0.0128334	0.545596	distal/proximal	proximal/proximal
atenolol	0.999608	0.0126911	0.896282	distal/proximal	proximal/proximal
benazepril	0.896282	0.0521547	0.896282	distal/proximal	proximal/proximal
betaxolol	0.999608	0.0337749	0.896282	distal/proximal	proximal/proximal
bethanidine	0.998798	0.00885675	0.674368	distal/proximal	proximal/proximal
binimetinib	0.839778	0.0401764	0.839778	distal/proximal	proximal/proximal
bisoprolol	0.999608	0.0171935	0.896282	distal/proximal	proximal/proximal
bivalirudin	0.896282	0.0425209	0.896282	distal/proximal	proximal/proximal
bosentan	0.896282	0.0185039	0.896282	distal/proximal	proximal/proximal
brimonidine	0.998552	0.031942	0.620085	distal/proximal	proximal/proximal
brolucizumab	0.896282	0.022874	0.896282	distal/proximal	proximal/proximal
butriptyline	0.789721	0.118148	0.995553	distal/proximal	proximal/proximal
cabergoline	0.98398	0.0256101	0.539065	distal/proximal	proximal/proximal
canakinumab	0.896282	0.0509106	0.896282	distal/proximal	proximal/proximal
captopril	0.539065	0.0165262	0.896282	distal/proximal	proximal/proximal
carboprost tromethamine	0.980578	0.0440459	0.896282	distal/proximal	proximal/proximal
carteolol	0.999608	0.0209959	0.896282	distal/proximal	proximal/proximal
cefazolin	0.789721	0.0474109	0.896282	distal/proximal	proximal/proximal
celiprolol	0.999246	0.0361294	0.712299	distal/proximal	proximal/proximal
cemiplimab	0.896282	0.0284094	0.995553	distal/proximal	proximal/proximal
certolizumab pegol	0.896282	0.414978	0.896282	distal/proximal	proximal/proximal
chloroquine	0.620085	0.0274209	0.9867	distal/proximal	proximal/proximal
chlorpromazine	0.965054	0.0406894	0.534283	distal/proximal	proximal/proximal
chlorprothixene	0.931787	0.00347156	0.667798	distal/proximal	proximal/proximal
chondroitin sulfate	0.569933	0.0243464	0.822237	distal/proximal	proximal/proximal
cilazapril	0.896282	0.0275481	0.896282	distal/proximal	proximal/proximal
clenbuterol	0.99812	0.0404875	0.839778	distal/proximal	proximal/proximal
clomipramine	0.994669	0.00640971	0.712299	distal/proximal	proximal/proximal
clozapine	0.94046	0.0439151	0.552835	distal/proximal	proximal/proximal
curcumin	0.995891	0.0527637	0.76071	distal/proximal	proximal/proximal
dabigatran etexilate	0.896282	0.00142886	0.896282	distal/proximal	proximal/proximal
defibrotide	0.620085	0.0262813	0.896282	distal/proximal	proximal/proximal
dimetindene	0.712299	0.0419074	0.995553	distal/proximal	proximal/proximal
diphenhydramine	0.712299	0.00616836	0.995553	distal/proximal	proximal/proximal
dobutamine	0.999246	0.0461624	0.789721	distal/proximal	proximal/proximal
doconexent	0.620085	0.0447799	0.712299	distal/proximal	proximal/proximal
dosulepin	0.531291	0.0230716	0.977119	distal/proximal	proximal/proximal
dupilumab	0.896282	0.000633954	0.896282	distal/proximal	proximal/proximal
emapalumab	0.896282	0.0173135	0.896282	distal/proximal	proximal/proximal
enalapril	0.896282	0.0110463	0.896282	distal/proximal	proximal/proximal
encorafenib	0.712299	0.024075	0.712299	distal/proximal	proximal/proximal
enprofylline	0.518303	0.081155	0.9923	distal/proximal	proximal/proximal
esmolol	0.999608	0.0306272	0.896282	distal/proximal	proximal/proximal
fenfluramine	0.569933	0.0328403	0.712299	distal/proximal	proximal/proximal
fenoterol	0.999608	0.0464625	0.789721	distal/proximal	proximal/proximal
foreskin fibroblast (neonatal)	0.539065	0.0105327	0.712299	distal/proximal	proximal/proximal
foreskin keratinocyte (neonatal)	0.688462	0.0388088	0.81378	distal/proximal	proximal/proximal
formoterol	0.999608	0.000743928	0.789721	distal/proximal	proximal/proximal
fosinopril	0.896282	0.0402325	0.896282	distal/proximal	proximal/proximal
glucosamine	0.822237	0.0494719	0.896282	distal/proximal	proximal/proximal
glycyrrhizic acid	0.518303	0.0137564	0.620085	distal/proximal	proximal/proximal
golimumab	0.896282	0.414978	0.896282	distal/proximal	proximal/proximal
guanabenz	0.99722	0.0512589	0.896282	distal/proximal	proximal/proximal
guanfacine	0.99722	0.0425615	0.896282	distal/proximal	proximal/proximal
haloperidol	0.954792	0.0182188	0.518303	distal/proximal	proximal/proximal
ibalizumab	0.620085	0.00290824	0.9867	distal/proximal	proximal/proximal
indigotindisulfonic acid	0.997898	0.0537043	0.591667	distal/proximal	proximal/proximal
infliximab	0.896282	0.414978	0.896282	distal/proximal	proximal/proximal
ipilimumab	0.896282	0.00486862	0.896282	distal/proximal	proximal/proximal
isoetharine	0.999608	0.0375568	0.896282	distal/proximal	proximal/proximal
isoprenaline	0.995469	0.0214639	0.771901	distal/proximal	proximal/proximal
istradefylline	0.896282	0.0544814	0.896282	distal/proximal	proximal/proximal
ixekizumab	0.999608	0.043578	0.896282	distal/proximal	proximal/proximal
keyhole limpet hemocyanin	0.999608	0.0449597	0.896282	distal/proximal	proximal/proximal
lepirudin	0.896282	0.00658392	0.896282	distal/proximal	proximal/proximal
levobetaxolol	0.999608	0.0475975	0.896282	distal/proximal	proximal/proximal
levobunolol	0.999608	0.0152187	0.896282	distal/proximal	proximal/proximal
levonordefrin	0.998552	0.0197343	0.620085	distal/proximal	proximal/proximal
loxapine	0.954181	0.0238722	0.514946	distal/proximal	proximal/proximal
lyme disease vaccine (recombinant ospa)	0.896282	0.0274019	0.896282	distal/proximal	proximal/proximal
macitentan	0.896282	0.00460299	0.896282	distal/proximal	proximal/proximal
maprotiline	0.987667	0.00993001	0.665074	distal/proximal	proximal/proximal
maraviroc	0.896282	0.00574777	0.896282	distal/proximal	proximal/proximal
mephentermine	0.999063	0.0237836	0.683021	distal/proximal	proximal/proximal
mesoridazine	0.712299	0.168903	0.977119	distal/proximal	proximal/proximal
methotrimeprazine	0.976231	0.0191826	0.6097	distal/proximal	proximal/proximal
methoxamine	0.789721	0.118148	0.620085	distal/proximal	proximal/proximal
metipranolol	0.999608	0.0358265	0.896282	distal/proximal	proximal/proximal
metoclopramide	0.94985	0.0326207	0.569933	distal/proximal	proximal/proximal
metoprolol	0.999608	0.0180375	0.896282	distal/proximal	proximal/proximal
mianserin	0.972899	0.0325395	0.522824	distal/proximal	proximal/proximal
midostaurin	0.620085	0.168903	0.789721	distal/proximal	proximal/proximal
migalastat	0.999608	0.0098125	0.896282	distal/proximal	proximal/proximal
minocycline	0.591667	0.0161697	0.808809	distal/proximal	proximal/proximal
moexipril	0.896282	0.0451499	0.712299	distal/proximal	proximal/proximal
nadolol	0.999608	0.0334993	0.896282	distal/proximal	proximal/proximal
nebivolol	0.999608	0.0306634	0.789721	distal/proximal	proximal/proximal
nilotinib	0.712299	0.0541787	0.977119	distal/proximal	proximal/proximal
nivolumab	0.896282	0.0190093	0.995553	distal/proximal	proximal/proximal
oxprenolol	0.999608	0.0320075	0.789721	distal/proximal	proximal/proximal
oxtriphylline	0.991041	0.010283	0.76071	distal/proximal	proximal/proximal
paliperidone	0.980578	0.0437054	0.580115	distal/proximal	proximal/proximal
papain	0.896282	0.0360056	0.896282	distal/proximal	proximal/proximal
pembrolizumab	0.896282	0.0490808	0.995553	distal/proximal	proximal/proximal
perindopril	0.712299	0.0456174	0.712299	distal/proximal	proximal/proximal
pexidartinib	0.569933	0.051924	0.977119	distal/proximal	proximal/proximal
phenylpropanolamine	0.998552	0.0481229	0.712299	distal/proximal	proximal/proximal
pimavanserin	0.712299	0.168903	0.712299	distal/proximal	proximal/proximal
pindolol	0.991041	0.00548568	0.658491	distal/proximal	proximal/proximal
pirbuterol	0.999608	0.0152391	0.896282	distal/proximal	proximal/proximal
practolol	0.999608	0.00175899	0.896282	distal/proximal	proximal/proximal
proflavine	0.896282	0.00666199	0.896282	distal/proximal	proximal/proximal
promazine	0.974459	0.0487049	0.674368	distal/proximal	proximal/proximal
propiomazine	0.974459	0.04315	0.674368	distal/proximal	proximal/proximal
propiverine	0.942742	0.0469963	0.674368	distal/proximal	proximal/proximal
propranolol	0.991041	0.00204563	0.658491	distal/proximal	proximal/proximal
protein s human	0.620085	0.0353282	0.789721	distal/proximal	proximal/proximal
prucalopride	0.980578	0.0431968	0.896282	distal/proximal	proximal/proximal
pseudoephedrine	0.50343	0.0220124	0.647703	distal/proximal	proximal/proximal
quinapril	0.896282	0.0214871	0.896282	distal/proximal	proximal/proximal
ranibizumab	0.896282	0.0157596	0.896282	distal/proximal	proximal/proximal
rapacuronium	0.896282	0.0336598	0.995553	distal/proximal	proximal/proximal
regadenoson	0.896282	0.00219908	0.896282	distal/proximal	proximal/proximal
regorafenib	0.518303	0.0410071	0.586865	distal/proximal	proximal/proximal
rescinnamine	0.896282	0.0361219	0.896282	distal/proximal	proximal/proximal
rilonacept	0.896282	0.0339797	0.896282	distal/proximal	proximal/proximal
risankizumab	0.712299	0.0123144	0.995553	distal/proximal	proximal/proximal
risperidone	0.980578	0.0296581	0.580115	distal/proximal	proximal/proximal
salbutamol	0.999608	0.0177907	0.789721	distal/proximal	proximal/proximal
salmeterol	0.999608	0.00194358	0.789721	distal/proximal	proximal/proximal
secukinumab	0.999608	0.0408313	0.896282	distal/proximal	proximal/proximal
siltuximab	0.896282	0.0269401	0.896282	distal/proximal	proximal/proximal
sitaxentan	0.896282	0.00458266	0.896282	distal/proximal	proximal/proximal
spirapril	0.896282	0.0521008	0.896282	distal/proximal	proximal/proximal
tafamidis	0.999608	0.00468075	0.896282	distal/proximal	proximal/proximal
terbutaline	0.999608	0.04651	0.789721	distal/proximal	proximal/proximal
thrombomodulin alfa	0.896282	0.054464	0.896282	distal/proximal	proximal/proximal
tildrakizumab	0.712299	0.0338612	0.995553	distal/proximal	proximal/proximal
timolol	0.999608	0.0035053	0.896282	distal/proximal	proximal/proximal
tizanidine	0.997898	0.0480626	0.591667	distal/proximal	proximal/proximal
tolazoline	0.989802	0.0199635	0.518303	distal/proximal	proximal/proximal
trandolapril	0.896282	0.0282078	0.896282	distal/proximal	proximal/proximal
triclosan	0.539065	0.0450582	0.76071	distal/proximal	proximal/proximal
trimipramine	0.980578	0.0172699	0.620085	distal/proximal	proximal/proximal
tuberculin purified protein derivative	0.896282	0.0106322	0.896282	distal/proximal	proximal/proximal
ustekinumab	0.712299	0.0108476	0.995553	distal/proximal	proximal/proximal
vandetanib	0.658491	0.0245808	0.76071	distal/proximal	proximal/proximal
vortioxetine	0.988815	0.0164525	0.50343	distal/proximal	proximal/proximal
xamoterol	0.999608	0.0523891	0.896282	distal/proximal	proximal/proximal
ximelagatran	0.896282	0.046882	0.896282	distal/proximal	proximal/proximal
zofenopril	0.896282	0.00747004	0.896282	distal/proximal	proximal/proximal
aflibercept	0.620085	0.0336943	0.0163055	distal/proximal	distal/proximal
aminoglutethimide	0.712299	0.0103564	0.0695408	distal/proximal	distal/proximal
amoxapine	0.929733	0.476105	0.414978	distal/proximal	distal/proximal
anastrozole	0.999608	0.0129247	0.0062819	distal/proximal	distal/proximal
angiotensin ii	0.896282	0.037316	0.000608856	distal/proximal	distal/proximal
apomorphine	0.946643	0.0207605	0.0250291	distal/proximal	distal/proximal
ardeparin	0.980578	0.036478	0.0960126	distal/proximal	distal/proximal
azilsartan medoxomil	0.896282	0.0417171	0.111943	distal/proximal	distal/proximal
bemiparin	0.980578	0.00474139	0.0215716	distal/proximal	distal/proximal
bosutinib	0.539065	0.0470813	0.0494254	distal/proximal	distal/proximal
bromocriptine	0.975963	0.0513123	0.483595	distal/proximal	distal/proximal
bupivacaine	0.876626	0.0254588	0.0125777	distal/proximal	distal/proximal
bupropion	0.94985	0.00546626	0.0282901	distal/proximal	distal/proximal
calcium	0.956731	0.0541466	0.0469757	distal/proximal	distal/proximal
candesartan cilexetil	0.896282	0.0239566	0.0665685	distal/proximal	distal/proximal
chlormerodrin	0.980578	0.00230911	0.0116768	distal/proximal	distal/proximal
chlorpropamide	0.980578	0.0414813	0.107324	distal/proximal	distal/proximal
cinnarizine	0.876626	0.0148694	0.453343	distal/proximal	distal/proximal
ciprofibrate	0.999608	0.0329475	0.108301	distal/proximal	distal/proximal
clofibrate	0.896282	0.0392627	0.0197196	distal/proximal	distal/proximal
clove oil	0.712299	0.0316445	0.0491128	distal/proximal	distal/proximal
coagulation factor vii human	0.980578	0.0127555	0.102301	distal/proximal	distal/proximal
cystine	0.931787	0.0104497	0.066613	distal/proximal	distal/proximal
danazol	0.995891	0.0505754	0.0109015	distal/proximal	distal/proximal
dapiprazole	0.789721	0.118148	0.107287	distal/proximal	distal/proximal
debrisoquine	0.999608	0.00757261	0.018362	distal/proximal	distal/proximal
desflurane	0.851066	0.0254732	0.103972	distal/proximal	distal/proximal
dextroamphetamine	0.991041	0.0217851	0.0862699	distal/proximal	distal/proximal
diethylpropion	0.980578	0.0258606	0.0758849	distal/proximal	distal/proximal
dihydroergocornine	0.973271	0.0549961	0.0130504	distal/proximal	distal/proximal
dihydroergocristine	0.967099	0.0465453	0.0960508	distal/proximal	distal/proximal
dopamine	0.946643	0.04109	0.00116001	distal/proximal	distal/proximal
emicizumab	0.980578	0.0545392	0.105343	distal/proximal	distal/proximal
ephedrine	0.992624	0.0516125	0.10305	distal/proximal	distal/proximal
eprosartan	0.896282	0.0251078	0.0682874	distal/proximal	distal/proximal
ergoloid mesylate	0.967099	0.012689	0.0751205	distal/proximal	distal/proximal
ergotamine	0.975316	0.0382674	0.49227	distal/proximal	distal/proximal
estrone	0.839778	0.0321721	0.0588845	distal/proximal	distal/proximal
ethanol	0.806289	0.477732	0.0445116	distal/proximal	distal/proximal
exemestane	0.999608	0.0234491	0.108968	distal/proximal	distal/proximal
fenoldopam	0.995469	0.0526348	0.0786231	distal/proximal	distal/proximal
ferric pyrophosphate citrate	0.539065	0.0122572	0.0821147	distal/proximal	distal/proximal
fluspirilene	0.998552	0.0232386	0.0339897	distal/proximal	distal/proximal
gabapentin	0.931787	0.0402345	0.00303231	distal/proximal	distal/proximal
gliclazide	0.712299	0.0120936	0.083768	distal/proximal	distal/proximal
glipizide	0.99722	0.0458579	0.0469142	distal/proximal	distal/proximal
granisetron	0.980578	0.0127593	0.10874	distal/proximal	distal/proximal
guanadrel	0.999608	0.0262096	0.0768358	distal/proximal	distal/proximal
guanethidine	0.999608	0.00262264	0.081063	distal/proximal	distal/proximal
irbesartan	0.712299	0.027422	0.0236929	distal/proximal	distal/proximal
iron	0.956117	0.0217717	0.0557541	distal/proximal	distal/proximal
iron dextran	0.539065	0.021477	0.0588684	distal/proximal	distal/proximal
iron sucrose	0.980578	0.0175246	0.0248032	distal/proximal	distal/proximal
isometheptene	0.980578	0.0156602	0.00276651	distal/proximal	distal/proximal
lamotrigine	0.900784	0.012155	0.414978	distal/proximal	distal/proximal
lercanidipine	0.999608	0.0493886	0.0747026	distal/proximal	distal/proximal
letrozole	0.999608	0.00515641	0.0304571	distal/proximal	distal/proximal
lisinopril	0.712299	0.00138122	0.0591144	distal/proximal	distal/proximal
lisuride	0.958408	0.0410518	0.455926	distal/proximal	distal/proximal
losartan	0.896282	0.00163007	0.0491325	distal/proximal	distal/proximal
lurasidone	0.989802	0.0141202	0.105076	distal/proximal	distal/proximal
mefloquine	0.620085	0.0345266	0.0763223	distal/proximal	distal/proximal
methoxyflurane	0.851066	0.0436634	0.0532152	distal/proximal	distal/proximal
midodrine	0.789721	0.118148	0.0793997	distal/proximal	distal/proximal
mirabegron	0.999608	0.0351695	0.0400503	distal/proximal	distal/proximal
mitotane	0.658491	0.0140453	0.00563044	distal/proximal	distal/proximal
myrrh	0.620085	0.0481738	0.0316086	distal/proximal	distal/proximal
netarsudil	0.620085	0.0258527	0.036784	distal/proximal	distal/proximal
nicorandil	0.999608	0.0543956	0.1089	distal/proximal	distal/proximal
olmesartan	0.896282	0.000334109	0.0711145	distal/proximal	distal/proximal
omega-3 fatty acids	0.789721	0.0420687	0.079416	distal/proximal	distal/proximal
orphenadrine	0.942742	0.0468147	0.112435	distal/proximal	distal/proximal
oxymetholone	0.999608	0.0491537	0.111708	distal/proximal	distal/proximal
palonosetron	0.980578	0.023276	0.0840915	distal/proximal	distal/proximal
paroxetine	0.969925	0.0488454	0.432418	distal/proximal	distal/proximal
pentaerythritol tetranitrate	0.620085	0.0141684	0.0492777	distal/proximal	distal/proximal
pentagastrin	0.980578	0.00624165	0.0172634	distal/proximal	distal/proximal
pergolide	0.975661	0.0438615	0.487676	distal/proximal	distal/proximal
periciazine	0.712299	0.00602706	0.0210227	distal/proximal	distal/proximal
permethrin	0.620085	0.0424247	0.0481267	distal/proximal	distal/proximal
phendimetrazine	0.998552	0.0256931	0.0367123	distal/proximal	distal/proximal
phenformin	0.99722	0.051713	0.0950478	distal/proximal	distal/proximal
phenmetrazine	0.980578	0.0432026	0.00453567	distal/proximal	distal/proximal
phenylephrine	0.789721	0.118148	0.108499	distal/proximal	distal/proximal
piretanide	0.980578	0.0397383	0.0525541	distal/proximal	distal/proximal
propylhexedrine	0.980578	0.015139	0.0755629	distal/proximal	distal/proximal
reboxetine	0.999608	0.0307472	0.0773823	distal/proximal	distal/proximal
repaglinide	0.99722	0.0113614	0.0455006	distal/proximal	distal/proximal
rocuronium	0.931787	0.0548227	0.0889452	distal/proximal	distal/proximal
rotigotine	0.942742	0.0180977	0.00206656	distal/proximal	distal/proximal
secretin human	0.980578	0.0328377	0.0196874	distal/proximal	distal/proximal
sevoflurane	0.851066	0.0524273	0.00909833	distal/proximal	distal/proximal
silodosin	0.789721	0.118148	0.0635977	distal/proximal	distal/proximal
sodium ferric gluconate complex	0.569933	0.0143018	0.0319087	distal/proximal	distal/proximal
solriamfetol	0.980578	0.0481361	0.044235	distal/proximal	distal/proximal
sorafenib	0.600267	0.0468823	0.0759027	distal/proximal	distal/proximal
soybean oil	0.999608	0.0463786	0.0182984	distal/proximal	distal/proximal
stearic acid	0.712299	0.035912	0.0601875	distal/proximal	distal/proximal
sulodexide	0.980578	0.0103308	0.0105402	distal/proximal	distal/proximal
tamsulosin	0.789721	0.118148	0.0722016	distal/proximal	distal/proximal
telmisartan	0.896282	0.0514958	0.0344731	distal/proximal	distal/proximal
testolactone	0.999608	0.0327288	0.0713639	distal/proximal	distal/proximal
tiludronic acid	0.712299	0.0150254	0.0370857	distal/proximal	distal/proximal
tinzaparin	0.620085	0.00397829	0.0964563	distal/proximal	distal/proximal
trifluoperazine	0.980578	0.0207622	0.0366739	distal/proximal	distal/proximal
tropisetron	0.980578	0.042914	0.10633	distal/proximal	distal/proximal
turoctocog alfa	0.620085	0.0360718	0.0276953	distal/proximal	distal/proximal
turoctocog alfa pegol	0.620085	0.0239428	0.00253379	distal/proximal	distal/proximal
valsartan	0.896282	0.0547285	0.0293408	distal/proximal	distal/proximal
vemurafenib	0.999608	0.0515568	0.00850513	distal/proximal	distal/proximal
viloxazine	0.999608	0.0479235	0.0478819	distal/proximal	distal/proximal
zotepine	0.988014	0.000321721	0.0541627	distal/proximal	distal/proximal
abatacept	0.414978	0.0377272	0.995553	distal/distal	proximal/distal
abciximab	0.284887	0.0453123	0.6922	distal/distal	proximal/distal
acetylsalicylic acid	0.39348	0.0524275	0.963768	distal/distal	proximal/distal
alcaftadine	0.414978	0.0255069	0.995553	distal/distal	proximal/distal
alefacept	0.300814	0.019518	0.712299	distal/distal	proximal/distal
alemtuzumab	0.250974	0.0485529	0.658491	distal/distal	proximal/distal
anti-inhibitor coagulant complex	0.49227	0.12944	0.6443	distal/distal	proximal/distal
aripiprazole	0.249883	0.00293046	0.9332	distal/distal	proximal/distal
aripiprazole lauroxil	0.26049	0.0130512	0.514141	distal/distal	proximal/distal
atezolizumab	0.414978	0.00339632	0.995553	distal/distal	proximal/distal
avelumab	0.414978	0.0134323	0.995553	distal/distal	proximal/distal
basiliximab	0.275195	0.0301139	0.753043	distal/distal	proximal/distal
belatacept	0.414978	0.0521648	0.995553	distal/distal	proximal/distal
benzatropine	0.414978	0.0507308	0.658491	distal/distal	proximal/distal
bevacizumab	0.35585	0.0100658	0.76071	distal/distal	proximal/distal
cannabidiol	0.209116	0.047854	0.961988	distal/distal	proximal/distal
cariprazine	0.318627	0.0212895	0.620085	distal/distal	proximal/distal
catumaxomab	0.331687	0.0355178	0.99288	distal/distal	proximal/distal
cetuximab	0.31046	0.0081863	0.735014	distal/distal	proximal/distal
chlorhexidine	0.414978	0.0337158	0.995553	distal/distal	proximal/distal
cyclobenzaprine	0.483595	0.0411437	0.552835	distal/distal	proximal/distal
cyproheptadine	0.331687	0.044617	0.988619	distal/distal	proximal/distal
dalteparin	0.414978	0.0475273	0.712299	distal/distal	proximal/distal
dexchlorpheniramine maleate	0.414978	0.00360808	0.896282	distal/distal	proximal/distal
dexibuprofen	0.318627	0.0403335	0.569933	distal/distal	proximal/distal
diacerein	0.235636	0.0253921	0.990758	distal/distal	proximal/distal
dicyclomine	0.414978	0.0399076	0.995553	distal/distal	proximal/distal
dimenhydrinate	0.414978	0.0455699	0.896282	distal/distal	proximal/distal
doxepin	0.35284	0.0457089	0.965051	distal/distal	proximal/distal
drotrecogin alfa	0.414978	0.000744486	0.620085	distal/distal	proximal/distal
durvalumab	0.414978	0.0548267	0.995553	distal/distal	proximal/distal
dyphylline	0.275195	0.0737186	0.6443	distal/distal	proximal/distal
efalizumab	0.300814	0.04213	0.712299	distal/distal	proximal/distal
emedastine	0.414978	0.0446788	0.995553	distal/distal	proximal/distal
enalaprilat	0.414978	0.0355465	0.896282	distal/distal	proximal/distal
epinastine	0.414978	0.0543622	0.620085	distal/distal	proximal/distal
etanercept	0.369181	0.0238594	0.767641	distal/distal	proximal/distal
fenofibrate	0.414978	0.0248748	0.620085	distal/distal	proximal/distal
flavoxate	0.414978	0.00114396	0.995553	distal/distal	proximal/distal
flibanserin	0.414978	0.118148	0.620085	distal/distal	proximal/distal
flupentixol	0.414978	0.0209331	0.658491	distal/distal	proximal/distal
fostamatinib	0.285417	0.0238095	0.921789	distal/distal	proximal/distal
gemfibrozil	0.414978	0.000767096	0.712299	distal/distal	proximal/distal
gemtuzumab ozogamicin	0.264008	0.00249324	0.688462	distal/distal	proximal/distal
ginseng	0.414978	0.0354256	0.789721	distal/distal	proximal/distal
glutathione	0.268682	0.0227925	0.965051	distal/distal	proximal/distal
glutathione disulfide	0.414978	0.0226144	0.712299	distal/distal	proximal/distal
human c1-esterase inhibitor	0.318627	0.0304205	0.620085	distal/distal	proximal/distal
human immunoglobulin g	0.250974	0.0372133	0.839778	distal/distal	proximal/distal
human thrombin	0.414978	0.0981083	0.569933	distal/distal	proximal/distal
hydroxychloroquine	0.414978	0.0152596	0.995553	distal/distal	proximal/distal
ibritumomab tiuxetan	0.264008	0.0234262	0.688462	distal/distal	proximal/distal
ibuprofen	0.35585	0.0335701	0.658491	distal/distal	proximal/distal
iloprost	0.217393	0.0981083	0.98476	distal/distal	proximal/distal
insulin pork	0.300814	0.0533606	0.539065	distal/distal	proximal/distal
kappadione	0.414978	0.0171892	0.591667	distal/distal	proximal/distal
lenvatinib	0.476661	0.0091872	0.600267	distal/distal	proximal/distal
levocetirizine	0.414978	0.0433237	0.995553	distal/distal	proximal/distal
meclizine	0.414978	0.0446997	0.712299	distal/distal	proximal/distal
menadione	0.325625	0.0346955	0.558111	distal/distal	proximal/distal
meperidine	0.217393	0.0215077	0.938126	distal/distal	proximal/distal
minaprine	0.349508	0.0407908	0.552835	distal/distal	proximal/distal
mirtazapine	0.49227	0.00686802	0.771901	distal/distal	proximal/distal
muromonab	0.257748	0.00252193	0.674368	distal/distal	proximal/distal
natalizumab	0.361076	0.0258366	0.735014	distal/distal	proximal/distal
olsalazine	0.414978	0.00323302	0.712299	distal/distal	proximal/distal
palivizumab	0.28926	0.0277363	0.739903	distal/distal	proximal/distal
penbutolol	0.414978	0.00981546	0.712299	distal/distal	proximal/distal
pentoxifylline	0.318627	0.081155	0.96091	distal/distal	proximal/distal
pidolic acid	0.189305	0.0217042	0.552835	distal/distal	proximal/distal
pizotifen	0.414978	0.0196047	0.972001	distal/distal	proximal/distal
promethazine	0.264008	0.00410721	0.637763	distal/distal	proximal/distal
quetiapine	0.284887	0.0514625	0.510297	distal/distal	proximal/distal
ramipril	0.414978	0.0233272	0.896282	distal/distal	proximal/distal
resveratrol	0.414978	0.0287445	0.653586	distal/distal	proximal/distal
sarilumab	0.414978	0.0289204	0.995553	distal/distal	proximal/distal
sunitinib	0.49227	0.0392327	0.712299	distal/distal	proximal/distal
tegaserod	0.414978	0.0253763	0.712299	distal/distal	proximal/distal
terfenadine	0.257748	0.0394062	0.981854	distal/distal	proximal/distal
thrombin alfa	0.414978	0.0981083	0.569933	distal/distal	proximal/distal
tositumomab	0.300814	0.03072	0.712299	distal/distal	proximal/distal
trastuzumab	0.318627	0.0521486	0.982544	distal/distal	proximal/distal
trazodone	0.414978	0.00604154	0.747467	distal/distal	proximal/distal
triflupromazine	0.414978	0.0306277	0.658491	distal/distal	proximal/distal
tripelennamine	0.414978	0.00453069	0.995553	distal/distal	proximal/distal
ziprasidone	0.26049	0.000295164	0.514141	distal/distal	proximal/distal
zuclopenthixol	0.414978	0.0449463	0.591667	distal/distal	proximal/distal
amifostine	0.414978	0.0486007	0.0556048	distal/distal	distal/distal
atosiban	0.275195	0.0273526	0.0686672	distal/distal	distal/distal
benserazide	0.414978	0.039748	0.0850037	distal/distal	distal/distal
biotin	0.349508	0.0324371	0.112538	distal/distal	distal/distal
carbidopa	0.414978	0.0439063	0.0251526	distal/distal	distal/distal
coagulation factor ix (recombinant)	0.414978	0.106297	0.0860268	distal/distal	distal/distal
coagulation factor ix human	0.414978	0.106297	0.103692	distal/distal	distal/distal
conestat alfa	0.318627	0.0398832	0.00559916	distal/distal	distal/distal
conivaptan	0.414978	0.04611	0.0540389	distal/distal	distal/distal
copper	0.309388	0.00653877	0.49227	distal/distal	distal/distal
desmopressin	0.414978	0.0385254	0.0144166	distal/distal	distal/distal
dolasetron	0.414978	0.0545498	0.0191727	distal/distal	distal/distal
donepezil	0.300814	0.00265838	0.497478	distal/distal	distal/distal
doxapram	0.414978	0.0320309	0.0364965	distal/distal	distal/distal
ferrous fumarate	0.293357	0.0231187	0.0524164	distal/distal	distal/distal
ferrous succinate	0.293357	0.0231084	0.111748	distal/distal	distal/distal
gilteritinib	0.168903	0.0230221	0.0350313	distal/distal	distal/distal
gluconolactone	0.414978	0.0382277	0.00761813	distal/distal	distal/distal
glymidine	0.414978	0.0205655	0.039875	distal/distal	distal/distal
lauric acid	0.318627	0.0275702	0.466279	distal/distal	distal/distal
levocarnitine	0.153546	0.00150121	0.0979143	distal/distal	distal/distal
lypressin	0.414978	0.0359491	0.0185659	distal/distal	distal/distal
methylergometrine	0.414978	0.0488013	0.0915149	distal/distal	distal/distal
metyrapone	0.414978	0.0041646	0.108585	distal/distal	distal/distal
moxonidine	0.414978	0.0442258	0.0112006	distal/distal	distal/distal
nadh	0.182405	0.00704335	0.0437153	distal/distal	distal/distal
nesiritide	0.414978	0.0401879	0.0797767	distal/distal	distal/distal
nitrazepam	0.112828	0.0637345	0.0516714	distal/distal	distal/distal
nitroprusside	0.414978	0.0216394	0.026237	distal/distal	distal/distal
nitrous acid	0.414978	0.0335002	0.0453933	distal/distal	distal/distal
nomifensine	0.257748	0.0240509	0.109625	distal/distal	distal/distal
noscapine	0.414978	0.414978	0.0140382	distal/distal	distal/distal
olanzapine	0.197178	0.0126074	0.378731	distal/distal	distal/distal
olopatadine	0.217393	0.00131376	0.49227	distal/distal	distal/distal
oprelvekin	0.414978	0.0258079	0.066704	distal/distal	distal/distal
oxygen	0.300814	0.0335119	0.00511519	distal/distal	distal/distal
phenacemide	0.414978	0.414978	0.0926071	distal/distal	distal/distal
pipotiazine	0.414978	0.0981083	0.00098357	distal/distal	distal/distal
polyethylene glycol 400	0.414978	0.0210577	0.0808542	distal/distal	distal/distal
pramlintide	0.414978	0.0286911	0.0953942	distal/distal	distal/distal
prasterone	0.215565	0.070123	0.0297901	distal/distal	distal/distal
ribavirin	0.414978	0.0348531	0.0144813	distal/distal	distal/distal
rimonabant	0.414978	0.0156756	0.0808663	distal/distal	distal/distal
sucralfate	0.414978	0.0268594	0.0116438	distal/distal	distal/distal
terlipressin	0.414978	0.00681211	0.0300133	distal/distal	distal/distal
tolbutamide	0.414978	0.0520303	0.0969027	distal/distal	distal/distal
vasopressin	0.414978	0.00172917	0.0738017	distal/distal	distal/distal
vinblastine	0.318627	0.033082	0.0881224	distal/distal	distal/distal
voxelotor	0.414978	0.0445321	0.112746	distal/distal	distal/distal
zinc	0.261329	0.00700487	0.490233	distal/distal	distal/distal
zinc acetate	0.261329	0.0533101	0.490233	distal/distal	distal/distal
zinc chloride	0.261329	0.030653	0.490233	distal/distal	distal/distal

## Sheet: count
MoA (SAE = QT / disease = Cardiomyopathies)			MoA (SAE = Asthma / disease = Cardiomyopathies)
MoA	# drugs		MoA	# drugs
distal/distal	139		distal/distal	52
distal/proximal	265		distal/proximal	220
proximal/proximal	154		proximal/distal	87
Tot	558		proximal/proximal	199
			Tot	558
