# Supplementary material for: Comprehensive network medicine-based drug repositioning via integration of therapeutic efficacy and side effects
Source: NPJ Syst Biol Appl. 2022 Apr 20;8:12. doi: 10.1038/s41540-022-00221-0 (PMC9021283; doi:10.1038/s41540-022-00221-0)
Supplement: Supplementary file 7 — Supplementary Table 6 [file 41540_2022_221_MOESM7_ESM.xlsx]

## Sheet: mode-of-action (MoA)
Drug	Arrhythmia	Long QT syndrome	Asthma	MoA (SAE = QT / disease = Arrhythmia	MoA (SAE = Asthma / disease = Arrhythmia)		In the colored cells of columns C and D, real values of adjusted similarity were equal to NA for side effect (i.e., drugs not predicted for Long QT syndrome/Asthma). For graphical purpose, these values were changed with values randomly chosen from a uniform distribution between 0 and the minimum value of the adjusted similarity reported for the disease (column B) and the SAE (column C or D)
alpha-linolenic acid	0.958408	0.76432	0.76071	proximal/proximal	proximal/proximal
aluminium	0.992624	0.876626	0.712299	proximal/proximal	proximal/proximal
amiodarone	0.993582	0.942742	0.674368	proximal/proximal	proximal/proximal
amitriptyline	0.936801	0.5306	0.607741	proximal/proximal	proximal/proximal
caffeine	0.84758	0.590894	0.511798	proximal/proximal	proximal/proximal
carvedilol	0.989802	0.82129	0.620085	proximal/proximal	proximal/proximal
ciprofloxacin	0.99722	0.980578	0.712299	proximal/proximal	proximal/proximal
cisapride	0.94985	0.876626	0.569933	proximal/proximal	proximal/proximal
citalopram	0.99722	0.876626	0.995553	proximal/proximal	proximal/proximal
clonidine	0.980578	0.657825	0.620085	proximal/proximal	proximal/proximal
coccidioides immitis spherule	0.996325	0.966478	0.85808	proximal/proximal	proximal/proximal
desipramine	0.976683	0.592304	0.699949	proximal/proximal	proximal/proximal
dipyridamole	0.980578	0.657825	0.620085	proximal/proximal	proximal/proximal
disopyramide	0.992624	0.876626	0.569933	proximal/proximal	proximal/proximal
dl-methylephedrine	0.994669	0.705056	0.683021	proximal/proximal	proximal/proximal
droxidopa	0.991041	0.686615	0.658491	proximal/proximal	proximal/proximal
epinephrine	0.992624	0.813155	0.822237	proximal/proximal	proximal/proximal
escitalopram	0.980578	0.627824	0.620085	proximal/proximal	proximal/proximal
fentanyl	0.980578	0.727193	0.712299	proximal/proximal	proximal/proximal
fluvoxamine	0.999608	0.99722	0.712299	proximal/proximal	proximal/proximal
glatiramer	0.999608	0.980578	0.896282	proximal/proximal	proximal/proximal
labetalol	0.980578	0.827596	0.76071	proximal/proximal	proximal/proximal
levomilnacipran	0.999608	0.876626	0.712299	proximal/proximal	proximal/proximal
loratadine	0.99722	0.980578	0.977119	proximal/proximal	proximal/proximal
lorpiprazole	0.980578	0.686615	0.712299	proximal/proximal	proximal/proximal
lumateperone	0.991041	0.827596	0.658491	proximal/proximal	proximal/proximal
miconazole	0.985916	0.876626	0.518303	proximal/proximal	proximal/proximal
morphine	0.94985	0.727193	0.712299	proximal/proximal	proximal/proximal
moxisylyte	0.980578	0.657825	0.620085	proximal/proximal	proximal/proximal
nefazodone	0.971517	0.76432	0.600267	proximal/proximal	proximal/proximal
norepinephrine	0.986322	0.671072	0.637763	proximal/proximal	proximal/proximal
nortriptyline	0.983457	0.620157	0.667798	proximal/proximal	proximal/proximal
oxymetazoline	0.980578	0.657825	0.620085	proximal/proximal	proximal/proximal
phenoxybenzamine	0.992624	0.813155	0.6443	proximal/proximal	proximal/proximal
pitolisant	0.980578	0.876626	0.712299	proximal/proximal	proximal/proximal
prazosin	0.980578	0.876626	0.712299	proximal/proximal	proximal/proximal
prochlorperazine	0.988014	0.727193	0.6443	proximal/proximal	proximal/proximal
protriptyline	0.999608	0.876626	0.712299	proximal/proximal	proximal/proximal
racepinephrine	0.994669	0.705056	0.683021	proximal/proximal	proximal/proximal
ropinirole	0.987351	0.78705	0.552835	proximal/proximal	proximal/proximal
sertindole	0.968675	0.876626	0.569933	proximal/proximal	proximal/proximal
sotalol	0.999608	0.980578	0.789721	proximal/proximal	proximal/proximal
thioridazine	0.963318	0.876626	0.620085	proximal/proximal	proximal/proximal
thrombin	0.993929	0.596805	0.658491	proximal/proximal	proximal/proximal
tramadol	0.972487	0.630597	0.583801	proximal/proximal	proximal/proximal
xylometazoline	0.980578	0.657825	0.620085	proximal/proximal	proximal/proximal
acetophenazine	0.994669	0.931787	0.0142071	proximal/proximal	distal/proximal
ajmaline	0.999608	0.999608	0.055167	proximal/proximal	distal/proximal
amphetamine	0.987667	0.666427	0.451066	proximal/proximal	distal/proximal
amsacrine	0.992624	0.94985	0.0468191	proximal/proximal	distal/proximal
amylmetacresol	0.999608	0.980578	0.0720631	proximal/proximal	distal/proximal
amylocaine	0.998798	0.966478	0.0589803	proximal/proximal	distal/proximal
astemizole	0.99722	0.876626	0.0524793	proximal/proximal	distal/proximal
atomoxetine	0.961159	0.744513	0.0434277	proximal/proximal	distal/proximal
benzonatate	0.999608	0.999608	0.0142904	proximal/proximal	distal/proximal
bepridil	0.986795	0.876626	0.0256967	proximal/proximal	distal/proximal
bioallethrin	0.966478	0.754079	0.0616454	proximal/proximal	distal/proximal
brexpiprazole	0.958408	0.686615	0.0472839	proximal/proximal	distal/proximal
brivaracetam	0.998858	0.972487	0.00394201	proximal/proximal	distal/proximal
buspirone	0.942742	0.843002	0.0370044	proximal/proximal	distal/proximal
butamben	0.928866	0.66288	0.0252936	proximal/proximal	distal/proximal
calcium citrate	0.948322	0.681145	0.0166293	proximal/proximal	distal/proximal
calcium phosphate	0.948322	0.681145	0.0339331	proximal/proximal	distal/proximal
calcium phosphate dihydrate	0.948322	0.681145	0.099377	proximal/proximal	distal/proximal
caplacizumab	0.999608	0.980578	0.0707901	proximal/proximal	distal/proximal
carbamazepine	0.994669	0.931787	0.0432271	proximal/proximal	distal/proximal
chlorobutanol	0.999608	0.999608	0.0166225	proximal/proximal	distal/proximal
chlorpheniramine	0.99722	0.727193	0.0406686	proximal/proximal	distal/proximal
cinchocaine	0.999608	0.980578	0.00874611	proximal/proximal	distal/proximal
clarithromycin	0.999608	0.999608	0.0704189	proximal/proximal	distal/proximal
clevidipine	0.94985	0.727193	0.0113537	proximal/proximal	distal/proximal
cocaine	0.997763	0.705056	0.00397171	proximal/proximal	distal/proximal
dalfampridine	0.974459	0.569576	0.0235713	proximal/proximal	distal/proximal
desvenlafaxine	0.998552	0.78705	0.0383914	proximal/proximal	distal/proximal
dexmethylphenidate	0.998552	0.78705	0.0952065	proximal/proximal	distal/proximal
diazoxide	0.963318	0.876626	0.103013	proximal/proximal	distal/proximal
dichlorobenzyl alcohol	0.999141	0.980578	0.0378562	proximal/proximal	distal/proximal
diltiazem	0.980578	0.876626	0.104051	proximal/proximal	distal/proximal
dofetilide	0.999608	0.99722	0.0479859	proximal/proximal	distal/proximal
dronedarone	0.993437	0.958408	0.0267899	proximal/proximal	distal/proximal
drotaverine	0.980578	0.99722	0.0308404	proximal/proximal	distal/proximal
duloxetine	0.998552	0.78705	0.0200955	proximal/proximal	distal/proximal
efmoroctocog alfa	0.999608	0.980578	0.00117493	proximal/proximal	distal/proximal
encainide	0.999608	0.999608	0.0893548	proximal/proximal	distal/proximal
enflurane	0.83906	0.5	0.0203492	proximal/proximal	distal/proximal
epicriptine	0.980578	0.686615	0.0229615	proximal/proximal	distal/proximal
ergocalciferol	0.910306	0.588198	0.0820245	proximal/proximal	distal/proximal
erythromycin	0.980578	0.876626	0.0606849	proximal/proximal	distal/proximal
esomeprazole	0.99722	0.876626	0.0233209	proximal/proximal	distal/proximal
ezogabine	0.94985	0.727193	0.0560334	proximal/proximal	distal/proximal
felodipine	0.989282	0.64642	0.0619379	proximal/proximal	distal/proximal
ferrous ascorbate	0.942742	0.636509	0.0329612	proximal/proximal	distal/proximal
ferrous gluconate	0.942742	0.636509	0.0100014	proximal/proximal	distal/proximal
ferrous glycine sulfate	0.942742	0.636509	0.0361892	proximal/proximal	distal/proximal
fish oil	0.992051	0.91784	0.0203606	proximal/proximal	distal/proximal
flecainide	0.999608	0.999608	0.101845	proximal/proximal	distal/proximal
fluphenazine	0.989802	0.876626	0.0329249	proximal/proximal	distal/proximal
fosphenytoin	0.999608	0.999608	0.0214964	proximal/proximal	distal/proximal
glimepiride	0.980578	0.78705	0.0128364	proximal/proximal	distal/proximal
gliquidone	0.99722	0.876626	0.0382296	proximal/proximal	distal/proximal
glyburide	0.987351	0.851066	0.0410721	proximal/proximal	distal/proximal
halofantrine	0.999608	0.999608	0.0484951	proximal/proximal	distal/proximal
halothane	0.868554	0.536248	0.0923852	proximal/proximal	distal/proximal
hexylcaine	0.999608	0.980578	0.06543	proximal/proximal	distal/proximal
hydrochlorothiazide	0.980578	0.876626	0.0553047	proximal/proximal	distal/proximal
hydrocodone	0.980578	0.931787	0.0877677	proximal/proximal	distal/proximal
ibutilide	0.980578	0.876626	0.102336	proximal/proximal	distal/proximal
iloperidone	0.972487	0.671072	0.0415741	proximal/proximal	distal/proximal
imipramine	0.973609	0.615527	0.489146	proximal/proximal	distal/proximal
indecainide	0.999608	0.999608	0.0720955	proximal/proximal	distal/proximal
isavuconazole	0.999063	0.991782	0.0071724	proximal/proximal	distal/proximal
isradipine	0.988815	0.843002	0.0584097	proximal/proximal	distal/proximal
lacidipine	0.954792	0.851066	0.0617038	proximal/proximal	distal/proximal
levamlodipine	0.99722	0.876626	0.0231619	proximal/proximal	distal/proximal
levomenthol	0.892034	0.769711	0.0743676	proximal/proximal	distal/proximal
levosimendan	0.99722	0.876626	0.0740353	proximal/proximal	distal/proximal
lidocaine	0.994669	0.931787	0.0287455	proximal/proximal	distal/proximal
lonoctocog alfa	0.972487	0.894647	0.0353696	proximal/proximal	distal/proximal
magnesium sulfate	0.989802	0.876626	0.0757359	proximal/proximal	distal/proximal
manidipine	0.94985	0.78705	0.0741399	proximal/proximal	distal/proximal
mazindol	0.992624	0.727193	0.074618	proximal/proximal	distal/proximal
metamfetamine	0.987351	0.607245	0.0348503	proximal/proximal	distal/proximal
metergoline	0.999608	0.980578	0.00268953	proximal/proximal	distal/proximal
mexiletine	0.99722	0.980578	0.0349927	proximal/proximal	distal/proximal
milnacipran	0.954792	0.705056	0.00734254	proximal/proximal	distal/proximal
moricizine	0.999608	0.999608	0.0100037	proximal/proximal	distal/proximal
moroctocog alfa	0.972487	0.894647	0.0444833	proximal/proximal	distal/proximal
nateglinide	0.99722	0.876626	0.0689345	proximal/proximal	distal/proximal
nicardipine	0.958408	0.627824	0.455926	proximal/proximal	distal/proximal
nifedipine	0.991782	0.851066	0.0883897	proximal/proximal	distal/proximal
nilvadipine	0.980578	0.78705	0.0916174	proximal/proximal	distal/proximal
nimodipine	0.971517	0.827596	0.0450001	proximal/proximal	distal/proximal
nisoldipine	0.995891	0.913175	0.00766586	proximal/proximal	distal/proximal
nitrendipine	0.980578	0.727193	0.0922079	proximal/proximal	distal/proximal
nonacog beta pegol	0.994669	0.78705	0.0829997	proximal/proximal	distal/proximal
oxcarbazepine	0.999141	0.980578	0.0643374	proximal/proximal	distal/proximal
parachlorophenol	0.999608	0.999608	0.0151751	proximal/proximal	distal/proximal
pentoxyverine	0.996679	0.961159	0.0250967	proximal/proximal	distal/proximal
perphenazine	0.998552	0.931787	0.0191308	proximal/proximal	distal/proximal
phenazopyridine	0.999608	0.980578	0.055773	proximal/proximal	distal/proximal
phentermine	0.963318	0.657825	0.103777	proximal/proximal	distal/proximal
phenytoin	0.939642	0.827596	0.0019185	proximal/proximal	distal/proximal
pimozide	0.99722	0.980578	0.0982048	proximal/proximal	distal/proximal
potassium nitrate	0.999608	0.999608	0.009664	proximal/proximal	distal/proximal
pramipexole	0.980578	0.827596	0.034937	proximal/proximal	distal/proximal
pramocaine	0.998798	0.966478	0.0200376	proximal/proximal	distal/proximal
prilocaine	0.999608	0.999608	0.0874821	proximal/proximal	distal/proximal
procainamide	0.998552	0.994669	0.0782805	proximal/proximal	distal/proximal
procaine	0.931787	0.627824	0.0652344	proximal/proximal	distal/proximal
propafenone	0.999608	0.992624	0.0499873	proximal/proximal	distal/proximal
propofol	0.827596	0.686615	0.0794043	proximal/proximal	distal/proximal
propoxycaine	0.998798	0.966478	0.0608507	proximal/proximal	distal/proximal
prothrombin	0.998955	0.727193	0.0161333	proximal/proximal	distal/proximal
quinidine	0.963318	0.963318	0.0532854	proximal/proximal	distal/proximal
quinidine barbiturate	0.958408	0.827596	0.00894231	proximal/proximal	distal/proximal
ranolazine	0.993437	0.951685	0.0148535	proximal/proximal	distal/proximal
remoxipride	0.980578	0.913175	0.0256118	proximal/proximal	distal/proximal
riluzole	0.980578	0.980578	0.0496766	proximal/proximal	distal/proximal
sertraline	0.995891	0.827596	0.0510349	proximal/proximal	distal/proximal
sibutramine	0.998552	0.78705	0.0798438	proximal/proximal	distal/proximal
simoctocog alfa	0.999608	0.980578	0.0172282	proximal/proximal	distal/proximal
spironolactone	0.931787	0.564992	0.0229257	proximal/proximal	distal/proximal
susoctocog alfa	0.999608	0.980578	0.0279802	proximal/proximal	distal/proximal
tapentadol	0.980578	0.78705	0.0439758	proximal/proximal	distal/proximal
tetrabenazine	0.980578	0.876626	0.000478047	proximal/proximal	distal/proximal
tetracaine	0.998552	0.980578	0.00224575	proximal/proximal	distal/proximal
thiamylal	0.998552	0.931787	0.0764978	proximal/proximal	distal/proximal
thiethylperazine	0.998552	0.931787	0.0419983	proximal/proximal	distal/proximal
thiothixene	0.980578	0.78705	0.0307334	proximal/proximal	distal/proximal
tocainide	0.999608	0.999608	0.0915749	proximal/proximal	distal/proximal
tolazamide	0.99722	0.876626	0.045107	proximal/proximal	distal/proximal
topiramate	0.959594	0.818817	0.0783396	proximal/proximal	distal/proximal
trimebutine	0.957086	0.727193	0.0242756	proximal/proximal	distal/proximal
tromethamine	0.913175	0.686615	0.0874214	proximal/proximal	distal/proximal
valproic acid	0.99338	0.916568	0.0438495	proximal/proximal	distal/proximal
venlafaxine	0.998552	0.78705	0.0272767	proximal/proximal	distal/proximal
verapamil	0.980578	0.923835	0.0999654	proximal/proximal	distal/proximal
vernakalant	0.999608	0.99722	0.0968872	proximal/proximal	distal/proximal
von willebrand factor human	0.99722	0.876626	0.0916434	proximal/proximal	distal/proximal
vonicog alfa	0.99722	0.876626	0.0416031	proximal/proximal	distal/proximal
yohimbine	0.969538	0.557418	0.0629494	proximal/proximal	distal/proximal
zonisamide	0.951685	0.7499	0.0162998	proximal/proximal	distal/proximal
acebutolol	0.999608	0.0520052	0.896282	distal/proximal	proximal/proximal
aceclofenac	0.712299	0.0472558	0.896282	distal/proximal	proximal/proximal
acemetacin	0.712299	0.0382721	0.896282	distal/proximal	proximal/proximal
acetaminophen	0.569933	0.0195657	0.995553	distal/proximal	proximal/proximal
adalimumab	0.896282	0.414978	0.896282	distal/proximal	proximal/proximal
adapalene	0.50343	0.0450246	0.808809	distal/proximal	proximal/proximal
alclofenac	0.896282	0.00655162	0.896282	distal/proximal	proximal/proximal
aldesleukin	0.620085	0.0392283	0.995553	distal/proximal	proximal/proximal
alteplase	0.569933	0.0291296	0.822237	distal/proximal	proximal/proximal
aluminium phosphate	0.569933	0.0175222	0.712299	distal/proximal	proximal/proximal
aluminum acetate	0.569933	0.0474047	0.977119	distal/proximal	proximal/proximal
amodiaquine	0.980578	0.0548125	0.896282	distal/proximal	proximal/proximal
anistreplase	0.569933	0.0287014	0.822237	distal/proximal	proximal/proximal
anti-inhibitor coagulant complex	0.771901	0.12944	0.6443	distal/proximal	proximal/proximal
antipyrine	0.712299	0.00699935	0.896282	distal/proximal	proximal/proximal
antithrombin alfa	0.712299	0.051714	0.712299	distal/proximal	proximal/proximal
antrafenine	0.712299	0.0266559	0.896282	distal/proximal	proximal/proximal
apraclonidine	0.980578	0.0116338	0.789721	distal/proximal	proximal/proximal
arbutamine	0.999608	0.0346604	0.789721	distal/proximal	proximal/proximal
argatroban	0.896282	0.0234758	0.896282	distal/proximal	proximal/proximal
asenapine	0.980578	0.0309712	0.545596	distal/proximal	proximal/proximal
atenolol	0.999608	0.021921	0.896282	distal/proximal	proximal/proximal
balsalazide	0.569933	0.0502456	0.896282	distal/proximal	proximal/proximal
benazepril	0.896282	0.0148119	0.896282	distal/proximal	proximal/proximal
bendazac	0.712299	0.0030251	0.896282	distal/proximal	proximal/proximal
benzatropine	0.539065	0.0392975	0.658491	distal/proximal	proximal/proximal
betaxolol	0.999608	0.0509164	0.896282	distal/proximal	proximal/proximal
bethanidine	0.997898	0.00792006	0.674368	distal/proximal	proximal/proximal
binimetinib	0.76071	0.0115609	0.839778	distal/proximal	proximal/proximal
bisoprolol	0.999608	0.0544592	0.896282	distal/proximal	proximal/proximal
bivalirudin	0.896282	0.00799819	0.896282	distal/proximal	proximal/proximal
brimonidine	0.998552	0.0249629	0.620085	distal/proximal	proximal/proximal
bromfenac	0.712299	0.042742	0.896282	distal/proximal	proximal/proximal
cabergoline	0.971517	0.049376	0.539065	distal/proximal	proximal/proximal
canakinumab	0.896282	0.0326392	0.896282	distal/proximal	proximal/proximal
captopril	0.76071	0.0293178	0.896282	distal/proximal	proximal/proximal
carbocisteine	0.999608	0.0429397	0.896282	distal/proximal	proximal/proximal
carboprost tromethamine	0.980578	0.035748	0.896282	distal/proximal	proximal/proximal
carprofen	0.712299	0.00907492	0.896282	distal/proximal	proximal/proximal
carteolol	0.999608	0.0298558	0.896282	distal/proximal	proximal/proximal
celiprolol	0.999246	0.0108668	0.712299	distal/proximal	proximal/proximal
certolizumab pegol	0.896282	0.414978	0.896282	distal/proximal	proximal/proximal
chlorpromazine	0.959594	0.0169826	0.534283	distal/proximal	proximal/proximal
chlorprothixene	0.931787	0.0542763	0.667798	distal/proximal	proximal/proximal
choline magnesium trisalicylate	0.712299	0.00143144	0.896282	distal/proximal	proximal/proximal
cilazapril	0.896282	0.0390872	0.896282	distal/proximal	proximal/proximal
clenbuterol	0.99812	0.0247693	0.839778	distal/proximal	proximal/proximal
clomipramine	0.994669	0.0167876	0.712299	distal/proximal	proximal/proximal
clozapine	0.931787	0.0403788	0.552835	distal/proximal	proximal/proximal
crizanlizumab	0.896282	0.00898463	0.896282	distal/proximal	proximal/proximal
curcumin	0.995891	0.024762	0.76071	distal/proximal	proximal/proximal
cyclobenzaprine	0.552835	0.025209	0.552835	distal/proximal	proximal/proximal
dabigatran etexilate	0.896282	0.0183923	0.896282	distal/proximal	proximal/proximal
dalteparin	0.569933	0.0131873	0.712299	distal/proximal	proximal/proximal
denileukin diftitox	0.620085	0.0113555	0.995553	distal/proximal	proximal/proximal
desoxycorticosterone acetate	0.896282	0.0328334	0.896282	distal/proximal	proximal/proximal
dexfenfluramine	0.712299	0.168903	0.712299	distal/proximal	proximal/proximal
dexketoprofen	0.712299	0.050249	0.896282	distal/proximal	proximal/proximal
diacerein	0.552835	0.0487588	0.990758	distal/proximal	proximal/proximal
diclofenac	0.712299	0.0290369	0.896282	distal/proximal	proximal/proximal
diflunisal	0.712299	0.0336558	0.896282	distal/proximal	proximal/proximal
dimetindene	0.712299	0.0218479	0.995553	distal/proximal	proximal/proximal
diphenhydramine	0.712299	0.0104152	0.995553	distal/proximal	proximal/proximal
dipyrithione	0.896282	0.168903	0.896282	distal/proximal	proximal/proximal
dobutamine	0.989802	0.00952562	0.789721	distal/proximal	proximal/proximal
doconexent	0.518303	0.0124375	0.712299	distal/proximal	proximal/proximal
drotrecogin alfa	0.667798	0.0386476	0.620085	distal/proximal	proximal/proximal
enalapril	0.896282	0.0432763	0.896282	distal/proximal	proximal/proximal
enalaprilat	0.712299	0.00456585	0.896282	distal/proximal	proximal/proximal
eplerenone	0.896282	0.0179446	0.896282	distal/proximal	proximal/proximal
eptifibatide	0.896282	0.0136922	0.896282	distal/proximal	proximal/proximal
esmolol	0.999608	0.047653	0.896282	distal/proximal	proximal/proximal
etodolac	0.620085	0.0543506	0.896282	distal/proximal	proximal/proximal
etoricoxib	0.896282	0.0118796	0.896282	distal/proximal	proximal/proximal
fenoprofen	0.712299	0.0127327	0.822237	distal/proximal	proximal/proximal
fenoterol	0.999608	0.0137598	0.789721	distal/proximal	proximal/proximal
fludrocortisone	0.712299	0.00372155	0.896282	distal/proximal	proximal/proximal
flurbiprofen	0.712299	0.00435802	0.896282	distal/proximal	proximal/proximal
fluticasone	0.569933	0.0380242	0.822237	distal/proximal	proximal/proximal
fluticasone furoate	0.620085	0.000184729	0.789721	distal/proximal	proximal/proximal
fluticasone propionate	0.569933	0.0246322	0.822237	distal/proximal	proximal/proximal
fomepizole	0.569933	0.0355445	0.822237	distal/proximal	proximal/proximal
formoterol	0.999608	0.017375	0.789721	distal/proximal	proximal/proximal
fosinopril	0.896282	0.054606	0.896282	distal/proximal	proximal/proximal
ginseng	0.789721	0.0491542	0.789721	distal/proximal	proximal/proximal
glucosamine	0.712299	0.0236173	0.896282	distal/proximal	proximal/proximal
glycol salicylate	0.712299	0.0538613	0.896282	distal/proximal	proximal/proximal
glycyrrhizic acid	0.518303	0.00801081	0.620085	distal/proximal	proximal/proximal
golimumab	0.896282	0.414978	0.896282	distal/proximal	proximal/proximal
guanabenz	0.99722	0.0265677	0.896282	distal/proximal	proximal/proximal
guanfacine	0.99722	0.00727992	0.896282	distal/proximal	proximal/proximal
haloperidol	0.944399	0.0312344	0.518303	distal/proximal	proximal/proximal
human c1-esterase inhibitor	0.518303	0.0141035	0.620085	distal/proximal	proximal/proximal
human thrombin	0.6443	0.0981083	0.569933	distal/proximal	proximal/proximal
ibuprofen	0.539065	0.0260417	0.658491	distal/proximal	proximal/proximal
indacaterol	0.999608	0.0343296	0.896282	distal/proximal	proximal/proximal
indigotindisulfonic acid	0.980578	0.00307464	0.591667	distal/proximal	proximal/proximal
infliximab	0.896282	0.414978	0.896282	distal/proximal	proximal/proximal
isoetharine	0.999608	0.0258691	0.896282	distal/proximal	proximal/proximal
isoniazid	0.822237	0.053498	0.822237	distal/proximal	proximal/proximal
isoprenaline	0.995469	0.0231332	0.771901	distal/proximal	proximal/proximal
kappadione	0.747467	0.0129356	0.591667	distal/proximal	proximal/proximal
ketorolac	0.712299	0.0199227	0.896282	distal/proximal	proximal/proximal
lepirudin	0.896282	0.00410694	0.896282	distal/proximal	proximal/proximal
levobetaxolol	0.999608	0.00309033	0.896282	distal/proximal	proximal/proximal
levobunolol	0.999608	0.03478	0.896282	distal/proximal	proximal/proximal
levonordefrin	0.998552	0.0131347	0.620085	distal/proximal	proximal/proximal
levothyroxine	0.569933	0.275195	0.822237	distal/proximal	proximal/proximal
lornoxicam	0.712299	0.0165811	0.896282	distal/proximal	proximal/proximal
loxapine	0.948322	0.0181596	0.514946	distal/proximal	proximal/proximal
loxoprofen	0.712299	0.0208885	0.896282	distal/proximal	proximal/proximal
lumiracoxib	0.712299	0.00894973	0.896282	distal/proximal	proximal/proximal
manganese	0.991041	0.0351508	0.658491	distal/proximal	proximal/proximal
maprotiline	0.969538	0.00729996	0.665074	distal/proximal	proximal/proximal
mefenamic acid	0.712299	0.0129162	0.896282	distal/proximal	proximal/proximal
meloxicam	0.712299	0.0343227	0.896282	distal/proximal	proximal/proximal
menadione	0.604872	0.0161632	0.558111	distal/proximal	proximal/proximal
menthyl salicylate	0.712299	0.0347336	0.896282	distal/proximal	proximal/proximal
mephentermine	0.994669	0.0110947	0.683021	distal/proximal	proximal/proximal
mesalazine	0.50343	0.00257853	0.896282	distal/proximal	proximal/proximal
methotrimeprazine	0.956731	0.0135279	0.6097	distal/proximal	proximal/proximal
metipranolol	0.999608	0.0534695	0.896282	distal/proximal	proximal/proximal
metoclopramide	0.94985	0.00264566	0.569933	distal/proximal	proximal/proximal
metoprolol	0.999608	0.0375375	0.896282	distal/proximal	proximal/proximal
mianserin	0.968021	0.0169314	0.522824	distal/proximal	proximal/proximal
mifamurtide	0.896282	0.0419766	0.995553	distal/proximal	proximal/proximal
migalastat	0.999608	0.0361652	0.896282	distal/proximal	proximal/proximal
miltefosine	0.999608	0.0287479	0.896282	distal/proximal	proximal/proximal
minocycline	0.50343	0.0189943	0.808809	distal/proximal	proximal/proximal
moexipril	0.896282	0.00222744	0.712299	distal/proximal	proximal/proximal
nabumetone	0.712299	0.00599115	0.896282	distal/proximal	proximal/proximal
nadolol	0.999608	0.0203626	0.896282	distal/proximal	proximal/proximal
nadroparin	0.569933	0.00292592	0.822237	distal/proximal	proximal/proximal
naloxone	0.993582	0.0135695	0.674368	distal/proximal	proximal/proximal
naproxen	0.712299	0.0335115	0.896282	distal/proximal	proximal/proximal
nebivolol	0.999608	0.0287271	0.789721	distal/proximal	proximal/proximal
nepafenac	0.712299	0.0372167	0.896282	distal/proximal	proximal/proximal
nimesulide	0.712299	0.0461416	0.995553	distal/proximal	proximal/proximal
oxaprozin	0.712299	0.0359847	0.896282	distal/proximal	proximal/proximal
oxprenolol	0.999608	0.0378715	0.789721	distal/proximal	proximal/proximal
oxtriphylline	0.958408	0.041969	0.76071	distal/proximal	proximal/proximal
paliperidone	0.967668	0.036941	0.580115	distal/proximal	proximal/proximal
papain	0.896282	0.031802	0.896282	distal/proximal	proximal/proximal
parecoxib	0.712299	0.00713218	0.995553	distal/proximal	proximal/proximal
pentostatin	0.896282	0.0327704	0.995553	distal/proximal	proximal/proximal
perampanel	0.999608	0.0389934	0.896282	distal/proximal	proximal/proximal
phenyl salicylate	0.712299	0.00462176	0.896282	distal/proximal	proximal/proximal
phenylbutazone	0.620085	0.032018	0.789721	distal/proximal	proximal/proximal
phenylpropanolamine	0.998552	0.00286155	0.712299	distal/proximal	proximal/proximal
pindolol	0.991041	0.00205098	0.658491	distal/proximal	proximal/proximal
pirbuterol	0.999608	0.0303565	0.896282	distal/proximal	proximal/proximal
piroxicam	0.712299	0.00772167	0.896282	distal/proximal	proximal/proximal
pomalidomide	0.789721	0.118148	0.789721	distal/proximal	proximal/proximal
practolol	0.999608	0.0439542	0.896282	distal/proximal	proximal/proximal
proflavine	0.896282	0.0111617	0.896282	distal/proximal	proximal/proximal
promazine	0.942742	0.0256493	0.674368	distal/proximal	proximal/proximal
propiomazine	0.942742	0.00204151	0.674368	distal/proximal	proximal/proximal
propiverine	0.903869	0.0405922	0.674368	distal/proximal	proximal/proximal
propranolol	0.991041	0.0098812	0.658491	distal/proximal	proximal/proximal
propylene glycol	0.896282	0.00974091	0.896282	distal/proximal	proximal/proximal
protein s human	0.789721	0.0471406	0.789721	distal/proximal	proximal/proximal
prucalopride	0.980578	0.0164615	0.896282	distal/proximal	proximal/proximal
quinapril	0.896282	0.0117964	0.896282	distal/proximal	proximal/proximal
ramipril	0.712299	0.019049	0.896282	distal/proximal	proximal/proximal
rapacuronium	0.896282	0.0422479	0.995553	distal/proximal	proximal/proximal
rescinnamine	0.896282	0.0432689	0.896282	distal/proximal	proximal/proximal
reteplase	0.569933	0.0112705	0.822237	distal/proximal	proximal/proximal
rilonacept	0.896282	0.0396834	0.896282	distal/proximal	proximal/proximal
risperidone	0.967668	0.0463693	0.580115	distal/proximal	proximal/proximal
rofecoxib	0.712299	0.0215229	0.712299	distal/proximal	proximal/proximal
roxithromycin	0.999608	0.013796	0.896282	distal/proximal	proximal/proximal
salbutamol	0.999608	0.0510887	0.789721	distal/proximal	proximal/proximal
salmeterol	0.999608	0.0494974	0.789721	distal/proximal	proximal/proximal
salsalate	0.712299	0.0267623	0.896282	distal/proximal	proximal/proximal
siltuximab	0.896282	0.0429576	0.896282	distal/proximal	proximal/proximal
spirapril	0.896282	0.0239154	0.896282	distal/proximal	proximal/proximal
sulfamethoxazole	0.999608	0.00313736	0.896282	distal/proximal	proximal/proximal
suprofen	0.712299	0.0200145	0.896282	distal/proximal	proximal/proximal
tafamidis	0.999608	0.023137	0.896282	distal/proximal	proximal/proximal
tenoxicam	0.712299	0.00658395	0.896282	distal/proximal	proximal/proximal
terbutaline	0.999608	0.0382296	0.789721	distal/proximal	proximal/proximal
thrombin alfa	0.6443	0.0981083	0.569933	distal/proximal	proximal/proximal
thrombomodulin alfa	0.896282	0.0437699	0.896282	distal/proximal	proximal/proximal
tiaprofenic acid	0.712299	0.00368444	0.896282	distal/proximal	proximal/proximal
timolol	0.999608	0.0411596	0.896282	distal/proximal	proximal/proximal
tirofiban	0.712299	0.0296316	0.712299	distal/proximal	proximal/proximal
tizanidine	0.966478	0.00409431	0.591667	distal/proximal	proximal/proximal
tocilizumab	0.896282	0.0161687	0.896282	distal/proximal	proximal/proximal
tocofersolan	0.999608	0.0130713	0.896282	distal/proximal	proximal/proximal
tolazoline	0.980578	0.0351017	0.518303	distal/proximal	proximal/proximal
tolfenamic acid	0.712299	0.00797338	0.896282	distal/proximal	proximal/proximal
tolmetin	0.712299	0.00559866	0.896282	distal/proximal	proximal/proximal
trandolapril	0.896282	0.016969	0.896282	distal/proximal	proximal/proximal
triflupromazine	0.539065	0.0230278	0.658491	distal/proximal	proximal/proximal
triflusal	0.569933	0.168903	0.896282	distal/proximal	proximal/proximal
trimipramine	0.968675	0.00675096	0.620085	distal/proximal	proximal/proximal
trolamine salicylate	0.712299	0.0428829	0.896282	distal/proximal	proximal/proximal
vortioxetine	0.980578	0.0467107	0.50343	distal/proximal	proximal/proximal
xamoterol	0.999608	0.0250189	0.896282	distal/proximal	proximal/proximal
ximelagatran	0.896282	0.00449324	0.896282	distal/proximal	proximal/proximal
zofenopril	0.896282	0.00234601	0.896282	distal/proximal	proximal/proximal
acenocoumarol	0.896282	0.414978	0.0116505	distal/proximal	distal/proximal
aliskiren	0.999608	0.00729324	0.0320501	distal/proximal	distal/proximal
amifampridine	0.980578	0.0154499	0.0135157	distal/proximal	distal/proximal
amoxapine	0.916161	0.476105	0.414978	distal/proximal	distal/proximal
angiotensin ii	0.896282	0.0340968	0.0338574	distal/proximal	distal/proximal
anisindione	0.999608	0.0531255	0.0432866	distal/proximal	distal/proximal
antihemophilic factor (recombinant), pegylated	0.896282	0.414978	0.0191578	distal/proximal	distal/proximal
antithrombin iii human	0.980578	0.00523688	0.100899	distal/proximal	distal/proximal
apomorphine	0.958408	0.0421855	0.0825785	distal/proximal	distal/proximal
ardeparin	0.980578	0.0381031	0.0523891	distal/proximal	distal/proximal
atosiban	0.569933	0.0478562	0.103808	distal/proximal	distal/proximal
avanafil	0.980578	0.00108131	0.096578	distal/proximal	distal/proximal
azilsartan medoxomil	0.896282	0.00774634	0.0928278	distal/proximal	distal/proximal
bemiparin	0.980578	0.00898678	0.0720409	distal/proximal	distal/proximal
benzocaine	0.999608	0.0351083	0.0107134	distal/proximal	distal/proximal
bromocriptine	0.954792	0.0290896	0.483595	distal/proximal	distal/proximal
bupivacaine	0.99722	0.0303688	0.0267533	distal/proximal	distal/proximal
bupropion	0.94985	0.0245162	0.0866086	distal/proximal	distal/proximal
calcium	0.97094	0.0158874	0.0568186	distal/proximal	distal/proximal
candesartan cilexetil	0.896282	0.00763392	0.0512247	distal/proximal	distal/proximal
chloroprocaine	0.94985	0.00424631	0.0358149	distal/proximal	distal/proximal
chlorpropamide	0.980578	0.0481719	0.0751924	distal/proximal	distal/proximal
cholecystokinin	0.518303	0.0218038	0.0946459	distal/proximal	distal/proximal
cinnarizine	0.936801	0.00251802	0.453343	distal/proximal	distal/proximal
coagulation factor ix (recombinant)	0.674368	0.106297	0.00953018	distal/proximal	distal/proximal
coagulation factor ix human	0.674368	0.106297	0.0913543	distal/proximal	distal/proximal
coagulation factor vii human	0.980578	0.0270165	0.0437115	distal/proximal	distal/proximal
coagulation factor viia recombinant human	0.620085	0.0401149	0.0359835	distal/proximal	distal/proximal
conestat alfa	0.518303	0.0447028	0.0628219	distal/proximal	distal/proximal
conivaptan	0.712299	0.0342084	0.102621	distal/proximal	distal/proximal
cyclandelate	0.999608	0.0163042	0.0729062	distal/proximal	distal/proximal
danazol	0.991041	0.0378821	0.00434189	distal/proximal	distal/proximal
debrisoquine	0.999608	0.0244312	0.102819	distal/proximal	distal/proximal
desflurane	0.876626	0.0336134	0.0367568	distal/proximal	distal/proximal
desmopressin	0.620085	0.0141227	0.0667198	distal/proximal	distal/proximal
dexlansoprazole	0.980578	0.043013	0.0897449	distal/proximal	distal/proximal
dextroamphetamine	0.913175	0.047804	0.069768	distal/proximal	distal/proximal
dextropropoxyphene	0.980578	0.0142621	0.0165383	distal/proximal	distal/proximal
diamorphine	0.980578	0.0106691	0.0839282	distal/proximal	distal/proximal
diethylpropion	0.99722	0.0207896	0.0835179	distal/proximal	distal/proximal
dihydroergocornine	0.92064	0.0129161	0.00282963	distal/proximal	distal/proximal
dihydroergocristine	0.937299	0.00918742	0.0397743	distal/proximal	distal/proximal
dopamine	0.946643	0.0300579	0.0950874	distal/proximal	distal/proximal
drospirenone	0.569933	0.050533	0.00442723	distal/proximal	distal/proximal
dyclonine	0.999608	0.0345482	0.0709473	distal/proximal	distal/proximal
emicizumab	0.980578	0.0135931	0.0459217	distal/proximal	distal/proximal
ephedrine	0.94985	0.0142479	0.0455374	distal/proximal	distal/proximal
eprosartan	0.896282	0.0468976	0.0349025	distal/proximal	distal/proximal
ergoloid mesylate	0.937299	0.0206729	0.0301851	distal/proximal	distal/proximal
ergotamine	0.94985	0.0176384	0.49227	distal/proximal	distal/proximal
etacrynic acid	0.569933	0.0232084	0.0220297	distal/proximal	distal/proximal
ethanol	0.776922	0.477732	0.0150335	distal/proximal	distal/proximal
fenoldopam	0.968675	0.00594813	0.0515038	distal/proximal	distal/proximal
flufenamic acid	0.518303	0.0258228	0.0913662	distal/proximal	distal/proximal
flunarizine	0.980578	0.0305227	0.0707865	distal/proximal	distal/proximal
gabapentin	0.963318	0.0390047	0.0272189	distal/proximal	distal/proximal
gabapentin enacarbil	0.980578	0.0140509	0.0862717	distal/proximal	distal/proximal
gamma-hydroxybutyric acid	0.876626	0.0106824	0.100437	distal/proximal	distal/proximal
glipizide	0.99722	0.0119169	0.0696909	distal/proximal	distal/proximal
guanadrel	0.999608	0.0355137	0.0225299	distal/proximal	distal/proximal
guanethidine	0.999608	0.0177896	0.0507138	distal/proximal	distal/proximal
irbesartan	0.712299	0.0121589	0.00872052	distal/proximal	distal/proximal
iron	0.942742	0.00902474	0.0209116	distal/proximal	distal/proximal
isoflurane	0.853806	0.0336917	0.104706	distal/proximal	distal/proximal
ivabradine	0.980578	0.0424627	0.0106322	distal/proximal	distal/proximal
lacosamide	0.999608	0.0351365	0.00402508	distal/proximal	distal/proximal
lamotrigine	0.876626	0.043217	0.414978	distal/proximal	distal/proximal
lenalidomide	0.569933	0.0381757	0.0552695	distal/proximal	distal/proximal
levobupivacaine	0.999608	0.000352526	0.015602	distal/proximal	distal/proximal
lisinopril	0.896282	0.0466212	0.0880064	distal/proximal	distal/proximal
lisuride	0.967668	0.0311	0.455926	distal/proximal	distal/proximal
losartan	0.896282	0.0416276	0.0361873	distal/proximal	distal/proximal
lurasidone	0.980578	0.0277382	0.00898949	distal/proximal	distal/proximal
lusutrombopag	0.980578	0.0437144	0.0754877	distal/proximal	distal/proximal
lypressin	0.620085	0.052326	0.0799453	distal/proximal	distal/proximal
mepivacaine	0.999608	0.00138435	0.0642479	distal/proximal	distal/proximal
methionine	0.913175	0.0383761	0.0574214	distal/proximal	distal/proximal
methoxyflurane	0.876626	0.0420884	0.0972529	distal/proximal	distal/proximal
methylphenidate	0.980578	0.0399733	0.0582251	distal/proximal	distal/proximal
metyrosine	0.999608	0.0132178	0.0712154	distal/proximal	distal/proximal
mirabegron	0.999608	0.0504261	0.0126418	distal/proximal	distal/proximal
mitotane	0.539065	0.0228724	0.0533222	distal/proximal	distal/proximal
netarsudil	0.620085	0.034093	0.00045554	distal/proximal	distal/proximal
nicorandil	0.999608	0.0172904	0.0247466	distal/proximal	distal/proximal
nitisinone	0.980578	0.0144666	0.102829	distal/proximal	distal/proximal
olmesartan	0.896282	0.000440753	0.00332206	distal/proximal	distal/proximal
orphenadrine	0.980578	0.0410868	0.0110946	distal/proximal	distal/proximal
oxetacaine	0.980578	0.0167062	0.0942617	distal/proximal	distal/proximal
oxybuprocaine	0.999608	0.0485079	0.0591608	distal/proximal	distal/proximal
pantoprazole	0.99722	0.0107444	0.049667	distal/proximal	distal/proximal
parathyroid hormone	0.980578	0.0406471	0.0500518	distal/proximal	distal/proximal
paroxetine	0.942742	0.0415875	0.432418	distal/proximal	distal/proximal
pergolide	0.952527	0.00744658	0.487676	distal/proximal	distal/proximal
permethrin	0.620085	0.0280537	0.0256613	distal/proximal	distal/proximal
phenacemide	0.896282	0.414978	0.0769597	distal/proximal	distal/proximal
phendimetrazine	0.931787	0.0372324	0.0327218	distal/proximal	distal/proximal
phenformin	0.999608	0.0437927	0.0081654	distal/proximal	distal/proximal
phenindione	0.896282	0.414978	0.082466	distal/proximal	distal/proximal
phenmetrazine	0.99722	0.0218308	0.017441	distal/proximal	distal/proximal
phenprocoumon	0.896282	0.414978	0.0526964	distal/proximal	distal/proximal
phylloquinone	0.99722	0.0404609	0.0686612	distal/proximal	distal/proximal
piretanide	0.980578	0.0268819	0.0191781	distal/proximal	distal/proximal
porfimer sodium	0.712299	0.0539867	0.0469335	distal/proximal	distal/proximal
pregabalin	0.999608	0.023024	0.0383837	distal/proximal	distal/proximal
probucol	0.999608	0.0447162	0.0260863	distal/proximal	distal/proximal
procaterol	0.999608	0.0437926	0.0856534	distal/proximal	distal/proximal
proparacaine	0.999608	0.0124419	0.00517427	distal/proximal	distal/proximal
quinine	0.980578	0.0197243	0.0561715	distal/proximal	distal/proximal
reboxetine	0.999608	0.0207515	0.0405042	distal/proximal	distal/proximal
repaglinide	0.99722	0.0446267	0.0449895	distal/proximal	distal/proximal
riboflavin	0.876626	0.00277729	0.051482	distal/proximal	distal/proximal
romiplostim	0.980578	0.0467076	0.0460626	distal/proximal	distal/proximal
ropivacaine	0.999608	0.0110962	0.0938571	distal/proximal	distal/proximal
rotigotine	0.980578	0.00362857	0.0643956	distal/proximal	distal/proximal
secretin human	0.980578	0.0423177	0.00606355	distal/proximal	distal/proximal
sevoflurane	0.876626	0.04378	0.0519282	distal/proximal	distal/proximal
sodium tetradecyl sulfate	0.99722	0.0231266	0.0249572	distal/proximal	distal/proximal
solriamfetol	0.99722	0.0325035	0.0854594	distal/proximal	distal/proximal
sucralfate	0.539065	0.0545446	0.0805102	distal/proximal	distal/proximal
sulodexide	0.980578	0.0538713	0.0332853	distal/proximal	distal/proximal
teduglutide	0.980578	0.0340027	0.0731279	distal/proximal	distal/proximal
telmisartan	0.896282	0.0280449	0.0468356	distal/proximal	distal/proximal
terlipressin	0.620085	0.0432382	0.0186695	distal/proximal	distal/proximal
testosterone	0.789721	0.0227225	0.0111635	distal/proximal	distal/proximal
testosterone cypionate	0.789721	0.0217061	0.0856135	distal/proximal	distal/proximal
testosterone enanthate	0.789721	0.0418188	0.097846	distal/proximal	distal/proximal
testosterone undecanoate	0.789721	0.0491406	0.0145704	distal/proximal	distal/proximal
thalidomide	0.50343	0.00409896	0.0259239	distal/proximal	distal/proximal
tolvaptan	0.712299	0.017194	0.0822292	distal/proximal	distal/proximal
trifluoperazine	0.980578	0.00177588	0.0471464	distal/proximal	distal/proximal
turoctocog alfa	0.620085	0.0381668	0.0353915	distal/proximal	distal/proximal
turoctocog alfa pegol	0.620085	0.0107663	0.031486	distal/proximal	distal/proximal
udenafil	0.980578	0.0104872	0.0236572	distal/proximal	distal/proximal
valsartan	0.896282	0.00383592	0.0198782	distal/proximal	distal/proximal
vasopressin	0.620085	0.0317474	0.0255551	distal/proximal	distal/proximal
viloxazine	0.999608	0.042301	0.0531952	distal/proximal	distal/proximal
zotepine	0.988014	0.00799072	0.00127182	distal/proximal	distal/proximal
abciximab	0.325625	0.0243877	0.6922	distal/distal	proximal/distal
acetylsalicylic acid	0.414978	0.0335062	0.963768	distal/distal	proximal/distal
adenosine	0.275195	0.032925	0.896282	distal/distal	proximal/distal
alcaftadine	0.414978	0.00618751	0.995553	distal/distal	proximal/distal
alemtuzumab	0.206948	0.0318488	0.658491	distal/distal	proximal/distal
alimemazine	0.414978	0.0337175	0.995553	distal/distal	proximal/distal
ambrisentan	0.414978	0.0499809	0.896282	distal/distal	proximal/distal
aminocaproic acid	0.414978	0.118148	0.789721	distal/distal	proximal/distal
aminophylline	0.275195	0.00463779	0.822237	distal/distal	proximal/distal
amrinone	0.414978	0.0338592	0.977119	distal/distal	proximal/distal
anisotropine methylbromide	0.235636	0.0177017	0.995553	distal/distal	proximal/distal
antazoline	0.414978	0.0467507	0.995553	distal/distal	proximal/distal
aprepitant	0.414978	0.0547734	0.995553	distal/distal	proximal/distal
aripiprazole	0.239144	0.00292253	0.9332	distal/distal	proximal/distal
aripiprazole lauroxil	0.223841	0.00231529	0.514141	distal/distal	proximal/distal
atezolizumab	0.414978	0.0536483	0.995553	distal/distal	proximal/distal
aurothioglucose	0.235636	0.00331993	0.995553	distal/distal	proximal/distal
avelumab	0.414978	0.0252039	0.995553	distal/distal	proximal/distal
azatadine	0.414978	0.0187663	0.896282	distal/distal	proximal/distal
basiliximab	0.318627	0.0371827	0.753043	distal/distal	proximal/distal
bepotastine	0.414978	0.0291509	0.995553	distal/distal	proximal/distal
bevacizumab	0.250974	0.00537401	0.76071	distal/distal	proximal/distal
bosentan	0.414978	0.0100181	0.896282	distal/distal	proximal/distal
bromodiphenhydramine	0.414978	0.0196019	0.896282	distal/distal	proximal/distal
brompheniramine	0.168903	0.0111934	0.9867	distal/distal	proximal/distal
bufexamac	0.414978	0.0338927	0.712299	distal/distal	proximal/distal
butriptyline	0.414978	0.118148	0.995553	distal/distal	proximal/distal
butylscopolamine	0.414978	0.032727	0.995553	distal/distal	proximal/distal
cannabidiol	0.198443	0.0125787	0.961988	distal/distal	proximal/distal
carbinoxamine	0.414978	0.0212622	0.995553	distal/distal	proximal/distal
cariprazine	0.235636	0.0397152	0.620085	distal/distal	proximal/distal
cefazolin	0.414978	0.0228105	0.896282	distal/distal	proximal/distal
cefdinir	0.414978	0.0460224	0.896282	distal/distal	proximal/distal
cemiplimab	0.414978	0.0110284	0.995553	distal/distal	proximal/distal
cetuximab	0.264008	0.0220601	0.735014	distal/distal	proximal/distal
chlorcyclizine	0.414978	0.0437881	0.995553	distal/distal	proximal/distal
chloroquine	0.414978	0.00821824	0.9867	distal/distal	proximal/distal
chondroitin sulfate	0.414978	0.0452257	0.822237	distal/distal	proximal/distal
clemastine	0.414978	0.0527336	0.896282	distal/distal	proximal/distal
clofedanol	0.414978	0.0405801	0.995553	distal/distal	proximal/distal
cyproheptadine	0.257748	0.0463589	0.988619	distal/distal	proximal/distal
defibrotide	0.414978	0.023602	0.896282	distal/distal	proximal/distal
desloratadine	0.414978	0.0287278	0.995553	distal/distal	proximal/distal
dexbrompheniramine	0.414978	0.0234636	0.995553	distal/distal	proximal/distal
dexibuprofen	0.466279	0.00396468	0.569933	distal/distal	proximal/distal
dicoumarol	0.414978	0.0110401	0.620085	distal/distal	proximal/distal
dicyclomine	0.414978	0.0391754	0.995553	distal/distal	proximal/distal
dosulepin	0.307428	0.0524806	0.977119	distal/distal	proximal/distal
doxepin	0.243627	0.0385848	0.965051	distal/distal	proximal/distal
efalizumab	0.206948	0.0473292	0.712299	distal/distal	proximal/distal
emapalumab	0.414978	0.0149757	0.896282	distal/distal	proximal/distal
emedastine	0.414978	0.0252565	0.995553	distal/distal	proximal/distal
enprofylline	0.235636	0.081155	0.9923	distal/distal	proximal/distal
epoprostenol	0.235636	0.0139358	0.789721	distal/distal	proximal/distal
etanercept	0.284887	0.00748237	0.767641	distal/distal	proximal/distal
fenfluramine	0.414978	0.0275027	0.712299	distal/distal	proximal/distal
flavoxate	0.414978	0.03401	0.995553	distal/distal	proximal/distal
fluoxetine	0.19547	0.106297	0.50343	distal/distal	proximal/distal
foreskin fibroblast (neonatal)	0.414978	0.014893	0.712299	distal/distal	proximal/distal
foreskin keratinocyte (neonatal)	0.470995	0.0351496	0.81378	distal/distal	proximal/distal
fosnetupitant	0.414978	0.0253934	0.995553	distal/distal	proximal/distal
gemtuzumab ozogamicin	0.264008	0.034287	0.688462	distal/distal	proximal/distal
glutathione	0.17834	0.0191699	0.965051	distal/distal	proximal/distal
homatropine	0.136647	0.0183559	0.983466	distal/distal	proximal/distal
human immunoglobulin g	0.300814	0.033396	0.839778	distal/distal	proximal/distal
hydroxyzine	0.414978	0.0484305	0.896282	distal/distal	proximal/distal
ibritumomab tiuxetan	0.264008	0.0279704	0.688462	distal/distal	proximal/distal
icosapent	0.470995	0.0519118	0.980255	distal/distal	proximal/distal
iloprost	0.168903	0.0981083	0.98476	distal/distal	proximal/distal
indomethacin	0.235636	0.00356433	0.620085	distal/distal	proximal/distal
insulin pork	0.266962	0.0207553	0.539065	distal/distal	proximal/distal
interferon gamma-1b	0.414978	0.00867994	0.896282	distal/distal	proximal/distal
ipratropium	0.235636	0.00130916	0.995553	distal/distal	proximal/distal
istradefylline	0.414978	0.0508552	0.896282	distal/distal	proximal/distal
ketoprofen	0.414978	0.0157472	0.896282	distal/distal	proximal/distal
ketotifen	0.414978	0.0209715	0.712299	distal/distal	proximal/distal
lanadelumab	0.414978	0.0444512	0.896282	distal/distal	proximal/distal
levocetirizine	0.414978	0.0353812	0.995553	distal/distal	proximal/distal
macitentan	0.414978	0.0259019	0.896282	distal/distal	proximal/distal
meclofenamic acid	0.414978	0.0304669	0.658491	distal/distal	proximal/distal
meperidine	0.307428	0.0472759	0.938126	distal/distal	proximal/distal
mepyramine	0.414978	0.020535	0.995553	distal/distal	proximal/distal
minaprine	0.349508	0.0498016	0.552835	distal/distal	proximal/distal
muromonab	0.19547	0.00749186	0.674368	distal/distal	proximal/distal
natalizumab	0.264008	0.0225092	0.735014	distal/distal	proximal/distal
netupitant	0.414978	0.0506888	0.995553	distal/distal	proximal/distal
nivolumab	0.414978	0.0299913	0.995553	distal/distal	proximal/distal
olsalazine	0.168903	0.0380395	0.712299	distal/distal	proximal/distal
palivizumab	0.235636	0.0238439	0.739903	distal/distal	proximal/distal
papaverine	0.414978	0.0374672	0.995553	distal/distal	proximal/distal
pembrolizumab	0.414978	0.0183925	0.995553	distal/distal	proximal/distal
penbutolol	0.414978	0.0326082	0.712299	distal/distal	proximal/distal
pentoxifylline	0.235636	0.081155	0.96091	distal/distal	proximal/distal
perindopril	0.414978	0.0300371	0.712299	distal/distal	proximal/distal
pizotifen	0.245146	0.0280701	0.972001	distal/distal	proximal/distal
profenamine	0.235636	0.0500648	0.9867	distal/distal	proximal/distal
progesterone	0.476661	0.016216	0.658491	distal/distal	proximal/distal
promethazine	0.222265	0.0189107	0.637763	distal/distal	proximal/distal
pseudoephedrine	0.44414	0.0502319	0.647703	distal/distal	proximal/distal
quetiapine	0.229912	0.0245113	0.510297	distal/distal	proximal/distal
rolapitant	0.414978	0.014938	0.995553	distal/distal	proximal/distal
rupatadine	0.414978	0.0318485	0.896282	distal/distal	proximal/distal
salicylic acid	0.414978	0.0498478	0.9867	distal/distal	proximal/distal
sapropterin	0.414978	0.0131809	0.569933	distal/distal	proximal/distal
sarilumab	0.414978	0.0410501	0.995553	distal/distal	proximal/distal
sitaxentan	0.414978	0.00438068	0.896282	distal/distal	proximal/distal
sulfasalazine	0.300814	0.0268124	0.803226	distal/distal	proximal/distal
sulindac	0.331687	0.0186136	0.747467	distal/distal	proximal/distal
tamoxifen	0.451066	0.0451283	0.631564	distal/distal	proximal/distal
tegaserod	0.275195	0.0264056	0.712299	distal/distal	proximal/distal
tenecteplase	0.414978	0.126272	0.583801	distal/distal	proximal/distal
terfenadine	0.257748	0.0315554	0.981854	distal/distal	proximal/distal
theophylline	0.19547	0.0154164	0.943082	distal/distal	proximal/distal
thonzylamine	0.168903	0.0183202	0.9867	distal/distal	proximal/distal
tositumomab	0.250974	0.0133148	0.712299	distal/distal	proximal/distal
trastuzumab	0.275195	0.00374002	0.982544	distal/distal	proximal/distal
trazodone	0.257748	0.0522709	0.747467	distal/distal	proximal/distal
tripelennamine	0.414978	0.030088	0.995553	distal/distal	proximal/distal
urokinase	0.414978	0.0450423	0.658491	distal/distal	proximal/distal
vilazodone	0.414978	0.168903	0.712299	distal/distal	proximal/distal
ziprasidone	0.223841	0.0470832	0.514141	distal/distal	proximal/distal
zuclopenthixol	0.257748	0.0320135	0.591667	distal/distal	proximal/distal
adenosine phosphate	0.235636	0.0299236	0.455926	distal/distal	distal/distal
ambenonium	0.414978	0.0500576	0.100183	distal/distal	distal/distal
amyl nitrite	0.414978	0.0428529	0.0204341	distal/distal	distal/distal
antihemophilic factor human	0.414978	0.034856	0.0846858	distal/distal	distal/distal
antihemophilic factor, human recombinant	0.361076	0.18546	0.0520331	distal/distal	distal/distal
axitinib	0.414978	0.043897	0.0375057	distal/distal	distal/distal
calcium chloride	0.414978	0.0290638	0.0870685	distal/distal	distal/distal
carbetocin	0.414978	0.0171243	0.0773009	distal/distal	distal/distal
catridecacog	0.414978	0.0294406	0.0152182	distal/distal	distal/distal
choriogonadotropin alfa	0.414978	0.00366942	0.0479225	distal/distal	distal/distal
chorionic gonadotropin (human)	0.414978	0.0314066	0.0425087	distal/distal	distal/distal
citrulline	0.235636	0.00474459	0.466279	distal/distal	distal/distal
collagenase clostridium histolyticum	0.414978	0.0360446	0.0416707	distal/distal	distal/distal
copper	0.305474	0.021986	0.49227	distal/distal	distal/distal
cupric chloride	0.414978	0.0321067	0.0899261	distal/distal	distal/distal
cyanocobalamin	0.414978	0.0318887	0.069377	distal/distal	distal/distal
diphenylpyraline	0.414978	0.0541488	0.0321883	distal/distal	distal/distal
enoxaparin	0.414978	0.053758	0.00324464	distal/distal	distal/distal
etomidate	0.106297	0.0550223	0.00940449	distal/distal	distal/distal
ferrous fumarate	0.257748	0.0199397	0.0176855	distal/distal	distal/distal
ferrous succinate	0.257748	0.0232395	0.0372228	distal/distal	distal/distal
fluciclovine (18f)	0.213331	0.0282376	0.062052	distal/distal	distal/distal
fondaparinux	0.414978	0.04432	0.0290066	distal/distal	distal/distal
fremanezumab	0.414978	0.0385576	0.00648493	distal/distal	distal/distal
gallium nitrate	0.414978	0.0399657	0.0207207	distal/distal	distal/distal
ginkgo biloba	0.206948	0.00378156	0.0182278	distal/distal	distal/distal
gliclazide	0.414978	0.0345199	0.054223	distal/distal	distal/distal
glucagon	0.414978	0.0173404	0.0444774	distal/distal	distal/distal
glutamic acid	0.124782	0.0189642	0.100937	distal/distal	distal/distal
hyaluronic acid	0.235636	0.0386911	0.0204503	distal/distal	distal/distal
hydroxocobalamin	0.189305	0.0293259	0.0262715	distal/distal	distal/distal
icatibant	0.414978	0.0411303	0.00634496	distal/distal	distal/distal
ketamine	0.17667	0.0209545	0.468534	distal/distal	distal/distal
lasmiditan	0.414978	0.0249505	0.0396929	distal/distal	distal/distal
lauric acid	0.200193	0.00190979	0.466279	distal/distal	distal/distal
lesinurad	0.168903	0.0401939	0.0139454	distal/distal	distal/distal
levocarnitine	0.126272	0.0119863	0.0442892	distal/distal	distal/distal
levodopa	0.414978	0.0501567	0.0330487	distal/distal	distal/distal
lomitapide	0.414978	0.0340775	0.0164441	distal/distal	distal/distal
lorcaserin	0.414978	0.0357486	0.0436927	distal/distal	distal/distal
medroxyprogesterone acetate	0.148088	0.0438025	0.043854	distal/distal	distal/distal
methohexital	0.414978	0.01701	0.0967193	distal/distal	distal/distal
methylergometrine	0.414978	0.023784	0.0528751	distal/distal	distal/distal
metyrapone	0.414978	0.0414776	0.0046553	distal/distal	distal/distal
minoxidil	0.414978	0.011552	0.103762	distal/distal	distal/distal
neostigmine	0.414978	0.0151023	0.0340968	distal/distal	distal/distal
nesiritide	0.414978	0.0401867	0.102107	distal/distal	distal/distal
nintedanib	0.414978	0.0498673	0.00531924	distal/distal	distal/distal
nitroprusside	0.414978	0.0452692	0.0886178	distal/distal	distal/distal
nomifensine	0.331687	0.0293182	0.0770377	distal/distal	distal/distal
noscapine	0.414978	0.414978	0.0587983	distal/distal	distal/distal
olanzapine	0.18546	0.0526911	0.378731	distal/distal	distal/distal
olopatadine	0.217393	0.0300236	0.49227	distal/distal	distal/distal
proguanil	0.414978	0.000896214	0.0483512	distal/distal	distal/distal
quinagolide	0.414978	0.0361468	0.0303613	distal/distal	distal/distal
sennosides	0.414978	0.0352604	0.0776744	distal/distal	distal/distal
stearic acid	0.414978	0.0394267	0.0931484	distal/distal	distal/distal
tacrine	0.235636	0.0376594	0.0803923	distal/distal	distal/distal
tinzaparin	0.414978	0.00726371	0.0496501	distal/distal	distal/distal
troglitazone	0.483595	0.0533105	0.0461382	distal/distal	distal/distal
vardenafil	0.235636	0.0512447	0.00856006	distal/distal	distal/distal
zimelidine	0.235636	0.118148	0.0532494	distal/distal	distal/distal
zinc	0.282848	0.0155704	0.490233	distal/distal	distal/distal
zinc acetate	0.282848	0.0317353	0.490233	distal/distal	distal/distal
zinc chloride	0.282848	0.0152764	0.490233	distal/distal	distal/distal

## Sheet: count
MoA (SAE = QT / disease = Arrhythmia)			MoA (SAE = Asthma / disease = Arrhythmia)
MoA	# drugs		MoA	# drugs
distal/distal	187		distal/distal	65
distal/proximal	338		distal/proximal	273
proximal/proximal	182		proximal/distal	122
Totale complessivo	707		proximal/proximal	247
			Totale complessivo	707
